# Supplementary material for: Evolution of intrinsically disordered regions in vertebrate galectins for phase separation
Source: EMBO Rep. 2026 Feb 2;27(5):1254–69. doi: 10.1038/s44319-026-00692-w (PMC12979664; doi:10.1038/s44319-026-00692-w)
Supplement: Supplementary file 3 — Dataset EV1 [file 44319_2026_692_MOESM3_ESM.zip]

Archive with 7 entries (4 files):
- DatasetEV1/
- DatasetEV1/Dataset EV1.docx
- __MACOSX/
- __MACOSX/DatasetEV1/
- __MACOSX/DatasetEV1/._Dataset EV1.docx
- DatasetEV1/ED_1_OMA_gal3_tree_itol_pie_iupred.pdf
- __MACOSX/DatasetEV1/._ED_1_OMA_gal3_tree_itol_pie_iupred.pdf
