# Supplementary material for: Evolution of intrinsically disordered regions in vertebrate galectins for phase separation
Source: EMBO Rep. 2026 Feb 2;27(5):1254–69. doi: 10.1038/s44319-026-00692-w (PMC12979664; doi:10.1038/s44319-026-00692-w)
Supplement: Supplementary file 5 — Dataset EV3 [file 44319_2026_692_MOESM5_ESM.zip]

Archive with 7 entries (4 files):
- DatasetEV3/
- DatasetEV3/ED_3_wyf_delargerkr_tree.pdf
- __MACOSX/
- __MACOSX/DatasetEV3/
- __MACOSX/DatasetEV3/._ED_3_wyf_delargerkr_tree.pdf
- DatasetEV3/Dataset EV3.docx
- __MACOSX/DatasetEV3/._Dataset EV3.docx
