# Supplementary material for: Evolution of intrinsically disordered regions in vertebrate galectins for phase separation
Source: EMBO Rep. 2026 Feb 2;27(5):1254–69. doi: 10.1038/s44319-026-00692-w (PMC12979664; doi:10.1038/s44319-026-00692-w)
Supplement: Supplementary file 6 — Dataset EV4 [file 44319_2026_692_MOESM6_ESM.zip]

Archive with 7 entries (4 files):
- DatasetEV4/
- DatasetEV4/ED_4_tetrapoda_fish_tp_meme.html
- __MACOSX/
- __MACOSX/DatasetEV4/
- __MACOSX/DatasetEV4/._ED_4_tetrapoda_fish_tp_meme.html
- DatasetEV4/Dataset EV4.docx
- __MACOSX/DatasetEV4/._Dataset EV4.docx
