# Supplementary material for: Evolution of intrinsically disordered regions in vertebrate galectins for phase separation
Source: EMBO Rep. 2026 Feb 2;27(5):1254–69. doi: 10.1038/s44319-026-00692-w (PMC12979664; doi:10.1038/s44319-026-00692-w)
Supplement: Supplementary file 7 — Source data Fig. 1 [file 44319_2026_692_MOESM7_ESM.zip]

Archive with 25 entries (15 files):
- FIG_1/
- FIG_1/.DS_Store
- __MACOSX/
- __MACOSX/FIG_1/
- __MACOSX/FIG_1/._.DS_Store
- FIG_1/1B/
- FIG_1/1B/.ipynb_checkpoints/
- FIG_1/1B/.ipynb_checkpoints/AnalyzeIDRAA-checkpoint.ipynb
- FIG_1/1B/AnalyzeIDRAA.ipynb
- FIG_1/S1_C/
- FIG_1/S1_C/CountAA_with_plot.ipynb
- FIG_1/1D/
- FIG_1/1D/.ipynb_checkpoints/
- FIG_1/1D/.ipynb_checkpoints/Command_meme-checkpoint.txt
- FIG_1/1D/Command_meme.txt
- FIG_1/1C/
- FIG_1/1C/idr_arometrics.amphibian.csv
- FIG_1/1C/idr_arometrics.mammal.csv
- FIG_1/1C/idr_arometrics.fish.csv
- FIG_1/1C/.ipynb_checkpoints/
- FIG_1/1C/.ipynb_checkpoints/WYF_selected-checkpoint.ipynb
- FIG_1/1C/.ipynb_checkpoints/calc_AroPop-checkpoint.py
- FIG_1/1C/idr_arometrics.bird_reptile.csv
- FIG_1/1C/WYF_selected.ipynb
- FIG_1/1C/calc_AroPop.py
