# Supplementary material for: Evolution of intrinsically disordered regions in vertebrate galectins for phase separation
Source: EMBO Rep. 2026 Feb 2;27(5):1254–69. doi: 10.1038/s44319-026-00692-w (PMC12979664; doi:10.1038/s44319-026-00692-w)
Supplement: Supplementary file 7 — Source data Fig. 1 [file 44319_2026_692_MOESM7_ESM.zip › FIG_1/1B/AnalyzeIDRAA.ipynb]

# %% [code]
from Bio import SeqIO
import os

# Create the SELEFASTA_SEP subdirectory if it doesn't exist
if not os.path.exists("SELEFASTA_SEP"):
    os.mkdir("SELEFASTA_SEP")

# Open the selected.fasta file and iterate over records
with open("selected.fasta") as handle:
    for record in SeqIO.parse(handle, "fasta"):
        # Extract the file name from the record identifier
        file_name = record.id.split("|")[1]

        # Write the record to a file with the file name as the file name in the SELEFASTA_SEP subdirectory
        with open(os.path.join("SELEFASTA_SEP", f"{file_name}.fasta"), "w") as output_handle:
            SeqIO.write(record, output_handle, "fasta")


# %% [code]
import os
import subprocess
import matplotlib.pyplot as plt

# Define a function to check if a file exists
def check_file(file_path):
    return os.path.isfile(file_path)

# Create the IUPRED/PIE subdirectory if it doesn't exist
if not os.path.exists("IUPRED"):
    os.mkdir("IUPRED")
if not os.path.exists("PIE"):
    os.mkdir("PIE")
    
# Read in the list of file names
with open('selefasta.list') as f:
    for line in f:
        file_name = line.strip()
        file_path = 'SELEFASTA_SEP/' + file_name
        iupred_path = '/home/jierong/APP/iupred3/iupred3.py' # Modify this to the full path of iupred3.py
        
        if check_file(file_path):
            # Read in the output of iupred3.py and extract the first and third columns
            output = subprocess.check_output(['python3', iupred_path, file_path, 'long'])
            output = output.decode('utf-8').split('\n')
            x = []
            y = []
            aa_dict = {}
            
            for line in output:
                if line.strip() == '' or line.startswith('#'): # Skip empty and comment lines
                    continue
                values = line.split()
                if float(values[2]) > 0.5:
                    aa_type = values[1]
                    aa_dict[aa_type] = aa_dict.get(aa_type, 0) + 1
                x.append(int(values[0]))
                y.append(float(values[2]))
            
            # Create the plot and add the file name as title
            plt.plot(x, y)
            plt.title(file_name, fontsize=30)
            plt.ylim([0,1])
            #plt.show()
            plt.savefig('./IUPRED/'+file_name + '.png', bbox_inches='tight')
            plt.clf()
            
            # Save the amino acid type percentages to a file
            if aa_dict:
                with open('./PIE/'+file_name + '.per', 'w') as per_file:
                    total_count = sum(aa_dict.values())
                    for aa_type in aa_dict.keys():
                        count = aa_dict[aa_type]
                        percentage = count / total_count * 100
                        per_file.write('{}\t{}\t{:.1f}%\n'.format(aa_type, count, percentage))


# %% [code]
import matplotlib.pyplot as plt
import pandas as pd
import numpy as np

# Create the PIE subdirectory if it doesn't exist


    # Define a dictionary to map amino acid types to colors and order
aa_colors = {'W': '#FF9100', 'F': '#FFA500', 'Y': '#FFb900', 
             'D': 'red', 'E': 'red', 
             'K': 'blue', 'R': 'blue', 
             'H': 'dodgerblue', 
             'C': 'yellow', 
             'S': 'limegreen', 'T': 'limegreen',
             'Q': 'green', 'N': 'green',
             'P': 'dimgrey',
             'G': 'grey',
             'A': 'lightgrey',
             'V': 'peachpuff', 'M': 'peachpuff', 'I': 'peachpuff', 'L': 'peachpuff',
             'X': 'white'}
aa_order = ['W', 'F', 'Y', 'D', 'E', 'K', 'R', 'H', 'C', 
            'Q', 'N', 'S', 'T', 'V', 'M', 'I', 'L','X','P', 'G', 'A' ]

# Read the list of file names
with open('selefasta.list') as f:
    file_names = f.read().splitlines()

# Loop over the file names and create a pie chart for each file
for file_name in file_names:
    # Read the data from the .per file
    data = pd.read_csv('./PIE/'+file_name+'.per', delim_whitespace=True, 
                       header=None, names=['aa', 'count', 'percentage'])
    
    # Create a dictionary to store the counts of each amino acid type
    counts = {aa: 0 for aa in aa_colors.keys()}
    
    # Update the counts based on the input data
    for aa, count in zip(data['aa'], data['count']):
        counts[aa] += count
    
    # Create a DataFrame to hold the grouped data
    grouped_data = pd.DataFrame({'count': counts})
    
    # Group the amino acid types by color and sum the counts
    grouped_data = grouped_data.groupby(grouped_data.index.map(lambda x: aa_colors[x])).sum()
    
    # Reorder the rows based on the order of amino acids in aa_order
    grouped_data = grouped_data.reindex([aa_colors[aa] for aa in aa_order])
    
    # Create a pie chart
    fig, ax = plt.subplots(figsize=(4,4))
    ax.pie(grouped_data['count'], 
            #labels=grouped_data.index, 
            colors=grouped_data.index, startangle=90, counterclock=False)
    #plt.title(file_name)
    plt.savefig('./PIE/'+file_name+'_pie.png', bbox_inches='tight')
    ax.axis('equal')
    #plt.show()


# %% [code]
# Load the list of IDs
with open("tree_id_in_order.txt", "r") as f:
    tree_ids = [int(line.strip()) for line in f]

# Create a dictionary to store the matching tr_ids
matching_tr_ids = {}

# Search through the selected.fasta file
#with open("selected.fasta", "r") as f:
with open("selected_sim33.fasta", "r") as f:
    for line in f:
        if line.startswith(">"):
            # Extract the ID number from the line
            id_number = int(line.split("OX=")[1].split()[0])
            if id_number in tree_ids:
                # Extract the character between ">tr|" and "|"
                tr_index = line.find(">tr|") + 4
                bar_index = line.find("|", tr_index)
                tr_id = line[tr_index:bar_index]
                # Add the tr_id to the matching_tr_ids dictionary
                if id_number not in matching_tr_ids:
                    matching_tr_ids[id_number] = []
                matching_tr_ids[id_number].append(tr_id)

# Print the results
# for id_number in tree_ids:
#     if id_number in matching_tr_ids:
#         tr_ids = matching_tr_ids[id_number]
#         if len(tr_ids) == 1:
#             print(tr_ids[0])
#         else:
#             print(", ".join(tr_ids))
#     else:
#         print("None")
#with open("figure_list.txt", "w") as f:
with open("figure_list_sim33.txt", "w") as f:
    for id_number in tree_ids:
        if id_number in matching_tr_ids:
            tr_ids = matching_tr_ids[id_number]
            if len(tr_ids) == 1:
                print(tr_ids[0], file=f)
            else:
                print(", ".join(tr_ids), file=f)
        #else:
            #print("None", file=f)


# %% [code]
from PIL import Image
import os
import svgwrite

# Read the figure list from the text file
with open('figure_list.txt', 'r') as f:
#with open('figure_list_sim33.txt', 'r') as f:
        lines = f.readlines()

# Remove newline characters from each line and split the lines into a list of names
names = [line.strip().split(', ') for line in lines]

# Create a list of files with their corresponding positions
files = []
x, y = 0, 0
for row in names:
    for filename in row:
        files.append((os.path.join('./PIE/', filename + '.fasta_pie.png'), (y, x)))
        x += 1
    x = 0
    y += 1

# Determine the size of the final image
width = max([pos[1] for _, pos in files]) + 1
height = max([pos[0] for _, pos in files]) + 1
image_size = (width * 200, height * 200)  # 200 pixels per figure

# Create a new SVG drawing with the specified size
dwg = svgwrite.Drawing('montage_pie.svg', size=image_size)

# Add a white background rectangle to the drawing
dwg.add(dwg.rect((0, 0), image_size, fill='white'))

# Add each figure as an image element at its specified position
for filename, position in files:
    print(filename)
    figure = Image.open(filename)
    figure.thumbnail((200, 200))  # Scale the figure to fit within a 200x200 pixel box
    x, y = position
    dwg.add(dwg.image(filename, insert=(y * 200, x * 200), size=figure.size))

# Save the final drawing to an SVG file
dwg.save()


# %% [code]
from PIL import Image
import os
import svgwrite

# Read the figure list from the text file
with open('figure_list.txt', 'r') as f:
    lines = f.readlines()

# Remove newline characters from each line and split the lines into a list of names
names = [line.strip().split(', ') for line in lines]

# Create a list of files with their corresponding positions
files = []
x, y = 0, 0
for row in names:
    for filename in row:
        files.append((os.path.join('./IUPRED/', filename + '.fasta.png'), (y, x)))
        x += 1
    x = 0
    y += 1

# Determine the size of the final image
width = max([pos[1] for _, pos in files]) + 1
height = max([pos[0] for _, pos in files]) + 1
image_size = (width * 200, height * 200)  # 200 pixels per figure

# Create a new SVG drawing with the specified size
dwg = svgwrite.Drawing('montage_iupred.svg', size=image_size)

# Add a white background rectangle to the drawing
dwg.add(dwg.rect((0, 0), image_size, fill='white'))

# Add each figure as an image element at its specified position
for filename, position in files:
    print(filename)
    figure = Image.open(filename)
    figure.thumbnail((200, 200))  # Scale the figure to fit within a 200x200 pixel box
    x, y = position
    dwg.add(dwg.image(filename, insert=(y * 200, x * 200), size=figure.size))

# Save the final drawing to an SVG file
dwg.save()


# %% [code]
