# Supplementary material for: Evolution of intrinsically disordered regions in vertebrate galectins for phase separation
Source: EMBO Rep. 2026 Feb 2;27(5):1254–69. doi: 10.1038/s44319-026-00692-w (PMC12979664; doi:10.1038/s44319-026-00692-w)
Supplement: Supplementary file 7 — Source data Fig. 1 [file 44319_2026_692_MOESM7_ESM.zip › FIG_1/S1_C/CountAA_with_plot.ipynb]

# %% [code]
from Bio import SeqIO
from collections import Counter
import matplotlib.pyplot as plt

# define the 20 common amino acids
common_aa = "ACDEFGHIKLMNPQRSTVWY"

# read the fasta file and get all the sequences
records = SeqIO.parse("DRerio.fasta", "fasta")
sequences = [str(record.seq) for record in records]

# count the amino acid types in all the sequences
aa_count = Counter(''.join(sequences))

# filter the aa_count dictionary to only include the 20 common amino acids
aa_count = {aa: count for aa, count in aa_count.items() if aa in common_aa}

# calculate the total number of amino acids
total_aa = sum(aa_count.values())

# calculate the amino acid percentages
fish_data = {}
for aa, count in aa_count.items():
    percentage = (count / total_aa) * 100
    fish_data[aa] = round(percentage, 4)

# print the results
print("Fish data:", fish_data)

# read the fasta file and get all the sequences
records = SeqIO.parse("HSapiens.fasta", "fasta")
sequences = [str(record.seq) for record in records]

# count the amino acid types in all the sequences
aa_count = Counter(''.join(sequences))

# filter the aa_count dictionary to only include the 20 common amino acids
aa_count = {aa: count for aa, count in aa_count.items() if aa in common_aa}

# calculate the total number of amino acids
total_aa = sum(aa_count.values())

# calculate the amino acid percentages
human_data = {}
for aa, count in aa_count.items():
    percentage = (count / total_aa) * 100
    human_data[aa] = round(percentage, 4)

# print the results
print("Human data:", human_data)


# Sort the data alphabetically
fish_data = dict(sorted(fish_data.items()))
human_data = dict(sorted(human_data.items()))

# Extract the values and labels
fish_values = list(fish_data.values())
human_values = list(human_data.values())
labels = list(fish_data.keys())

# Create the bar chart
x = range(len(labels))
width = 0.4
fig, ax = plt.subplots()
rects1 = ax.bar(x, fish_values, width, label='Fish', color='#ff6347')
rects2 = ax.bar([i + width for i in x], human_values, width, label='Human', color='#4169e1')

# Set the labels and title
ax.set_ylabel('Frequency')
ax.set_title('Frequency of amino acids in Fish and Human')
ax.set_xticks([i + width / 2 for i in x])
ax.set_xticklabels(labels)
ax.legend()

plt.savefig("amino_acid_frequencies.svg")
plt.show()


# %% [code]
