# Supplementary material for: Evolution of intrinsically disordered regions in vertebrate galectins for phase separation
Source: EMBO Rep. 2026 Feb 2;27(5):1254–69. doi: 10.1038/s44319-026-00692-w (PMC12979664; doi:10.1038/s44319-026-00692-w)
Supplement: Supplementary file 7 — Source data Fig. 1 [file 44319_2026_692_MOESM7_ESM.zip › FIG_1/1D/Command_meme.txt]

meme tetrapoda_fish.fasta -protein -oc . -nostatus -time 14400 -mod anr -nmotifs 50 -minw 5 -maxw 7 -objfun classic -minsites 10 -markov_order 0
