# Supplementary material for: Evolution of intrinsically disordered regions in vertebrate galectins for phase separation
Source: EMBO Rep. 2026 Feb 2;27(5):1254–69. doi: 10.1038/s44319-026-00692-w (PMC12979664; doi:10.1038/s44319-026-00692-w)
Supplement: Supplementary file 7 — Source data Fig. 1 [file 44319_2026_692_MOESM7_ESM.zip › FIG_1/1C/idr_arometrics.amphibian.csv]

fasta_file	accession	taxon	seq_len	idr_len	frac_disordered	longest_disordered_run	idr_W	idr_Y	idr_F	idr_pct_W	idr_pct_Y	idr_pct_F	idr_pct_aromatic
Q7ZSY1.fasta	Q7ZSY1	amphibian	261	132	0.5057	127	2	8	6	1.5152	6.0606	4.5455	12.1212
A0A803K0P8.fasta	A0A803K0P8	amphibian	246	105	0.4268	105	2	6	5	1.9048	5.7143	4.7619	12.3810
A0A6I8QRM7.fasta	A0A6I8QRM7	amphibian	257	116	0.4514	116	2	7	5	1.7241	6.0345	4.3103	12.0690
Q6P8B0.fasta	Q6P8B0	amphibian	256	115	0.4492	115	2	7	6	1.7391	6.0870	5.2174	13.0435
Q28HJ1.fasta	Q28HJ1	amphibian	256	121	0.4727	118	2	7	6	1.6529	5.7851	4.9587	12.3967
A0A6P7YZS4.fasta	A0A6P7YZS4	amphibian	263	155	0.5894	130	3	0	11	1.9355	0.0000	7.0968	9.0323
A0A6P7Z3H2.fasta	A0A6P7Z3H2	amphibian	274	166	0.6058	141	3	0	12	1.8072	0.0000	7.2289	9.0361
A0A8J1LN70.fasta	A0A8J1LN70	amphibian	299	197	0.6589	166	3	6	11	1.5228	3.0457	5.5838	10.1523
A0A8C5MY06.fasta	A0A8C5MY06	amphibian	239	107	0.4477	103	2	4	3	1.8692	3.7383	2.8037	8.4112
A0A8J1LQH7.fasta	A0A8J1LQH7	amphibian	319	218	0.6834	187	3	6	14	1.3761	2.7523	6.4220	10.5505
A0A8C5PEL8.fasta	A0A8C5PEL8	amphibian	273	102	0.3736	98	2	4	2	1.9608	3.9216	1.9608	7.8431
A0A8T2JW01.fasta	A0A8T2JW01	amphibian	261	122	0.4674	122	3	6	6	2.4590	4.9180	4.9180	12.2951
A0A6P8RUS3.fasta	A0A6P8RUS3	amphibian	314	195	0.6210	179	3	0	12	1.5385	0.0000	6.1538	7.6923
H2EMX9.fasta	H2EMX9	amphibian	262	131	0.5000	131	1	6	6	0.7634	4.5802	4.5802	9.9237
I3RVA6.fasta	I3RVA6	amphibian	265	136	0.5132	135	1	6	8	0.7353	4.4118	5.8824	11.0294
I3RVA5.fasta	I3RVA5	amphibian	267	137	0.5131	137	1	6	8	0.7299	4.3796	5.8394	10.9489
I3RVA8.fasta	I3RVA8	amphibian	263	137	0.5209	137	1	6	8	0.7299	4.3796	5.8394	10.9489
I3RVA9.fasta	I3RVA9	amphibian	226	147	0.6504	138	1	6	8	0.6803	4.0816	5.4422	10.2041
