# Supplementary material for: Evolution of intrinsically disordered regions in vertebrate galectins for phase separation
Source: EMBO Rep. 2026 Feb 2;27(5):1254–69. doi: 10.1038/s44319-026-00692-w (PMC12979664; doi:10.1038/s44319-026-00692-w)
Supplement: Supplementary file 7 — Source data Fig. 1 [file 44319_2026_692_MOESM7_ESM.zip › FIG_1/1C/idr_arometrics.mammal.csv]

fasta_file	accession	taxon	seq_len	idr_len	frac_disordered	longest_disordered_run	idr_W	idr_Y	idr_F	idr_pct_W	idr_pct_Y	idr_pct_F	idr_pct_aromatic
H2NLB0.fasta	H2NLB0	mammal	250	105	0.4200	105	2	9	1	1.9048	8.5714	0.9524	11.4286
Q6FGL0.fasta	Q6FGL0	mammal	250	105	0.4200	105	2	9	1	1.9048	8.5714	0.9524	11.4286
A0A2I2ZBI3.fasta	A0A2I2ZBI3	mammal	250	105	0.4200	105	2	9	1	1.9048	8.5714	0.9524	11.4286
G3QLN6.fasta	G3QLN6	mammal	267	122	0.4569	122	2	9	1	1.6393	7.3770	0.8197	9.8361
K7D960.fasta	K7D960	mammal	250	105	0.4200	105	2	9	1	1.9048	8.5714	0.9524	11.4286
G1RQN0.fasta	G1RQN0	mammal	250	108	0.4320	107	2	10	1	1.8519	9.2593	0.9259	12.0370
A0A7N9IH40.fasta	A0A7N9IH40	mammal	266	123	0.4624	123	3	10	0	2.4390	8.1301	0.0000	10.5691
A0A673UJ71.fasta	A0A673UJ71	mammal	278	138	0.4964	135	2	11	2	1.4493	7.9710	1.4493	10.8696
A0A673UJX7.fasta	A0A673UJX7	mammal	294	154	0.5238	151	3	11	1	1.9481	7.1429	0.6494	9.7403
A0A8C6RS13.fasta	A0A8C6RS13	mammal	248	125	0.5040	105	2	10	2	1.6000	8.0000	1.6000	11.2000
A0A8B8T7F9.fasta	A0A8B8T7F9	mammal	263	119	0.4525	119	2	10	1	1.6807	8.4034	0.8403	10.9244
A0A8D2AWQ5.fasta	A0A8D2AWQ5	mammal	269	127	0.4721	125	2	11	1	1.5748	8.6614	0.7874	11.0236
A0A8C5NX55.fasta	A0A8C5NX55	mammal	265	140	0.5283	127	2	11	0	1.4286	7.8571	0.0000	9.2857
A0A8D2GY16.fasta	A0A8D2GY16	mammal	269	132	0.4907	126	2	13	1	1.5152	9.8485	0.7576	12.1212
A0A8C5NXJ3.fasta	A0A8C5NXJ3	mammal	264	139	0.5265	126	2	11	1	1.4388	7.9137	0.7194	10.0719
A0A8C5KC81.fasta	A0A8C5KC81	mammal	247	122	0.4939	109	2	10	0	1.6393	8.1967	0.0000	9.8361
A0A2K6F286.fasta	A0A2K6F286	mammal	250	109	0.4360	107	2	10	1	1.8349	9.1743	0.9174	11.9266
A0A8C9Q9L9.fasta	A0A8C9Q9L9	mammal	271	133	0.4908	128	2	13	1	1.5038	9.7744	0.7519	12.0301
A0A8C5KEV6.fasta	A0A8C5KEV6	mammal	245	118	0.4816	106	2	9	0	1.6949	7.6271	0.0000	9.3220
A0A5G2R7M4.fasta	A0A5G2R7M4	mammal	256	124	0.4844	124	2	12	0	1.6129	9.6774	0.0000	11.2903
A0A8C6HHX0.fasta	A0A8C6HHX0	mammal	258	129	0.5000	108	2	10	1	1.5504	7.7519	0.7752	10.0775
A0A5G2QE07.fasta	A0A5G2QE07	mammal	257	125	0.4864	125	2	12	1	1.6000	9.6000	0.8000	12.0000
A3EX84.fasta	A3EX84	mammal	260	128	0.4923	128	2	12	1	1.5625	9.3750	0.7812	11.7188
A0A8D1R0I1.fasta	A0A8D1R0I1	mammal	260	128	0.4923	128	2	12	1	1.5625	9.3750	0.7812	11.7188
F6Q8W1.fasta	F6Q8W1	mammal	261	129	0.4943	129	2	12	1	1.5504	9.3023	0.7752	11.6279
A0A4X1WD32.fasta	A0A4X1WD32	mammal	261	129	0.4943	129	2	12	1	1.5504	9.3023	0.7752	11.6279
A0A5E4D5V1.fasta	A0A5E4D5V1	mammal	281	146	0.5196	138	2	14	1	1.3699	9.5890	0.6849	11.6438
A0A5E4D5P3.fasta	A0A5E4D5P3	mammal	282	147	0.5213	139	2	14	1	1.3605	9.5238	0.6803	11.5646
A0A8C5YPG7.fasta	A0A8C5YPG7	mammal	272	134	0.4926	129	2	13	1	1.4925	9.7015	0.7463	11.9403
A0A8D0P976.fasta	A0A8D0P976	mammal	254	122	0.4803	122	2	11	1	1.6393	9.0164	0.8197	11.4754
A0A6J1ZWP3.fasta	A0A6J1ZWP3	mammal	288	144	0.5000	144	2	12	1	1.3889	8.3333	0.6944	10.4167
A0A8C0M3X2.fasta	A0A8C0M3X2	mammal	287	148	0.5157	143	2	13	1	1.3514	8.7838	0.6757	10.8108
E5Q8W5.fasta	E5Q8W5	mammal	287	148	0.5157	143	2	13	1	1.3514	8.7838	0.6757	10.8108
A0A8C0R3G4.fasta	A0A8C0R3G4	mammal	287	148	0.5157	143	2	13	1	1.3514	8.7838	0.6757	10.8108
A0A8P0NGG9.fasta	A0A8P0NGG9	mammal	313	174	0.5559	169	2	13	0	1.1494	7.4713	0.0000	8.6207
A0A5G2QFK8.fasta	A0A5G2QFK8	mammal	271	139	0.5129	139	2	13	1	1.4388	9.3525	0.7194	11.5108
A0A8D1I2F1.fasta	A0A8D1I2F1	mammal	271	139	0.5129	139	2	13	1	1.4388	9.3525	0.7194	11.5108
A0A6J3AMC0.fasta	A0A6J3AMC0	mammal	254	110	0.4331	110	2	10	1	1.8182	9.0909	0.9091	11.8182
A0A667H6J6.fasta	A0A667H6J6	mammal	278	133	0.4784	133	2	11	1	1.5038	8.2707	0.7519	10.5263
A0A337S4Q5.fasta	A0A337S4Q5	mammal	278	133	0.4784	133	2	11	1	1.5038	8.2707	0.7519	10.5263
A0A6J1ZY85.fasta	A0A6J1ZY85	mammal	278	133	0.4784	133	2	11	1	1.5038	8.2707	0.7519	10.5263
A0A5E4D5L5.fasta	A0A5E4D5L5	mammal	307	172	0.5603	164	2	14	1	1.1628	8.1395	0.5814	9.8837
A0A8C9JVX8.fasta	A0A8C9JVX8	mammal	278	134	0.4820	134	2	11	1	1.4925	8.2090	0.7463	10.4478
A0A8C8WM45.fasta	A0A8C8WM45	mammal	278	134	0.4820	134	2	11	1	1.4925	8.2090	0.7463	10.4478
A0A8D1MK58.fasta	A0A8D1MK58	mammal	276	125	0.4529	125	2	12	1	1.6000	9.6000	0.8000	12.0000
A0A3Q7T7H1.fasta	A0A3Q7T7H1	mammal	278	137	0.4928	134	2	12	1	1.4599	8.7591	0.7299	10.9489
A0A6J1ZZL8.fasta	A0A6J1ZZL8	mammal	269	124	0.4610	124	2	10	1	1.6129	8.0645	0.8065	10.4839
A0A8C9D0H6.fasta	A0A8C9D0H6	mammal	278	131	0.4712	131	2	11	0	1.5267	8.3969	0.0000	9.9237
A0A2U3XYI2.fasta	A0A2U3XYI2	mammal	285	144	0.5053	144	2	11	2	1.3889	7.6389	1.3889	10.4167
A0A2Y9I4F8.fasta	A0A2Y9I4F8	mammal	285	144	0.5053	144	2	11	2	1.3889	7.6389	1.3889	10.4167
A0A6P6HIR6.fasta	A0A6P6HIR6	mammal	278	134	0.4820	134	2	11	1	1.4925	8.2090	0.7463	10.4478
A0A8I3NWF7.fasta	A0A8I3NWF7	mammal	299	145	0.4849	140	2	13	1	1.3793	8.9655	0.6897	11.0345
A0A811ZJR3.fasta	A0A811ZJR3	mammal	299	144	0.4816	140	2	13	1	1.3889	9.0278	0.6944	11.1111
A0A3Q7SJ69.fasta	A0A3Q7SJ69	mammal	290	134	0.4621	131	2	12	1	1.4925	8.9552	0.7463	11.1940
A0A6J2B8K8.fasta	A0A6J2B8K8	mammal	294	154	0.5238	154	2	12	2	1.2987	7.7922	1.2987	10.3896
A0A3Q7NX43.fasta	A0A3Q7NX43	mammal	294	154	0.5238	154	2	12	2	1.2987	7.7922	1.2987	10.3896
A0A8M1MTD0.fasta	A0A8M1MTD0	mammal	258	117	0.4535	117	2	8	2	1.7094	6.8376	1.7094	10.2564
A0A8D1CPB2.fasta	A0A8D1CPB2	mammal	288	117	0.4062	117	2	12	0	1.7094	10.2564	0.0000	11.9658
A0A8C9JT85.fasta	A0A8C9JT85	mammal	298	107	0.3591	88	2	8	0	1.8692	7.4766	0.0000	9.3458
A0A384CZX2.fasta	A0A384CZX2	mammal	282	140	0.4965	140	2	12	2	1.4286	8.5714	1.4286	11.4286
A0A8C6CT24.fasta	A0A8C6CT24	mammal	274	129	0.4708	129	2	12	1	1.5504	9.3023	0.7752	11.6279
A0A6P3I2X7.fasta	A0A6P3I2X7	mammal	274	130	0.4745	130	2	12	1	1.5385	9.2308	0.7692	11.5385
A0A8C6D3H3.fasta	A0A8C6D3H3	mammal	276	131	0.4746	131	2	12	1	1.5267	9.1603	0.7634	11.4504
A0A8C3W8T6.fasta	A0A8C3W8T6	mammal	260	121	0.4654	117	2	12	1	1.6529	9.9174	0.8264	12.3967
M3Y2X7.fasta	M3Y2X7	mammal	287	146	0.5087	146	2	12	2	1.3699	8.2192	1.3699	10.9589
A0A7N5JA12.fasta	A0A7N5JA12	mammal	317	178	0.5615	176	4	13	2	2.2472	7.3034	1.1236	10.6742
D2I252.fasta	D2I252	mammal	245	103	0.4204	103	2	8	2	1.9417	7.7670	1.9417	11.6505
A0A2K5C993.fasta	A0A2K5C993	mammal	275	130	0.4727	130	2	11	1	1.5385	8.4615	0.7692	10.7692
A0A2Y9RXF4.fasta	A0A2Y9RXF4	mammal	264	120	0.4545	120	2	10	1	1.6667	8.3333	0.8333	10.8333
A0A8C0PQ09.fasta	A0A8C0PQ09	mammal	357	141	0.3950	136	2	13	0	1.4184	9.2199	0.0000	10.6383
A0A2K5C9B1.fasta	A0A2K5C9B1	mammal	247	99	0.4008	99	2	8	1	2.0202	8.0808	1.0101	11.1111
L8HZB8.fasta	L8HZB8	mammal	261	117	0.4483	117	2	11	1	1.7094	9.4017	0.8547	11.9658
A0A6P5CHX2.fasta	A0A6P5CHX2	mammal	265	121	0.4566	121	2	11	1	1.6529	9.0909	0.8264	11.5702
A0A8B9YQX4.fasta	A0A8B9YQX4	mammal	265	121	0.4566	121	2	11	1	1.6529	9.0909	0.8264	11.5702
A0A6B0RH24.fasta	A0A6B0RH24	mammal	265	121	0.4566	121	2	11	1	1.6529	9.0909	0.8264	11.5702
A6QLZ0.fasta	A6QLZ0	mammal	265	121	0.4566	121	2	11	1	1.6529	9.0909	0.8264	11.5702
A0A4W2E8M5.fasta	A0A4W2E8M5	mammal	265	121	0.4566	121	2	11	1	1.6529	9.0909	0.8264	11.5702
A0A8B7FWV7.fasta	A0A8B7FWV7	mammal	261	118	0.4521	118	2	11	1	1.6949	9.3220	0.8475	11.8644
A0A7J8JUZ6.fasta	A0A7J8JUZ6	mammal	266	135	0.5075	132	2	10	1	1.4815	7.4074	0.7407	9.6296
A0A452RK86.fasta	A0A452RK86	mammal	282	140	0.4965	140	2	12	2	1.4286	8.5714	1.4286	11.4286
A0A340WFV3.fasta	A0A340WFV3	mammal	256	112	0.4375	112	2	10	1	1.7857	8.9286	0.8929	11.6071
A0A8C7ACP1.fasta	A0A8C7ACP1	mammal	262	130	0.4962	121	2	9	3	1.5385	6.9231	2.3077	10.7692
A0A8C0CK65.fasta	A0A8C0CK65	mammal	272	131	0.4816	130	2	13	1	1.5267	9.9237	0.7634	12.2137
A0A8C7EKG7.fasta	A0A8C7EKG7	mammal	256	124	0.4844	115	2	8	3	1.6129	6.4516	2.4194	10.4839
A0A250XX91.fasta	A0A250XX91	mammal	261	114	0.4368	111	2	9	1	1.7544	7.8947	0.8772	10.5263
A0A2Y9L3U1.fasta	A0A2Y9L3U1	mammal	287	149	0.5192	146	2	11	3	1.3423	7.3826	2.0134	10.7383
A0A834BCW2.fasta	A0A834BCW2	mammal	291	150	0.5155	150	1	13	2	0.6667	8.6667	1.3333	10.6667
A0A8C9E0P6.fasta	A0A8C9E0P6	mammal	247	103	0.4170	103	2	9	1	1.9417	8.7379	0.9709	11.6505
A0A8C6C0A4.fasta	A0A8C6C0A4	mammal	247	103	0.4170	103	2	9	1	1.9417	8.7379	0.9709	11.6505
A0A452RK07.fasta	A0A452RK07	mammal	295	130	0.4407	130	2	12	1	1.5385	9.2308	0.7692	11.5385
A0A2U4AEN6.fasta	A0A2U4AEN6	mammal	262	118	0.4504	118	2	10	1	1.6949	8.4746	0.8475	11.0169
A0A834EV12.fasta	A0A834EV12	mammal	271	130	0.4797	130	1	11	2	0.7692	8.4615	1.5385	10.7692
A0A2Y9KU20.fasta	A0A2Y9KU20	mammal	251	110	0.4382	109	2	7	2	1.8182	6.3636	1.8182	10.0000
A0A341AIR8.fasta	A0A341AIR8	mammal	256	112	0.4375	112	2	10	1	1.7857	8.9286	0.8929	11.6071
A0A2K5RXJ8.fasta	A0A2K5RXJ8	mammal	264	119	0.4508	119	2	10	1	1.6807	8.4034	0.8403	10.9244
A0A384B0Z8.fasta	A0A384B0Z8	mammal	272	130	0.4779	130	2	13	1	1.5385	10.0000	0.7692	12.3077
A0A7E6CH64.fasta	A0A7E6CH64	mammal	291	151	0.5189	151	1	13	2	0.6623	8.6093	1.3245	10.5960
V5QQW0.fasta	V5QQW0	mammal	262	151	0.5763	131	3	12	2	1.9868	7.9470	1.3245	11.2583
A0A8C7CG78.fasta	A0A8C7CG78	mammal	287	153	0.5331	146	2	11	3	1.3072	7.1895	1.9608	10.4575
A0A7E6CGS6.fasta	A0A7E6CGS6	mammal	267	126	0.4719	126	1	10	2	0.7937	7.9365	1.5873	10.3175
V5QSV9.fasta	V5QSV9	mammal	255	145	0.5686	124	3	11	2	2.0690	7.5862	1.3793	11.0345
A0A8B7VGM1.fasta	A0A8B7VGM1	mammal	252	102	0.4048	102	2	8	1	1.9608	7.8431	0.9804	10.7843
A0A6J3FNZ7.fasta	A0A6J3FNZ7	mammal	273	128	0.4689	128	2	11	1	1.5625	8.5938	0.7812	10.9375
A0A4U1FJD2.fasta	A0A4U1FJD2	mammal	264	117	0.4432	116	2	11	0	1.7094	9.4017	0.0000	11.1111
V5QR27.fasta	V5QR27	mammal	262	151	0.5763	131	3	11	3	1.9868	7.2848	1.9868	11.2583
A0A6J3FMM9.fasta	A0A6J3FMM9	mammal	255	110	0.4314	110	2	9	1	1.8182	8.1818	0.9091	10.9091
A0A5N3VA43.fasta	A0A5N3VA43	mammal	250	106	0.4240	106	2	10	0	1.8868	9.4340	0.0000	11.3208
A0A5N3XLV2.fasta	A0A5N3XLV2	mammal	256	112	0.4375	112	2	10	1	1.7857	8.9286	0.8929	11.6071
A0A484GVP8.fasta	A0A484GVP8	mammal	262	118	0.4504	118	2	10	1	1.6949	8.4746	0.8475	11.0169
V5QQP9.fasta	V5QQP9	mammal	262	151	0.5763	131	3	11	3	1.9868	7.2848	1.9868	11.2583
F6QBX3.fasta	F6QBX3	mammal	266	121	0.4549	121	2	10	1	1.6529	8.2645	0.8264	10.7438
A0A6J0WLH5.fasta	A0A6J0WLH5	mammal	256	112	0.4375	112	2	10	1	1.7857	8.9286	0.8929	11.6071
A0A0G2JXN6.fasta	A0A0G2JXN6	mammal	265	146	0.5509	126	3	11	2	2.0548	7.5342	1.3699	10.9589
V5QRT9.fasta	V5QRT9	mammal	255	144	0.5647	124	3	11	2	2.0833	7.6389	1.3889	11.1111
V5QQQ4.fasta	V5QQQ4	mammal	255	144	0.5647	124	3	10	3	2.0833	6.9444	2.0833	11.1111
A0A2K6UXE0.fasta	A0A2K6UXE0	mammal	266	122	0.4586	121	2	10	1	1.6393	8.1967	0.8197	10.6557
A0A8B7AEX6.fasta	A0A8B7AEX6	mammal	250	115	0.4600	107	2	9	2	1.7391	7.8261	1.7391	11.3043
A0A0G2JXB1.fasta	A0A0G2JXB1	mammal	270	159	0.5889	139	3	11	2	1.8868	6.9182	1.2579	10.0629
A0A8C2VDG2.fasta	A0A8C2VDG2	mammal	254	119	0.4685	111	1	11	2	0.8403	9.2437	1.6807	11.7647
A0A2Y9NAF6.fasta	A0A2Y9NAF6	mammal	256	112	0.4375	112	2	10	1	1.7857	8.9286	0.8929	11.6071
M3Z4Z6.fasta	M3Z4Z6	mammal	248	87	0.3508	87	0	9	1	0.0000	10.3448	1.1494	11.4943
A0A8I6ATC2.fasta	A0A8I6ATC2	mammal	278	145	0.5216	123	3	11	2	2.0690	7.5862	1.3793	11.0345
A0A452E8Q0.fasta	A0A452E8Q0	mammal	235	77	0.3277	77	2	6	1	2.5974	7.7922	1.2987	11.6883
F7FSR7.fasta	F7FSR7	mammal	281	149	0.5302	149	2	12	1	1.3423	8.0537	0.6711	10.0671
A0A8C0W639.fasta	A0A8C0W639	mammal	251	102	0.4064	102	2	8	1	1.9608	7.8431	0.9804	10.7843
A0A7J8ILL9.fasta	A0A7J8ILL9	mammal	273	149	0.5458	133	2	11	1	1.3423	7.3826	0.6711	9.3960
F7A860.fasta	F7A860	mammal	264	120	0.4545	120	3	8	2	2.5000	6.6667	1.6667	10.8333
A0A3Q0DQ61.fasta	A0A3Q0DQ61	mammal	262	119	0.4542	118	2	10	1	1.6807	8.4034	0.8403	10.9244
K9IR48.fasta	K9IR48	mammal	254	110	0.4331	75	2	10	1	1.8182	9.0909	0.9091	11.8182
A0A8C2P9C9.fasta	A0A8C2P9C9	mammal	362	208	0.5746	208	2	10	0	0.9615	4.8077	0.0000	5.7692
A0A3Q2GXQ7.fasta	A0A3Q2GXQ7	mammal	376	232	0.6170	232	3	8	2	1.2931	3.4483	0.8621	5.6034
W5QIW1.fasta	W5QIW1	mammal	249	95	0.3815	95	2	9	1	2.1053	9.4737	1.0526	12.6316
A0A8C4L258.fasta	A0A8C4L258	mammal	238	92	0.3866	92	2	8	1	2.1739	8.6957	1.0870	11.9565
A0A6P6C6M0.fasta	A0A6P6C6M0	mammal	274	144	0.5255	138	2	12	1	1.3889	8.3333	0.6944	10.4167
A0A6P5KPZ3.fasta	A0A6P5KPZ3	mammal	283	155	0.5477	150	2	12	1	1.2903	7.7419	0.6452	9.6774
A0A6P6C6L4.fasta	A0A6P6C6L4	mammal	281	136	0.4840	130	2	12	0	1.4706	8.8235	0.0000	10.2941
A0A485MJX9.fasta	A0A485MJX9	mammal	521	357	0.6852	357	8	20	5	2.2409	5.6022	1.4006	9.2437
A0A8B7RPZ8.fasta	A0A8B7RPZ8	mammal	275	135	0.4909	135	2	12	1	1.4815	8.8889	0.7407	11.1111
H0WMU3.fasta	H0WMU3	mammal	270	132	0.4889	127	1	13	2	0.7576	9.8485	1.5152	12.1212
A0A8J6A2Y1.fasta	A0A8J6A2Y1	mammal	298	177	0.5940	170	2	15	1	1.1299	8.4746	0.5650	10.1695
A0A8C8T2H9.fasta	A0A8C8T2H9	mammal	256	133	0.5195	112	3	8	2	2.2556	6.0150	1.5038	9.7744
A0A6I9M0P4.fasta	A0A6I9M0P4	mammal	256	133	0.5195	112	3	8	2	2.2556	6.0150	1.5038	9.7744
A0A671DPG4.fasta	A0A671DPG4	mammal	283	147	0.5194	144	2	13	1	1.3605	8.8435	0.6803	10.8844
A0A7J7XQ97.fasta	A0A7J7XQ97	mammal	265	128	0.4830	125	2	11	1	1.5625	8.5938	0.7812	10.9375
A0A7J7XPA8.fasta	A0A7J7XPA8	mammal	244	107	0.4385	104	2	9	1	1.8692	8.4112	0.9346	11.2150
A0A7J7XPR6.fasta	A0A7J7XPR6	mammal	251	121	0.4821	117	2	10	1	1.6529	8.2645	0.8264	10.7438
A0A1S3A0G7.fasta	A0A1S3A0G7	mammal	251	108	0.4303	108	2	9	1	1.8519	8.3333	0.9259	11.1111
G1PFV9.fasta	G1PFV9	mammal	266	131	0.4925	130	2	10	1	1.5267	7.6336	0.7634	9.9237
A0A7J8ALZ3.fasta	A0A7J8ALZ3	mammal	266	131	0.4925	130	2	10	1	1.5267	7.6336	0.7634	9.9237
A0A8C0SUD9.fasta	A0A8C0SUD9	mammal	257	104	0.4047	99	2	8	2	1.9231	7.6923	1.9231	11.5385
A0A8C0K873.fasta	A0A8C0K873	mammal	257	104	0.4047	99	2	8	2	1.9231	7.6923	1.9231	11.5385
G3SVP3.fasta	G3SVP3	mammal	250	106	0.4240	106	2	9	1	1.8868	8.4906	0.9434	11.3208
L5K1M9.fasta	L5K1M9	mammal	500	364	0.7280	364	8	22	4	2.1978	6.0440	1.0989	9.3407
A0A8C7BJJ0.fasta	A0A8C7BJJ0	mammal	241	103	0.4274	99	1	6	3	0.9709	5.8252	2.9126	9.7087
L5LML6.fasta	L5LML6	mammal	495	363	0.7333	363	8	20	5	2.2039	5.5096	1.3774	9.0909
F7AQI3.fasta	F7AQI3	mammal	251	133	0.5299	118	1	12	2	0.7519	9.0226	1.5038	11.2782
A0A8U0UXN2.fasta	A0A8U0UXN2	mammal	229	117	0.5109	117	2	7	3	1.7094	5.9829	2.5641	10.2564
A0A7N5P0D6.fasta	A0A7N5P0D6	mammal	246	117	0.4756	111	1	8	3	0.8547	6.8376	2.5641	10.2564
A0A2J8WKZ9.fasta	A0A2J8WKZ9	mammal	233	108	0.4635	105	2	9	1	1.8519	8.3333	0.9259	11.1111
A0A2I2ZML8.fasta	A0A2I2ZML8	mammal	233	107	0.4592	105	2	9	1	1.8692	8.4112	0.9346	11.2150
A0A2I3GIM4.fasta	A0A2I3GIM4	mammal	233	113	0.4850	107	2	10	1	1.7699	8.8496	0.8850	11.5044
I3NER6.fasta	I3NER6	mammal	220	167	0.7591	141	2	13	5	1.1976	7.7844	2.9940	11.9760
A0A6G1BFT8.fasta	A0A6G1BFT8	mammal	265	124	0.4679	120	2	11	0	1.6129	8.8710	0.0000	10.4839
A0A2K6UXI5.fasta	A0A2K6UXI5	mammal	228	101	0.4430	99	2	8	1	1.9802	7.9208	0.9901	10.8911
A0A7N5P9P9.fasta	A0A7N5P9P9	mammal	334	144	0.4311	144	2	12	2	1.3889	8.3333	1.3889	11.1111
A0A7N5K6N6.fasta	A0A7N5K6N6	mammal	364	174	0.4780	174	4	12	2	2.2989	6.8966	1.1494	10.3448
A0A673UJF0.fasta	A0A673UJF0	mammal	318	138	0.4340	134	2	11	1	1.4493	7.9710	0.7246	10.1449
A0A2K5C997.fasta	A0A2K5C997	mammal	208	107	0.5144	99	2	8	1	1.8692	7.4766	0.9346	10.2804
A0A7J8B110.fasta	A0A7J8B110	mammal	321	174	0.5421	174	4	15	1	2.2989	8.6207	0.5747	11.4943
G3GTQ7.fasta	G3GTQ7	mammal	966	270	0.2795	84	2	1	6	0.7407	0.3704	2.2222	3.3333
A0A061HZR4.fasta	A0A061HZR4	mammal	966	267	0.2764	85	2	1	6	0.7491	0.3745	2.2472	3.3708
A0A6P6D259.fasta	A0A6P6D259	mammal	271	105	0.3875	83	2	3	2	1.9048	2.8571	1.9048	6.6667
A0A1S3EUP2.fasta	A0A1S3EUP2	mammal	177	117	0.6610	117	2	10	1	1.7094	8.5470	0.8547	11.1111
A0A836CVS0.fasta	A0A836CVS0	mammal	1125	286	0.2542	109	1	13	3	0.3497	4.5455	1.0490	5.9441
A0A0D9R332.fasta	A0A0D9R332	mammal	360	193	0.5361	92	4	1	6	2.0725	0.5181	3.1088	5.6995
A0A8B8XYK9.fasta	A0A8B8XYK9	mammal	374	166	0.4439	136	4	0	2	2.4096	0.0000	1.2048	3.6145
A0A452SGB7.fasta	A0A452SGB7	mammal	270	106	0.3926	85	2	0	1	1.8868	0.0000	0.9434	2.8302
A0A811ZS49.fasta	A0A811ZS49	mammal	231	82	0.3550	82	1	1	1	1.2195	1.2195	1.2195	3.6585
L8Y7J0.fasta	L8Y7J0	mammal	1055	323	0.3062	110	0	0	3	0.0000	0.0000	0.9288	0.9288
A0A671EJ36.fasta	A0A671EJ36	mammal	299	140	0.4682	126	1	0	4	0.7143	0.0000	2.8571	3.5714
A0A8M1MLD8.fasta	A0A8M1MLD8	mammal	204	144	0.7059	144	2	11	2	1.3889	7.6389	1.3889	10.4167
F6QJF1.fasta	F6QJF1	mammal	293	126	0.4300	114	0	0	2	0.0000	0.0000	1.5873	1.5873
A0A1D5Q291.fasta	A0A1D5Q291	mammal	289	138	0.4775	138	1	1	1	0.7246	0.7246	0.7246	2.1739
A0A4X1WC56.fasta	A0A4X1WC56	mammal	296	124	0.4189	121	0	0	2	0.0000	0.0000	1.6129	1.6129
A0A6B0RUM5.fasta	A0A6B0RUM5	mammal	886	280	0.3160	126	1	0	2	0.3571	0.0000	0.7143	1.0714
A0A8P0PI53.fasta	A0A8P0PI53	mammal	334	179	0.5359	112	1	0	0	0.5587	0.0000	0.0000	0.5587
A0A8C0SAN8.fasta	A0A8C0SAN8	mammal	302	254	0.8411	168	4	1	6	1.5748	0.3937	2.3622	4.3307
A0A8C0NFT2.fasta	A0A8C0NFT2	mammal	332	246	0.7410	173	4	1	6	1.6260	0.4065	2.4390	4.4715
F6S2C8.fasta	F6S2C8	mammal	365	215	0.5890	215	2	1	2	0.9302	0.4651	0.9302	2.3256
A0A2K5UYR9.fasta	A0A2K5UYR9	mammal	358	181	0.5056	89	3	0	2	1.6575	0.0000	1.1050	2.7624
A0A8I3P7T3.fasta	A0A8I3P7T3	mammal	335	175	0.5224	110	1	0	0	0.5714	0.0000	0.0000	0.5714
A0A4W2E9H6.fasta	A0A4W2E9H6	mammal	455	261	0.5736	260	2	0	2	0.7663	0.0000	0.7663	1.5326
A0A337SCV3.fasta	A0A337SCV3	mammal	384	234	0.6094	234	1	0	1	0.4274	0.0000	0.4274	0.8547
A0A8B9XB21.fasta	A0A8B9XB21	mammal	455	259	0.5692	259	2	0	2	0.7722	0.0000	0.7722	1.5444
A0A8C0RYA3.fasta	A0A8C0RYA3	mammal	477	306	0.6415	284	2	0	3	0.6536	0.0000	0.9804	1.6340
A0A4W2HDP8.fasta	A0A4W2HDP8	mammal	455	259	0.5692	259	2	0	2	0.7722	0.0000	0.7722	1.5444
A0A8D1E7X2.fasta	A0A8D1E7X2	mammal	248	127	0.5121	86	3	0	5	2.3622	0.0000	3.9370	6.2992
A0A8D2BMU2.fasta	A0A8D2BMU2	mammal	248	127	0.5121	86	3	0	5	2.3622	0.0000	3.9370	6.2992
A0A8D1S1D2.fasta	A0A8D1S1D2	mammal	248	126	0.5081	85	3	0	5	2.3810	0.0000	3.9683	6.3492
A0A8D0PU25.fasta	A0A8D0PU25	mammal	232	125	0.5388	85	3	0	5	2.4000	0.0000	4.0000	6.4000
A0A8D0XN65.fasta	A0A8D0XN65	mammal	355	160	0.4507	86	3	0	4	1.8750	0.0000	2.5000	4.3750
A0A8D1HW21.fasta	A0A8D1HW21	mammal	355	154	0.4338	85	3	0	4	1.9481	0.0000	2.5974	4.5455
A0A2R8PAC3.fasta	A0A2R8PAC3	mammal	341	197	0.5777	197	2	1	2	1.0152	0.5076	1.0152	2.5381
A0A8C2SLJ4.fasta	A0A8C2SLJ4	mammal	403	239	0.5931	117	3	1	1	1.2552	0.4184	0.4184	2.0921
A0A8D0UBM4.fasta	A0A8D0UBM4	mammal	286	201	0.7028	85	6	1	6	2.9851	0.4975	2.9851	6.4677
A0A7J7FMS9.fasta	A0A7J7FMS9	mammal	330	124	0.3758	77	4	0	3	3.2258	0.0000	2.4194	5.6452
