# Supplementary material for: Evolution of intrinsically disordered regions in vertebrate galectins for phase separation
Source: EMBO Rep. 2026 Feb 2;27(5):1254–69. doi: 10.1038/s44319-026-00692-w (PMC12979664; doi:10.1038/s44319-026-00692-w)
Supplement: Supplementary file 7 — Source data Fig. 1 [file 44319_2026_692_MOESM7_ESM.zip › FIG_1/1C/idr_arometrics.fish.csv]

fasta_file	accession	taxon	seq_len	idr_len	frac_disordered	longest_disordered_run	idr_W	idr_Y	idr_F	idr_pct_W	idr_pct_Y	idr_pct_F	idr_pct_aromatic
A0A3B1IGV8.fasta	A0A3B1IGV8	fish	250	114	0.4560	114	8	1	0	7.0175	0.8772	0.0000	7.8947
A0A8B9KZC9.fasta	A0A8B9KZC9	fish	250	114	0.4560	114	8	1	0	7.0175	0.8772	0.0000	7.8947
A0A8T2L9K6.fasta	A0A8T2L9K6	fish	297	160	0.5387	131	8	3	1	5.0000	1.8750	0.6250	7.5000
A0A6P6P9A2.fasta	A0A6P6P9A2	fish	226	94	0.4159	92	5	1	2	5.3191	1.0638	2.1277	8.5106
A0A4W4EBD8.fasta	A0A4W4EBD8	fish	239	105	0.4393	105	7	1	0	6.6667	0.9524	0.0000	7.6190
A0A6P6LMD5.fasta	A0A6P6LMD5	fish	300	150	0.5000	146	10	1	2	6.6667	0.6667	1.3333	8.6667
A0A4W3GAP9.fasta	A0A4W3GAP9	fish	248	114	0.4597	114	3	2	4	2.6316	1.7544	3.5088	7.8947
A0A6P6LM10.fasta	A0A6P6LM10	fish	318	168	0.5283	164	11	1	2	6.5476	0.5952	1.1905	8.3333
A0A671LFQ8.fasta	A0A671LFQ8	fish	231	100	0.4329	97	6	2	3	6.0000	2.0000	3.0000	11.0000
K4FUH4.fasta	K4FUH4	fish	254	120	0.4724	120	3	2	6	2.5000	1.6667	5.0000	9.1667
A0A673J6C4.fasta	A0A673J6C4	fish	231	98	0.4242	97	6	2	2	6.1224	2.0408	2.0408	10.2041
A0A672PDH8.fasta	A0A672PDH8	fish	231	101	0.4372	97	6	2	3	5.9406	1.9802	2.9703	10.8911
A0A672PKM4.fasta	A0A672PKM4	fish	231	101	0.4372	97	7	2	3	6.9307	1.9802	2.9703	11.8812
A0A8C2DXI9.fasta	A0A8C2DXI9	fish	265	131	0.4943	131	9	0	2	6.8702	0.0000	1.5267	8.3969
A0A096M6X2.fasta	A0A096M6X2	fish	269	133	0.4944	133	1	5	9	0.7519	3.7594	6.7669	11.2782
A0A8C1TUG9.fasta	A0A8C1TUG9	fish	283	149	0.5265	149	12	0	2	8.0537	0.0000	1.3423	9.3960
A0A8C1GK37.fasta	A0A8C1GK37	fish	274	140	0.5109	140	9	0	2	6.4286	0.0000	1.4286	7.8571
A0A8S4AL05.fasta	A0A8S4AL05	fish	251	97	0.3865	87	0	1	0	0.0000	1.0309	0.0000	1.0309
A0A087YGP7.fasta	A0A087YGP7	fish	373	236	0.6327	236	2	8	14	0.8475	3.3898	5.9322	10.1695
A0A3B3TTQ9.fasta	A0A3B3TTQ9	fish	373	237	0.6354	237	2	8	14	0.8439	3.3755	5.9072	10.1266
A0A8C4TEV4.fasta	A0A8C4TEV4	fish	215	76	0.3535	76	2	3	2	2.6316	3.9474	2.6316	9.2105
A0A8C2CNQ0.fasta	A0A8C2CNQ0	fish	240	106	0.4417	105	7	1	1	6.6038	0.9434	0.9434	8.4906
A0A8C2CKZ7.fasta	A0A8C2CKZ7	fish	259	107	0.4131	106	7	1	2	6.5421	0.9346	1.8692	9.3458
A0A8C1W7M0.fasta	A0A8C1W7M0	fish	259	105	0.4054	104	7	1	1	6.6667	0.9524	0.9524	8.5714
A0A3S2LNE1.fasta	A0A3S2LNE1	fish	404	239	0.5916	228	2	11	11	0.8368	4.6025	4.6025	10.0418
A0A3B3YRY6.fasta	A0A3B3YRY6	fish	373	237	0.6354	236	2	8	14	0.8439	3.3755	5.9072	10.1266
A0A671TPY3.fasta	A0A671TPY3	fish	277	146	0.5271	146	9	0	1	6.1644	0.0000	0.6849	6.8493
A0A672IMI2.fasta	A0A672IMI2	fish	377	239	0.6340	239	2	10	12	0.8368	4.1841	5.0209	10.0418
A0A3B5M869.fasta	A0A3B5M869	fish	373	236	0.6327	235	2	9	13	0.8475	3.8136	5.5085	10.1695
A0A3B5Q9X2.fasta	A0A3B5Q9X2	fish	373	237	0.6354	236	2	9	13	0.8439	3.7975	5.4852	10.1266
A0A8C4TF51.fasta	A0A8C4TF51	fish	406	196	0.4828	182	3	3	10	1.5306	1.5306	5.1020	8.1633
A0A8C3Z338.fasta	A0A8C3Z338	fish	221	83	0.3756	81	5	0	1	6.0241	0.0000	1.2048	7.2289
A0A673G6W4.fasta	A0A673G6W4	fish	309	178	0.5761	171	3	6	8	1.6854	3.3708	4.4944	9.5506
M4AEI6.fasta	M4AEI6	fish	402	236	0.5871	234	2	9	13	0.8475	3.8136	5.5085	10.1695
A0A8C7YVA5.fasta	A0A8C7YVA5	fish	341	205	0.6012	203	2	6	13	0.9756	2.9268	6.3415	10.2439
A0A3B3H2J6.fasta	A0A3B3H2J6	fish	360	224	0.6222	222	2	8	13	0.8929	3.5714	5.8036	10.2679
A0A3P9LQ62.fasta	A0A3P9LQ62	fish	360	224	0.6222	222	2	8	13	0.8929	3.5714	5.8036	10.2679
A0A3Q0S490.fasta	A0A3Q0S490	fish	376	238	0.6330	238	2	9	13	0.8403	3.7815	5.4622	10.0840
A0A3Q1FEW7.fasta	A0A3Q1FEW7	fish	377	239	0.6340	237	2	9	14	0.8368	3.7657	5.8577	10.4603
H2LZF6.fasta	H2LZF6	fish	373	237	0.6354	235	2	10	13	0.8439	4.2194	5.4852	10.5485
A0A3P9IP19.fasta	A0A3P9IP19	fish	373	237	0.6354	235	2	10	13	0.8439	4.2194	5.4852	10.5485
A0A672SCX2.fasta	A0A672SCX2	fish	228	94	0.4123	94	6	1	2	6.3830	1.0638	2.1277	9.5745
A0A7J6C3W7.fasta	A0A7J6C3W7	fish	258	132	0.5116	126	8	1	3	6.0606	0.7576	2.2727	9.0909
A0A673GEW1.fasta	A0A673GEW1	fish	361	230	0.6371	223	3	7	13	1.3043	3.0435	5.6522	10.0000
A0A673MCU7.fasta	A0A673MCU7	fish	228	94	0.4123	94	6	1	2	6.3830	1.0638	2.1277	9.5745
A0A8X7WYJ0.fasta	A0A8X7WYJ0	fish	494	203	0.4109	117	3	2	9	1.4778	0.9852	4.4335	6.8966
A0A3B4A0Z5.fasta	A0A3B4A0Z5	fish	358	214	0.5978	214	2	7	13	0.9346	3.2710	6.0748	10.2804
A0A665U3W6.fasta	A0A665U3W6	fish	327	190	0.5810	188	2	4	12	1.0526	2.1053	6.3158	9.4737
A0A8C1HSE9.fasta	A0A8C1HSE9	fish	320	188	0.5875	183	2	3	13	1.0638	1.5957	6.9149	9.5745
W5N1H9.fasta	W5N1H9	fish	385	261	0.6779	254	3	14	9	1.1494	5.3640	3.4483	9.9617
A0A3Q3B0B4.fasta	A0A3Q3B0B4	fish	376	244	0.6489	239	3	9	13	1.2295	3.6885	5.3279	10.2459
A0A3B4TQ76.fasta	A0A3B4TQ76	fish	377	236	0.6260	236	2	7	15	0.8475	2.9661	6.3559	10.1695
A0A6P6RAS7.fasta	A0A6P6RAS7	fish	264	137	0.5189	131	8	2	3	5.8394	1.4599	2.1898	9.4891
A0A3B4WW99.fasta	A0A3B4WW99	fish	377	236	0.6260	236	2	8	14	0.8475	3.3898	5.9322	10.1695
A0A3Q2NUP0.fasta	A0A3Q2NUP0	fish	373	236	0.6327	236	2	9	13	0.8475	3.8136	5.5085	10.1695
A0A671SNU9.fasta	A0A671SNU9	fish	336	206	0.6131	199	3	6	11	1.4563	2.9126	5.3398	9.7087
A0A6P7LP78.fasta	A0A6P7LP78	fish	375	245	0.6533	235	3	7	16	1.2245	2.8571	6.5306	10.6122
A0A8C1PCU0.fasta	A0A8C1PCU0	fish	348	216	0.6207	211	2	5	14	0.9259	2.3148	6.4815	9.7222
A0A6P7HLY5.fasta	A0A6P7HLY5	fish	358	224	0.6257	220	2	7	14	0.8929	3.1250	6.2500	10.2679
A0A2U9CH18.fasta	A0A2U9CH18	fish	281	149	0.5302	149	9	1	1	6.0403	0.6711	0.6711	7.3826
A0A8C1PAA6.fasta	A0A8C1PAA6	fish	361	229	0.6343	224	2	6	15	0.8734	2.6201	6.5502	10.0437
A0A1A8LEU6.fasta	A0A1A8LEU6	fish	215	79	0.3674	79	6	0	0	7.5949	0.0000	0.0000	7.5949
A0A3B3CTY7.fasta	A0A3B3CTY7	fish	361	220	0.6094	220	2	9	11	0.9091	4.0909	5.0000	10.0000
A0A668W3K0.fasta	A0A668W3K0	fish	376	237	0.6303	237	2	9	13	0.8439	3.7975	5.4852	10.1266
I3KU53.fasta	I3KU53	fish	376	237	0.6303	237	2	9	13	0.8439	3.7975	5.4852	10.1266
A0A672SJZ2.fasta	A0A672SJZ2	fish	243	113	0.4650	106	2	6	6	1.7699	5.3097	5.3097	12.3894
A0A671NQU4.fasta	A0A671NQU4	fish	301	163	0.5415	163	2	6	8	1.2270	3.6810	4.9080	9.8160
A0A6P7HI55.fasta	A0A6P7HI55	fish	373	239	0.6408	235	2	7	15	0.8368	2.9289	6.2762	10.0418
A0A665U3A2.fasta	A0A665U3A2	fish	377	239	0.6340	237	2	7	15	0.8368	2.9289	6.2762	10.0418
A0A7J6CFB4.fasta	A0A7J6CFB4	fish	371	241	0.6496	234	3	7	14	1.2448	2.9046	5.8091	9.9585
A0A498LH57.fasta	A0A498LH57	fish	380	249	0.6553	242	3	8	12	1.2048	3.2129	4.8193	9.2369
A0A668W019.fasta	A0A668W019	fish	378	239	0.6323	239	2	9	13	0.8368	3.7657	5.4393	10.0418
A0A3B3CVF2.fasta	A0A3B3CVF2	fish	371	230	0.6199	230	2	11	11	0.8696	4.7826	4.7826	10.4348
A0A671SR08.fasta	A0A671SR08	fish	371	240	0.6469	233	3	7	14	1.2500	2.9167	5.8333	10.0000
A0A8C3Z2Z4.fasta	A0A8C3Z2Z4	fish	223	88	0.3946	83	5	1	1	5.6818	1.1364	1.1364	7.9545
A0A3Q1BPD2.fasta	A0A3Q1BPD2	fish	377	239	0.6340	239	2	8	14	0.8368	3.3473	5.8577	10.0418
A0A8C1VXD4.fasta	A0A8C1VXD4	fish	348	216	0.6207	211	2	5	14	0.9259	2.3148	6.4815	9.7222
A0A3B5L875.fasta	A0A3B5L875	fish	261	119	0.4559	119	8	2	0	6.7227	1.6807	0.0000	8.4034
A0A3B4ZB19.fasta	A0A3B4ZB19	fish	376	237	0.6303	237	2	7	15	0.8439	2.9536	6.3291	10.1266
A0A8C1Z758.fasta	A0A8C1Z758	fish	361	229	0.6343	224	2	6	15	0.8734	2.6201	6.5502	10.0437
A0A8D2ZJZ3.fasta	A0A8D2ZJZ3	fish	354	174	0.4915	161	10	2	1	5.7471	1.1494	0.5747	7.4713
A0A5A9NPS9.fasta	A0A5A9NPS9	fish	221	81	0.3665	79	4	2	1	4.9383	2.4691	1.2346	8.6420
A0A673MW31.fasta	A0A673MW31	fish	301	163	0.5415	163	2	6	8	1.2270	3.6810	4.9080	9.8160
A0A3B4T1S6.fasta	A0A3B4T1S6	fish	302	125	0.4139	112	7	1	0	5.6000	0.8000	0.0000	6.4000
A0A6Q2XXB6.fasta	A0A6Q2XXB6	fish	417	189	0.4532	173	8	5	3	4.2328	2.6455	1.5873	8.4656
A0A3P8SMG3.fasta	A0A3P8SMG3	fish	377	239	0.6340	239	2	8	14	0.8368	3.3473	5.8577	10.0418
A0A346QRX6.fasta	A0A346QRX6	fish	364	190	0.5220	172	9	1	1	4.7368	0.5263	0.5263	5.7895
A0A6P6QKJ1.fasta	A0A6P6QKJ1	fish	361	239	0.6620	224	3	7	13	1.2552	2.9289	5.4393	9.6234
A0A8S4ADX7.fasta	A0A8S4ADX7	fish	377	242	0.6419	242	2	8	14	0.8264	3.3058	5.7851	9.9174
Q32PT4.fasta	Q32PT4	fish	228	100	0.4386	94	6	1	1	6.0000	1.0000	1.0000	8.0000
M4AKJ2.fasta	M4AKJ2	fish	248	114	0.4597	114	8	2	0	7.0175	1.7544	0.0000	8.7719
A0A6B9VRH5.fasta	A0A6B9VRH5	fish	339	207	0.6106	207	13	1	1	6.2802	0.4831	0.4831	7.2464
A0A3B3SWG4.fasta	A0A3B3SWG4	fish	245	100	0.4082	100	7	1	2	7.0000	1.0000	2.0000	10.0000
A0A3Q2WS70.fasta	A0A3Q2WS70	fish	378	239	0.6323	239	2	9	13	0.8368	3.7657	5.4393	10.0418
A0A3B4H0Y5.fasta	A0A3B4H0Y5	fish	376	237	0.6303	237	2	9	13	0.8439	3.7975	5.4852	10.1266
A0A3Q2VKL0.fasta	A0A3Q2VKL0	fish	376	237	0.6303	237	2	9	13	0.8439	3.7975	5.4852	10.1266
A0A671MFP2.fasta	A0A671MFP2	fish	228	94	0.4123	94	6	1	2	6.3830	1.0638	2.1277	9.5745
A0A3Q3RTS5.fasta	A0A3Q3RTS5	fish	267	130	0.4869	130	10	0	0	7.6923	0.0000	0.0000	7.6923
A0A1A8JBV0.fasta	A0A1A8JBV0	fish	236	101	0.4280	101	7	0	1	6.9307	0.0000	0.9901	7.9208
A0A3P8REJ6.fasta	A0A3P8REJ6	fish	376	237	0.6303	237	2	9	13	0.8439	3.7975	5.4852	10.1266
A0A6I9PSG8.fasta	A0A6I9PSG8	fish	296	142	0.4797	132	8	2	3	5.6338	1.4085	2.1127	9.1549
A0A3P8REI5.fasta	A0A3P8REI5	fish	378	239	0.6323	239	2	9	13	0.8368	3.7657	5.4393	10.0418
A0A3Q3L8U0.fasta	A0A3Q3L8U0	fish	272	129	0.4743	129	10	0	0	7.7519	0.0000	0.0000	7.7519
A0A5N5N5D2.fasta	A0A5N5N5D2	fish	239	106	0.4435	105	6	2	0	5.6604	1.8868	0.0000	7.5472
A0A668T8H9.fasta	A0A668T8H9	fish	229	95	0.4148	95	6	0	1	6.3158	0.0000	1.0526	7.3684
I3K0Y3.fasta	I3K0Y3	fish	229	95	0.4148	95	6	0	1	6.3158	0.0000	1.0526	7.3684
A0A3P9BW09.fasta	A0A3P9BW09	fish	378	239	0.6323	239	2	9	13	0.8368	3.7657	5.4393	10.0418
A0A3Q1GXT8.fasta	A0A3Q1GXT8	fish	377	247	0.6552	238	3	7	15	1.2146	2.8340	6.0729	10.1215
A0A3P9BV84.fasta	A0A3P9BV84	fish	376	237	0.6303	237	2	9	13	0.8439	3.7975	5.4852	10.1266
A0A3Q4G436.fasta	A0A3Q4G436	fish	376	237	0.6303	237	2	9	13	0.8439	3.7975	5.4852	10.1266
A0A6G1QE02.fasta	A0A6G1QE02	fish	397	265	0.6675	261	2	11	13	0.7547	4.1509	4.9057	9.8113
A0A3B3SX42.fasta	A0A3B3SX42	fish	273	128	0.4689	128	8	1	2	6.2500	0.7812	1.5625	8.5938
A0A6I9PL46.fasta	A0A6I9PL46	fish	322	173	0.5373	158	10	2	4	5.7803	1.1561	2.3121	9.2486
A0A3B3SWF2.fasta	A0A3B3SWF2	fish	274	129	0.4708	129	8	1	2	6.2016	0.7752	1.5504	8.5271
A0A3P9A0B1.fasta	A0A3P9A0B1	fish	383	220	0.5744	202	11	5	5	5.0000	2.2727	2.2727	9.5455
A0A0D3QU26.fasta	A0A0D3QU26	fish	380	238	0.6263	238	3	7	14	1.2605	2.9412	5.8824	10.0840
A0A3B4XC49.fasta	A0A3B4XC49	fish	311	125	0.4019	108	7	0	1	5.6000	0.0000	0.8000	6.4000
A0A8P4FXN1.fasta	A0A8P4FXN1	fish	223	95	0.4260	91	4	2	2	4.2105	2.1053	2.1053	8.4211
A0A6J2V7B1.fasta	A0A6J2V7B1	fish	375	242	0.6453	240	2	6	14	0.8264	2.4793	5.7851	9.0909
A0A4W4ES94.fasta	A0A4W4ES94	fish	323	185	0.5728	185	2	5	11	1.0811	2.7027	5.9459	9.7297
A0A668AAP7.fasta	A0A668AAP7	fish	380	255	0.6711	251	2	6	15	0.7843	2.3529	5.8824	9.0196
A0A6J2S6Q0.fasta	A0A6J2S6Q0	fish	393	259	0.6590	254	2	13	13	0.7722	5.0193	5.0193	10.8108
A0A8C5E6X1.fasta	A0A8C5E6X1	fish	375	239	0.6373	239	2	8	14	0.8368	3.3473	5.8577	10.0418
A0A4W6FJR7.fasta	A0A4W6FJR7	fish	371	215	0.5795	198	2	6	13	0.9302	2.7907	6.0465	9.7674
A0A8C5E6Y0.fasta	A0A8C5E6Y0	fish	370	234	0.6324	234	2	9	13	0.8547	3.8462	5.5556	10.2564
A0A8C2Q848.fasta	A0A8C2Q848	fish	348	216	0.6207	211	2	5	14	0.9259	2.3148	6.4815	9.7222
A0A3Q3DIM0.fasta	A0A3Q3DIM0	fish	376	236	0.6277	236	2	9	13	0.8475	3.8136	5.5085	10.1695
A0A1A8HNK7.fasta	A0A1A8HNK7	fish	374	233	0.6230	233	2	8	14	0.8584	3.4335	6.0086	10.3004
A0A8C2KRS4.fasta	A0A8C2KRS4	fish	361	229	0.6343	224	2	6	15	0.8734	2.6201	6.5502	10.0437
A0A6J2WHD8.fasta	A0A6J2WHD8	fish	245	120	0.4898	112	8	1	0	6.6667	0.8333	0.0000	7.5000
A0A3Q2FZV7.fasta	A0A3Q2FZV7	fish	372	246	0.6613	236	3	11	14	1.2195	4.4715	5.6911	11.3821
A0A4V6AS61.fasta	A0A4V6AS61	fish	382	253	0.6623	247	2	6	17	0.7905	2.3715	6.7194	9.8814
A0A4W4EQ61.fasta	A0A4W4EQ61	fish	352	215	0.6108	215	2	7	12	0.9302	3.2558	5.5814	9.7674
V9L7G9.fasta	V9L7G9	fish	212	101	0.4764	101	3	2	6	2.9703	1.9802	5.9406	10.8911
A0A672MM05.fasta	A0A672MM05	fish	351	213	0.6068	213	2	5	13	0.9390	2.3474	6.1033	9.3897
A0A4W6G5S8.fasta	A0A4W6G5S8	fish	235	101	0.4298	101	7	1	0	6.9307	0.9901	0.0000	7.9208
A0A1A8DGT4.fasta	A0A1A8DGT4	fish	374	233	0.6230	233	2	8	14	0.8584	3.4335	6.0086	10.3004
A0A1A8K8E4.fasta	A0A1A8K8E4	fish	374	233	0.6230	233	2	8	14	0.8584	3.4335	6.0086	10.3004
A0A1A8U4V1.fasta	A0A1A8U4V1	fish	374	233	0.6230	233	2	8	14	0.8584	3.4335	6.0086	10.3004
A0A8T3DDR0.fasta	A0A8T3DDR0	fish	240	103	0.4292	103	7	0	0	6.7961	0.0000	0.0000	6.7961
A0A3B4FL60.fasta	A0A3B4FL60	fish	242	109	0.4504	109	7	0	1	6.4220	0.0000	0.9174	7.3394
A0A1A7YTR5.fasta	A0A1A7YTR5	fish	375	249	0.6640	246	2	7	15	0.8032	2.8112	6.0241	9.6386
A0A4W6FJR2.fasta	A0A4W6FJR2	fish	401	216	0.5387	216	2	6	14	0.9259	2.7778	6.4815	10.1852
A0A6G0IFH4.fasta	A0A6G0IFH4	fish	400	272	0.6800	266	2	7	16	0.7353	2.5735	5.8824	9.1912
A0A3B5LJX4.fasta	A0A3B5LJX4	fish	285	144	0.5053	141	8	1	2	5.5556	0.6944	1.3889	7.6389
A0A3Q3KA42.fasta	A0A3Q3KA42	fish	319	117	0.3668	77	5	1	1	4.2735	0.8547	0.8547	5.9829
A0A3Q2V902.fasta	A0A3Q2V902	fish	232	98	0.4224	98	7	0	1	7.1429	0.0000	1.0204	8.1633
A0A3P8Q4R2.fasta	A0A3P8Q4R2	fish	242	109	0.4504	109	7	0	1	6.4220	0.0000	0.9174	7.3394
A0A3P9DRP7.fasta	A0A3P9DRP7	fish	242	109	0.4504	109	7	0	1	6.4220	0.0000	0.9174	7.3394
A0A3Q2WFW1.fasta	A0A3Q2WFW1	fish	242	109	0.4504	109	7	0	1	6.4220	0.0000	0.9174	7.3394
A0A3P8VAZ0.fasta	A0A3P8VAZ0	fish	285	152	0.5333	152	1	3	9	0.6579	1.9737	5.9211	8.5526
A0A3B4ZAT3.fasta	A0A3B4ZAT3	fish	295	91	0.3085	91	6	0	1	6.5934	0.0000	1.0989	7.6923
A0A5A9P8T7.fasta	A0A5A9P8T7	fish	411	277	0.6740	273	2	15	11	0.7220	5.4152	3.9711	10.1083
A0A3Q2CJH8.fasta	A0A3Q2CJH8	fish	247	118	0.4777	112	7	1	1	5.9322	0.8475	0.8475	7.6271
A0A6P7HD19.fasta	A0A6P7HD19	fish	233	103	0.4421	99	7	1	0	6.7961	0.9709	0.0000	7.7670
A0A2I4CP70.fasta	A0A2I4CP70	fish	376	239	0.6356	239	2	8	14	0.8368	3.3473	5.8577	10.0418
A0A3B3R752.fasta	A0A3B3R752	fish	274	136	0.4964	136	10	0	1	7.3529	0.0000	0.7353	8.0882
A0A484CDT2.fasta	A0A484CDT2	fish	408	277	0.6789	271	2	15	12	0.7220	5.4152	4.3321	10.4693
A0A3Q0R574.fasta	A0A3Q0R574	fish	258	113	0.4380	113	7	1	1	6.1947	0.8850	0.8850	7.9646
A0A2I4CC43.fasta	A0A2I4CC43	fish	240	99	0.4125	99	7	0	1	7.0707	0.0000	1.0101	8.0808
A0A315VVY6.fasta	A0A315VVY6	fish	372	191	0.5134	115	9	2	1	4.7120	1.0471	0.5236	6.2827
A0A2I4D0K1.fasta	A0A2I4D0K1	fish	328	140	0.4268	77	6	2	1	4.2857	1.4286	0.7143	6.4286
A0A3B3R6J8.fasta	A0A3B3R6J8	fish	259	122	0.4710	120	8	0	1	6.5574	0.0000	0.8197	7.3770
A0A6P7HTI0.fasta	A0A6P7HTI0	fish	267	137	0.5131	133	8	1	1	5.8394	0.7299	0.7299	7.2993
A0A6P8GA59.fasta	A0A6P8GA59	fish	255	124	0.4863	124	9	1	0	7.2581	0.8065	0.0000	8.0645
A0A3Q0T4L1.fasta	A0A3Q0T4L1	fish	254	131	0.5157	120	8	1	2	6.1069	0.7634	1.5267	8.3969
W5N1G4.fasta	W5N1G4	fish	292	156	0.5342	155	12	0	0	7.6923	0.0000	0.0000	7.6923
A0A8T3DJQ4.fasta	A0A8T3DJQ4	fish	380	238	0.6263	229	2	8	14	0.8403	3.3613	5.8824	10.0840
A0A8C9RIF3.fasta	A0A8C9RIF3	fish	423	295	0.6974	286	3	13	12	1.0169	4.4068	4.0678	9.4915
A0A3P9NGV2.fasta	A0A3P9NGV2	fish	228	108	0.4737	95	5	1	4	4.6296	0.9259	3.7037	9.2593
A0A3Q3KTD7.fasta	A0A3Q3KTD7	fish	368	228	0.6196	228	2	7	14	0.8772	3.0702	6.1404	10.0877
A0A3Q1FFK6.fasta	A0A3Q1FFK6	fish	221	87	0.3937	87	5	1	0	5.7471	1.1494	0.0000	6.8966
A0A3Q2CJJ3.fasta	A0A3Q2CJJ3	fish	232	99	0.4267	94	8	0	1	8.0808	0.0000	1.0101	9.0909
A0A3P8RE81.fasta	A0A3P8RE81	fish	283	135	0.4770	129	8	2	1	5.9259	1.4815	0.7407	8.1481
A0A3Q4GXM9.fasta	A0A3Q4GXM9	fish	240	108	0.4500	108	7	0	1	6.4815	0.0000	0.9259	7.4074
A0A8C1EJ64.fasta	A0A8C1EJ64	fish	301	167	0.5548	163	2	6	8	1.1976	3.5928	4.7904	9.5808
A0A087X931.fasta	A0A087X931	fish	330	176	0.5333	93	9	2	1	5.1136	1.1364	0.5682	6.8182
A0A674AEA5.fasta	A0A674AEA5	fish	330	207	0.6273	189	11	0	4	5.3140	0.0000	1.9324	7.2464
A0A3S2MEM8.fasta	A0A3S2MEM8	fish	255	122	0.4784	122	8	0	1	6.5574	0.0000	0.8197	7.3770
A0A2U9CHZ7.fasta	A0A2U9CHZ7	fish	400	269	0.6725	264	2	10	15	0.7435	3.7175	5.5762	10.0372
I3IX15.fasta	I3IX15	fish	332	167	0.5030	78	9	2	2	5.3892	1.1976	1.1976	7.7844
A0A4Z2BWU7.fasta	A0A4Z2BWU7	fish	373	236	0.6327	233	2	7	15	0.8475	2.9661	6.3559	10.1695
A0A3B3V693.fasta	A0A3B3V693	fish	330	172	0.5212	92	9	2	1	5.2326	1.1628	0.5814	6.9767
A0A3B5KPC4.fasta	A0A3B5KPC4	fish	373	235	0.6300	233	2	7	15	0.8511	2.9787	6.3830	10.2128
A0A674ABI3.fasta	A0A674ABI3	fish	337	204	0.6053	186	11	0	4	5.3922	0.0000	1.9608	7.3529
A0A3B5R626.fasta	A0A3B5R626	fish	330	185	0.5606	85	9	2	1	4.8649	1.0811	0.5405	6.4865
A0A672GVG9.fasta	A0A672GVG9	fish	347	188	0.5418	170	8	2	1	4.2553	1.0638	0.5319	5.8511
A0A2R4G8C8.fasta	A0A2R4G8C8	fish	400	269	0.6725	264	2	10	15	0.7435	3.7175	5.5762	10.0372
A0A8C2BRG7.fasta	A0A8C2BRG7	fish	301	167	0.5548	163	2	6	8	1.1976	3.5928	4.7904	9.5808
A0A8C9YB17.fasta	A0A8C9YB17	fish	388	256	0.6598	250	2	11	14	0.7812	4.2969	5.4688	10.5469
A0A3B3RBU2.fasta	A0A3B3RBU2	fish	376	235	0.6250	188	2	12	10	0.8511	5.1064	4.2553	10.2128
A0A5A9NPA5.fasta	A0A5A9NPA5	fish	240	106	0.4417	106	7	1	2	6.6038	0.9434	1.8868	9.4340
A0A087YK95.fasta	A0A087YK95	fish	263	123	0.4677	123	8	1	1	6.5041	0.8130	0.8130	8.1301
A0A8D3AGJ7.fasta	A0A8D3AGJ7	fish	411	264	0.6423	259	2	10	14	0.7576	3.7879	5.3030	9.8485
A0A3Q1GMS8.fasta	A0A3Q1GMS8	fish	303	152	0.5017	78	9	2	1	5.9211	1.3158	0.6579	7.8947
A0A3Q2VSW9.fasta	A0A3Q2VSW9	fish	332	160	0.4819	77	8	1	1	5.0000	0.6250	0.6250	6.2500
A0A3B5QUU9.fasta	A0A3B5QUU9	fish	348	195	0.5603	84	9	2	1	4.6154	1.0256	0.5128	6.1538
A0A3P8RBQ0.fasta	A0A3P8RBQ0	fish	332	159	0.4789	77	8	1	1	5.0314	0.6289	0.6289	6.2893
A0A3P9BY37.fasta	A0A3P9BY37	fish	332	159	0.4789	77	8	1	1	5.0314	0.6289	0.6289	6.2893
A0A669F2U9.fasta	A0A669F2U9	fish	366	182	0.4973	77	9	2	2	4.9451	1.0989	1.0989	7.1429
A0A1A8PVE6.fasta	A0A1A8PVE6	fish	375	234	0.6240	234	2	8	14	0.8547	3.4188	5.9829	10.2564
A0A1A8MIK0.fasta	A0A1A8MIK0	fish	375	234	0.6240	234	2	8	14	0.8547	3.4188	5.9829	10.2564
A0A668UXU7.fasta	A0A668UXU7	fish	353	201	0.5694	126	9	2	2	4.4776	0.9950	0.9950	6.4677
A0A6P3VJ01.fasta	A0A6P3VJ01	fish	381	250	0.6562	246	2	9	13	0.8000	3.6000	5.2000	9.6000
A0A3B3YZ02.fasta	A0A3B3YZ02	fish	277	137	0.4946	137	10	1	1	7.2993	0.7299	0.7299	8.7591
G3PDA2.fasta	G3PDA2	fish	230	92	0.4000	92	2	1	3	2.1739	1.0870	3.2609	6.5217
A0A087Y059.fasta	A0A087Y059	fish	277	137	0.4946	137	10	1	1	7.2993	0.7299	0.7299	8.7591
A0A3B1KDQ8.fasta	A0A3B1KDQ8	fish	363	229	0.6309	227	2	8	11	0.8734	3.4934	4.8035	9.1703
A0A8B9LH52.fasta	A0A8B9LH52	fish	363	229	0.6309	227	2	8	11	0.8734	3.4934	4.8035	9.1703
A0A6P8TXI6.fasta	A0A6P8TXI6	fish	328	189	0.5762	189	13	1	0	6.8783	0.5291	0.0000	7.4074
A0A674ABY0.fasta	A0A674ABY0	fish	353	233	0.6601	215	12	0	5	5.1502	0.0000	2.1459	7.2961
A0A834CAW5.fasta	A0A834CAW5	fish	322	168	0.5217	95	2	3	4	1.1905	1.7857	2.3810	5.3571
A0A8C8IF08.fasta	A0A8C8IF08	fish	326	191	0.5859	183	11	0	4	5.7592	0.0000	2.0942	7.8534
A0A6P7HWX3.fasta	A0A6P7HWX3	fish	337	165	0.4896	80	8	2	1	4.8485	1.2121	0.6061	6.6667
A0A6P7HCB4.fasta	A0A6P7HCB4	fish	325	160	0.4923	129	8	2	1	5.0000	1.2500	0.6250	6.8750
A0A8U0PF21.fasta	A0A8U0PF21	fish	329	177	0.5380	174	0	1	1	0.0000	0.5650	0.5650	1.1299
A0A671YH16.fasta	A0A671YH16	fish	374	235	0.6283	233	2	10	12	0.8511	4.2553	5.1064	10.2128
A0A3P9NGM3.fasta	A0A3P9NGM3	fish	233	114	0.4893	100	6	1	3	5.2632	0.8772	2.6316	8.7719
A0A8C2ACB7.fasta	A0A8C2ACB7	fish	361	227	0.6288	223	2	7	13	0.8811	3.0837	5.7269	9.6916
A0A8C1RG06.fasta	A0A8C1RG06	fish	361	227	0.6288	223	2	7	13	0.8811	3.0837	5.7269	9.6916
A0A4W5KUX6.fasta	A0A4W5KUX6	fish	331	199	0.6012	169	9	2	3	4.5226	1.0050	1.5075	7.0352
A0A3P8Y741.fasta	A0A3P8Y741	fish	402	269	0.6692	256	16	1	4	5.9480	0.3717	1.4870	7.8067
A0A3B3X5Y1.fasta	A0A3B3X5Y1	fish	330	176	0.5333	93	9	2	1	5.1136	1.1364	0.5682	6.8182
A0A3Q3FZL9.fasta	A0A3Q3FZL9	fish	296	168	0.5676	163	10	1	1	5.9524	0.5952	0.5952	7.1429
G3NIT2.fasta	G3NIT2	fish	254	95	0.3740	95	6	0	1	6.3158	0.0000	1.0526	7.3684
A0A6P6L4F3.fasta	A0A6P6L4F3	fish	378	242	0.6402	240	2	8	14	0.8264	3.3058	5.7851	9.9174
A0A3Q3XJF9.fasta	A0A3Q3XJF9	fish	221	88	0.3982	88	5	1	1	5.6818	1.1364	1.1364	7.9545
A0A674ACC4.fasta	A0A674ACC4	fish	330	202	0.6121	189	11	0	4	5.4455	0.0000	1.9802	7.4257
A0A8C8C296.fasta	A0A8C8C296	fish	264	178	0.6742	132	9	1	5	5.0562	0.5618	2.8090	8.4270
A0A3Q3B6L0.fasta	A0A3Q3B6L0	fish	276	145	0.5254	145	10	1	1	6.8966	0.6897	0.6897	8.2759
A0A8C7LFI9.fasta	A0A8C7LFI9	fish	259	171	0.6602	126	9	1	5	5.2632	0.5848	2.9240	8.7719
A0A8T0BBT8.fasta	A0A8T0BBT8	fish	257	82	0.3191	79	6	0	2	7.3171	0.0000	2.4390	9.7561
A0A1S3MB85.fasta	A0A1S3MB85	fish	314	176	0.5605	176	10	0	4	5.6818	0.0000	2.2727	7.9545
A0A484C484.fasta	A0A484C484	fish	288	148	0.5139	148	10	0	1	6.7568	0.0000	0.6757	7.4324
A0A4W5KV71.fasta	A0A4W5KV71	fish	331	197	0.5952	169	9	2	3	4.5685	1.0152	1.5228	7.1066
A0A3Q3LZM7.fasta	A0A3Q3LZM7	fish	254	108	0.4252	108	6	1	1	5.5556	0.9259	0.9259	7.4074
A0A8C4IQQ3.fasta	A0A8C4IQQ3	fish	381	249	0.6535	243	2	7	16	0.8032	2.8112	6.4257	10.0402
A0A1S3MAX0.fasta	A0A1S3MAX0	fish	330	188	0.5697	188	10	0	4	5.3191	0.0000	2.1277	7.4468
A0A8U0PF86.fasta	A0A8U0PF86	fish	272	184	0.6765	140	10	1	5	5.4348	0.5435	2.7174	8.6957
A0A8C6LK18.fasta	A0A8C6LK18	fish	310	148	0.4774	81	8	2	2	5.4054	1.3514	1.3514	8.1081
A0A674AEB6.fasta	A0A674AEB6	fish	330	198	0.6000	189	11	0	4	5.5556	0.0000	2.0202	7.5758
A0A8C8IHQ6.fasta	A0A8C8IHQ6	fish	326	197	0.6043	184	11	0	4	5.5838	0.0000	2.0305	7.6142
A0A8C7NBJ0.fasta	A0A8C7NBJ0	fish	286	199	0.6958	154	11	1	5	5.5276	0.5025	2.5126	8.5427
A0A1A8UW96.fasta	A0A1A8UW96	fish	329	173	0.5258	121	8	2	2	4.6243	1.1561	1.1561	6.9364
A0A3B4EBF9.fasta	A0A3B4EBF9	fish	354	221	0.6243	218	2	7	12	0.9050	3.1674	5.4299	9.5023
A0A3P9A0X3.fasta	A0A3P9A0X3	fish	447	260	0.5817	215	16	1	4	6.1538	0.3846	1.5385	8.0769
A0A4W5RC11.fasta	A0A4W5RC11	fish	274	187	0.6825	141	10	1	4	5.3476	0.5348	2.1390	8.0214
A0A4W5JG68.fasta	A0A4W5JG68	fish	330	183	0.5545	183	9	0	5	4.9180	0.0000	2.7322	7.6503
A0A146WP20.fasta	A0A146WP20	fish	333	186	0.5586	87	9	2	2	4.8387	1.0753	1.0753	6.9892
A0A1S3MAK2.fasta	A0A1S3MAK2	fish	321	195	0.6075	176	10	0	4	5.1282	0.0000	2.0513	7.1795
A0A8S4B4S0.fasta	A0A8S4B4S0	fish	327	154	0.4709	106	8	2	1	5.1948	1.2987	0.6494	7.1429
A0A8C8EH42.fasta	A0A8C8EH42	fish	320	233	0.7281	188	13	1	5	5.5794	0.4292	2.1459	8.1545
A0A1A8BLY3.fasta	A0A1A8BLY3	fish	329	174	0.5289	148	8	2	2	4.5977	1.1494	1.1494	6.8966
A0A8C7QY87.fasta	A0A8C7QY87	fish	284	196	0.6901	151	11	1	5	5.6122	0.5102	2.5510	8.6735
A0A4W5JG53.fasta	A0A4W5JG53	fish	330	182	0.5515	182	9	0	5	4.9451	0.0000	2.7473	7.6923
A0A1S3MAM1.fasta	A0A1S3MAM1	fish	353	232	0.6572	214	12	0	5	5.1724	0.0000	2.1552	7.3276
A0A8C9SF84.fasta	A0A8C9SF84	fish	221	96	0.4344	84	5	1	0	5.2083	1.0417	0.0000	6.2500
A0A2D0QK69.fasta	A0A2D0QK69	fish	384	248	0.6458	248	9	7	6	3.6290	2.8226	2.4194	8.8710
G3PG59.fasta	G3PG59	fish	265	120	0.4528	120	8	1	0	6.6667	0.8333	0.0000	7.5000
A0A3Q3W863.fasta	A0A3Q3W863	fish	323	170	0.5263	168	2	3	11	1.1765	1.7647	6.4706	9.4118
A0A6J2P8A8.fasta	A0A6J2P8A8	fish	395	213	0.5392	186	9	8	2	4.2254	3.7559	0.9390	8.9202
A0A8C7QLP1.fasta	A0A8C7QLP1	fish	253	132	0.5217	98	7	1	2	5.3030	0.7576	1.5152	7.5758
A0A673ATH7.fasta	A0A673ATH7	fish	377	148	0.3926	135	4	0	9	2.7027	0.0000	6.0811	8.7838
A0A8C7QZX4.fasta	A0A8C7QZX4	fish	294	206	0.7007	161	11	1	7	5.3398	0.4854	3.3981	9.2233
A0A1S3MB80.fasta	A0A1S3MB80	fish	369	236	0.6396	214	12	0	5	5.0847	0.0000	2.1186	7.2034
A0A0N8K1B2.fasta	A0A0N8K1B2	fish	225	101	0.4489	89	5	1	0	4.9505	0.9901	0.0000	5.9406
A0A8C7IWQ5.fasta	A0A8C7IWQ5	fish	427	208	0.4871	173	11	0	4	5.2885	0.0000	1.9231	7.2115
A0A444V7P8.fasta	A0A444V7P8	fish	591	305	0.5161	293	4	4	19	1.3115	1.3115	6.2295	8.8525
A0A8C4YVF1.fasta	A0A8C4YVF1	fish	341	217	0.6364	199	3	7	11	1.3825	3.2258	5.0691	9.6774
A0A5C6NYJ0.fasta	A0A5C6NYJ0	fish	262	107	0.4084	107	6	1	0	5.6075	0.9346	0.0000	6.5421
A0A6P7LRV6.fasta	A0A6P7LRV6	fish	373	221	0.5925	209	9	5	1	4.0724	2.2624	0.4525	6.7873
A0A6P7LS19.fasta	A0A6P7LS19	fish	361	209	0.5789	209	9	5	1	4.3062	2.3923	0.4785	7.1770
A0A3B3DWN9.fasta	A0A3B3DWN9	fish	292	143	0.4897	126	8	0	1	5.5944	0.0000	0.6993	6.2937
A0A8N7UTJ9.fasta	A0A8N7UTJ9	fish	368	241	0.6549	235	3	7	13	1.2448	2.9046	5.3942	9.5436
A0A3P9LLL2.fasta	A0A3P9LLL2	fish	255	123	0.4824	123	8	0	2	6.5041	0.0000	1.6260	8.1301
A0A8D2ZZV9.fasta	A0A8D2ZZV9	fish	338	161	0.4763	77	7	2	1	4.3478	1.2422	0.6211	6.2112
A0A834C6V4.fasta	A0A834C6V4	fish	292	141	0.4829	126	8	0	1	5.6738	0.0000	0.7092	6.3830
A0A3Q3WB34.fasta	A0A3Q3WB34	fish	270	112	0.4148	77	7	1	1	6.2500	0.8929	0.8929	8.0357
A0A6G0IGP4.fasta	A0A6G0IGP4	fish	259	121	0.4672	121	8	0	0	6.6116	0.0000	0.0000	6.6116
A0A060X839.fasta	A0A060X839	fish	313	153	0.4888	88	5	0	4	3.2680	0.0000	2.6144	5.8824
G3NIS8.fasta	G3NIS8	fish	277	145	0.5235	142	9	1	1	6.2069	0.6897	0.6897	7.5862
A0A6P7LPE0.fasta	A0A6P7LPE0	fish	395	230	0.5823	230	9	5	1	3.9130	2.1739	0.4348	6.5217
A0A8D0CXG0.fasta	A0A8D0CXG0	fish	388	256	0.6598	250	2	11	14	0.7812	4.2969	5.4688	10.5469
A0A6F9BVC2.fasta	A0A6F9BVC2	fish	371	193	0.5202	174	1	1	2	0.5181	0.5181	1.0363	2.0725
A0A7J6B4H5.fasta	A0A7J6B4H5	fish	414	251	0.6063	242	9	7	4	3.5857	2.7888	1.5936	7.9681
A0A2D0RJV7.fasta	A0A2D0RJV7	fish	235	118	0.5021	103	7	1	1	5.9322	0.8475	0.8475	7.6271
A0A3B4WI59.fasta	A0A3B4WI59	fish	340	173	0.5088	82	8	1	1	4.6243	0.5780	0.5780	5.7803
A0A5N5J9K2.fasta	A0A5N5J9K2	fish	389	244	0.6272	228	7	6	8	2.8689	2.4590	3.2787	8.6066
A0A8C5AJD8.fasta	A0A8C5AJD8	fish	382	258	0.6754	240	3	9	14	1.1628	3.4884	5.4264	10.0775
A0A8C3A9Y8.fasta	A0A8C3A9Y8	fish	381	246	0.6457	242	2	10	12	0.8130	4.0650	4.8780	9.7561
A0A8C7IXJ9.fasta	A0A8C7IXJ9	fish	359	234	0.6518	220	11	0	4	4.7009	0.0000	1.7094	6.4103
Q4REE4.fasta	Q4REE4	fish	345	204	0.5913	197	1	7	14	0.4902	3.4314	6.8627	10.7843
A0A4W5L8F7.fasta	A0A4W5L8F7	fish	386	265	0.6865	241	14	2	5	5.2830	0.7547	1.8868	7.9245
A0A8C8II54.fasta	A0A8C8II54	fish	342	217	0.6345	204	12	0	5	5.5300	0.0000	2.3041	7.8341
A0A8D2ZZU8.fasta	A0A8D2ZZU8	fish	389	188	0.4833	77	7	2	1	3.7234	1.0638	0.5319	5.3191
A0A4W5L6Z4.fasta	A0A4W5L6Z4	fish	397	261	0.6574	240	14	2	4	5.3640	0.7663	1.5326	7.6628
A0A8C5GK93.fasta	A0A8C5GK93	fish	297	144	0.4848	80	8	1	1	5.5556	0.6944	0.6944	6.9444
A0A674BEH3.fasta	A0A674BEH3	fish	271	183	0.6753	139	10	1	3	5.4645	0.5464	1.6393	7.6503
A0A4W5L6Y7.fasta	A0A4W5L6Y7	fish	363	251	0.6915	230	14	2	4	5.5777	0.7968	1.5936	7.9681
A0A3Q1C980.fasta	A0A3Q1C980	fish	261	107	0.4100	79	5	1	1	4.6729	0.9346	0.9346	6.5421
A0A4W5JQP3.fasta	A0A4W5JQP3	fish	330	194	0.5879	183	10	0	5	5.1546	0.0000	2.5773	7.7320
A0A3B5KH57.fasta	A0A3B5KH57	fish	356	160	0.4494	83	9	2	2	5.6250	1.2500	1.2500	8.1250
B5X815.fasta	B5X815	fish	271	183	0.6753	139	10	1	3	5.4645	0.5464	1.6393	7.6503
A0A8C9ZDQ1.fasta	A0A8C9ZDQ1	fish	276	133	0.4819	133	5	7	0	3.7594	5.2632	0.0000	9.0226
A0A8D3AGJ4.fasta	A0A8D3AGJ4	fish	443	261	0.5892	256	2	10	14	0.7663	3.8314	5.3640	9.9617
A0A3Q3KA53.fasta	A0A3Q3KA53	fish	322	193	0.5994	188	2	6	9	1.0363	3.1088	4.6632	8.8083
A0A7N8XJ12.fasta	A0A7N8XJ12	fish	343	194	0.5656	116	9	2	1	4.6392	1.0309	0.5155	6.1856
A0A3B3TPG3.fasta	A0A3B3TPG3	fish	237	92	0.3882	92	7	0	1	7.6087	0.0000	1.0870	8.6957
A0A6P7LM42.fasta	A0A6P7LM42	fish	267	141	0.5281	134	10	1	0	7.0922	0.7092	0.0000	7.8014
A0A484CGM0.fasta	A0A484CGM0	fish	288	145	0.5035	145	5	9	0	3.4483	6.2069	0.0000	9.6552
A0A673WQ69.fasta	A0A673WQ69	fish	211	88	0.4171	77	4	1	1	4.5455	1.1364	1.1364	6.8182
A0A6F9C3M8.fasta	A0A6F9C3M8	fish	343	122	0.3557	122	0	0	0	0.0000	0.0000	0.0000	0.0000
A0A665V0C0.fasta	A0A665V0C0	fish	263	114	0.4335	89	6	1	1	5.2632	0.8772	0.8772	7.0175
A0A4U5UMD9.fasta	A0A4U5UMD9	fish	259	129	0.4981	115	6	2	0	4.6512	1.5504	0.0000	6.2016
A0A3P8VDN7.fasta	A0A3P8VDN7	fish	280	143	0.5107	143	1	4	7	0.6993	2.7972	4.8951	8.3916
A0A8C7VNF3.fasta	A0A8C7VNF3	fish	369	227	0.6152	214	12	0	5	5.2863	0.0000	2.2026	7.4890
A0A3Q4AN61.fasta	A0A3Q4AN61	fish	236	88	0.3729	88	5	1	1	5.6818	1.1364	1.1364	7.9545
A0A671YS59.fasta	A0A671YS59	fish	394	164	0.4162	89	9	3	1	5.4878	1.8293	0.6098	7.9268
A0A556VV89.fasta	A0A556VV89	fish	377	240	0.6366	233	7	5	7	2.9167	2.0833	2.9167	7.9167
A0A8C2AEM8.fasta	A0A8C2AEM8	fish	426	232	0.5446	218	2	7	12	0.8621	3.0172	5.1724	9.0517
A0A8M1KWE4.fasta	A0A8M1KWE4	fish	333	218	0.6547	196	13	1	1	5.9633	0.4587	0.4587	6.8807
A0A5J5CMW1.fasta	A0A5J5CMW1	fish	451	189	0.4191	78	8	4	1	4.2328	2.1164	0.5291	6.8783
A0A8C7IWS7.fasta	A0A8C7IWS7	fish	346	219	0.6329	206	12	0	5	5.4795	0.0000	2.2831	7.7626
A0A8C7JKF5.fasta	A0A8C7JKF5	fish	378	265	0.7011	236	14	2	5	5.2830	0.7547	1.8868	7.9245
A0A834C6U9.fasta	A0A834C6U9	fish	399	231	0.5789	231	2	11	11	0.8658	4.7619	4.7619	10.3896
A0A4W5JG61.fasta	A0A4W5JG61	fish	371	245	0.6604	233	14	0	5	5.7143	0.0000	2.0408	7.7551
A0A4W5JQR4.fasta	A0A4W5JQR4	fish	376	250	0.6649	238	14	0	5	5.6000	0.0000	2.0000	7.6000
A0A1S3REF8.fasta	A0A1S3REF8	fish	231	135	0.5844	98	7	2	4	5.1852	1.4815	2.9630	9.6296
A0A060WBU0.fasta	A0A060WBU0	fish	246	127	0.5163	112	7	1	2	5.5118	0.7874	1.5748	7.8740
A0A672I434.fasta	A0A672I434	fish	261	127	0.4866	127	5	2	0	3.9370	1.5748	0.0000	5.5118
A0A3Q3K4H7.fasta	A0A3Q3K4H7	fish	230	90	0.3913	90	6	0	1	6.6667	0.0000	1.1111	7.7778
A0A6A5EGY1.fasta	A0A6A5EGY1	fish	312	173	0.5545	173	12	0	0	6.9364	0.0000	0.0000	6.9364
A0A8C6U570.fasta	A0A8C6U570	fish	310	170	0.5484	170	2	7	11	1.1765	4.1176	6.4706	11.7647
A0A8C7DD53.fasta	A0A8C7DD53	fish	254	134	0.5276	120	6	2	2	4.4776	1.4925	1.4925	7.4627
A0A1S3RDP5.fasta	A0A1S3RDP5	fish	255	159	0.6235	122	7	2	4	4.4025	1.2579	2.5157	8.1761
A0A8C8LNF4.fasta	A0A8C8LNF4	fish	254	132	0.5197	120	6	2	1	4.5455	1.5152	0.7576	6.8182
A0A8C7TI13.fasta	A0A8C7TI13	fish	254	135	0.5315	120	6	1	2	4.4444	0.7407	1.4815	6.6667
A0A4Z2HIF5.fasta	A0A4Z2HIF5	fish	403	273	0.6774	266	2	11	14	0.7326	4.0293	5.1282	9.8901
A0A8C7LK30.fasta	A0A8C7LK30	fish	412	252	0.6117	196	15	2	4	5.9524	0.7937	1.5873	8.3333
A0A3P8XA54.fasta	A0A3P8XA54	fish	302	169	0.5596	169	10	1	1	5.9172	0.5917	0.5917	7.1006
A0A8C5AZF1.fasta	A0A8C5AZF1	fish	254	126	0.4961	126	8	0	1	6.3492	0.0000	0.7937	7.1429
A0A671TRK6.fasta	A0A671TRK6	fish	303	155	0.5116	121	8	0	4	5.1613	0.0000	2.5806	7.7419
A0A8C8H872.fasta	A0A8C8H872	fish	356	245	0.6882	223	14	2	4	5.7143	0.8163	1.6327	8.1633
A0A8C7T656.fasta	A0A8C7T656	fish	249	123	0.4940	111	6	0	2	4.8780	0.0000	1.6260	6.5041
A0A667ZZQ8.fasta	A0A667ZZQ8	fish	365	169	0.4630	75	9	3	0	5.3254	1.7751	0.0000	7.1006
A0A671TPT3.fasta	A0A671TPT3	fish	334	156	0.4671	122	8	0	4	5.1282	0.0000	2.5641	7.6923
A0A6A5E259.fasta	A0A6A5E259	fish	368	220	0.5978	196	9	8	1	4.0909	3.6364	0.4545	8.1818
A0A6J2S1E3.fasta	A0A6J2S1E3	fish	300	165	0.5500	165	9	2	0	5.4545	1.2121	0.0000	6.6667
A0A674F7A5.fasta	A0A674F7A5	fish	255	160	0.6275	122	7	2	4	4.3750	1.2500	2.5000	8.1250
A0A8K9UQG5.fasta	A0A8K9UQG5	fish	326	134	0.4110	119	6	1	2	4.4776	0.7463	1.4925	6.7164
A0A7N6F8T6.fasta	A0A7N6F8T6	fish	277	111	0.4007	89	4	0	2	3.6036	0.0000	1.8018	5.4054
A0A3B3RCM9.fasta	A0A3B3RCM9	fish	369	243	0.6585	188	2	12	10	0.8230	4.9383	4.1152	9.8765
A0A8C2ZGR6.fasta	A0A8C2ZGR6	fish	280	152	0.5429	150	9	1	1	5.9211	0.6579	0.6579	7.2368
A0A556TSL2.fasta	A0A556TSL2	fish	295	158	0.5356	158	9	4	0	5.6962	2.5316	0.0000	8.2278
A0A6J2V8B4.fasta	A0A6J2V8B4	fish	296	166	0.5608	161	10	1	1	6.0241	0.6024	0.6024	7.2289
A0A6G0I670.fasta	A0A6G0I670	fish	349	216	0.6189	201	10	3	5	4.6296	1.3889	2.3148	8.3333
A0A8C2ZH43.fasta	A0A8C2ZH43	fish	328	165	0.5030	146	10	1	1	6.0606	0.6061	0.6061	7.2727
A0A8C4BRI2.fasta	A0A8C4BRI2	fish	368	245	0.6658	205	12	1	3	4.8980	0.4082	1.2245	6.5306
A0A8C5AE41.fasta	A0A8C5AE41	fish	241	122	0.5062	118	8	0	2	6.5574	0.0000	1.6393	8.1967
A0A6P8V2V2.fasta	A0A6P8V2V2	fish	419	201	0.4797	146	6	10	3	2.9851	4.9751	1.4925	9.4527
A0A8C4BP15.fasta	A0A8C4BP15	fish	395	228	0.5772	196	11	1	3	4.8246	0.4386	1.3158	6.5789
A0A8U1EW05.fasta	A0A8U1EW05	fish	255	148	0.5804	122	7	2	5	4.7297	1.3514	3.3784	9.4595
A0A8C4NYK9.fasta	A0A8C4NYK9	fish	362	207	0.5718	96	9	4	2	4.3478	1.9324	0.9662	7.2464
A0A3P8RRT1.fasta	A0A3P8RRT1	fish	239	104	0.4351	104	7	1	1	6.7308	0.9615	0.9615	8.6538
A0A3P8VXK0.fasta	A0A3P8VXK0	fish	237	123	0.5190	105	7	2	0	5.6911	1.6260	0.0000	7.3171
A0A3P8RRT3.fasta	A0A3P8RRT3	fish	242	107	0.4421	107	7	1	1	6.5421	0.9346	0.9346	8.4112
A0A3P8VXK5.fasta	A0A3P8VXK5	fish	226	112	0.4956	94	7	2	0	6.2500	1.7857	0.0000	8.0357
A0A8M1KEE7.fasta	A0A8M1KEE7	fish	320	202	0.6312	181	5	2	2	2.4752	0.9901	0.9901	4.4554
A0A8T0ADI7.fasta	A0A8T0ADI7	fish	315	178	0.5651	142	10	3	1	5.6180	1.6854	0.5618	7.8652
A0A3P8RP07.fasta	A0A3P8RP07	fish	286	110	0.3846	110	7	1	2	6.3636	0.9091	1.8182	9.0909
A0A8C3ZA08.fasta	A0A8C3ZA08	fish	468	319	0.6816	299	2	8	16	0.6270	2.5078	5.0157	8.1505
A0A4Z2FKV3.fasta	A0A4Z2FKV3	fish	465	193	0.4151	89	5	12	0	2.5907	6.2176	0.0000	8.8083
Q4SCY2.fasta	Q4SCY2	fish	344	177	0.5145	102	8	3	1	4.5198	1.6949	0.5650	6.7797
A0A672I4F3.fasta	A0A672I4F3	fish	247	113	0.4575	113	5	0	2	4.4248	0.0000	1.7699	6.1947
A0A3Q1CMB4.fasta	A0A3Q1CMB4	fish	344	97	0.2820	97	7	1	1	7.2165	1.0309	1.0309	9.2784
A0A4W5KVF6.fasta	A0A4W5KVF6	fish	331	189	0.5710	168	9	1	3	4.7619	0.5291	1.5873	6.8783
A0A7J5ZJC0.fasta	A0A7J5ZJC0	fish	297	162	0.5455	162	10	3	1	6.1728	1.8519	0.6173	8.6420
A0A6I9Q694.fasta	A0A6I9Q694	fish	403	274	0.6799	273	2	14	12	0.7299	5.1095	4.3796	10.2190
A0A6I9Q695.fasta	A0A6I9Q695	fish	413	284	0.6877	283	2	15	12	0.7042	5.2817	4.2254	10.2113
A0A401SR48.fasta	A0A401SR48	fish	307	101	0.3290	82	6	1	1	5.9406	0.9901	0.9901	7.9208
A0A5A9NGH3.fasta	A0A5A9NGH3	fish	304	167	0.5493	167	9	2	1	5.3892	1.1976	0.5988	7.1856
Q4TBU8.fasta	Q4TBU8	fish	224	95	0.4241	90	4	0	2	4.2105	0.0000	2.1053	6.3158
H3CA75.fasta	H3CA75	fish	216	80	0.3704	75	4	0	1	5.0000	0.0000	1.2500	6.2500
A0A3B4E9U1.fasta	A0A3B4E9U1	fish	292	158	0.5411	158	10	1	1	6.3291	0.6329	0.6329	7.5949
A0A8C5FHV1.fasta	A0A8C5FHV1	fish	263	121	0.4601	121	5	2	0	4.1322	1.6529	0.0000	5.7851
A0A6P8SSU4.fasta	A0A6P8SSU4	fish	403	268	0.6650	268	2	14	11	0.7463	5.2239	4.1045	10.0746
A0A1S3SA88.fasta	A0A1S3SA88	fish	372	249	0.6694	239	14	2	3	5.6225	0.8032	1.2048	7.6305
A0A8J4XGE1.fasta	A0A8J4XGE1	fish	322	175	0.5435	134	10	4	1	5.7143	2.2857	0.5714	8.5714
A0A1S3SA69.fasta	A0A1S3SA69	fish	388	261	0.6727	251	14	2	3	5.3640	0.7663	1.1494	7.2797
A0A3N0YWC6.fasta	A0A3N0YWC6	fish	293	153	0.5222	153	9	2	1	5.8824	1.3072	0.6536	7.8431
A0A8C3A266.fasta	A0A8C3A266	fish	419	236	0.5632	126	9	12	1	3.8136	5.0847	0.4237	9.3220
W5U906.fasta	W5U906	fish	290	157	0.5414	154	9	2	0	5.7325	1.2739	0.0000	7.0064
A0A3P9AGX6.fasta	A0A3P9AGX6	fish	313	199	0.6358	176	2	9	9	1.0050	4.5226	4.5226	10.0503
A0A8C2GX59.fasta	A0A8C2GX59	fish	370	140	0.3784	131	6	2	3	4.2857	1.4286	2.1429	7.8571
A0A3B4AJ11.fasta	A0A3B4AJ11	fish	215	94	0.4372	87	6	0	1	6.3830	0.0000	1.0638	7.4468
A0A6I9Q6G0.fasta	A0A6I9Q6G0	fish	423	294	0.6950	293	2	16	12	0.6803	5.4422	4.0816	10.2041
A0A8C1YVW1.fasta	A0A8C1YVW1	fish	361	134	0.3712	124	7	2	2	5.2239	1.4925	1.4925	8.2090
A0A8C1PKI5.fasta	A0A8C1PKI5	fish	382	154	0.4031	144	6	2	4	3.8961	1.2987	2.5974	7.7922
A0A4W4FNH0.fasta	A0A4W4FNH0	fish	288	151	0.5243	151	9	1	1	5.9603	0.6623	0.6623	7.2848
A0A6P6NL41.fasta	A0A6P6NL41	fish	309	171	0.5534	169	9	2	2	5.2632	1.1696	1.1696	7.6023
A0A6P6MKB6.fasta	A0A6P6MKB6	fish	309	171	0.5534	169	9	2	2	5.2632	1.1696	1.1696	7.6023
A0A3P8YXL6.fasta	A0A3P8YXL6	fish	386	273	0.7073	250	3	12	14	1.0989	4.3956	5.1282	10.6227
A0A3Q2X9Q2.fasta	A0A3Q2X9Q2	fish	299	152	0.5084	145	9	1	0	5.9211	0.6579	0.0000	6.5789
A0A2D0Q0X7.fasta	A0A2D0Q0X7	fish	290	156	0.5379	154	9	2	0	5.7692	1.2821	0.0000	7.0513
A0A4W6DPP4.fasta	A0A4W6DPP4	fish	277	117	0.4224	76	5	0	1	4.2735	0.0000	0.8547	5.1282
A0A672Q8J4.fasta	A0A672Q8J4	fish	312	146	0.4679	129	9	2	0	6.1644	1.3699	0.0000	7.5342
A0A673KIL0.fasta	A0A673KIL0	fish	299	153	0.5117	153	8	2	0	5.2288	1.3072	0.0000	6.5359
A0A7J6BYW5.fasta	A0A7J6BYW5	fish	309	99	0.3204	85	7	2	0	7.0707	2.0202	0.0000	9.0909
A0A8B9JU53.fasta	A0A8B9JU53	fish	336	201	0.5982	201	13	1	1	6.4677	0.4975	0.4975	7.4627
A0A498LWD0.fasta	A0A498LWD0	fish	355	176	0.4958	166	9	3	0	5.1136	1.7045	0.0000	6.8182
W5KFC1.fasta	W5KFC1	fish	345	210	0.6087	210	14	1	1	6.6667	0.4762	0.4762	7.6190
A0A671MJ90.fasta	A0A671MJ90	fish	303	148	0.4884	114	10	2	0	6.7568	1.3514	0.0000	8.1081
A0A8C3A474.fasta	A0A8C3A474	fish	413	238	0.5763	126	9	12	1	3.7815	5.0420	0.4202	9.2437
A0A8U0PEG5.fasta	A0A8U0PEG5	fish	391	265	0.6777	249	3	9	16	1.1321	3.3962	6.0377	10.5660
A0A8C7FE85.fasta	A0A8C7FE85	fish	388	264	0.6804	246	3	9	15	1.1364	3.4091	5.6818	10.2273
A0A4Z2JBI2.fasta	A0A4Z2JBI2	fish	312	148	0.4744	102	1	0	1	0.6757	0.0000	0.6757	1.3514
A0A672I2N9.fasta	A0A672I2N9	fish	231	100	0.4329	100	4	0	4	4.0000	0.0000	4.0000	8.0000
A0A8K9X6P4.fasta	A0A8K9X6P4	fish	390	256	0.6564	248	2	9	15	0.7812	3.5156	5.8594	10.1562
A0A8C7RK17.fasta	A0A8C7RK17	fish	392	258	0.6582	250	2	9	16	0.7752	3.4884	6.2016	10.4651
A0A060YPK1.fasta	A0A060YPK1	fish	402	268	0.6667	260	2	10	16	0.7463	3.7313	5.9701	10.4478
A0A8C8BY47.fasta	A0A8C8BY47	fish	401	267	0.6658	259	2	10	16	0.7491	3.7453	5.9925	10.4869
A0A4W5MGP7.fasta	A0A4W5MGP7	fish	391	255	0.6522	249	2	9	16	0.7843	3.5294	6.2745	10.5882
A0A674A419.fasta	A0A674A419	fish	389	262	0.6735	247	3	9	15	1.1450	3.4351	5.7252	10.3053
A0A674A6B3.fasta	A0A674A6B3	fish	391	264	0.6752	249	3	9	16	1.1364	3.4091	6.0606	10.6061
A0A1S3QEY3.fasta	A0A1S3QEY3	fish	401	266	0.6633	258	2	10	16	0.7519	3.7594	6.0150	10.5263
A0A8C6T515.fasta	A0A8C6T515	fish	257	137	0.5331	137	7	0	2	5.1095	0.0000	1.4599	6.5693
A0A6A4TBU7.fasta	A0A6A4TBU7	fish	363	138	0.3802	91	1	0	1	0.7246	0.0000	0.7246	1.4493
A0A498LQA7.fasta	A0A498LQA7	fish	1019	278	0.2728	111	3	3	1	1.0791	1.0791	0.3597	2.5180
A0A3P9DLE3.fasta	A0A3P9DLE3	fish	308	166	0.5390	109	7	1	3	4.2169	0.6024	1.8072	6.6265
A0A672SCS6.fasta	A0A672SCS6	fish	210	88	0.4190	88	6	1	1	6.8182	1.1364	1.1364	9.0909
A0A1S3NTC0.fasta	A0A1S3NTC0	fish	1216	409	0.3363	148	3	9	11	0.7335	2.2005	2.6895	5.6235
A0A1S3NTS2.fasta	A0A1S3NTS2	fish	1192	401	0.3364	148	3	9	11	0.7481	2.2444	2.7431	5.7357
A0A1S3NTV5.fasta	A0A1S3NTV5	fish	1109	415	0.3742	150	3	9	11	0.7229	2.1687	2.6506	5.5422
A0A1S3NTA5.fasta	A0A1S3NTA5	fish	1087	425	0.3910	153	3	9	11	0.7059	2.1176	2.5882	5.4118
A0A1S3NTC1.fasta	A0A1S3NTC1	fish	1101	418	0.3797	151	3	9	11	0.7177	2.1531	2.6316	5.5024
A0A6G1QDR9.fasta	A0A6G1QDR9	fish	1161	567	0.4884	300	3	11	6	0.5291	1.9400	1.0582	3.5273
A0A6F9BI96.fasta	A0A6F9BI96	fish	487	211	0.4333	166	1	1	1	0.4739	0.4739	0.4739	1.4218
A0A3B4U180.fasta	A0A3B4U180	fish	259	125	0.4826	78	5	0	2	4.0000	0.0000	1.6000	5.6000
A0A3P9PY13.fasta	A0A3P9PY13	fish	351	236	0.6724	236	2	8	14	0.8475	3.3898	5.9322	10.1695
A0A3B4AH47.fasta	A0A3B4AH47	fish	251	120	0.4781	120	8	0	0	6.6667	0.0000	0.0000	6.6667
A0A8C5HV78.fasta	A0A8C5HV78	fish	260	124	0.4769	124	1	0	7	0.8065	0.0000	5.6452	6.4516
A0A315W1W2.fasta	A0A315W1W2	fish	847	306	0.3613	87	4	0	2	1.3072	0.0000	0.6536	1.9608
A0A6F9B5T5.fasta	A0A6F9B5T5	fish	209	95	0.4545	75	0	0	3	0.0000	0.0000	3.1579	3.1579
A0A556U6T2.fasta	A0A556U6T2	fish	1293	347	0.2684	157	2	1	8	0.5764	0.2882	2.3055	3.1700
A0A669EE66.fasta	A0A669EE66	fish	318	168	0.5283	78	9	2	2	5.3571	1.1905	1.1905	7.7381
A0A8J4U2A4.fasta	A0A8J4U2A4	fish	2948	415	0.1408	86	1	5	8	0.2410	1.2048	1.9277	3.3735
A0A4W6G7S7.fasta	A0A4W6G7S7	fish	555	241	0.4342	101	8	1	5	3.3195	0.4149	2.0747	5.8091
A0A8C5HR42.fasta	A0A8C5HR42	fish	294	158	0.5374	158	8	0	4	5.0633	0.0000	2.5316	7.5949
A0A2I4D0H6.fasta	A0A2I4D0H6	fish	349	141	0.4040	77	6	2	1	4.2553	1.4184	0.7092	6.3830
A0A3P8RBH7.fasta	A0A3P8RBH7	fish	306	159	0.5196	77	8	1	1	5.0314	0.6289	0.6289	6.2893
A0A2U9B3D4.fasta	A0A2U9B3D4	fish	1100	424	0.3855	168	1	5	7	0.2358	1.1792	1.6509	3.0660
A0A6P7HM89.fasta	A0A6P7HM89	fish	314	174	0.5541	80	8	2	1	4.5977	1.1494	0.5747	6.3218
A0A3B4WKX5.fasta	A0A3B4WKX5	fish	320	182	0.5687	82	8	1	1	4.3956	0.5495	0.5495	5.4945
A0A671YSH4.fasta	A0A671YSH4	fish	337	183	0.5430	90	9	3	1	4.9180	1.6393	0.5464	7.1038
A0A6F9CI96.fasta	A0A6F9CI96	fish	1054	466	0.4421	170	4	9	10	0.8584	1.9313	2.1459	4.9356
A0A671YQN8.fasta	A0A671YQN8	fish	374	169	0.4519	90	9	3	1	5.3254	1.7751	0.5917	7.6923
A0A8C5NEN7.fasta	A0A8C5NEN7	fish	233	94	0.4034	94	4	0	2	4.2553	0.0000	2.1277	6.3830
A0A3B5AYL0.fasta	A0A3B5AYL0	fish	338	158	0.4675	77	8	2	1	5.0633	1.2658	0.6329	6.9620
A0A8D2ZZU0.fasta	A0A8D2ZZU0	fish	369	188	0.5095	77	7	2	1	3.7234	1.0638	0.5319	5.3191
A0A662YND8.fasta	A0A662YND8	fish	1040	267	0.2567	173	1	1	6	0.3745	0.3745	2.2472	2.9963
A0A8C5F9S7.fasta	A0A8C5F9S7	fish	409	154	0.3765	134	1	15	2	0.6494	9.7403	1.2987	11.6883
A0A8C7TVD4.fasta	A0A8C7TVD4	fish	372	131	0.3522	91	2	1	17	1.5267	0.7634	12.9771	15.2672
A0A8C7U4V3.fasta	A0A8C7U4V3	fish	450	128	0.2844	91	2	1	17	1.5625	0.7812	13.2812	15.6250
A0A6F9CJT8.fasta	A0A6F9CJT8	fish	1098	403	0.3670	172	4	7	5	0.9926	1.7370	1.2407	3.9702
A0A8C8MHG9.fasta	A0A8C8MHG9	fish	395	113	0.2861	88	2	0	14	1.7699	0.0000	12.3894	14.1593
A0A8C8J698.fasta	A0A8C8J698	fish	389	126	0.3239	88	2	0	15	1.5873	0.0000	11.9048	13.4921
A0A8C8J3X5.fasta	A0A8C8J3X5	fish	382	125	0.3272	88	2	0	16	1.6000	0.0000	12.8000	14.4000
A0A8J7NUK2.fasta	A0A8J7NUK2	fish	1407	418	0.2971	150	3	2	6	0.7177	0.4785	1.4354	2.6316
B5X2C9.fasta	B5X2C9	fish	387	162	0.4186	110	2	2	20	1.2346	1.2346	12.3457	14.8148
A0A060YBU8.fasta	A0A060YBU8	fish	285	198	0.6947	176	11	2	4	5.5556	1.0101	2.0202	8.5859
A0A553MXK8.fasta	A0A553MXK8	fish	351	193	0.5499	143	7	5	1	3.6269	2.5907	0.5181	6.7358
A0A674CJ46.fasta	A0A674CJ46	fish	369	130	0.3523	80	2	1	16	1.5385	0.7692	12.3077	14.6154
A0A8C8IG50.fasta	A0A8C8IG50	fish	320	221	0.6906	205	12	0	5	5.4299	0.0000	2.2624	7.6923
A0A8C2GWR5.fasta	A0A8C2GWR5	fish	363	227	0.6253	224	2	7	13	0.8811	3.0837	5.7269	9.6916
A0A8J4TQF8.fasta	A0A8J4TQF8	fish	1620	440	0.2716	131	2	5	9	0.4545	1.1364	2.0455	3.6364
A0A8C8C6S3.fasta	A0A8C8C6S3	fish	362	234	0.6464	234	2	9	14	0.8547	3.8462	5.9829	10.6838
A0A8J4XGQ4.fasta	A0A8J4XGQ4	fish	193	140	0.7254	113	8	1	3	5.7143	0.7143	2.1429	8.5714
A0A3Q3LVR2.fasta	A0A3Q3LVR2	fish	310	194	0.6258	116	9	2	1	4.6392	1.0309	0.5155	6.1856
A0A3B4CT21.fasta	A0A3B4CT21	fish	370	187	0.5054	158	10	1	1	5.3476	0.5348	0.5348	6.4171
A0A8C8ME76.fasta	A0A8C8ME76	fish	283	235	0.8304	185	2	11	3	0.8511	4.6809	1.2766	6.8085
A0A2D0PZM2.fasta	A0A2D0PZM2	fish	245	159	0.6490	154	9	2	0	5.6604	1.2579	0.0000	6.9182
A0A8B9JT68.fasta	A0A8B9JT68	fish	370	227	0.6135	201	13	1	1	5.7269	0.4405	0.4405	6.6079
A0A3B1IZM2.fasta	A0A3B1IZM2	fish	379	236	0.6227	210	14	1	1	5.9322	0.4237	0.4237	6.7797
A0A3B4XC74.fasta	A0A3B4XC74	fish	197	112	0.5685	110	7	1	1	6.2500	0.8929	0.8929	8.0357
A0A498MV79.fasta	A0A498MV79	fish	913	277	0.3034	111	3	2	1	1.0830	0.7220	0.3610	2.1661
A0A8C9TU33.fasta	A0A8C9TU33	fish	210	87	0.4143	83	0	0	1	0.0000	0.0000	1.1494	1.1494
A0A0E9X2F4.fasta	A0A0E9X2F4	fish	140	135	0.9643	90	6	1	3	4.4444	0.7407	2.2222	7.4074
A0A8C7XSG7.fasta	A0A8C7XSG7	fish	251	95	0.3785	89	0	0	2	0.0000	0.0000	2.1053	2.1053
A0A498MVH8.fasta	A0A498MVH8	fish	548	118	0.2153	106	1	0	2	0.8475	0.0000	1.6949	2.5424
A0A8J7NUY9.fasta	A0A8J7NUY9	fish	1168	722	0.6182	194	5	6	30	0.6925	0.8310	4.1551	5.6787
A0A8C7XT10.fasta	A0A8C7XT10	fish	329	166	0.5046	89	0	1	2	0.0000	0.6024	1.2048	1.8072
A0A8M2BL55.fasta	A0A8M2BL55	fish	245	196	0.8000	158	9	1	1	4.5918	0.5102	0.5102	5.6122
A0A6G0IFM7.fasta	A0A6G0IFM7	fish	297	260	0.8754	254	2	7	18	0.7692	2.6923	6.9231	10.3846
