# Supplementary material for: Evolution of intrinsically disordered regions in vertebrate galectins for phase separation
Source: EMBO Rep. 2026 Feb 2;27(5):1254–69. doi: 10.1038/s44319-026-00692-w (PMC12979664; doi:10.1038/s44319-026-00692-w)
Supplement: Supplementary file 7 — Source data Fig. 1 [file 44319_2026_692_MOESM7_ESM.zip › FIG_1/1C/idr_arometrics.bird_reptile.csv]

fasta_file	accession	taxon	seq_len	idr_len	frac_disordered	longest_disordered_run	idr_W	idr_Y	idr_F	idr_pct_W	idr_pct_Y	idr_pct_F	idr_pct_aromatic
A0A8K0B988.fasta	A0A8K0B988	bird/reptile	288	159	0.5521	156	2	12	4	1.2579	7.5472	2.5157	11.3208
A0A7L2AA08.fasta	A0A7L2AA08	bird/reptile	250	126	0.5040	116	3	6	4	2.3810	4.7619	3.1746	10.3175
A0A7L4L0H6.fasta	A0A7L4L0H6	bird/reptile	279	157	0.5627	148	2	7	7	1.2739	4.4586	4.4586	10.1911
A0A7K8RKQ9.fasta	A0A7K8RKQ9	bird/reptile	278	159	0.5719	147	2	7	6	1.2579	4.4025	3.7736	9.4340
A0A7K7RJ14.fasta	A0A7K7RJ14	bird/reptile	278	159	0.5719	147	2	7	6	1.2579	4.4025	3.7736	9.4340
A0A7K7JXG8.fasta	A0A7K7JXG8	bird/reptile	278	160	0.5755	147	2	7	6	1.2500	4.3750	3.7500	9.3750
A0A7L3VY10.fasta	A0A7L3VY10	bird/reptile	278	160	0.5755	147	2	7	6	1.2500	4.3750	3.7500	9.3750
A0A8N5F1X4.fasta	A0A8N5F1X4	bird/reptile	291	170	0.5842	158	2	7	7	1.1765	4.1176	4.1176	9.4118
A0A8C3QBN3.fasta	A0A8C3QBN3	bird/reptile	291	170	0.5842	158	2	7	7	1.1765	4.1176	4.1176	9.4118
A0A7K9RC23.fasta	A0A7K9RC23	bird/reptile	275	154	0.5600	142	2	7	6	1.2987	4.5455	3.8961	9.7403
A0A7L0QMX0.fasta	A0A7L0QMX0	bird/reptile	278	161	0.5791	147	2	7	6	1.2422	4.3478	3.7267	9.3168
A0A852AFW8.fasta	A0A852AFW8	bird/reptile	290	172	0.5931	159	2	8	6	1.1628	4.6512	3.4884	9.3023
A0A7L0LDQ5.fasta	A0A7L0LDQ5	bird/reptile	281	164	0.5836	150	2	7	6	1.2195	4.2683	3.6585	9.1463
A0A8D2M9E7.fasta	A0A8D2M9E7	bird/reptile	291	171	0.5876	110	2	7	7	1.1696	4.0936	4.0936	9.3567
A0A7K6E3S7.fasta	A0A7K6E3S7	bird/reptile	280	172	0.6143	149	2	6	7	1.1628	3.4884	4.0698	8.7209
A0A7L0UIP3.fasta	A0A7L0UIP3	bird/reptile	254	132	0.5197	122	2	7	5	1.5152	5.3030	3.7879	10.6061
A0A8J4N8Q8.fasta	A0A8J4N8Q8	bird/reptile	279	147	0.5269	146	2	11	4	1.3605	7.4830	2.7211	11.5646
A0A7K7J270.fasta	A0A7K7J270	bird/reptile	282	164	0.5816	151	2	7	6	1.2195	4.2683	3.6585	9.1463
A0A7K7QXG4.fasta	A0A7K7QXG4	bird/reptile	299	181	0.6054	168	2	9	5	1.1050	4.9724	2.7624	8.8398
A0A7L1H7M2.fasta	A0A7L1H7M2	bird/reptile	264	147	0.5568	133	2	9	4	1.3605	6.1224	2.7211	10.2041
A0A7L3MNY5.fasta	A0A7L3MNY5	bird/reptile	208	88	0.4231	75	0	2	5	0.0000	2.2727	5.6818	7.9545
A0A7K4P7N1.fasta	A0A7K4P7N1	bird/reptile	278	155	0.5576	102	2	7	5	1.2903	4.5161	3.2258	9.0323
A0A7K9LT40.fasta	A0A7K9LT40	bird/reptile	265	143	0.5396	91	2	8	6	1.3986	5.5944	4.1958	11.1888
A0A7L3JTV5.fasta	A0A7L3JTV5	bird/reptile	259	130	0.5019	126	2	8	4	1.5385	6.1538	3.0769	10.7692
A0A7K5MFG8.fasta	A0A7K5MFG8	bird/reptile	278	158	0.5683	146	2	7	6	1.2658	4.4304	3.7975	9.4937
A0A7L2Y7M3.fasta	A0A7L2Y7M3	bird/reptile	265	144	0.5434	134	2	8	6	1.3889	5.5556	4.1667	11.1111
A0A7K7PXK8.fasta	A0A7K7PXK8	bird/reptile	282	163	0.5780	150	2	7	6	1.2270	4.2945	3.6810	9.2025
A0A852F9N2.fasta	A0A852F9N2	bird/reptile	264	146	0.5530	134	2	6	5	1.3699	4.1096	3.4247	8.9041
A0A669QKI2.fasta	A0A669QKI2	bird/reptile	249	125	0.5020	110	1	6	4	0.8000	4.8000	3.2000	8.8000
A0A669QSM3.fasta	A0A669QSM3	bird/reptile	266	142	0.5338	127	1	6	4	0.7042	4.2254	2.8169	7.7465
G1NLL6.fasta	G1NLL6	bird/reptile	232	109	0.4698	92	1	5	5	0.9174	4.5872	4.5872	10.0917
A0A091FKP3.fasta	A0A091FKP3	bird/reptile	278	160	0.5755	147	2	7	5	1.2500	4.3750	3.1250	8.7500
A0A7L2PZ03.fasta	A0A7L2PZ03	bird/reptile	289	167	0.5779	114	2	8	6	1.1976	4.7904	3.5928	9.5808
A0A7L3C0Y2.fasta	A0A7L3C0Y2	bird/reptile	259	138	0.5328	125	2	7	4	1.4493	5.0725	2.8986	9.4203
A0A8S9EZX0.fasta	A0A8S9EZX0	bird/reptile	268	139	0.5187	136	2	10	4	1.4388	7.1942	2.8777	11.5108
A0A8J4JFW7.fasta	A0A8J4JFW7	bird/reptile	277	148	0.5343	143	2	9	4	1.3514	6.0811	2.7027	10.1351
A0A8D0FXZ0.fasta	A0A8D0FXZ0	bird/reptile	258	120	0.4651	120	2	8	3	1.6667	6.6667	2.5000	10.8333
A0A663LTU9.fasta	A0A663LTU9	bird/reptile	276	153	0.5543	143	2	9	6	1.3072	5.8824	3.9216	11.1111
A0A0A0B3M8.fasta	A0A0A0B3M8	bird/reptile	271	148	0.5461	138	2	9	5	1.3514	6.0811	3.3784	10.8108
A0A7K8CRG4.fasta	A0A7K8CRG4	bird/reptile	268	145	0.5410	135	2	7	6	1.3793	4.8276	4.1379	10.3448
A0A7L2Z574.fasta	A0A7L2Z574	bird/reptile	257	134	0.5214	125	2	8	4	1.4925	5.9701	2.9851	10.4478
A0A087QLE9.fasta	A0A087QLE9	bird/reptile	290	158	0.5448	157	4	11	5	2.5316	6.9620	3.1646	12.6582
A0A7K6NAE6.fasta	A0A7K6NAE6	bird/reptile	255	139	0.5451	123	2	8	4	1.4388	5.7554	2.8777	10.0719
A0A8C9MFR1.fasta	A0A8C9MFR1	bird/reptile	356	205	0.5758	150	2	7	6	0.9756	3.4146	2.9268	7.3171
A0A7K4JFP9.fasta	A0A7K4JFP9	bird/reptile	249	127	0.5100	116	2	4	6	1.5748	3.1496	4.7244	9.4488
A0A850V208.fasta	A0A850V208	bird/reptile	284	164	0.5775	152	2	8	5	1.2195	4.8780	3.0488	9.1463
A0A7K4VGE8.fasta	A0A7K4VGE8	bird/reptile	252	123	0.4881	76	2	8	4	1.6260	6.5041	3.2520	11.3821
A0A7K9GSG2.fasta	A0A7K9GSG2	bird/reptile	265	132	0.4981	85	2	7	4	1.5152	5.3030	3.0303	9.8485
A0A093J773.fasta	A0A093J773	bird/reptile	268	144	0.5373	135	2	9	5	1.3889	6.2500	3.4722	11.1111
A0A7L1X2Y0.fasta	A0A7L1X2Y0	bird/reptile	240	121	0.5042	108	2	6	5	1.6529	4.9587	4.1322	10.7438
A0A8U7NL08.fasta	A0A8U7NL08	bird/reptile	284	167	0.5880	153	2	7	6	1.1976	4.1916	3.5928	8.9820
A0A7K8J3T3.fasta	A0A7K8J3T3	bird/reptile	268	148	0.5522	136	2	6	6	1.3514	4.0541	4.0541	9.4595
A0A7L2IWW7.fasta	A0A7L2IWW7	bird/reptile	261	140	0.5364	128	2	5	8	1.4286	3.5714	5.7143	10.7143
A0A7L1RVC2.fasta	A0A7L1RVC2	bird/reptile	279	148	0.5305	77	2	5	6	1.3514	3.3784	4.0541	8.7838
A0A7K7C8G0.fasta	A0A7K7C8G0	bird/reptile	269	146	0.5428	137	2	9	5	1.3699	6.1644	3.4247	10.9589
A0A8C2T222.fasta	A0A8C2T222	bird/reptile	231	113	0.4892	98	1	7	4	0.8850	6.1947	3.5398	10.6195
A0A7L0HKP9.fasta	A0A7L0HKP9	bird/reptile	274	100	0.3650	100	2	6	2	2.0000	6.0000	2.0000	10.0000
A0A7K7DFR0.fasta	A0A7K7DFR0	bird/reptile	270	148	0.5481	138	2	7	6	1.3514	4.7297	4.0541	10.1351
A0A7K4X7E3.fasta	A0A7K4X7E3	bird/reptile	273	150	0.5495	141	2	7	3	1.3333	4.6667	2.0000	8.0000
A0A7L2L1Y1.fasta	A0A7L2L1Y1	bird/reptile	287	163	0.5679	155	2	8	4	1.2270	4.9080	2.4540	8.5890
A0A7L3E4C3.fasta	A0A7L3E4C3	bird/reptile	282	163	0.5780	150	2	8	6	1.2270	4.9080	3.6810	9.8160
A0A850XPG6.fasta	A0A850XPG6	bird/reptile	281	162	0.5765	148	2	9	5	1.2346	5.5556	3.0864	9.8765
A0A7K8XK64.fasta	A0A7K8XK64	bird/reptile	247	125	0.5061	114	2	5	6	1.6000	4.0000	4.8000	10.4000
A0A7K5I0G7.fasta	A0A7K5I0G7	bird/reptile	268	128	0.4776	124	3	4	7	2.3438	3.1250	5.4688	10.9375
A0A8J4I9J2.fasta	A0A8J4I9J2	bird/reptile	251	124	0.4940	117	2	8	4	1.6129	6.4516	3.2258	11.2903
A0A7K8T677.fasta	A0A7K8T677	bird/reptile	258	120	0.4651	115	2	8	3	1.6667	6.6667	2.5000	10.8333
A0A851V6I9.fasta	A0A851V6I9	bird/reptile	281	143	0.5089	83	2	5	4	1.3986	3.4965	2.7972	7.6923
A0A7K6B351.fasta	A0A7K6B351	bird/reptile	258	143	0.5543	126	2	6	7	1.3986	4.1958	4.8951	10.4895
A0A7K5SA40.fasta	A0A7K5SA40	bird/reptile	274	153	0.5584	142	2	7	6	1.3072	4.5752	3.9216	9.8039
A0A852NGU1.fasta	A0A852NGU1	bird/reptile	268	140	0.5224	82	2	6	6	1.4286	4.2857	4.2857	10.0000
A0A7K5VS55.fasta	A0A7K5VS55	bird/reptile	275	155	0.5636	143	2	7	6	1.2903	4.5161	3.8710	9.6774
A0A851WI97.fasta	A0A851WI97	bird/reptile	286	163	0.5699	155	2	11	5	1.2270	6.7485	3.0675	11.0429
A0A7K6QRD3.fasta	A0A7K6QRD3	bird/reptile	282	163	0.5780	150	2	7	6	1.2270	4.2945	3.6810	9.2025
A0A7K9ZS93.fasta	A0A7K9ZS93	bird/reptile	271	151	0.5572	139	2	7	5	1.3245	4.6358	3.3113	9.2715
A0A7L4GZ88.fasta	A0A7L4GZ88	bird/reptile	278	161	0.5791	146	2	7	7	1.2422	4.3478	4.3478	9.9379
A0A7L3XCT6.fasta	A0A7L3XCT6	bird/reptile	259	138	0.5328	126	2	8	5	1.4493	5.7971	3.6232	10.8696
A0A7K6PGA7.fasta	A0A7K6PGA7	bird/reptile	282	165	0.5851	151	2	7	6	1.2121	4.2424	3.6364	9.0909
A0A7K8TTI7.fasta	A0A7K8TTI7	bird/reptile	260	103	0.3962	103	2	6	3	1.9417	5.8252	2.9126	10.6796
U3IEW1.fasta	U3IEW1	bird/reptile	285	143	0.5018	129	2	9	2	1.3986	6.2937	1.3986	9.0909
A0A7K8MEP3.fasta	A0A7K8MEP3	bird/reptile	275	153	0.5564	138	2	7	6	1.3072	4.5752	3.9216	9.8039
A0A7K8BXF1.fasta	A0A7K8BXF1	bird/reptile	269	150	0.5576	138	2	7	6	1.3333	4.6667	4.0000	10.0000
A0A7K7L4Z8.fasta	A0A7K7L4Z8	bird/reptile	249	123	0.4940	110	2	7	1	1.6260	5.6911	0.8130	8.1301
A0A7K6LC54.fasta	A0A7K6LC54	bird/reptile	282	163	0.5780	152	2	8	6	1.2270	4.9080	3.6810	9.8160
A0A852DZV5.fasta	A0A852DZV5	bird/reptile	286	165	0.5769	154	2	7	6	1.2121	4.2424	3.6364	9.0909
A0A851K1Y5.fasta	A0A851K1Y5	bird/reptile	286	165	0.5769	154	2	7	6	1.2121	4.2424	3.6364	9.0909
A0A7L1P353.fasta	A0A7L1P353	bird/reptile	270	152	0.5630	139	2	7	5	1.3158	4.6053	3.2895	9.2105
A0A851CAV8.fasta	A0A851CAV8	bird/reptile	251	104	0.4143	101	2	4	5	1.9231	3.8462	4.8077	10.5769
A0A093IER9.fasta	A0A093IER9	bird/reptile	226	105	0.4646	95	2	6	4	1.9048	5.7143	3.8095	11.4286
A0A7K6CQV7.fasta	A0A7K6CQV7	bird/reptile	289	177	0.6125	158	2	8	5	1.1299	4.5198	2.8249	8.4746
A0A852MWL5.fasta	A0A852MWL5	bird/reptile	289	176	0.6090	158	2	8	6	1.1364	4.5455	3.4091	9.0909
A0A7L2U6D5.fasta	A0A7L2U6D5	bird/reptile	258	104	0.4031	104	2	5	3	1.9231	4.8077	2.8846	9.6154
A0A7K5LC29.fasta	A0A7K5LC29	bird/reptile	296	183	0.6182	165	2	9	6	1.0929	4.9180	3.2787	9.2896
A0A7L3HR36.fasta	A0A7L3HR36	bird/reptile	208	89	0.4279	76	0	2	5	0.0000	2.2472	5.6180	7.8652
A0A7L2LH43.fasta	A0A7L2LH43	bird/reptile	282	163	0.5780	149	2	7	5	1.2270	4.2945	3.0675	8.5890
A0A7K9XLN0.fasta	A0A7K9XLN0	bird/reptile	257	136	0.5292	124	2	7	5	1.4706	5.1471	3.6765	10.2941
A0A7K9S4K3.fasta	A0A7K9S4K3	bird/reptile	287	161	0.5610	155	2	8	4	1.2422	4.9689	2.4845	8.6957
A0A8C0F224.fasta	A0A8C0F224	bird/reptile	247	120	0.4858	116	2	9	4	1.6667	7.5000	3.3333	12.5000
A0A7K9VTH6.fasta	A0A7K9VTH6	bird/reptile	274	154	0.5620	142	2	7	6	1.2987	4.5455	3.8961	9.7403
A0A8C3LME6.fasta	A0A8C3LME6	bird/reptile	250	126	0.5040	109	1	5	5	0.7937	3.9683	3.9683	8.7302
A0A7K9NZ83.fasta	A0A7K9NZ83	bird/reptile	261	141	0.5402	129	2	6	6	1.4184	4.2553	4.2553	9.9291
A0A7K9VBK0.fasta	A0A7K9VBK0	bird/reptile	239	118	0.4937	106	2	8	4	1.6949	6.7797	3.3898	11.8644
A0A8C7A002.fasta	A0A8C7A002	bird/reptile	231	81	0.3506	81	2	2	5	2.4691	2.4691	6.1728	11.1111
A0A7K6XXD4.fasta	A0A7K6XXD4	bird/reptile	282	160	0.5674	79	2	8	6	1.2500	5.0000	3.7500	10.0000
A0A851AXX7.fasta	A0A851AXX7	bird/reptile	275	156	0.5673	143	2	7	6	1.2821	4.4872	3.8462	9.6154
A0A7K7ELG9.fasta	A0A7K7ELG9	bird/reptile	266	135	0.5075	90	2	9	4	1.4815	6.6667	2.9630	11.1111
A0A7L2S4K6.fasta	A0A7L2S4K6	bird/reptile	289	158	0.5467	78	2	6	5	1.2658	3.7975	3.1646	8.2278
A0A7L1ZZX2.fasta	A0A7L1ZZX2	bird/reptile	265	136	0.5132	133	2	8	4	1.4706	5.8824	2.9412	10.2941
A0A7L4K8Z4.fasta	A0A7L4K8Z4	bird/reptile	250	124	0.4960	113	1	5	6	0.8065	4.0323	4.8387	9.6774
A0A6J0J210.fasta	A0A6J0J210	bird/reptile	291	164	0.5636	107	2	9	6	1.2195	5.4878	3.6585	10.3659
A0A7L4HKW1.fasta	A0A7L4HKW1	bird/reptile	258	104	0.4031	104	2	5	3	1.9231	4.8077	2.8846	9.6154
A0A7L3SF52.fasta	A0A7L3SF52	bird/reptile	271	149	0.5498	140	1	10	3	0.6711	6.7114	2.0134	9.3960
A0A7K7LXC5.fasta	A0A7K7LXC5	bird/reptile	278	158	0.5683	145	2	7	6	1.2658	4.4304	3.7975	9.4937
H0ZS69.fasta	H0ZS69	bird/reptile	303	175	0.5776	86	2	8	6	1.1429	4.5714	3.4286	9.1429
A0A7K9SDT1.fasta	A0A7K9SDT1	bird/reptile	254	124	0.4882	121	2	4	6	1.6129	3.2258	4.8387	9.6774
A0A6J2GY71.fasta	A0A6J2GY71	bird/reptile	284	169	0.5951	153	2	9	6	1.1834	5.3254	3.5503	10.0592
A0A8B9D639.fasta	A0A8B9D639	bird/reptile	266	132	0.4962	125	2	9	3	1.5152	6.8182	2.2727	10.6061
A0A8B9C6Z5.fasta	A0A8B9C6Z5	bird/reptile	266	132	0.4962	125	2	9	3	1.5152	6.8182	2.2727	10.6061
A0A7K7FU73.fasta	A0A7K7FU73	bird/reptile	276	108	0.3913	108	2	6	2	1.8519	5.5556	1.8519	9.2593
A0A8B9ZZ91.fasta	A0A8B9ZZ91	bird/reptile	285	143	0.5018	131	2	9	1	1.3986	6.2937	0.6993	8.3916
A0A7K5DX70.fasta	A0A7K5DX70	bird/reptile	286	171	0.5979	155	2	8	6	1.1696	4.6784	3.5088	9.3567
A0A7K9IW14.fasta	A0A7K9IW14	bird/reptile	268	150	0.5597	136	2	6	6	1.3333	4.0000	4.0000	9.3333
A0A7L3FM45.fasta	A0A7L3FM45	bird/reptile	255	126	0.4941	122	2	7	4	1.5873	5.5556	3.1746	10.3175
A0A851AGH4.fasta	A0A851AGH4	bird/reptile	254	114	0.4488	111	2	6	4	1.7544	5.2632	3.5088	10.5263
A0A7L1LAC8.fasta	A0A7L1LAC8	bird/reptile	264	131	0.4962	128	2	9	2	1.5267	6.8702	1.5267	9.9237
A0A7K8UYQ2.fasta	A0A7K8UYQ2	bird/reptile	270	150	0.5556	138	2	9	5	1.3333	6.0000	3.3333	10.6667
A0A7K8HBV7.fasta	A0A7K8HBV7	bird/reptile	289	164	0.5675	79	2	7	6	1.2195	4.2683	3.6585	9.1463
A0A8B9M9Q7.fasta	A0A8B9M9Q7	bird/reptile	253	131	0.5178	120	2	6	6	1.5267	4.5802	4.5802	10.6870
A0A7K6JW79.fasta	A0A7K6JW79	bird/reptile	275	151	0.5491	143	2	7	6	1.3245	4.6358	3.9735	9.9338
A0A7L1FFN8.fasta	A0A7L1FFN8	bird/reptile	281	152	0.5409	148	2	8	5	1.3158	5.2632	3.2895	9.8684
A0A7L1LV57.fasta	A0A7L1LV57	bird/reptile	262	142	0.5420	130	2	8	5	1.4085	5.6338	3.5211	10.5634
A0A7L3WV79.fasta	A0A7L3WV79	bird/reptile	250	121	0.4840	117	2	7	3	1.6529	5.7851	2.4793	9.9174
A0A851IZG7.fasta	A0A851IZG7	bird/reptile	279	147	0.5269	78	2	5	6	1.3605	3.4014	4.0816	8.8435
A0A7K9F4P7.fasta	A0A7K9F4P7	bird/reptile	268	142	0.5299	130	2	9	3	1.4085	6.3380	2.1127	9.8592
A0A852B9L5.fasta	A0A852B9L5	bird/reptile	254	123	0.4843	77	2	6	5	1.6260	4.8780	4.0650	10.5691
A0A091UBD0.fasta	A0A091UBD0	bird/reptile	227	102	0.4493	94	0	6	5	0.0000	5.8824	4.9020	10.7843
A0A093S423.fasta	A0A093S423	bird/reptile	271	153	0.5646	139	2	8	5	1.3072	5.2288	3.2680	9.8039
A0A7L1JKG8.fasta	A0A7L1JKG8	bird/reptile	257	142	0.5525	125	2	8	4	1.4085	5.6338	2.8169	9.8592
A0A2I0LUE9.fasta	A0A2I0LUE9	bird/reptile	246	122	0.4959	114	2	6	6	1.6393	4.9180	4.9180	11.4754
A0A7L4FA49.fasta	A0A7L4FA49	bird/reptile	251	110	0.4382	109	2	5	5	1.8182	4.5455	4.5455	10.9091
A0A7L4M099.fasta	A0A7L4M099	bird/reptile	257	148	0.5759	126	2	8	4	1.3514	5.4054	2.7027	9.4595
A0A087V345.fasta	A0A087V345	bird/reptile	217	95	0.4378	84	0	6	4	0.0000	6.3158	4.2105	10.5263
A0A850U1K1.fasta	A0A850U1K1	bird/reptile	261	140	0.5364	128	2	9	4	1.4286	6.4286	2.8571	10.7143
A0A7L1YV68.fasta	A0A7L1YV68	bird/reptile	260	136	0.5231	84	2	7	5	1.4706	5.1471	3.6765	10.2941
A0A7L3U641.fasta	A0A7L3U641	bird/reptile	257	146	0.5681	127	2	8	4	1.3699	5.4795	2.7397	9.5890
A0A493TUK9.fasta	A0A493TUK9	bird/reptile	335	111	0.3313	111	2	9	0	1.8018	8.1081	0.0000	9.9099
A0A7K6VDE0.fasta	A0A7K6VDE0	bird/reptile	264	142	0.5379	133	2	10	5	1.4085	7.0423	3.5211	11.9718
A0A7K6FG96.fasta	A0A7K6FG96	bird/reptile	266	147	0.5526	134	2	6	6	1.3605	4.0816	4.0816	9.5238
A0A7L0P8P4.fasta	A0A7L0P8P4	bird/reptile	261	118	0.4521	116	2	5	4	1.6949	4.2373	3.3898	9.3220
A0A7K8FVV1.fasta	A0A7K8FVV1	bird/reptile	256	132	0.5156	124	2	8	5	1.5152	6.0606	3.7879	11.3636
A0A7L2GQV2.fasta	A0A7L2GQV2	bird/reptile	258	116	0.4496	116	2	8	2	1.7241	6.8966	1.7241	10.3448
A0A7K9LXD9.fasta	A0A7K9LXD9	bird/reptile	256	115	0.4492	111	2	6	4	1.7391	5.2174	3.4783	10.4348
A0A7L0RU68.fasta	A0A7L0RU68	bird/reptile	260	130	0.5000	127	2	7	4	1.5385	5.3846	3.0769	10.0000
A0A7L3RPN5.fasta	A0A7L3RPN5	bird/reptile	264	134	0.5076	125	2	8	2	1.4925	5.9701	1.4925	8.9552
A0A6J3CZU6.fasta	A0A6J3CZU6	bird/reptile	269	134	0.4981	128	2	9	2	1.4925	6.7164	1.4925	9.7015
A0A7K4YC05.fasta	A0A7K4YC05	bird/reptile	255	111	0.4353	107	2	6	3	1.8018	5.4054	2.7027	9.9099
A0A851XL11.fasta	A0A851XL11	bird/reptile	247	115	0.4656	113	2	6	2	1.7391	5.2174	1.7391	8.6957
A0A7L3CZC7.fasta	A0A7L3CZC7	bird/reptile	250	126	0.5040	117	2	7	4	1.5873	5.5556	3.1746	10.3175
A0A851Q6U0.fasta	A0A851Q6U0	bird/reptile	274	112	0.4088	96	3	3	3	2.6786	2.6786	2.6786	8.0357
A0A091IZD7.fasta	A0A091IZD7	bird/reptile	273	99	0.3626	95	2	5	3	2.0202	5.0505	3.0303	10.1010
A0A852GWU2.fasta	A0A852GWU2	bird/reptile	271	149	0.5498	134	2	9	3	1.3423	6.0403	2.0134	9.3960
A0A7K6C799.fasta	A0A7K6C799	bird/reptile	280	167	0.5964	149	2	6	6	1.1976	3.5928	3.5928	8.3832
A0A7K8GTM5.fasta	A0A7K8GTM5	bird/reptile	256	130	0.5078	80	2	8	5	1.5385	6.1538	3.8462	11.5385
A0A7L0SSW7.fasta	A0A7L0SSW7	bird/reptile	256	111	0.4336	111	2	6	3	1.8018	5.4054	2.7027	9.9099
A0A7L0DJM9.fasta	A0A7L0DJM9	bird/reptile	255	119	0.4667	118	2	7	3	1.6807	5.8824	2.5210	10.0840
A0A8B9IDX6.fasta	A0A8B9IDX6	bird/reptile	311	153	0.4920	116	3	9	3	1.9608	5.8824	1.9608	9.8039
A0A7L0Y7X0.fasta	A0A7L0Y7X0	bird/reptile	237	120	0.5063	106	2	2	6	1.6667	1.6667	5.0000	8.3333
A0A7K9CVI1.fasta	A0A7K9CVI1	bird/reptile	257	113	0.4397	113	2	5	4	1.7699	4.4248	3.5398	9.7345
A0A7L2J6K9.fasta	A0A7L2J6K9	bird/reptile	267	143	0.5356	136	2	6	6	1.3986	4.1958	4.1958	9.7902
A0A852ICI7.fasta	A0A852ICI7	bird/reptile	247	125	0.5061	115	2	5	5	1.6000	4.0000	4.0000	9.6000
A0A803V3F9.fasta	A0A803V3F9	bird/reptile	302	189	0.6258	167	2	9	8	1.0582	4.7619	4.2328	10.0529
A0A7L2C2G7.fasta	A0A7L2C2G7	bird/reptile	263	139	0.5285	130	2	10	3	1.4388	7.1942	2.1583	10.7914
A0A7L2NXH7.fasta	A0A7L2NXH7	bird/reptile	269	148	0.5502	138	2	7	5	1.3514	4.7297	3.3784	9.4595
A0A7L1IPD7.fasta	A0A7L1IPD7	bird/reptile	270	136	0.5037	125	2	8	3	1.4706	5.8824	2.2059	9.5588
A0A7K8A1B1.fasta	A0A7K8A1B1	bird/reptile	252	130	0.5159	121	2	6	6	1.5385	4.6154	4.6154	10.7692
A0A7K7W9S8.fasta	A0A7K7W9S8	bird/reptile	253	136	0.5375	122	2	3	8	1.4706	2.2059	5.8824	9.5588
A0A7K8L0Y2.fasta	A0A7K8L0Y2	bird/reptile	261	138	0.5287	129	2	8	5	1.4493	5.7971	3.6232	10.8696
A0A7L1U435.fasta	A0A7L1U435	bird/reptile	283	174	0.6148	152	2	7	7	1.1494	4.0230	4.0230	9.1954
A0A7L1SJ03.fasta	A0A7L1SJ03	bird/reptile	244	125	0.5123	111	2	6	5	1.6000	4.8000	4.0000	10.4000
A0A8C3XG25.fasta	A0A8C3XG25	bird/reptile	292	173	0.5925	159	2	8	6	1.1561	4.6243	3.4682	9.2486
A0A7K5A975.fasta	A0A7K5A975	bird/reptile	243	122	0.5021	111	3	3	7	2.4590	2.4590	5.7377	10.6557
A0A852KD95.fasta	A0A852KD95	bird/reptile	250	107	0.4280	104	2	5	4	1.8692	4.6729	3.7383	10.2804
A0A7K6IJ75.fasta	A0A7K6IJ75	bird/reptile	275	157	0.5709	143	2	7	6	1.2739	4.4586	3.8217	9.5541
A0A850W9G8.fasta	A0A850W9G8	bird/reptile	252	104	0.4127	104	2	6	3	1.9231	5.7692	2.8846	10.5769
A0A7K8KBU1.fasta	A0A7K8KBU1	bird/reptile	265	116	0.4377	116	2	7	3	1.7241	6.0345	2.5862	10.3448
A0A7K8ZBZ7.fasta	A0A7K8ZBZ7	bird/reptile	276	122	0.4420	77	2	7	4	1.6393	5.7377	3.2787	10.6557
A0A7L1G0C2.fasta	A0A7L1G0C2	bird/reptile	254	126	0.4961	121	2	7	5	1.5873	5.5556	3.9683	11.1111
A0A7K6YGM1.fasta	A0A7K6YGM1	bird/reptile	257	141	0.5486	125	2	8	4	1.4184	5.6738	2.8369	9.9291
A0A7L0C274.fasta	A0A7L0C274	bird/reptile	255	107	0.4196	107	2	6	3	1.8692	5.6075	2.8037	10.2804
A0A093THR2.fasta	A0A093THR2	bird/reptile	235	95	0.4043	91	2	4	5	2.1053	4.2105	5.2632	11.5789
A0A8C6J2E9.fasta	A0A8C6J2E9	bird/reptile	245	120	0.4898	114	1	6	4	0.8333	5.0000	3.3333	9.1667
A0A663E2M5.fasta	A0A663E2M5	bird/reptile	236	114	0.4831	104	2	8	4	1.7544	7.0175	3.5088	12.2807
A0A852LW77.fasta	A0A852LW77	bird/reptile	250	128	0.5120	118	3	4	7	2.3438	3.1250	5.4688	10.9375
A0A7K8W3H2.fasta	A0A7K8W3H2	bird/reptile	277	149	0.5379	144	2	7	7	1.3423	4.6980	4.6980	10.7383
A0A7K8AQI2.fasta	A0A7K8AQI2	bird/reptile	278	153	0.5504	145	2	7	7	1.3072	4.5752	4.5752	10.4575
A0A7L3G9W6.fasta	A0A7L3G9W6	bird/reptile	276	122	0.4420	106	2	4	4	1.6393	3.2787	3.2787	8.1967
A0A7L2WQ55.fasta	A0A7L2WQ55	bird/reptile	258	110	0.4264	110	2	6	3	1.8182	5.4545	2.7273	10.0000
A0A7K5MZB5.fasta	A0A7K5MZB5	bird/reptile	271	147	0.5424	134	2	9	3	1.3605	6.1224	2.0408	9.5238
A0A7K8PPF6.fasta	A0A7K8PPF6	bird/reptile	251	104	0.4143	104	2	5	3	1.9231	4.8077	2.8846	9.6154
A0A8C3CG27.fasta	A0A8C3CG27	bird/reptile	300	79	0.2633	76	2	6	0	2.5316	7.5949	0.0000	10.1266
A0A7K5F4R2.fasta	A0A7K5F4R2	bird/reptile	261	116	0.4444	116	2	7	2	1.7241	6.0345	1.7241	9.4828
A0A7K5XEV0.fasta	A0A7K5XEV0	bird/reptile	264	144	0.5455	133	2	9	3	1.3889	6.2500	2.0833	9.7222
A0A091K4X7.fasta	A0A091K4X7	bird/reptile	252	112	0.4444	106	2	5	4	1.7857	4.4643	3.5714	9.8214
A0A7K5GS36.fasta	A0A7K5GS36	bird/reptile	264	132	0.5000	129	2	7	3	1.5152	5.3030	2.2727	9.0909
A0A7L4APE6.fasta	A0A7L4APE6	bird/reptile	264	145	0.5492	127	2	8	3	1.3793	5.5172	2.0690	8.9655
A0A7L1ES43.fasta	A0A7L1ES43	bird/reptile	283	177	0.6254	151	2	7	8	1.1299	3.9548	4.5198	9.6045
A0A091LIA1.fasta	A0A091LIA1	bird/reptile	264	139	0.5265	131	2	8	5	1.4388	5.7554	3.5971	10.7914
A0A7K9BVG0.fasta	A0A7K9BVG0	bird/reptile	263	139	0.5285	128	2	5	6	1.4388	3.5971	4.3165	9.3525
A0A7K6X1G8.fasta	A0A7K6X1G8	bird/reptile	257	132	0.5136	124	3	7	5	2.2727	5.3030	3.7879	11.3636
A0A7K5AN50.fasta	A0A7K5AN50	bird/reptile	277	152	0.5487	145	2	8	6	1.3158	5.2632	3.9474	10.5263
A0A091RXF5.fasta	A0A091RXF5	bird/reptile	260	111	0.4269	111	2	6	2	1.8018	5.4054	1.8018	9.0090
A0A091T6S9.fasta	A0A091T6S9	bird/reptile	221	97	0.4389	87	0	7	3	0.0000	7.2165	3.0928	10.3093
A0A835NIH3.fasta	A0A835NIH3	bird/reptile	273	150	0.5495	143	1	0	3	0.6667	0.0000	2.0000	2.6667
A0A7K7G865.fasta	A0A7K7G865	bird/reptile	285	162	0.5684	149	2	8	5	1.2346	4.9383	3.0864	9.2593
A0A672THC8.fasta	A0A672THC8	bird/reptile	236	132	0.5593	108	2	4	5	1.5152	3.0303	3.7879	8.3333
A0A7L0BCF3.fasta	A0A7L0BCF3	bird/reptile	248	127	0.5121	116	2	6	5	1.5748	4.7244	3.9370	10.2362
A0A7L2HLZ6.fasta	A0A7L2HLZ6	bird/reptile	249	120	0.4819	113	2	7	4	1.6667	5.8333	3.3333	10.8333
A0A7L0E8W4.fasta	A0A7L0E8W4	bird/reptile	253	112	0.4427	104	2	3	5	1.7857	2.6786	4.4643	8.9286
A0A091KZW4.fasta	A0A091KZW4	bird/reptile	219	83	0.3790	79	0	6	3	0.0000	7.2289	3.6145	10.8434
A0A8B9FL73.fasta	A0A8B9FL73	bird/reptile	246	122	0.4959	115	2	5	5	1.6393	4.0984	4.0984	9.8361
A0A672TIN3.fasta	A0A672TIN3	bird/reptile	264	128	0.4848	104	2	4	5	1.5625	3.1250	3.9062	8.5938
A0A7L3NW97.fasta	A0A7L3NW97	bird/reptile	244	99	0.4057	99	2	2	5	2.0202	2.0202	5.0505	9.0909
A0A8B9S5T8.fasta	A0A8B9S5T8	bird/reptile	254	117	0.4606	111	2	5	3	1.7094	4.2735	2.5641	8.5470
A0A7K9HKS5.fasta	A0A7K9HKS5	bird/reptile	257	112	0.4358	112	2	5	4	1.7857	4.4643	3.5714	9.8214
A0A8C0B5Q6.fasta	A0A8C0B5Q6	bird/reptile	253	131	0.5178	120	2	6	6	1.5267	4.5802	4.5802	10.6870
A0A8V5H4U9.fasta	A0A8V5H4U9	bird/reptile	344	136	0.3953	136	3	7	3	2.2059	5.1471	2.2059	9.5588
A0A7K6TVP0.fasta	A0A7K6TVP0	bird/reptile	256	132	0.5156	114	2	5	9	1.5152	3.7879	6.8182	12.1212
A0A7L0MKG6.fasta	A0A7L0MKG6	bird/reptile	254	110	0.4331	110	2	5	2	1.8182	4.5455	1.8182	8.1818
A0A7K9B8V9.fasta	A0A7K9B8V9	bird/reptile	234	100	0.4274	100	2	2	4	2.0000	2.0000	4.0000	8.0000
A0A8C4JRC6.fasta	A0A8C4JRC6	bird/reptile	240	106	0.4417	106	2	2	5	1.8868	1.8868	4.7170	8.4906
A0A7L1NHT5.fasta	A0A7L1NHT5	bird/reptile	253	112	0.4427	108	3	4	6	2.6786	3.5714	5.3571	11.6071
A0A091IG41.fasta	A0A091IG41	bird/reptile	251	105	0.4183	105	2	4	5	1.9048	3.8095	4.7619	10.4762
A0A7K6TDI8.fasta	A0A7K6TDI8	bird/reptile	260	95	0.3654	95	2	4	4	2.1053	4.2105	4.2105	10.5263
A0A7K8NFA5.fasta	A0A7K8NFA5	bird/reptile	245	117	0.4776	112	2	1	6	1.7094	0.8547	5.1282	7.6923
A0A091GKG3.fasta	A0A091GKG3	bird/reptile	241	108	0.4481	108	1	4	5	0.9259	3.7037	4.6296	9.2593
A0A091GW03.fasta	A0A091GW03	bird/reptile	254	111	0.4370	111	2	5	3	1.8018	4.5045	2.7027	9.0090
A0A7K4SSR1.fasta	A0A7K4SSR1	bird/reptile	259	118	0.4556	114	2	7	3	1.6949	5.9322	2.5424	10.1695
A0A7K7U8Q1.fasta	A0A7K7U8Q1	bird/reptile	254	106	0.4173	106	2	8	2	1.8868	7.5472	1.8868	11.3208
A0A091NKF9.fasta	A0A091NKF9	bird/reptile	254	138	0.5433	122	2	5	6	1.4493	3.6232	4.3478	9.4203
A0A851T6P4.fasta	A0A851T6P4	bird/reptile	253	135	0.5336	123	2	3	8	1.4815	2.2222	5.9259	9.6296
A0A7K9DWB4.fasta	A0A7K9DWB4	bird/reptile	258	113	0.4380	113	2	4	5	1.7699	3.5398	4.4248	9.7345
A0A7K9U0I3.fasta	A0A7K9U0I3	bird/reptile	247	113	0.4575	110	2	5	4	1.7699	4.4248	3.5398	9.7345
A0A7L2V5E6.fasta	A0A7L2V5E6	bird/reptile	247	120	0.4858	114	2	4	7	1.6667	3.3333	5.8333	10.8333
A0A7L0G671.fasta	A0A7L0G671	bird/reptile	256	129	0.5039	123	2	7	5	1.5504	5.4264	3.8760	10.8527
A0A093J631.fasta	A0A093J631	bird/reptile	248	122	0.4919	118	2	7	3	1.6393	5.7377	2.4590	9.8361
A0A851DK32.fasta	A0A851DK32	bird/reptile	258	110	0.4264	110	2	3	6	1.8182	2.7273	5.4545	10.0000
A0A851PFR5.fasta	A0A851PFR5	bird/reptile	235	113	0.4809	100	1	6	2	0.8850	5.3097	1.7699	7.9646
A0A851ZGR8.fasta	A0A851ZGR8	bird/reptile	261	109	0.4176	109	2	5	3	1.8349	4.5872	2.7523	9.1743
A0A7L4D3G4.fasta	A0A7L4D3G4	bird/reptile	247	122	0.4939	112	2	4	6	1.6393	3.2787	4.9180	9.8361
A0A8B9TRC8.fasta	A0A8B9TRC8	bird/reptile	305	139	0.4557	120	2	8	0	1.4388	5.7554	0.0000	7.1942
A0A091XNL7.fasta	A0A091XNL7	bird/reptile	267	120	0.4494	120	2	3	8	1.6667	2.5000	6.6667	10.8333
A0A3M0JHT3.fasta	A0A3M0JHT3	bird/reptile	401	199	0.4963	194	4	3	6	2.0101	1.5075	3.0151	6.5327
A0A0Q3X9W7.fasta	A0A0Q3X9W7	bird/reptile	565	291	0.5150	213	6	8	6	2.0619	2.7491	2.0619	6.8729
A0A7L3BC57.fasta	A0A7L3BC57	bird/reptile	199	145	0.7286	116	2	5	9	1.3793	3.4483	6.2069	11.0345
A0A8J4USW0.fasta	A0A8J4USW0	bird/reptile	218	125	0.5734	119	2	7	4	1.6000	5.6000	3.2000	10.4000
A0A852BXI1.fasta	A0A852BXI1	bird/reptile	197	138	0.7005	115	2	5	10	1.4493	3.6232	7.2464	12.3188
A0A8B9ZZY1.fasta	A0A8B9ZZY1	bird/reptile	288	172	0.5972	137	2	9	5	1.1628	5.2326	2.9070	9.3023
A0A8J4NYZ9.fasta	A0A8J4NYZ9	bird/reptile	190	126	0.6632	108	0	8	6	0.0000	6.3492	4.7619	11.1111
A0A7L4C0M4.fasta	A0A7L4C0M4	bird/reptile	211	161	0.7630	129	2	8	10	1.2422	4.9689	6.2112	12.4224
A0A7L4NI92.fasta	A0A7L4NI92	bird/reptile	208	120	0.5769	111	2	5	5	1.6667	4.1667	4.1667	10.0000
A0A8V0ZBZ0.fasta	A0A8V0ZBZ0	bird/reptile	294	159	0.5408	137	4	2	2	2.5157	1.2579	1.2579	5.0314
A0A8C5TYQ7.fasta	A0A8C5TYQ7	bird/reptile	304	185	0.6086	147	2	0	2	1.0811	0.0000	1.0811	2.1622
U3KGQ1.fasta	U3KGQ1	bird/reptile	247	95	0.3846	95	1	0	1	1.0526	0.0000	1.0526	2.1053
A0A8C0UUY5.fasta	A0A8C0UUY5	bird/reptile	283	110	0.3887	101	0	2	1	0.0000	1.8182	0.9091	2.7273
A0A8C2TKN0.fasta	A0A8C2TKN0	bird/reptile	344	159	0.4622	114	1	0	1	0.6289	0.0000	0.6289	1.2579
A0A8C9EXG3.fasta	A0A8C9EXG3	bird/reptile	442	234	0.5294	175	1	1	2	0.4274	0.4274	0.8547	1.7094
A0A8B9I1V9.fasta	A0A8B9I1V9	bird/reptile	402	175	0.4353	86	2	2	2	1.1429	1.1429	1.1429	3.4286
A0A8B9IIP6.fasta	A0A8B9IIP6	bird/reptile	333	191	0.5736	191	0	0	1	0.0000	0.0000	0.5236	0.5236
A0A8J4KV66.fasta	A0A8J4KV66	bird/reptile	224	81	0.3616	81	2	5	1	2.4691	6.1728	1.2346	9.8765
A0A0Q3T195.fasta	A0A0Q3T195	bird/reptile	455	138	0.3033	84	0	1	3	0.0000	0.7246	2.1739	2.8986
