# Supplementary material for: Evolution of intrinsically disordered regions in vertebrate galectins for phase separation
Source: EMBO Rep. 2026 Feb 2;27(5):1254–69. doi: 10.1038/s44319-026-00692-w (PMC12979664; doi:10.1038/s44319-026-00692-w)
Supplement: Supplementary file 7 — Source data Fig. 1 [file 44319_2026_692_MOESM7_ESM.zip › FIG_1/1C/WYF_selected.ipynb]

# %% [code]
import os

# Define the directory where the files are saved
dir_path = "../PIE/"

# Define the output file path
output_file = "WYFmorethan10.list"

# Read the file list
with open("../selefasta.list", "r") as f:
    file_list = f.read().splitlines()

# Open the output file for writing
with open(output_file, "w") as out_f:
    # Loop through the files
    for file in file_list:
        # Define the file path
        file_path = os.path.join(dir_path, file+".per")

        # Read the file
        with open(file_path, "r") as f:
            content = f.read().splitlines()

        # Calculate the total count of W, Y, and F
        total_count_wyf = 0
        # Calculate the total count of D, E, K, and R
        de_count = 0
        kr_count = 0
        for line in content:
            aa, count, pct = line.split()
            if aa in ["W", "Y", "F"]:
                total_count_wyf += int(count)
            elif aa in ["D", "E"]:
                de_count += int(count)
            elif aa in ["K", "R"]:
                kr_count += int(count)

        # Calculate the total count of all amino acids
        total_aa_count = sum([int(line.split()[1]) for line in content])

        # Check if the total count of W, Y, and F is larger than 8% of the total count,
        # if the percentage of D and E is less than 3%, and if the count of D and E is
        # larger than the count of K and R
        if (total_count_wyf/total_aa_count >= 0.08): #and
            #de_count/total_aa_count <= 0.03 and
            #de_count > kr_count):
            # Write the file name to the output file
            out_f.write(file + "\n")


# %% [code]
import os
import re

# Define the directory where the files are saved
dir_path = "../SELEFASTA_SEP/"

# Read the file list
with open("WYFmorethan10.list", "r") as f:
    file_list = f.read().splitlines()

# Initialize a set to store unique taxonomy IDs
unique_taxids = set()

# Loop through the files
for file in file_list:
    # Define the file path
    file_path = os.path.join(dir_path, file)

    # Read the file
    with open(file_path, "r") as f:
        content = f.read().splitlines()

    # Extract the taxonomy ID from the header line
    header_line = content[0]
    taxonomy_id = re.search(r'OX=(\d+)', header_line).group(1)

    # Add the taxonomy ID to the set of unique IDs
    unique_taxids.add(taxonomy_id)

# Write the unique taxonomy IDs to the output file
with open("WYF_taxid.dat", "w") as out_f:
    for taxid in unique_taxids:
        out_f.write(taxid + "\n")


# %% [code]
# # Load the list of IDs
# with open("WYF_tree_id_in_order.txt", "r") as f:
#     tree_ids = [int(line.strip()) for line in f]

# # Create a dictionary to store the matching tr_ids
# matching_tr_ids = {}

# # Search through the selected.fasta file
# #with open("selected.fasta", "r") as f:
# with open("selected.fasta", "r") as f:
#     for line in f:
#         if line.startswith(">"):
#             # Extract the ID number from the line
#             id_number = int(line.split("OX=")[1].split()[0])
#             if id_number in tree_ids:
#                 # Extract the character between ">tr|" and "|"
#                 tr_index = line.find(">tr|") + 4
#                 bar_index = line.find("|", tr_index)
#                 tr_id = line[tr_index:bar_index]
#                 # Add the tr_id to the matching_tr_ids dictionary
#                 if id_number not in matching_tr_ids:
#                     matching_tr_ids[id_number] = []
#                 matching_tr_ids[id_number].append(tr_id)

# # Print the results
# with open("WYF_figure_list.txt", "w") as f:
#     for id_number in tree_ids:
#         if id_number in matching_tr_ids:
#             tr_ids = matching_tr_ids[id_number]
#             if len(tr_ids) == 1:
#                 print(tr_ids[0], file=f)
#             else:
#                 print(", ".join(tr_ids), file=f)
#         #else:
#             #print("None", file=f)

# %% [code]
import os

# Load the list of IDs
with open("WYF_tree_id_in_order.txt", "r") as f:
    tree_ids = [int(line.strip()) for line in f]

# Load the list of selected fasta files
with open("WYFmorethan10.list", "r") as f:
    selected_files = [line.strip() for line in f]

# Create a dictionary to store the matching tr_ids
matching_tr_ids = {}

# Search through the selected fasta file
for selected_file in selected_files:
    fasta_file = os.path.join("../SELEFASTA_SEP/", selected_file)
    with open(fasta_file, "r") as f:
        for line in f:
            if line.startswith(">"):
                # Extract the ID number from the line
                id_number = int(line.split("OX=")[1].split()[0])
                if id_number in tree_ids:
                    # Extract the character between ">tr|" and "|"
                    tr_index = line.find(">tr|") + 4
                    bar_index = line.find("|", tr_index)
                    tr_id = line[tr_index:bar_index]
                    # Add the tr_id to the matching_tr_ids dictionary
                    if id_number not in matching_tr_ids:
                        matching_tr_ids[id_number] = []
                    matching_tr_ids[id_number].append(tr_id)

# Print the results
with open("WYF_figure_list.txt", "w") as f:
    for id_number in tree_ids:
        if id_number in matching_tr_ids:
            tr_ids = matching_tr_ids[id_number]
            if len(tr_ids) == 1:
                print(tr_ids[0], file=f)
            else:
                print(", ".join(tr_ids), file=f)


# %% [code]
from PIL import Image
import os
import svgwrite

# Read the figure list from the text file
with open('WYF_figure_list.txt', 'r') as f:
        lines = f.readlines()

# Remove newline characters from each line and split the lines into a list of names
names = [line.strip().split(', ') for line in lines]

# Create a list of files with their corresponding positions
files = []
x, y = 0, 0
for row in names:
    for filename in row:
        files.append((os.path.join('../PIE/', filename + '.fasta_pie.png'), (y, x)))
        x += 1
    x = 0
    y += 1

# Determine the size of the final image
width = max([pos[1] for _, pos in files]) + 1
height = max([pos[0] for _, pos in files]) + 1
image_size = (width * 200, height * 200)  # 200 pixels per figure

# Create a new SVG drawing with the specified size
dwg = svgwrite.Drawing('WYF_montage_pie.svg', size=image_size)

# Add a white background rectangle to the drawing
dwg.add(dwg.rect((0, 0), image_size, fill='white'))

# Add each figure as an image element at its specified position
for filename, position in files:
    print(filename)
    figure = Image.open(filename)
    figure.thumbnail((200, 200))  # Scale the figure to fit within a 200x200 pixel box
    x, y = position
    dwg.add(dwg.image(filename, insert=(y * 200, x * 200), size=figure.size))

# Save the final drawing to an SVG file
dwg.save()

# %% [code]
from PIL import Image
import os
import svgwrite

# Read the figure list from the text file
with open('WYF_figure_list.txt', 'r') as f:
    lines = f.readlines()

# Remove newline characters from each line and split the lines into a list of names
names = [line.strip().split(', ') for line in lines]

# Create a list of files with their corresponding positions
files = []
x, y = 0, 0
for row in names:
    for filename in row:
        files.append((os.path.join('../IUPRED/', filename + '.fasta.png'), (y, x)))
        x += 1
    x = 0
    y += 1

# Determine the size of the final image
width = max([pos[1] for _, pos in files]) + 1
height = max([pos[0] for _, pos in files]) + 1
image_size = (width * 200, height * 200)  # 200 pixels per figure

# Create a new SVG drawing with the specified size
dwg = svgwrite.Drawing('WYF_montage_iupred.svg', size=image_size)

# Add a white background rectangle to the drawing
dwg.add(dwg.rect((0, 0), image_size, fill='white'))

# Add each figure as an image element at its specified position
for filename, position in files:
    print(filename)
    figure = Image.open(filename)
    figure.thumbnail((200, 200))  # Scale the figure to fit within a 200x200 pixel box
    x, y = position
    dwg.add(dwg.image(filename, insert=(y * 200, x * 200), size=figure.size))

# Save the final drawing to an SVG file
dwg.save()

# %% [code]
import matplotlib.pyplot as plt
import pandas as pd
import numpy as np

# Create the PIE subdirectory if it doesn't exist


# Define a dictionary to map amino acid types to colors and order
aa_colors = {'W': '#FF9100', 'F': '#FFc300', 'Y': '#FFf500'}
aa_order = ['W', 'Y', 'F']

# Read the list of file names
with open('WYFmorethan10.list') as f:
    file_names = f.read().splitlines()

# Loop over the file names and create a pie chart for each file
for file_name in file_names:
    # Read the data from the .per file
    data = pd.read_csv('../PIE/'+file_name+'.per', delim_whitespace=True, 
                       header=None, names=['aa', 'count', 'percentage'])
    
    # Create a dictionary to store the counts of each amino acid type
    counts = {aa: 0 for aa in aa_colors.keys()}
    
    # Update the counts based on the input data
    for aa, count in zip(data['aa'], data['count']):
        if aa in aa_colors:
            counts[aa] += count
    
    # Create a DataFrame to hold the grouped data
    grouped_data = pd.DataFrame({'count': counts})
    
    # Group the amino acid types by color and sum the counts
    grouped_data = grouped_data.groupby(grouped_data.index.map(lambda x: aa_colors[x])).sum()
    
    # Reorder the rows based on the order of amino acids in aa_order
    grouped_data = grouped_data.reindex([aa_colors[aa] for aa in aa_order])
    
    # Create a pie chart
    fig, ax = plt.subplots(figsize=(4,4))
    ax.pie(grouped_data['count'], 
            #labels=grouped_data.index, 
            colors=grouped_data.index, startangle=90, counterclock=False)
    #plt.title(file_name)
    plt.savefig('../PIE/WYF_'+file_name+'_pie.png', bbox_inches='tight')
    ax.axis('equal')


# %% [code]
from PIL import Image
import os
import svgwrite

# Read the figure list from the text file
with open('WYF_figure_list.txt', 'r') as f:
        lines = f.readlines()

# Remove newline characters from each line and split the lines into a list of names
names = [line.strip().split(', ') for line in lines]

# Create a list of files with their corresponding positions
files = []
x, y = 0, 0
for row in names:
    for filename in row:
        files.append((os.path.join('../PIE/', 'WYF_' + filename + '.fasta_pie.png'), (y, x)))
        x += 1
    x = 0
    y += 1

# Determine the size of the final image
width = max([pos[1] for _, pos in files]) + 1
height = max([pos[0] for _, pos in files]) + 1
image_size = (width * 200, height * 200)  # 200 pixels per figure

# Create a new SVG drawing with the specified size
dwg = svgwrite.Drawing('WYFonly_montage_pie.svg', size=image_size)

# Add a white background rectangle to the drawing
dwg.add(dwg.rect((0, 0), image_size, fill='white'))

# Add each figure as an image element at its specified position
for filename, position in files:
    print(filename)
    figure = Image.open(filename)
    figure.thumbnail((200, 200))  # Scale the figure to fit within a 200x200 pixel box
    x, y = position
    dwg.add(dwg.image(filename, insert=(y * 200, x * 200), size=figure.size))

# Save the final drawing to an SVG file
dwg.save()

# %% [code]
