# Supplementary material for: Evolution of intrinsically disordered regions in vertebrate galectins for phase separation
Source: EMBO Rep. 2026 Feb 2;27(5):1254–69. doi: 10.1038/s44319-026-00692-w (PMC12979664; doi:10.1038/s44319-026-00692-w)
Supplement: Supplementary file 7 — Source data Fig. 1 [file 44319_2026_692_MOESM7_ESM.zip › FIG_1/1C/calc_AroPop.py]

#!/usr/bin/env python3

import os
import subprocess
import time
import argparse
from collections import defaultdict

import pandas as pd
import numpy as np
from scipy.stats import mannwhitneyu
import matplotlib.pyplot as plt

# -------------------- Core IUPRED helpers --------------------

def longest_disordered_run(iupred_output, threshold=0.5):
    max_run = 0
    current_run = 0
    for line in iupred_output:
        line = line.strip()
        if not line or line.startswith('#'):
            continue
        parts = line.split()
        try:
            score = float(parts[2])
        except (IndexError, ValueError):
            continue
        if score >= threshold:
            current_run += 1
        else:
            if current_run > max_run:
                max_run = current_run
            current_run = 0
    if current_run > max_run:
        max_run = current_run
    return max_run

def idr_aromatic_counts(iupred_output, threshold=0.5):
    """
    Count IDR length and W/Y/F within the IDR (score >= threshold).
    Also count total sequence length (non-comment residues).
    """
    idr_len = 0
    seq_len = 0
    counts = {"F": 0, "Y": 0, "W": 0}

    for line in iupred_output:
        line = line.strip()
        if not line or line.startswith('#'):
            continue
        parts = line.split()
        if len(parts) < 3:
            continue
        aa = parts[1].upper()
        try:
            score = float(parts[2])
        except ValueError:
            continue

        seq_len += 1
        if score >= threshold:
            idr_len += 1
            if aa in counts:
                counts[aa] += 1

    return seq_len, idr_len, counts

# -------------------- Per-list processing --------------------

def process_list_file(list_file, output_file, iupred_path, fasta_dir, threshold=0.5, pause=0.0):
    """
    For each line "<fasta>,<accession>,<taxon>" in list_file:
      - run iupred3.py <fasta> long
      - compute IDR metrics + aromatics
      - write CSV with one row per sequence
    """
    # Ensure parent dirs
    os.makedirs(os.path.dirname(output_file) or ".", exist_ok=True)
    rows = []
    with open(list_file, "r") as f_in, open(output_file, "w") as f_out:
        header = [
            "fasta_file","accession","taxon",
            "seq_len","idr_len","frac_disordered",
            "longest_disordered_run",
            "idr_W","idr_Y","idr_F",
            "idr_pct_W","idr_pct_Y","idr_pct_F","idr_pct_aromatic"
        ]
        f_out.write(",".join(header) + "\n")

        for line in f_in:
            line = line.strip()
            if not line:
                continue
            try:
                fasta_file, accession, taxon = [x.strip() for x in line.split(",")]
            except ValueError:
                print(f"[Warning] Skipped malformed line in {list_file}: {line}")
                continue

            filepath = os.path.join(fasta_dir, fasta_file)
            if not os.path.isfile(filepath):
                print(f"[Warning] {filepath} does not exist. Skipping.")
                continue

            try:
                output_bytes = subprocess.check_output(
                    ["python3", iupred_path, filepath, "long"],
                    stderr=subprocess.STDOUT
                )
            except subprocess.CalledProcessError as e:
                print(f"[Error] iupred3 failed on {fasta_file}: {e}")
                continue

            output_lines = output_bytes.decode("utf-8", errors="replace").split("\n")

            seq_len, idr_len, counts = idr_aromatic_counts(output_lines, threshold=threshold)
            max_run = longest_disordered_run(output_lines, threshold=threshold)

            frac_disordered = (idr_len / seq_len) if seq_len > 0 else 0.0
            if idr_len > 0:
                pct_W = 100.0 * counts["W"] / idr_len
                pct_Y = 100.0 * counts["Y"] / idr_len
                pct_F = 100.0 * counts["F"] / idr_len
            else:
                pct_W = pct_Y = pct_F = 0.0
            pct_arom = pct_W + pct_Y + pct_F

            # write row
            row = [
                fasta_file, accession, taxon,
                seq_len, idr_len, f"{frac_disordered:.4f}",
                max_run,
                counts["W"], counts["Y"], counts["F"],
                f"{pct_W:.4f}", f"{pct_Y:.4f}", f"{pct_F:.4f}", f"{pct_arom:.4f}"
            ]
            f_out.write(",".join(map(str, row)) + "\n")
            rows.append(row)

            print(f"{list_file} -> {fasta_file}\tTaxon:{taxon}\tIDR:{idr_len}/{seq_len}\t%Y:{pct_Y:.2f}\t%W:{pct_W:.2f}")
            if pause:
                time.sleep(pause)

    return output_file

# -------------------- Aggregation, statistics, plots --------------------

def benjamini_hochberg(pvals):
    """Return FDR-adjusted p-values (BH)."""
    pvals = np.asarray(pvals)
    n = len(pvals)
    order = np.argsort(pvals)
    ranked = pvals[order]
    adj = np.empty(n, dtype=float)
    cum = 0.0
    for i in range(n-1, -1, -1):
        rank = i + 1
        cum = min(cum if cum > 0 else np.inf, ranked[i] * n / rank)
        adj[i] = cum
    # Re-order
    out = np.empty(n, dtype=float)
    out[order] = np.minimum(adj, 1.0)
    return out

def cliffs_delta(a, b):
    """Cliff's delta effect size."""
    a = np.asarray(a); b = np.asarray(b)
    n1 = len(a); n2 = len(b)
    # efficient rank compare
    diffs = 0
    b_sorted = np.sort(b)
    for x in a:
        # count how many in b are less than x and greater than x
        lt = np.searchsorted(b_sorted, x, side='left')
        gt = n2 - np.searchsorted(b_sorted, x, side='right')
        diffs += (lt - gt)
    return diffs / (n1 * n2)

def analyze_and_plot(csv_files, out_combined="idr_arometrics.ALL.csv", out_fig="supp_aromatic_composition.png"):
    dfs = []
    for fp in csv_files:
        if os.path.isfile(fp):
            dfs.append(pd.read_csv(fp))
    if not dfs:
        print("[Warn] No CSV files found for aggregation.")
        return None, None

    df = pd.concat(dfs, ignore_index=True)
    df["has_idr"] = df["idr_len"] > 0
    df = df[df["has_idr"]].copy()

    # Medians per taxon
    metrics = ["idr_pct_F", "idr_pct_Y", "idr_pct_W", "idr_pct_aromatic"]
    med = df.groupby("taxon")[metrics].median().sort_index()
    print("\nMedians (percent of IDR):")
    print(med.to_string(float_format=lambda x: f"{x:6.2f}"))

    # Pairwise tests (focus on Mammal vs Fish for W and Y)
    tests = []
    for metric in ["idr_pct_Y", "idr_pct_W"]:
        for (t1, t2) in [("mammal","fish")]:
            a = df.loc[df["taxon"]==t1, metric].values
            b = df.loc[df["taxon"]==t2, metric].values
            if len(a) >= 3 and len(b) >= 3:
                stat, p = mannwhitneyu(a, b, alternative="two-sided")
                d = cliffs_delta(a, b)
                tests.append((metric, t1, t2, stat, p, d, np.median(a), np.median(b)))
    if tests:
        pvals = [t[4] for t in tests]
        qvals = benjamini_hochberg(pvals)
        print("\nMann\u2013Whitney U tests (two-sided), BH-FDR corrected:")
        for (t, q) in zip(tests, qvals):
            metric, t1, t2, stat, p, d, med1, med2 = t
            print(f"{metric}: {t1} vs {t2} | U={stat:.1f}, p={p:.3e}, q={q:.3e}, Cliff's \u03b4={d:.3f} | medians: {med1:.2f} vs {med2:.2f}")

    # Save combined table
    df.to_csv(out_combined, index=False)
    print(f"\n[OK] Combined table saved: {out_combined}")

    # ---- Plot: boxplots for %F, %Y, %W, %Aromatic by taxon ----
    taxa_order = sorted(df["taxon"].unique(), key=lambda x: ["fish","amphibian","bird_reptile","mammal"].index(x) if x in ["fish","amphibian","bird_reptile","mammal"] else 999)
    fig, axes = plt.subplots(1, 4, figsize=(16, 4), dpi=150)
    for ax, metric, title in zip(
        axes,
        ["idr_pct_F","idr_pct_Y","idr_pct_W","idr_pct_aromatic"],
        ["%F in IDR","%Y in IDR","%W in IDR","%Aromatics in IDR"]):

        data = [df.loc[df["taxon"]==tx, metric].values for tx in taxa_order]
        ax.boxplot(data, tick_labels=taxa_order, showfliers=False)
        ax.set_title(title)
        ax.set_ylabel("Percent of IDR")
        ax.set_xlabel("Taxon")

    plt.tight_layout()
    fig.savefig(out_fig, bbox_inches="tight")
    print(f"[OK] Figure saved: {out_fig}")

    return df, med

# -------------------- CLI --------------------

def main():
    parser = argparse.ArgumentParser(description="Compute IDR aromatic composition (W/Y/F) from IUPRED3 outputs and generate summary plots/stats.")
    parser.add_argument("--iupred_path", default="/home/jierong/APP/iupred3/iupred3.py")
    parser.add_argument("--fasta_dir", default="../SELEFASTA_SEP")
    parser.add_argument("--threshold", type=float, default=0.5)
    parser.add_argument("--pause", type=float, default=0.02, help="Pause between sequences (seconds).")
    parser.add_argument("--analyze", action="store_true", help="Aggregate CSVs and make plots/stats after processing.")
    args = parser.parse_args()

    # Map list -> output
    lists_to_outputs = {
        "fish.list":          "idr_arometrics.fish.csv",
        "mammal.list":        "idr_arometrics.mammal.csv",
        "bird_reptile.list":  "idr_arometrics.bird_reptile.csv",
        "amphibian.list":     "idr_arometrics.amphibian.csv",
    }

    # Process each list present
    produced = []
    for list_file, output_file in lists_to_outputs.items():
        if os.path.isfile(list_file):
            print(f"\n=== Processing {list_file} -> {output_file} ===")
            process_list_file(list_file, output_file, args.iupred_path, args.fasta_dir, args.threshold, args.pause)
            produced.append(output_file)
        else:
            print(f"[Note] {list_file} not found; skipping.")

    if args.analyze and produced:
        analyze_and_plot(produced)

    print("\nDone.")

if __name__ == "__main__":
    main()
