# Supplementary material for: Evolution of intrinsically disordered regions in vertebrate galectins for phase separation
Source: EMBO Rep. 2026 Feb 2;27(5):1254–69. doi: 10.1038/s44319-026-00692-w (PMC12979664; doi:10.1038/s44319-026-00692-w)
Supplement: Supplementary file 8 — Source data Fig. 2 [file 44319_2026_692_MOESM8_ESM.zip]

Archive with 30 entries (21 files):
- FIG_2/
- FIG_2/.DS_Store
- __MACOSX/
- __MACOSX/FIG_2/
- __MACOSX/FIG_2/._.DS_Store
- FIG_2/2G/
- FIG_2/2G/turbi.dat
- FIG_2/2A/
- FIG_2/2A/plaac.human
- FIG_2/2A/plaac.fish
- FIG_2/2A/iupred.human
- FIG_2/2A/iupred.fish
- FIG_2/2C/
- FIG_2/2C/fgal3_ph6.8_303K_3_230317.dat
- FIG_2/2C/fgal3_ph6.8_303K_1_230317.dat
- FIG_2/2C/hgal3_ph6.8_1_303k.dat
- FIG_2/2C/fgal3_ph6.8_303K_2_230317.dat
- FIG_2/2C/hgal3_ph6.8_3_303k.dat
- FIG_2/2C/hgal3_ph6.8_2_303k.dat
- FIG_2/2D/
- FIG_2/2D/fish_triplicate_fitting.dat
- FIG_2/2D/human_triplicate_fitting.dat
- FIG_2/2E/
- FIG_2/2E/psscore.human
- FIG_2/2E/FuzDrop.human
- FIG_2/2E/FuzDrop.fish
- FIG_2/2E/psscore.fish
- FIG_2/2B/
- FIG_2/2B/2NMO.pdb
- FIG_2/2B/AF-Q32PT4-F1-model_v4.pdb
