# Supplementary material for: Evolution of intrinsically disordered regions in vertebrate galectins for phase separation
Source: EMBO Rep. 2026 Feb 2;27(5):1254–69. doi: 10.1038/s44319-026-00692-w (PMC12979664; doi:10.1038/s44319-026-00692-w)
Supplement: Supplementary file 8 — Source data Fig. 2 [file 44319_2026_692_MOESM8_ESM.zip › FIG_2/2G/turbi.dat]

0.000223	0.005093	0.000269	     0.0018617       0.00279851 	 0.002239	 0.001951	 0.001923	      0.0020377       0.00017492
0.00237		0.002817	0.00237		     0.0025190       0.00025808 	 0.003577	 0.004684	 0.007225	      0.0051620       0.00187038
0.003915	0.003553	0.004703	     0.0040570       0.00058800 	 0.007393	 0.006953	 0.00656	      0.0069687       0.00041672
0.002732	0.00642	        0.004538	     0.0045633       0.00184413 	 0.007949	 0.008659	 0.004636	      0.0070813       0.00214727
0.010846	0.011329	0.010988	     0.0110543       0.00024824 	 0.006484	 0.006267	 0.005038	      0.0059297       0.00077979
0.13939		0.119454	0.122309	     0.1270510       0.01078081 	 0.002595	 0.003248	 0.001219	      0.0023540       0.00103575
