# Supplementary material for: Evolution of intrinsically disordered regions in vertebrate galectins for phase separation
Source: EMBO Rep. 2026 Feb 2;27(5):1254–69. doi: 10.1038/s44319-026-00692-w (PMC12979664; doi:10.1038/s44319-026-00692-w)
Supplement: Supplementary file 8 — Source data Fig. 2 [file 44319_2026_692_MOESM8_ESM.zip › FIG_2/2A/plaac.human]

############################ parameters at run-time ####################################
## alpha=1.0; corelength=60; ww1=41; ww2=41; ww3=41; adjustprolines=true;
## fg_used: {X=0.00001;A=0.04865;C=0.00219;D=0.01638;E=0.00783;F=0.02537;G=0.07603;H=0.01810;I=0.02018;K=0.01641;L=0.02639;M=0.02975;N=0.25885;P=0.05126;Q=0.15178;R=0.02500;S=0.10988;T=0.03841;V=0.01972;W=0.00157;Y=0.05624;*=0.00001;}
## bg_scer: {X=0.00000;A=0.05499;C=0.01260;D=0.05859;E=0.06549;F=0.04410;G=0.04980;H=0.02170;I=0.06549;K=0.07349;L=0.09499;M=0.02070;N=0.06149;P=0.04380;Q=0.03960;R=0.04440;S=0.08989;T=0.05919;V=0.05559;W=0.01040;Y=0.03370;*=0.00000;}
## bg_input: {X=0.00000;A=0.10800;C=0.00400;D=0.03600;E=0.02400;F=0.03600;G=0.13600;H=0.02000;I=0.04000;K=0.03200;L=0.06000;M=0.01200;N=0.07200;P=0.14400;Q=0.03600;R=0.03600;S=0.05600;T=0.02800;V=0.05600;W=0.01200;Y=0.05200;*=0.00000;}
## bg_used: {X=0.00001;A=0.05499;C=0.01260;D=0.05859;E=0.06549;F=0.04409;G=0.04979;H=0.02170;I=0.06549;K=0.07349;L=0.09499;M=0.02070;N=0.06149;P=0.04379;Q=0.03960;R=0.04439;S=0.08989;T=0.05919;V=0.05559;W=0.01040;Y=0.03370;*=0.00001;}
## plaac_llr: {X=0.00000;A=-0.12257;C=-1.74969;D=-1.27456;E=-2.12398;F=-0.55278;G=0.42322;H=-0.18129;I=-1.17725;K=-1.49928;L=-1.28078;M=0.36281;N=1.43732;P=0.15739;Q=1.34371;R=-0.57425;S=0.20080;T=-0.43249;V=-1.03644;W=-1.89062;Y=0.51224;*=0.00000;}
## papa_lods: {X=0.00000;A=-0.39649;C=0.41516;D=-1.27700;E=-0.60502;F=0.83873;G=-0.03922;H=-0.27857;I=0.81370;K=-1.57675;L=-0.04001;M=0.67373;N=0.08030;P=-1.19745;Q=0.06917;R=-0.40586;S=0.13391;T=-0.11457;V=0.81370;W=0.66674;Y=0.77865;*=0.00000;}
#######################################################################################
#ORDER	SEQid	AANUM	AA	VIT	MAP	CHARGE	HYDRO	FI	PLAAC	PAPA	FIx2	PLAACx2	PAPAx2	HMM.background	HMM.PrD-like
1	sequence	1	M	0	0	0.0952	0.4201	-0.07624339	0.1007	-0.13316270	NaN	NaN	NaN	0.8584	0.1416
1	sequence	2	A	0	0	0.0909	0.4192	-0.07445960	0.0102	-0.09680371	NaN	NaN	NaN	0.8577	0.1423
1	sequence	3	D	0	0	0.0870	0.4150	-0.08224879	0.0166	-0.14465779	NaN	NaN	NaN	0.8565	0.1435
1	sequence	4	N	0	0	0.0833	0.4167	-0.07391667	0.0336	-0.14026458	NaN	NaN	NaN	0.8484	0.1515
1	sequence	5	F	0	0	0.0800	0.4280	-0.03902000	0.0273	-0.15051361	NaN	NaN	NaN	0.8478	0.1522
1	sequence	6	S	0	0	0.0769	0.4269	-0.03894231	-0.0465	-0.11908097	NaN	NaN	NaN	0.8450	0.1550
1	sequence	7	L	0	0	0.0741	0.4280	-0.03313992	-0.0291	-0.11612318	NaN	NaN	NaN	0.8429	0.1571
1	sequence	8	H	0	0	0.0714	0.4167	-0.06201190	0.0233	-0.10910823	NaN	NaN	NaN	0.8325	0.1675
1	sequence	9	D	0	0	0.0690	0.4061	-0.08889272	0.0688	-0.10296076	NaN	NaN	NaN	0.8196	0.1804
1	sequence	10	A	0	0	0.0667	0.4033	-0.09438333	0.0718	-0.13944365	NaN	NaN	NaN	0.7718	0.2282
1	sequence	11	L	0	0	0.0645	0.4129	-0.06558065	0.0655	-0.14773548	NaN	NaN	NaN	0.7168	0.2832
1	sequence	12	S	1	0	0.0625	0.4142	-0.05985243	0.0767	-0.14434439	NaN	NaN	NaN	0.5148	0.4852
1	sequence	13	G	1	1	0.0606	0.4229	-0.03384175	0.0707	-0.15198518	NaN	NaN	NaN	0.3464	0.6536
1	sequence	14	S	1	1	0.0588	0.4239	-0.02938399	0.0810	-0.14866858	NaN	NaN	NaN	0.2340	0.7660
1	sequence	15	G	1	1	0.0571	0.4248	-0.02518095	0.0908	-0.14554149	NaN	NaN	NaN	0.1402	0.8598
1	sequence	16	N	1	1	0.0556	0.4228	-0.02894753	0.1025	-0.11986941	NaN	NaN	NaN	0.0776	0.9224
1	sequence	17	P	1	1	0.0541	0.4201	-0.03501952	0.1040	-0.14899315	NaN	NaN	NaN	0.0625	0.9375
1	sequence	18	N	1	1	0.0526	0.4211	-0.03100000	0.1124	-0.14610440	NaN	NaN	NaN	0.0493	0.9507
1	sequence	19	P	1	1	0.0513	0.4282	-0.00973077	0.1064	-0.15252455	NaN	NaN	NaN	0.0464	0.9536
1	sequence	20	Q	1	1	0.0500	0.4278	-0.00963889	0.1087	-0.14536362	NaN	NaN	NaN	0.0439	0.9561
1	sequence	21	G	1	1	0.0488	0.4260	-0.01332520	0.1186	-0.12282662	-0.02846831	0.1591	-0.15650040	0.0442	0.9558
1	sequence	22	W	1	1	0.0488	0.4165	-0.03974119	0.1136	-0.16846508	-0.02576783	0.1617	-0.15836707	0.0454	0.9546
1	sequence	23	P	1	1	0.0488	0.4106	-0.05634553	0.1269	-0.15975119	-0.02321163	0.1671	-0.16065783	0.0420	0.9580
1	sequence	24	G	1	1	0.0244	0.4249	0.00804607	0.1550	-0.13827539	-0.02056654	0.1724	-0.16221459	0.0391	0.9609
1	sequence	25	A	1	1	0.0244	0.4309	0.02465041	0.1324	-0.12124227	-0.01807087	0.1774	-0.16381570	0.0373	0.9627
1	sequence	26	W	1	1	0.0244	0.4190	-0.00855827	0.1497	-0.17090520	-0.01615108	0.1825	-0.16523390	0.0351	0.9648
1	sequence	27	G	1	1	0.0244	0.4201	-0.00553930	0.1552	-0.17512796	-0.01439326	0.1901	-0.16833496	0.0184	0.9816
1	sequence	28	N	1	1	0.0244	0.4003	-0.06063550	0.2192	-0.17246518	-0.01275059	0.1974	-0.17146067	0.0072	0.9928
1	sequence	29	Q	1	1	0.0244	0.4138	-0.02289837	0.2206	-0.17534120	-0.00959545	0.2028	-0.17498821	0.0046	0.9954
1	sequence	30	P	1	1	0.0000	0.4190	0.01583198	0.2555	-0.17340095	-0.00555246	0.2070	-0.17817302	0.0039	0.9961
1	sequence	31	A	1	1	0.0000	0.4098	-0.00982927	0.2624	-0.16373046	-0.00141410	0.2111	-0.18068592	0.0034	0.9966
1	sequence	32	G	1	1	0.0000	0.3984	-0.04152846	0.3039	-0.16371132	0.00176606	0.2157	-0.18281628	0.0027	0.9973
1	sequence	33	A	1	1	0.0000	0.4054	-0.02190515	0.2960	-0.17664797	0.00525285	0.2198	-0.18522650	0.0022	0.9978
1	sequence	34	G	1	1	0.0000	0.4030	-0.02869783	0.2982	-0.15669982	0.00758742	0.2242	-0.18796868	0.0017	0.9983
1	sequence	35	G	1	1	0.0000	0.4008	-0.03473577	0.2971	-0.18917201	0.01024465	0.2281	-0.19099091	0.0013	0.9987
1	sequence	36	Y	1	1	0.0000	0.4008	-0.03473577	0.2971	-0.18917201	0.01259374	0.2318	-0.19405712	0.0010	0.9990
1	sequence	37	P	1	1	0.0000	0.4008	-0.03473577	0.2949	-0.18944341	0.01519779	0.2352	-0.19817470	0.0009	0.9991
1	sequence	38	G	1	1	0.0000	0.4100	-0.00907453	0.2880	-0.16990786	0.01901983	0.2379	-0.20047290	0.0008	0.9992
1	sequence	39	A	1	1	0.0000	0.4152	0.00526558	0.2568	-0.20107232	0.02260115	0.2405	-0.20237019	0.0008	0.9992
1	sequence	40	S	1	1	0.0000	0.4152	0.00526558	0.2568	-0.20107232	0.02508370	0.2435	-0.20462306	0.0007	0.9993
1	sequence	41	Y	1	1	0.0000	0.4236	0.02866260	0.2344	-0.20371596	0.02765398	0.2466	-0.20717628	0.0005	0.9995
1	sequence	42	P	1	1	0.0000	0.4295	0.04526694	0.2211	-0.21242985	0.03027960	0.2494	-0.21077765	0.0005	0.9995
1	sequence	43	G	1	1	0.0000	0.4285	0.04224797	0.2797	-0.20970013	0.03354951	0.2523	-0.21255354	0.0004	0.9996
1	sequence	44	A	1	1	0.0000	0.4285	0.04224797	0.2797	-0.20970013	0.03715077	0.2548	-0.21443898	0.0004	0.9996
1	sequence	45	Y	1	1	0.0000	0.4285	0.04224797	0.2797	-0.20970013	0.03877652	0.2569	-0.21663568	0.0003	0.9997
1	sequence	46	P	1	1	0.0000	0.4285	0.04224797	0.2797	-0.20970013	0.03994206	0.2593	-0.22042337	0.0003	0.9997
1	sequence	47	G	1	1	0.0000	0.4266	0.03696477	0.3296	-0.25516800	0.04213848	0.2615	-0.22231076	0.0002	0.9998
1	sequence	48	Q	1	1	0.0000	0.4266	0.03696477	0.3296	-0.25516800	0.04466624	0.2632	-0.22430769	0.0002	0.9998
1	sequence	49	A	1	1	0.0000	0.4409	0.07696612	0.2916	-0.26679692	0.04894279	0.2628	-0.22594751	0.0003	0.9997
1	sequence	50	P	1	1	0.0000	0.4469	0.09357046	0.2713	-0.24949240	0.05167305	0.2626	-0.22799365	0.0003	0.9997
1	sequence	51	P	1	1	0.0000	0.4469	0.09357046	0.2713	-0.24949240	0.05360592	0.2616	-0.22929512	0.0003	0.9997
1	sequence	52	G	1	1	0.0000	0.4409	0.07696612	0.2846	-0.24077852	0.05631195	0.2604	-0.23075278	0.0003	0.9997
1	sequence	53	A	1	1	0.0000	0.4469	0.09357046	0.2713	-0.24949240	0.05979113	0.2582	-0.23221092	0.0003	0.9997
1	sequence	54	Y	1	1	0.0000	0.4377	0.06790921	0.2781	-0.26902795	0.06181605	0.2571	-0.23307651	0.0003	0.9997
1	sequence	55	P	1	1	0.0000	0.4436	0.08451355	0.2648	-0.27774184	0.06395142	0.2557	-0.23560419	0.0003	0.9997
1	sequence	56	G	1	1	0.0000	0.4404	0.07545664	0.2583	-0.27678524	0.06638132	0.2543	-0.23654787	0.0002	0.9998
1	sequence	57	Q	1	1	0.0000	0.4428	0.08224932	0.2561	-0.29673339	0.06921621	0.2527	-0.23770407	0.0002	0.9998
1	sequence	58	A	1	1	0.0000	0.4585	0.12602439	0.2270	-0.24768106	0.07256653	0.2500	-0.23896297	0.0003	0.9996
1	sequence	59	P	1	1	0.0000	0.4561	0.11923171	0.2292	-0.22773291	0.07488598	0.2478	-0.24048580	0.0004	0.9996
1	sequence	60	P	1	1	0.0000	0.4469	0.09357046	0.2360	-0.24726845	0.07748156	0.2462	-0.24077205	0.0005	0.9995
1	sequence	61	G	1	1	0.0000	0.4480	0.09658943	0.2415	-0.25149121	0.08013236	0.2449	-0.24059509	0.0005	0.9995
1	sequence	62	A	1	1	0.0000	0.4472	0.09432520	0.2328	-0.27048276	0.08199161	0.2439	-0.24104266	0.0006	0.9994
1	sequence	63	Y	1	1	0.0000	0.4472	0.09432520	0.2328	-0.24127672	0.08344587	0.2432	-0.24127770	0.0006	0.9994
1	sequence	64	P	1	1	0.0000	0.4461	0.09130623	0.2274	-0.23705396	0.08508421	0.2406	-0.24211068	0.0007	0.9993
1	sequence	65	G	1	1	0.0000	0.4401	0.07470190	0.2407	-0.22834007	0.08694345	0.2381	-0.24225465	0.0008	0.9992
1	sequence	66	A	1	1	0.0000	0.4393	0.07243767	0.2320	-0.27653766	0.08858180	0.2354	-0.24308764	0.0010	0.9990
1	sequence	67	P	1	1	0.0000	0.4425	0.08149458	0.2385	-0.24828822	0.08964948	0.2331	-0.24322154	0.0011	0.9989
1	sequence	68	G	1	1	0.0000	0.4485	0.09809892	0.2252	-0.25700211	0.09106692	0.2298	-0.24155747	0.0011	0.9989
1	sequence	69	A	1	1	0.0000	0.4545	0.11470325	0.2049	-0.23969760	0.09288935	0.2262	-0.24010593	0.0013	0.9987
1	sequence	70	Y	1	1	0.0000	0.4453	0.08904201	0.2117	-0.25923314	0.09311025	0.2236	-0.23884723	0.0014	0.9986
1	sequence	71	P	1	1	0.0000	0.4474	0.09507995	0.2128	-0.22676095	0.09349683	0.2211	-0.23870967	0.0016	0.9984
1	sequence	72	G	1	1	0.0000	0.4496	0.10111789	0.2139	-0.22349479	0.09410430	0.2189	-0.23788310	0.0019	0.9981
1	sequence	73	A	1	1	0.0000	0.4496	0.10111789	0.2139	-0.22349479	0.09489586	0.2161	-0.23795807	0.0023	0.9977
1	sequence	74	P	1	1	0.0000	0.4352	0.06111653	0.2496	-0.21213727	0.09565060	0.2130	-0.23760844	0.0026	0.9974
1	sequence	75	A	1	1	0.0000	0.4344	0.05885230	0.2410	-0.26033485	0.09815414	0.2089	-0.23558593	0.0029	0.9971
1	sequence	76	P	1	1	0.0000	0.4366	0.06489024	0.2420	-0.22786266	0.10069449	0.2045	-0.23263098	0.0031	0.9969
1	sequence	77	G	1	1	0.0000	0.4425	0.08149458	0.2287	-0.23657655	0.10345575	0.2004	-0.23041169	0.0034	0.9966
1	sequence	78	V	1	1	0.0000	0.4501	0.10262737	0.1854	-0.24105798	0.10588565	0.1963	-0.22721933	0.0038	0.9962
1	sequence	79	Y	1	1	0.0000	0.4442	0.08602304	0.1987	-0.23234409	0.10583043	0.1945	-0.22565965	0.0036	0.9964
1	sequence	80	P	1	1	0.0000	0.4534	0.11168428	0.1919	-0.21280854	0.10687970	0.1915	-0.22507352	0.0036	0.9964
1	sequence	81	G	1	1	0.0000	0.4542	0.11394851	0.2005	-0.19381700	0.10855486	0.1883	-0.22401091	0.0037	0.9963
1	sequence	82	P	1	1	0.0000	0.4509	0.10489160	0.1941	-0.22206643	0.11092954	0.1840	-0.22284577	0.0040	0.9960
1	sequence	83	P	1	1	0.0000	0.4509	0.10489160	0.1941	-0.22206643	0.11335944	0.1799	-0.22121743	0.0042	0.9957
1	sequence	84	S	1	1	0.0000	0.4526	0.10942005	0.1710	-0.24385238	0.11601025	0.1760	-0.22032476	0.0046	0.9954
1	sequence	85	G	1	1	0.0000	0.4558	0.11847696	0.1775	-0.21560294	0.11880832	0.1723	-0.21963808	0.0050	0.9950
1	sequence	86	P	1	1	0.0000	0.4526	0.10942005	0.1710	-0.24385238	0.12285815	0.1675	-0.21865655	0.0058	0.9942
1	sequence	87	G	1	1	0.0000	0.4442	0.08602304	0.1865	-0.21519034	0.12803090	0.1621	-0.21530306	0.0067	0.9933
1	sequence	88	A	1	1	0.0000	0.4474	0.09507995	0.1930	-0.18694090	0.13276185	0.1564	-0.21332760	0.0080	0.9920
1	sequence	89	Y	1	1	0.0000	0.4534	0.11168428	0.1797	-0.19565479	0.13533320	0.1508	-0.21114518	0.0091	0.9909
1	sequence	90	P	1	1	0.0000	0.4442	0.08602304	0.1865	-0.21519034	0.13808864	0.1456	-0.20944723	0.0110	0.9890
1	sequence	91	S	1	1	0.0000	0.4526	0.10942005	0.1710	-0.24385238	0.14246401	0.1394	-0.20658427	0.0132	0.9868
1	sequence	92	S	1	1	0.0000	0.4558	0.11847696	0.1775	-0.21560294	0.14766776	0.1323	-0.20410892	0.0158	0.9842
1	sequence	93	G	1	1	0.0000	0.4526	0.10942005	0.1710	-0.24385238	0.15274265	0.1248	-0.20186104	0.0189	0.9811
1	sequence	94	Q	1	1	0.0000	0.4580	0.12451491	0.1428	-0.23515762	0.15871955	0.1164	-0.19910578	0.0237	0.9763
1	sequence	95	P	1	1	0.0000	0.4745	0.17055420	0.1102	-0.18610530	0.16701590	0.1055	-0.19669248	0.0417	0.9583
1	sequence	96	S	1	1	0.0000	0.4810	0.18866802	0.0879	-0.15658851	0.17558837	0.0950	-0.19241462	0.0624	0.9376
1	sequence	97	A	1	1	0.0000	0.4810	0.18866802	0.0879	-0.18579455	0.18403199	0.0841	-0.18907658	0.0872	0.9128
1	sequence	98	T	1	1	0.0000	0.4786	0.18187534	0.0901	-0.16584640	0.19251243	0.0730	-0.18480609	0.1087	0.8913
1	sequence	99	G	1	1	0.0000	0.4577	0.12376016	0.1504	-0.18373427	0.19929348	0.0623	-0.18129611	0.1222	0.8778
1	sequence	100	A	1	1	0.0000	0.4715	0.16225203	0.1067	-0.20370155	0.20625861	0.0511	-0.17868769	0.1426	0.8574
1	sequence	101	Y	1	1	0.0000	0.4715	0.16225203	0.1067	-0.20370155	0.21162222	0.0410	-0.17627210	0.1603	0.8397
1	sequence	102	P	1	1	0.0000	0.4829	0.19395122	0.0651	-0.20372069	0.21750126	0.0303	-0.17501880	0.1893	0.8107
1	sequence	103	A	1	1	0.0000	0.4829	0.19395122	0.0651	-0.20372069	0.22325144	0.0206	-0.17231638	0.2226	0.7774
1	sequence	104	T	1	1	0.0000	0.4862	0.20300813	0.0716	-0.20467729	0.22724701	0.0106	-0.16961954	0.2514	0.7485
1	sequence	105	G	1	1	0.0000	0.4873	0.20602710	0.0770	-0.20890005	0.23208936	0.0007	-0.16583911	0.2697	0.7303
1	sequence	106	P	1	1	0.0000	0.4997	0.24074526	0.0414	-0.18809716	0.23711580	-0.0097	-0.16296023	0.2971	0.7029
1	sequence	107	Y	1	1	0.0000	0.5154	0.28452033	0.0123	-0.13904484	0.24335719	-0.0208	-0.15870380	0.3287	0.6713
1	sequence	108	G	1	1	0.0000	0.5122	0.27546341	0.0058	-0.16729427	0.25035914	-0.0333	-0.15636932	0.3805	0.6195
1	sequence	109	A	1	1	-0.0244	0.4951	0.20352439	-0.0052	-0.16752277	0.25772926	-0.0466	-0.15420156	0.4581	0.5419
1	sequence	110	P	1	0	-0.0244	0.5038	0.22767615	-0.0088	-0.17008190	0.26371875	-0.0587	-0.15154426	0.5254	0.4745
1	sequence	111	A	1	0	-0.0244	0.5184	0.26843225	-0.0439	-0.14185160	0.26920540	-0.0714	-0.14793958	0.6028	0.3972
1	sequence	112	G	1	0	-0.0244	0.5328	0.30843360	-0.0775	-0.12527147	0.27371641	-0.0833	-0.14342329	0.6699	0.3301
1	sequence	113	P	1	0	-0.0244	0.5331	0.30918835	-0.0930	-0.13133202	0.27743585	-0.0948	-0.13952491	0.7705	0.2295
1	sequence	114	L	0	0	-0.0244	0.5463	0.34617073	-0.1320	-0.11052913	0.28162132	-0.1071	-0.13498485	0.8861	0.1139
1	sequence	115	I	0	0	-0.0244	0.5661	0.40126694	-0.1960	-0.11319190	0.28551226	-0.1184	-0.13014900	0.9175	0.0825
1	sequence	116	V	0	0	-0.0244	0.5694	0.41032385	-0.1895	-0.08494247	0.28778326	-0.1284	-0.12722946	0.9269	0.0731
1	sequence	117	P	0	0	-0.0244	0.5696	0.41107859	-0.2050	-0.09100302	0.28935475	-0.1375	-0.12501496	0.9298	0.0702
1	sequence	118	Y	0	0	-0.0244	0.5762	0.42919241	-0.2273	-0.06148624	0.29063170	-0.1469	-0.12154149	0.9333	0.0667
1	sequence	119	N	0	0	-0.0488	0.5675	0.38065041	-0.2533	-0.09714913	0.29282907	-0.1569	-0.11851882	0.9394	0.0606
1	sequence	120	L	0	0	-0.0488	0.5642	0.37159350	-0.2598	-0.12539856	0.29644388	-0.1684	-0.11505986	0.9655	0.0345
1	sequence	121	P	0	0	-0.0488	0.5499	0.33159214	-0.2217	-0.11376964	0.29812582	-0.1779	-0.11180244	0.9726	0.0274
1	sequence	122	L	0	0	-0.0488	0.5583	0.35498916	-0.2372	-0.14243168	0.29867903	-0.1880	-0.10807412	0.9807	0.0193
1	sequence	123	P	0	0	-0.0488	0.5531	0.34064905	-0.2060	-0.11126722	0.29827500	-0.1965	-0.10382258	0.9828	0.0172
1	sequence	124	G	0	0	-0.0732	0.5360	0.26871003	-0.2170	-0.11149572	0.29752122	-0.2043	-0.09952327	0.9853	0.0147
1	sequence	125	G	0	0	-0.0732	0.5501	0.30795664	-0.2352	-0.08885503	0.29657076	-0.2138	-0.09553722	0.9891	0.0109
1	sequence	126	V	0	0	-0.0732	0.5561	0.32456098	-0.2485	-0.09756892	0.29497601	-0.2228	-0.09137708	0.9950	0.0050
1	sequence	127	V	0	0	-0.0732	0.5707	0.36531707	-0.2835	-0.06933862	0.29111703	-0.2294	-0.08816062	0.9970	0.0030
1	sequence	128	P	0	0	-0.0488	0.5648	0.37310298	-0.3271	-0.11947646	0.28399395	-0.2351	-0.08686604	0.9977	0.0023
1	sequence	129	R	0	0	-0.0488	0.5734	0.39725474	-0.3509	-0.09806297	0.27596305	-0.2410	-0.08441156	0.9985	0.0015
1	sequence	130	M	0	0	-0.0488	0.5591	0.35725339	-0.3152	-0.08670544	0.27188317	-0.2470	-0.08122600	0.9990	0.0010
1	sequence	131	L	0	0	-0.0732	0.5512	0.31097561	-0.3330	-0.06739839	0.26769284	-0.2538	-0.07789476	0.9997	0.0003
1	sequence	132	I	0	0	-0.0732	0.5453	0.29437127	-0.3197	-0.05868450	0.26258209	-0.2596	-0.07474422	0.9999	0.0001
1	sequence	133	T	0	0	-0.0732	0.5369	0.27097425	-0.2950	-0.05576948	0.25612754	-0.2649	-0.07223514	0.9999	0.0001
1	sequence	134	I	0	0	-0.0488	0.5317	0.28102439	-0.3299	-0.05770973	0.24913914	-0.2687	-0.06946233	0.9999	0.0001
1	sequence	135	L	0	0	-0.0488	0.5328	0.28404336	-0.3239	-0.03688770	0.24029149	-0.2711	-0.06774911	0.9999	0.0001
1	sequence	136	G	0	0	-0.0488	0.5255	0.26366531	-0.2982	-0.06640448	0.22808771	-0.2721	-0.06688514	0.9998	0.0002
1	sequence	137	T	0	0	-0.0488	0.5217	0.25309892	-0.2864	-0.06579388	0.21643618	-0.2742	-0.06671064	0.9998	0.0002
1	sequence	138	V	0	0	-0.0488	0.5173	0.24102304	-0.2947	-0.04338232	0.20484569	-0.2765	-0.06707983	0.9997	0.0003
1	sequence	139	K	0	0	-0.0488	0.5285	0.27196748	-0.3207	-0.04191697	0.19139596	-0.2768	-0.06860523	0.9996	0.0004
1	sequence	140	P	0	0	-0.0488	0.5285	0.27196748	-0.3207	-0.04191697	0.17979870	-0.2747	-0.06827506	0.9986	0.0014
1	sequence	141	N	0	0	-0.0488	0.5138	0.23121138	-0.2856	-0.07014727	0.16855119	-0.2736	-0.06614690	0.9978	0.0022
1	sequence	142	A	0	0	-0.0732	0.5060	0.18493360	-0.3034	-0.05084022	0.15884999	-0.2741	-0.06437348	0.9979	0.0021
1	sequence	143	N	0	0	-0.0732	0.5033	0.17738618	-0.2857	-0.02940759	0.14682352	-0.2745	-0.06190655	0.9979	0.0021
1	sequence	144	R	0	0	-0.0732	0.4981	0.16304607	-0.2544	-0.02744916	0.13574169	-0.2777	-0.06060742	0.9988	0.0012
1	sequence	145	I	0	0	-0.0488	0.4897	0.16403930	-0.3166	-0.04124924	0.12778832	-0.2816	-0.05942119	0.9994	0.0006
1	sequence	146	A	0	0	-0.0488	0.4813	0.14064228	-0.2918	-0.03833421	0.11662608	-0.2847	-0.05951268	0.9995	0.0005
1	sequence	147	L	0	0	-0.0488	0.4604	0.08252710	-0.2315	-0.05622208	0.10408322	-0.2866	-0.05911461	0.9996	0.0004
1	sequence	148	D	0	0	-0.0732	0.4369	-0.00752575	-0.2202	-0.08596736	0.08969952	-0.2868	-0.05930163	0.9995	0.0005
1	sequence	149	F	0	0	-0.0976	0.4290	-0.05380352	-0.2381	-0.06666031	0.07594848	-0.2858	-0.05702205	0.9990	0.0010
1	sequence	150	Q	0	0	-0.0732	0.4526	0.03624932	-0.2493	-0.03691503	0.06160837	-0.2841	-0.05526475	0.9982	0.0018
1	sequence	151	R	0	0	-0.0732	0.4596	0.05587263	-0.2869	-0.03350116	0.04859366	-0.2841	-0.05453796	0.9981	0.0019
1	sequence	152	G	0	0	-0.0732	0.4607	0.05889160	-0.2809	-0.01267913	0.03864637	-0.2836	-0.05354168	0.9979	0.0021
1	sequence	153	N	0	0	-0.0732	0.4553	0.04379675	-0.2949	-0.02239945	0.02912830	-0.2850	-0.05309452	0.9979	0.0021
1	sequence	154	D	0	0	-0.0732	0.4477	0.02266396	-0.2493	-0.01764663	0.02067790	-0.2876	-0.05268657	0.9987	0.0013
1	sequence	155	V	0	0	-0.0732	0.4336	-0.01658266	-0.2311	-0.04028732	0.01195816	-0.2885	-0.05149495	0.9988	0.0012
1	sequence	156	A	0	0	-0.0976	0.4127	-0.09908808	-0.2365	-0.07776886	0.00107882	-0.2897	-0.05223323	0.9986	0.0014
1	sequence	157	F	0	0	-0.0976	0.4241	-0.06738889	-0.2780	-0.07778800	-0.00992937	-0.2914	-0.05272807	0.9984	0.0016
1	sequence	158	H	0	0	-0.0732	0.4165	-0.06413144	-0.2986	-0.10613989	-0.02067985	-0.2934	-0.05323780	0.9980	0.0020
1	sequence	159	F	0	0	-0.0732	0.3957	-0.12224661	-0.2382	-0.12402776	-0.03185954	-0.2960	-0.05506641	0.9975	0.0025
1	sequence	160	N	0	0	-0.0488	0.3967	-0.09483740	-0.1666	-0.08361205	-0.04348103	-0.2983	-0.05694566	0.9966	0.0034
1	sequence	161	P	0	0	-0.0488	0.3986	-0.08955420	-0.2166	-0.03814418	-0.05510252	-0.3007	-0.05883153	0.9967	0.0033
1	sequence	162	R	0	0	-0.0488	0.4070	-0.06615718	-0.2413	-0.04105921	-0.06466227	-0.3046	-0.05883245	0.9969	0.0031
1	sequence	163	F	0	0	-0.0732	0.3900	-0.13809621	-0.2523	-0.04128771	-0.07097052	-0.3086	-0.05908664	0.9968	0.0032
1	sequence	164	N	0	0	-0.0488	0.3900	-0.11370596	-0.3392	-0.05800281	-0.07683697	-0.3132	-0.05987847	0.9965	0.0035
1	sequence	165	E	0	0	0.0000	0.3927	-0.05737805	-0.3770	-0.06286050	-0.08175877	-0.3207	-0.06112575	0.9970	0.0030
1	sequence	166	N	0	0	-0.0244	0.3683	-0.14969512	-0.3623	-0.09260578	-0.08694993	-0.3254	-0.06238887	0.9963	0.0037
1	sequence	167	N	0	0	-0.0244	0.3539	-0.18969648	-0.3265	-0.08124825	-0.09097554	-0.3323	-0.06453052	0.9965	0.0035
1	sequence	168	R	0	0	-0.0244	0.3415	-0.22441463	-0.2904	-0.07700635	-0.09352849	-0.3416	-0.06644936	0.9982	0.0018
1	sequence	169	R	0	0	-0.0488	0.3623	-0.19068970	-0.2846	-0.02601377	-0.09194633	-0.3511	-0.06690232	0.9992	0.0008
1	sequence	170	V	0	0	-0.0488	0.3623	-0.19068970	-0.2846	-0.02601377	-0.08912499	-0.3608	-0.06852273	0.9997	0.0003
1	sequence	171	I	0	0	-0.0488	0.3675	-0.17634959	-0.3135	-0.05690684	-0.08850007	-0.3702	-0.07086863	0.9999	0.0001
1	sequence	172	V	0	0	-0.0244	0.3873	-0.09686314	-0.3130	-0.02655096	-0.08885078	-0.3781	-0.07401772	0.9999	0.0001
1	sequence	173	C	0	0	0.0000	0.3789	-0.09586992	-0.3751	-0.04035104	-0.08927513	-0.3861	-0.07767467	0.9999	0.0001
1	sequence	174	N	0	0	0.0000	0.3862	-0.07549187	-0.4053	-0.03904330	-0.09043582	-0.3919	-0.08129374	0.9997	0.0003
1	sequence	175	T	0	0	-0.0244	0.3946	-0.07648509	-0.3638	-0.00885362	-0.09167595	-0.4004	-0.08583616	0.9998	0.0002
1	sequence	176	K	0	0	-0.0488	0.3726	-0.16200949	-0.3751	-0.06715719	-0.09149864	-0.4091	-0.08999409	0.9999	0.0001
1	sequence	177	L	0	0	-0.0488	0.3634	-0.18767073	-0.3683	-0.08669273	-0.08977503	-0.4170	-0.09246556	0.9999	0.0001
1	sequence	178	D	0	0	-0.0488	0.3634	-0.18767073	-0.3683	-0.08669273	-0.08882458	-0.4238	-0.09493657	0.9997	0.0003
1	sequence	179	N	0	0	-0.0732	0.3615	-0.21734417	-0.4005	-0.11835555	-0.08601487	-0.4301	-0.09598020	0.9991	0.0009
1	sequence	180	N	0	0	-0.0732	0.3661	-0.20451355	-0.4157	-0.11896615	-0.08178773	-0.4380	-0.09659417	0.9991	0.0009
1	sequence	181	W	0	0	-0.0732	0.3661	-0.20451355	-0.4180	-0.11923754	-0.07782411	-0.4481	-0.09777843	0.9997	0.0003
1	sequence	182	G	0	0	-0.0732	0.3818	-0.16073848	-0.4471	-0.07018521	-0.07446798	-0.4551	-0.10042054	0.9997	0.0003
1	sequence	183	R	0	0	-0.0488	0.4043	-0.07370461	-0.4643	-0.06126196	-0.07219793	-0.4618	-0.10313393	0.9999	0.0001
1	sequence	184	E	0	0	-0.0488	0.4081	-0.06313821	-0.4761	-0.06187257	-0.06817328	-0.4682	-0.10584175	1.0000	0.0000
1	sequence	185	E	0	0	-0.0244	0.4081	-0.03874797	-0.5630	-0.07858767	-0.06273118	-0.4719	-0.10729791	1.0000	0.0000
1	sequence	186	R	0	0	-0.0488	0.4133	-0.04879810	-0.5073	-0.09303703	-0.05992633	-0.4743	-0.10921366	0.9998	0.0002
1	sequence	187	Q	0	0	-0.0244	0.4133	-0.02440786	-0.5735	-0.12614174	-0.05475940	-0.4776	-0.11110045	0.9996	0.0004
1	sequence	188	S	0	0	-0.0244	0.4141	-0.02214363	-0.6130	-0.13489464	-0.04727302	-0.4833	-0.11332920	0.9996	0.0004
1	sequence	189	V	0	0	0.0000	0.4339	0.05734282	-0.6124	-0.10453876	-0.03943688	-0.4892	-0.11569331	0.9998	0.0002
1	sequence	190	F	0	0	0.0000	0.4355	0.06187127	-0.6350	-0.13309705	-0.03324585	-0.4959	-0.12014512	0.9998	0.0002
1	sequence	191	P	0	0	0.0000	0.4355	0.06187127	-0.6350	-0.13309705	-0.02674189	-0.5029	-0.12461181	0.9998	0.0002
1	sequence	192	F	0	0	0.0000	0.4282	0.04149322	-0.6093	-0.16261383	-0.02044041	-0.5092	-0.12753302	0.9999	0.0001
1	sequence	193	E	0	0	0.0000	0.4282	0.04149322	-0.6093	-0.16261383	-0.01790588	-0.5161	-0.13263154	1.0000	0.0000
1	sequence	194	S	0	0	0.0000	0.4119	-0.00379133	-0.5315	-0.17078137	-0.01464664	-0.5209	-0.13705735	0.9999	0.0001
1	sequence	195	G	0	0	0.0244	0.4119	-0.02818157	-0.5977	-0.20388609	-0.01181079	-0.5249	-0.14161806	0.9999	0.0001
1	sequence	196	K	0	0	0.0244	0.4187	-0.00931301	-0.5901	-0.21076218	-0.00804871	-0.5309	-0.14640771	0.9999	0.0001
1	sequence	197	P	0	0	0.0488	0.4206	-0.02842005	-0.5580	-0.17909937	-0.00103513	-0.5356	-0.14875767	0.9999	0.0001
1	sequence	198	F	0	0	0.0488	0.4206	-0.02842005	-0.5580	-0.17909937	0.00682524	-0.5402	-0.14994215	0.9999	0.0001
1	sequence	199	K	0	0	0.0244	0.4404	0.05106640	-0.5581	-0.14892882	0.01412076	-0.5453	-0.15238525	1.0000	0.0000
1	sequence	200	I	0	0	0.0244	0.4404	0.05106640	-0.5604	-0.14920021	0.02428121	-0.5495	-0.15263404	0.9999	0.0001
1	sequence	201	Q	0	0	0.0244	0.4463	0.06767073	-0.5830	-0.13216709	0.03206117	-0.5533	-0.15411166	0.9998	0.0002
1	sequence	202	V	0	0	0.0244	0.4393	0.04804743	-0.5018	-0.14647049	0.04118494	-0.5586	-0.15564761	0.9999	0.0001
1	sequence	203	L	0	0	0.0244	0.4317	0.02691463	-0.5165	-0.15230836	0.04833902	-0.5629	-0.15893216	1.0000	0.0000
1	sequence	204	V	0	0	0.0244	0.4317	0.02691463	-0.5165	-0.15230836	0.05252353	-0.5658	-0.16233090	1.0000	0.0000
1	sequence	205	E	0	0	0.0000	0.4526	0.10942005	-0.4900	-0.11770539	0.05600853	-0.5679	-0.16643467	1.0000	0.0000
1	sequence	206	P	0	0	-0.0488	0.4515	0.05762060	-0.4748	-0.14140600	0.05999055	-0.5666	-0.16969116	1.0000	0.0000
1	sequence	207	D	0	0	-0.0488	0.4531	0.06214905	-0.4973	-0.16996429	0.06427292	-0.5663	-0.17141969	1.0000	0.0000
1	sequence	208	H	0	0	-0.0488	0.4729	0.11724526	-0.5614	-0.17262706	0.06788096	-0.5640	-0.17164927	0.9999	0.0001
1	sequence	209	F	0	0	-0.0488	0.4656	0.09686721	-0.5312	-0.17393480	0.07237260	-0.5603	-0.17109886	1.0000	0.0000
1	sequence	210	K	0	0	-0.0244	0.4447	0.06314228	-0.5577	-0.20853777	0.07523848	-0.5571	-0.17130373	1.0000	0.0000
1	sequence	211	V	0	0	-0.0244	0.4493	0.07597290	-0.5730	-0.20914837	0.07921019	-0.5527	-0.16997518	0.9999	0.0001
1	sequence	212	A	0	0	-0.0244	0.4515	0.08201084	-0.5719	-0.17667617	0.08231774	-0.5481	-0.16923048	0.9999	0.0001
1	sequence	213	V	0	0	-0.0488	0.4333	0.00705285	-0.5950	-0.23559035	0.08550580	-0.5443	-0.16762538	0.9998	0.0002
1	sequence	214	N	0	0	-0.0732	0.4531	0.03775881	-0.5744	-0.22180941	0.08783609	-0.5402	-0.16660082	0.9996	0.0004
1	sequence	215	D	0	0	-0.0732	0.4542	0.04077778	-0.5690	-0.22603217	0.09185127	-0.5391	-0.16551793	0.9997	0.0003
1	sequence	216	A	0	0	-0.0732	0.4675	0.07776016	-0.6080	-0.20522928	0.09645535	-0.5360	-0.16294064	0.9996	0.0004
1	sequence	217	H	0	0	-0.0488	0.4759	0.12554743	-0.5666	-0.16350584	0.10020293	-0.5333	-0.16003125	0.9996	0.0004
1	sequence	218	L	0	0	-0.0488	0.4791	0.13460434	-0.5601	-0.13525640	0.10497697	-0.5316	-0.15781242	0.9995	0.0005
1	sequence	219	L	0	0	-0.0244	0.4621	0.11144580	-0.5777	-0.18685959	0.10899840	-0.5295	-0.15564256	0.9991	0.0009
1	sequence	220	Q	0	0	0.0000	0.4848	0.19923442	-0.5698	-0.12855601	0.11025789	-0.5268	-0.15427921	0.9976	0.0024
1	sequence	221	Y	0	0	0.0244	0.4631	0.11446477	-0.5722	-0.17954860	0.11212312	-0.5252	-0.15302960	0.9974	0.0026
1	sequence	222	N	0	0	0.0244	0.4829	0.16956098	-0.6362	-0.18221137	0.11376066	-0.5236	-0.15277893	0.9974	0.0026
1	sequence	223	H	0	0	0.0244	0.4696	0.13257859	-0.6215	-0.20485206	0.11653078	-0.5254	-0.15230208	0.9984	0.0016
1	sequence	224	R	0	0	0.0244	0.4572	0.09786043	-0.5853	-0.20061016	0.12044716	-0.5270	-0.15158506	0.9993	0.0007
1	sequence	225	V	0	0	0.0244	0.4507	0.07974661	-0.5631	-0.23012694	0.12589142	-0.5286	-0.15069183	0.9998	0.0002
1	sequence	226	K	0	0	0.0000	0.4580	0.12451491	-0.5064	-0.21210411	0.12833941	-0.5306	-0.15132315	0.9999	0.0001
1	sequence	227	K	0	0	0.0000	0.4588	0.12677913	-0.4977	-0.16390652	0.13229148	-0.5324	-0.15039929	1.0000	0.0000
1	sequence	228	L	0	0	-0.0244	0.4664	0.12352168	-0.4772	-0.13555463	0.13627686	-0.5331	-0.14773398	0.9999	0.0001
1	sequence	229	N	0	0	-0.0244	0.4802	0.16201355	-0.4639	-0.11232774	0.13798685	-0.5314	-0.14500157	0.9998	0.0001
1	sequence	230	E	0	0	-0.0244	0.4848	0.17484417	-0.4791	-0.11293834	0.14097606	-0.5320	-0.14231342	1.0000	0.0000
1	sequence	231	I	0	0	0.0000	0.4953	0.22834861	-0.4536	-0.07634309	NaN	NaN	NaN	1.0000	0.0000
1	sequence	232	S	0	0	0.0000	0.4832	0.19468661	-0.4387	-0.09916465	NaN	NaN	NaN	0.9999	0.0001
1	sequence	233	K	0	0	0.0000	0.4775	0.17879678	-0.4470	-0.09134029	NaN	NaN	NaN	1.0000	0.0000
1	sequence	234	L	0	0	0.0000	0.4643	0.14197598	-0.4311	-0.11580078	NaN	NaN	NaN	1.0000	0.0000
1	sequence	235	G	0	0	0.0000	0.4741	0.16929630	-0.4830	-0.12124790	NaN	NaN	NaN	0.9999	0.0001
1	sequence	236	I	0	0	-0.0286	0.4844	0.16960635	-0.4603	-0.08822647	NaN	NaN	NaN	0.9999	0.0001
1	sequence	237	S	0	0	-0.0294	0.4781	0.15110948	-0.4703	-0.07915989	NaN	NaN	NaN	0.9998	0.0002
1	sequence	238	G	0	0	-0.0303	0.4882	0.17837710	-0.4790	-0.07311705	NaN	NaN	NaN	0.9998	0.0002
1	sequence	239	D	0	0	-0.0313	0.4747	0.13965799	-0.4540	-0.07415179	NaN	NaN	NaN	0.9999	0.0001
1	sequence	240	I	0	0	-0.0323	0.4602	0.09844086	-0.4273	-0.07525329	NaN	NaN	NaN	0.9999	0.0001
1	sequence	241	D	0	0	-0.0333	0.4719	0.12977407	-0.4863	-0.08006735	NaN	NaN	NaN	0.9999	0.0001
1	sequence	242	L	0	0	-0.0345	0.4759	0.13979310	-0.5208	-0.10967841	NaN	NaN	NaN	0.9998	0.0002
1	sequence	243	T	0	0	-0.0357	0.4889	0.17484127	-0.5907	-0.11646319	NaN	NaN	NaN	0.9993	0.0007
1	sequence	244	S	0	0	-0.0370	0.5016	0.20904733	-0.6059	-0.11045911	NaN	NaN	NaN	0.9986	0.0014
1	sequence	245	A	0	0	0.0000	0.5209	0.29981838	-0.6071	-0.09909759	NaN	NaN	NaN	0.9980	0.0020
1	sequence	246	S	0	0	0.0000	0.5031	0.25016444	-0.5899	-0.13560941	NaN	NaN	NaN	0.9974	0.0026
1	sequence	247	Y	0	0	0.0417	0.5213	0.25914352	-0.5520	-0.07556194	NaN	NaN	NaN	0.9970	0.0030
1	sequence	248	T	0	0	0.0870	0.5411	0.26890338	-0.5108	-0.01029295	NaN	NaN	NaN	0.9969	0.0031
1	sequence	249	M	0	0	0.0909	0.5237	0.21669949	-0.4758	-0.00894239	NaN	NaN	NaN	0.9965	0.0035
1	sequence	250	I	0	0	0.0952	0.5434	0.26709259	-0.5669	-0.01319181	NaN	NaN	NaN	0.9965	0.0035
########################################################
