# Supplementary material for: Evolution of intrinsically disordered regions in vertebrate galectins for phase separation
Source: EMBO Rep. 2026 Feb 2;27(5):1254–69. doi: 10.1038/s44319-026-00692-w (PMC12979664; doi:10.1038/s44319-026-00692-w)
Supplement: Supplementary file 8 — Source data Fig. 2 [file 44319_2026_692_MOESM8_ESM.zip › FIG_2/2A/plaac.fish]

############################ parameters at run-time ####################################
## alpha=1.0; corelength=60; ww1=41; ww2=41; ww3=41; adjustprolines=true;
## fg_used: {X=0.00001;A=0.04865;C=0.00219;D=0.01638;E=0.00783;F=0.02537;G=0.07603;H=0.01810;I=0.02018;K=0.01641;L=0.02639;M=0.02975;N=0.25885;P=0.05126;Q=0.15178;R=0.02500;S=0.10988;T=0.03841;V=0.01972;W=0.00157;Y=0.05624;*=0.00001;}
## bg_scer: {X=0.00000;A=0.05499;C=0.01260;D=0.05859;E=0.06549;F=0.04410;G=0.04980;H=0.02170;I=0.06549;K=0.07349;L=0.09499;M=0.02070;N=0.06149;P=0.04380;Q=0.03960;R=0.04440;S=0.08989;T=0.05919;V=0.05559;W=0.01040;Y=0.03370;*=0.00000;}
## bg_input: {X=0.00000;A=0.06140;C=0.00000;D=0.03070;E=0.04386;F=0.03947;G=0.09649;H=0.01316;I=0.04386;K=0.03947;L=0.06579;M=0.01754;N=0.08772;P=0.14474;Q=0.08772;R=0.03070;S=0.03070;T=0.05263;V=0.06579;W=0.03070;Y=0.01754;*=0.00000;}
## bg_used: {X=0.00001;A=0.05499;C=0.01260;D=0.05859;E=0.06549;F=0.04409;G=0.04979;H=0.02170;I=0.06549;K=0.07349;L=0.09499;M=0.02070;N=0.06149;P=0.04379;Q=0.03960;R=0.04439;S=0.08989;T=0.05919;V=0.05559;W=0.01040;Y=0.03370;*=0.00001;}
## plaac_llr: {X=0.00000;A=-0.12257;C=-1.74969;D=-1.27456;E=-2.12398;F=-0.55278;G=0.42322;H=-0.18129;I=-1.17725;K=-1.49928;L=-1.28078;M=0.36281;N=1.43732;P=0.15739;Q=1.34371;R=-0.57425;S=0.20080;T=-0.43249;V=-1.03644;W=-1.89062;Y=0.51224;*=0.00000;}
## papa_lods: {X=0.00000;A=-0.39649;C=0.41516;D=-1.27700;E=-0.60502;F=0.83873;G=-0.03922;H=-0.27857;I=0.81370;K=-1.57675;L=-0.04001;M=0.67373;N=0.08030;P=-1.19745;Q=0.06917;R=-0.40586;S=0.13391;T=-0.11457;V=0.81370;W=0.66674;Y=0.77865;*=0.00000;}
#######################################################################################
#ORDER	SEQid	AANUM	AA	VIT	MAP	CHARGE	HYDRO	FI	PLAAC	PAPA	FIx2	PLAACx2	PAPAx2	HMM.background	HMM.PrD-like
1	sequence	1	M	0	0	0.1429	0.3783	-0.24027249	0.1609	-0.30137648	NaN	NaN	NaN	0.9752	0.0248
1	sequence	2	D	0	0	0.1364	0.4051	-0.15929798	0.1065	-0.25069129	NaN	NaN	NaN	0.9763	0.0237
1	sequence	3	L	0	0	0.1304	0.4048	-0.15398068	0.0196	-0.21080318	NaN	NaN	NaN	0.9755	0.0245
1	sequence	4	S	0	0	0.1250	0.4014	-0.15813194	0.0254	-0.25191337	NaN	NaN	NaN	0.9712	0.0288
1	sequence	5	D	0	0	0.1200	0.4036	-0.14709778	0.0413	-0.24340566	NaN	NaN	NaN	0.9678	0.0322
1	sequence	6	A	0	0	0.1154	0.3923	-0.17380769	0.0914	-0.23138358	NaN	NaN	NaN	0.9546	0.0454
1	sequence	7	L	0	0	0.1111	0.3897	-0.17676337	0.0938	-0.26716373	NaN	NaN	NaN	0.9395	0.0605
1	sequence	8	D	0	0	0.1071	0.4008	-0.14193254	0.0861	-0.27178253	NaN	NaN	NaN	0.8839	0.1161
1	sequence	9	A	0	0	0.1034	0.3908	-0.16605747	0.1327	-0.25964192	NaN	NaN	NaN	0.6811	0.3189
1	sequence	10	P	1	1	0.1000	0.3885	-0.16897593	0.1335	-0.29090210	NaN	NaN	NaN	0.4473	0.5527
1	sequence	11	P	1	1	0.0968	0.4072	-0.11381004	0.0958	-0.25526985	NaN	NaN	NaN	0.2438	0.7562
1	sequence	12	Q	1	1	0.0938	0.4069	-0.11140972	0.0337	-0.22645719	NaN	NaN	NaN	0.0664	0.9336
1	sequence	13	Q	1	1	0.0909	0.4044	-0.11571886	0.0375	-0.25588114	NaN	NaN	NaN	0.0193	0.9807
1	sequence	14	N	1	1	0.0882	0.4059	-0.10885294	0.0488	-0.24950878	NaN	NaN	NaN	0.0068	0.9932
1	sequence	15	N	1	1	0.0857	0.3975	-0.12978730	0.0858	-0.24040372	NaN	NaN	NaN	0.0037	0.9963
1	sequence	16	Q	1	1	0.0833	0.3954	-0.13322685	0.0878	-0.26698827	NaN	NaN	NaN	0.0031	0.9969
1	sequence	17	Q	1	1	0.0811	0.4036	-0.10804505	0.0821	-0.27048832	NaN	NaN	NaN	0.0032	0.9968
1	sequence	18	A	1	1	0.0789	0.3959	-0.12734795	0.1178	-0.26125717	NaN	NaN	NaN	0.0042	0.9958
1	sequence	19	G	1	1	0.0769	0.3940	-0.13058547	0.1188	-0.28526205	NaN	NaN	NaN	0.0050	0.9950
1	sequence	20	G	1	1	0.0750	0.3947	-0.12669861	0.1050	-0.28099476	NaN	NaN	NaN	0.0063	0.9937
1	sequence	21	P	1	1	0.0732	0.3949	-0.12451084	0.0563	-0.25787940	-0.15115783	0.1606	-0.26426574	0.0082	0.9918
1	sequence	22	V	1	1	0.0732	0.3854	-0.15092683	0.0513	-0.30351785	-0.15076910	0.1618	-0.26400896	0.0104	0.9896
1	sequence	23	W	1	1	0.0488	0.3938	-0.10313957	0.0927	-0.27332816	-0.15245357	0.1647	-0.26503738	0.0109	0.9891
1	sequence	24	P	1	1	0.0488	0.3740	-0.15823577	0.1567	-0.27066539	-0.15469935	0.1710	-0.26704176	0.0090	0.9910
1	sequence	25	G	1	1	0.0488	0.3718	-0.16427371	0.1557	-0.30313758	-0.15683024	0.1771	-0.26839854	0.0074	0.9926
1	sequence	26	Q	1	1	0.0244	0.3718	-0.13988347	0.2218	-0.27003287	-0.15915143	0.1825	-0.26992172	0.0064	0.9936
1	sequence	27	P	1	1	0.0244	0.3575	-0.17988482	0.2576	-0.25867534	-0.15995333	0.1860	-0.27192556	0.0065	0.9935
1	sequence	28	A	1	1	0.0244	0.3428	-0.22064092	0.2927	-0.28690564	-0.16068169	0.1895	-0.27331077	0.0066	0.9934
1	sequence	29	N	1	1	0.0000	0.3572	-0.15624932	0.3208	-0.26542984	-0.16242084	0.1935	-0.27437292	0.0066	0.9934
1	sequence	30	P	1	1	0.0000	0.3499	-0.17662737	0.2776	-0.23949752	-0.16321438	0.1946	-0.27527513	0.0080	0.9920
1	sequence	31	V	1	1	0.0000	0.3499	-0.17662737	0.2776	-0.23949752	-0.16394110	0.1957	-0.27559742	0.0095	0.9905
1	sequence	32	W	1	1	0.0000	0.3531	-0.16757046	0.2841	-0.24045412	-0.16657080	0.1984	-0.27710276	0.0097	0.9903
1	sequence	33	P	1	1	0.0000	0.3531	-0.16757046	0.2841	-0.24045412	-0.16938058	0.2036	-0.27956978	0.0074	0.9926
1	sequence	34	G	1	1	0.0000	0.3583	-0.15323035	0.2552	-0.27134719	-0.17147402	0.2086	-0.28097160	0.0053	0.9947
1	sequence	35	Q	1	1	0.0000	0.3583	-0.15323035	0.2552	-0.27134719	-0.17394645	0.2133	-0.28248276	0.0040	0.9960
1	sequence	36	P	1	1	0.0000	0.3583	-0.15323035	0.2529	-0.27161858	-0.17599887	0.2173	-0.28419320	0.0038	0.9962
1	sequence	37	A	1	1	0.0000	0.3583	-0.15323035	0.2529	-0.27161858	-0.17782466	0.2209	-0.28469781	0.0036	0.9964
1	sequence	38	N	1	1	0.0000	0.3653	-0.13360705	0.1740	-0.25704378	-0.18062995	0.2250	-0.28491967	0.0033	0.9967
1	sequence	39	P	1	1	0.0000	0.3561	-0.15926829	0.1808	-0.27657933	-0.18267928	0.2277	-0.28611972	0.0038	0.9962
1	sequence	40	T	1	1	0.0000	0.3561	-0.15926829	0.1808	-0.27657933	-0.18462503	0.2305	-0.28559749	0.0044	0.9956
1	sequence	41	W	1	1	0.0000	0.3477	-0.18266531	0.2033	-0.27393569	-0.18663672	0.2343	-0.28513312	0.0046	0.9954
1	sequence	42	P	1	1	0.0000	0.3477	-0.18266531	0.2033	-0.27393569	-0.18823921	0.2404	-0.28586776	0.0031	0.9969
1	sequence	43	G	1	1	0.0000	0.3352	-0.21738347	0.2389	-0.29473858	-0.18919740	0.2466	-0.28548927	0.0017	0.9983
1	sequence	44	Q	1	1	0.0000	0.3282	-0.23700678	0.3178	-0.30931338	-0.19132114	0.2518	-0.28584712	0.0008	0.9992
1	sequence	45	P	1	1	0.0000	0.3282	-0.23700678	0.3178	-0.30931338	-0.19210106	0.2554	-0.28626991	0.0006	0.9994
1	sequence	46	N	1	1	0.0000	0.3274	-0.23927100	0.2969	-0.31115118	-0.19210784	0.2589	-0.28542422	0.0004	0.9996
1	sequence	47	Q	1	1	0.0000	0.3417	-0.19926965	0.2611	-0.32250870	-0.19235974	0.2601	-0.28614608	0.0005	0.9995
1	sequence	48	P	1	1	0.0000	0.3417	-0.19926965	0.2611	-0.32250870	-0.19163600	0.2603	-0.28714494	0.0009	0.9991
1	sequence	49	A	1	1	0.0000	0.3358	-0.21587398	0.2745	-0.31379481	-0.18885052	0.2590	-0.28625886	0.0014	0.9986
1	sequence	50	W	1	1	0.0000	0.3428	-0.19625068	0.1933	-0.29949141	-0.18726740	0.2563	-0.28568452	0.0017	0.9983
1	sequence	51	P	1	1	0.0000	0.3428	-0.19625068	0.1933	-0.29949141	-0.18515044	0.2555	-0.28620745	0.0012	0.9988
1	sequence	52	G	1	1	0.0000	0.3304	-0.23096883	0.2289	-0.32029430	-0.18196579	0.2540	-0.28553399	0.0007	0.9993
1	sequence	53	Q	1	1	0.0000	0.3285	-0.23625203	0.2788	-0.33655613	-0.17922295	0.2523	-0.28552621	0.0003	0.9997
1	sequence	54	P	1	1	0.0000	0.3377	-0.21059079	0.2720	-0.31702059	-0.17513629	0.2489	-0.28558337	0.0003	0.9997
1	sequence	55	N	1	1	0.0000	0.3344	-0.21964770	0.2655	-0.31606398	-0.17234404	0.2454	-0.28493437	0.0002	0.9998
1	sequence	56	Q	1	1	0.0000	0.3344	-0.21964770	0.2655	-0.31606398	-0.16839206	0.2407	-0.28383418	0.0003	0.9997
1	sequence	57	Q	1	1	0.0000	0.3369	-0.21285501	0.2511	-0.28965234	-0.16409032	0.2354	-0.28348087	0.0006	0.9994
1	sequence	58	W	1	1	0.0000	0.3309	-0.22945935	0.2645	-0.28093845	-0.15844477	0.2285	-0.28319250	0.0019	0.9981
1	sequence	59	P	1	1	0.0000	0.3360	-0.21511924	0.2332	-0.31210291	-0.15375646	0.2254	-0.28361510	0.0019	0.9981
1	sequence	60	G	1	1	0.0000	0.3369	-0.21285501	0.2419	-0.26390533	-0.14879202	0.2230	-0.28280111	0.0019	0.9981
1	sequence	61	Q	1	1	0.0000	0.3377	-0.21059079	0.2628	-0.26206754	-0.14382758	0.2205	-0.28198712	0.0020	0.9980
1	sequence	62	P	1	1	0.0000	0.3450	-0.19021274	0.3059	-0.28799986	-0.13731684	0.2166	-0.28151462	0.0029	0.9971
1	sequence	63	G	1	1	0.0000	0.3450	-0.19021274	0.3059	-0.28799986	-0.13075088	0.2130	-0.27986657	0.0039	0.9961
1	sequence	64	Q	1	1	0.0000	0.3450	-0.19021274	0.3059	-0.28799986	-0.12390878	0.2090	-0.27764004	0.0055	0.9945
1	sequence	65	P	1	1	0.0000	0.3450	-0.19021274	0.3059	-0.28799986	-0.11606683	0.2015	-0.27603715	0.0113	0.9887
1	sequence	66	T	1	1	0.0000	0.3542	-0.16455149	0.2991	-0.26846432	-0.10758057	0.1941	-0.27332113	0.0181	0.9819
1	sequence	67	A	1	1	0.0000	0.3593	-0.15021138	0.2678	-0.29962878	-0.09821072	0.1866	-0.27051593	0.0223	0.9777
1	sequence	68	P	1	1	0.0000	0.3593	-0.15021138	0.2678	-0.29962878	-0.08931949	0.1795	-0.26671379	0.0258	0.9742
1	sequence	69	G	1	1	0.0000	0.3751	-0.10643631	0.2387	-0.25057645	-0.08026258	0.1719	-0.26226747	0.0299	0.9701
1	sequence	70	W	1	1	0.0000	0.3805	-0.09134146	0.2105	-0.24188170	-0.06989867	0.1631	-0.25752629	0.0361	0.9639
1	sequence	71	P	1	1	0.0000	0.3810	-0.08983198	0.2460	-0.26093793	-0.06049200	0.1583	-0.25348284	0.0363	0.9637
1	sequence	72	G	1	1	0.0000	0.3967	-0.04605691	0.2169	-0.21188560	-0.05086443	0.1536	-0.24875039	0.0366	0.9634
1	sequence	73	P	1	1	0.0000	0.3935	-0.05511382	0.2104	-0.24013503	-0.04155562	0.1465	-0.24384712	0.0377	0.9623
1	sequence	74	A	1	1	0.0000	0.4133	-0.00001762	0.1464	-0.24279781	-0.03105027	0.1375	-0.23806318	0.0390	0.9610
1	sequence	75	P	1	1	0.0244	0.4081	-0.03874797	0.1115	-0.24473806	-0.02162519	0.1279	-0.23345783	0.0400	0.9600
1	sequence	76	Q	1	1	0.0244	0.4252	0.00880081	0.0630	-0.22623959	-0.01197921	0.1184	-0.22958815	0.0412	0.9588
1	sequence	77	T	1	1	0.0244	0.4304	0.02314092	0.0340	-0.25713266	-0.00233323	0.1090	-0.22571185	0.0474	0.9526
1	sequence	78	G	1	1	0.0244	0.4501	0.07823713	-0.0300	-0.25979544	0.00760728	0.1001	-0.22264745	0.0512	0.9488
1	sequence	79	P	1	1	0.0244	0.4431	0.05861382	0.0489	-0.27437024	0.01671360	0.0897	-0.22071023	0.0570	0.9430
1	sequence	80	Y	1	1	0.0244	0.4379	0.04427371	0.0801	-0.24320577	0.02512040	0.0808	-0.21725942	0.0637	0.9363
1	sequence	81	G	1	1	0.0244	0.4379	0.04427371	0.0801	-0.24320577	0.03422672	0.0711	-0.21494841	0.0748	0.9252
1	sequence	82	A	1	1	0.0244	0.4523	0.08427507	0.0444	-0.25456330	0.04322259	0.0603	-0.21272705	0.0915	0.9085
1	sequence	83	P	1	1	0.0244	0.4531	0.08653930	0.0530	-0.20636572	0.05216323	0.0479	-0.20915328	0.1059	0.8941
1	sequence	84	G	1	1	0.0244	0.4447	0.06314228	0.0777	-0.20345069	0.06075411	0.0363	-0.20481940	0.1224	0.8776
1	sequence	85	Q	1	1	0.0000	0.4436	0.08451355	0.0084	-0.24359501	0.07011815	0.0237	-0.20048598	0.1473	0.8527
1	sequence	86	A	1	1	0.0000	0.4531	0.11092954	0.0134	-0.19795655	0.07870322	0.0100	-0.19643515	0.2410	0.7590
1	sequence	87	P	1	1	0.0000	0.4653	0.14489295	-0.0073	-0.19613789	0.08490779	-0.0039	-0.19286637	0.3224	0.6776
1	sequence	88	Q	1	1	0.0000	0.4726	0.16527100	-0.0330	-0.16662111	0.09098351	-0.0168	-0.18784848	0.4158	0.5842
1	sequence	89	V	0	0	0.0000	0.4751	0.17206369	-0.0474	-0.14020947	0.09705922	-0.0297	-0.18282396	0.7671	0.2329
1	sequence	90	L	0	0	0.0000	0.4883	0.20904607	-0.0864	-0.11940658	0.10124470	-0.0420	-0.18023956	0.8894	0.1106
1	sequence	91	T	0	0	0.0000	0.4813	0.18942276	-0.0053	-0.13370999	0.10519086	-0.0536	-0.17735937	0.9227	0.0773
1	sequence	92	V	0	0	0.0000	0.4846	0.19847967	0.0012	-0.10546055	0.10956041	-0.0658	-0.17418211	0.9438	0.0562
1	sequence	93	P	0	0	0.0244	0.4762	0.15069241	-0.0609	-0.11926063	0.11260457	-0.0771	-0.17218635	0.9511	0.0489
1	sequence	94	L	0	0	0.0244	0.4919	0.19446748	-0.0900	-0.09941434	0.11557509	-0.0884	-0.16895496	0.9595	0.0405
1	sequence	95	D	0	0	0.0000	0.4764	0.17583740	-0.1236	-0.12820113	0.11733066	-0.0980	-0.16515077	0.9615	0.0385
1	sequence	96	F	0	0	0.0000	0.4764	0.17583740	-0.1236	-0.15740717	0.11943598	-0.1052	-0.16049182	0.9610	0.0390
1	sequence	97	P	0	0	0.0000	0.4764	0.17583740	-0.1213	-0.15713578	0.11957162	-0.1108	-0.15749535	0.9593	0.0407
1	sequence	98	L	0	0	0.0000	0.4832	0.19470596	-0.1138	-0.16401187	0.11822877	-0.1161	-0.15327448	0.9580	0.0420
1	sequence	99	Q	0	0	-0.0244	0.4737	0.14389973	-0.1606	-0.20151255	0.11535802	-0.1195	-0.14846592	0.9518	0.0482
1	sequence	100	N	0	0	-0.0244	0.4686	0.12955962	-0.1317	-0.17061948	0.11346292	-0.1254	-0.14326337	0.9506	0.0494
1	sequence	101	G	0	0	-0.0244	0.4797	0.16050407	-0.1577	-0.16915414	0.11251246	-0.1342	-0.13922860	0.9526	0.0474
1	sequence	102	A	0	0	-0.0244	0.4789	0.15823984	-0.1786	-0.17099193	0.11156200	-0.1430	-0.13519384	0.9559	0.0441
1	sequence	103	Y	0	0	-0.0244	0.4854	0.17635366	-0.2008	-0.14147515	0.10923091	-0.1506	-0.13066953	0.9587	0.0413
1	sequence	104	N	0	0	-0.0244	0.4802	0.16201355	-0.1696	-0.11031069	0.10577110	-0.1597	-0.12872196	0.9637	0.0363
1	sequence	105	K	0	0	-0.0244	0.4916	0.19371274	-0.2112	-0.11032982	0.10323171	-0.1701	-0.12760560	0.9848	0.0152
1	sequence	106	M	0	0	-0.0488	0.4889	0.16177507	-0.2580	-0.12191585	0.10225702	-0.1785	-0.12408807	0.9894	0.0106
1	sequence	107	L	0	0	-0.0732	0.4718	0.08983604	-0.2690	-0.12214434	0.10111666	-0.1879	-0.12160041	0.9959	0.0041
1	sequence	108	I	0	0	-0.0732	0.4751	0.09889295	-0.2625	-0.09389491	0.09922156	-0.1968	-0.11864925	0.9977	0.0023
1	sequence	109	T	0	0	-0.0732	0.4751	0.09889295	-0.2602	-0.09362352	0.09457780	-0.2046	-0.11714351	0.9982	0.0018
1	sequence	110	I	0	0	-0.0488	0.4542	0.06516802	-0.2660	-0.14461610	0.08925292	-0.2109	-0.11616603	0.9984	0.0016
1	sequence	111	N	0	0	-0.0488	0.4561	0.07045122	-0.2635	-0.12379407	0.08205040	-0.2155	-0.11610033	0.9983	0.0017
1	sequence	112	G	0	0	-0.0488	0.4629	0.08931978	-0.2559	-0.13067016	0.07632054	-0.2227	-0.11533275	0.9988	0.0012
1	sequence	113	E	0	0	-0.0488	0.4591	0.07875339	-0.2441	-0.13005956	0.07127180	-0.2311	-0.11474679	0.9997	0.0003
1	sequence	114	V	0	0	-0.0488	0.4547	0.06667751	-0.2524	-0.10764800	0.06736437	-0.2363	-0.11348765	0.9997	0.0003
1	sequence	115	K	0	0	-0.0488	0.4566	0.07196070	-0.2499	-0.08682597	0.06097181	-0.2394	-0.11314886	0.9997	0.0003
1	sequence	116	P	0	0	-0.0732	0.4566	0.04757046	-0.1837	-0.05372125	0.05570216	-0.2400	-0.11112220	0.9992	0.0008
1	sequence	117	N	0	0	-0.0732	0.4447	0.01436179	-0.1664	-0.10338418	0.05056137	-0.2417	-0.10727423	0.9989	0.0011
1	sequence	118	A	0	0	-0.0976	0.4369	-0.03191599	-0.1843	-0.08407713	0.04599124	-0.2442	-0.10350398	0.9991	0.0009
1	sequence	119	K	0	0	-0.0976	0.4341	-0.03946341	-0.1665	-0.06264450	0.03920629	-0.2470	-0.09957158	0.9993	0.0007
1	sequence	120	Q	0	0	-0.0976	0.4415	-0.01908537	-0.1944	-0.06106538	0.03492392	-0.2491	-0.09414648	0.9991	0.0009
1	sequence	121	F	0	0	-0.0732	0.4415	0.00530488	-0.2812	-0.07778048	0.03158619	-0.2540	-0.08987593	0.9993	0.0007
1	sequence	122	T	0	0	-0.0732	0.4415	0.00530488	-0.2812	-0.07778048	0.02555503	-0.2582	-0.08638151	0.9994	0.0006
1	sequence	123	V	0	0	-0.0732	0.4355	-0.01129946	-0.2679	-0.06906659	0.01965854	-0.2630	-0.08313403	0.9994	0.0006
1	sequence	124	N	0	0	-0.0976	0.4285	-0.05531301	-0.3170	-0.12651542	0.01324661	-0.2673	-0.08111432	0.9993	0.0007
1	sequence	125	L	0	0	-0.0976	0.4336	-0.04097290	-0.3482	-0.15767988	0.00753421	-0.2732	-0.08061483	0.9995	0.0005
1	sequence	126	R	0	0	-0.0732	0.4556	0.04455149	-0.3369	-0.09937631	0.00020186	-0.2772	-0.08001141	0.9995	0.0005
1	sequence	127	R	0	0	-0.0732	0.4626	0.06417480	-0.3745	-0.09596244	-0.00441282	-0.2800	-0.07838502	0.9994	0.0006
1	sequence	128	G	0	0	-0.0732	0.4637	0.06719377	-0.3685	-0.07514041	-0.00614416	-0.2821	-0.07722396	0.9992	0.0008
1	sequence	129	N	0	0	-0.0976	0.4393	-0.02512331	-0.3538	-0.10488569	-0.00750734	-0.2850	-0.07622963	0.9992	0.0008
1	sequence	130	D	0	0	-0.0976	0.4317	-0.04625610	-0.3082	-0.10013286	-0.00745307	-0.2894	-0.07480563	0.9997	0.0003
1	sequence	131	I	0	0	-0.0976	0.4173	-0.08625745	-0.2746	-0.11671300	-0.00682137	-0.2927	-0.07209059	0.9998	0.0002
1	sequence	132	A	0	0	-0.0976	0.4320	-0.04550136	-0.3008	-0.10223900	-0.00722054	-0.2952	-0.07039078	0.9997	0.0003
1	sequence	133	F	0	0	-0.0976	0.4453	-0.00851897	-0.3398	-0.08143611	-0.00972407	-0.2987	-0.06922539	0.9997	0.0003
1	sequence	134	H	0	0	-0.1220	0.4537	-0.00951220	-0.2777	-0.06763603	-0.01277986	-0.3021	-0.06928618	0.9997	0.0003
1	sequence	135	I	0	0	-0.1220	0.4328	-0.06762737	-0.2174	-0.08552390	-0.01443661	-0.3055	-0.06922892	0.9996	0.0004
1	sequence	136	N	0	0	-0.0976	0.4339	-0.04021816	-0.1458	-0.04510819	-0.01710001	-0.3095	-0.07052349	0.9993	0.0007
1	sequence	137	P	0	0	-0.0976	0.4358	-0.03493496	-0.1957	0.00035968	-0.01817447	-0.3158	-0.07227247	0.9994	0.0006
1	sequence	138	R	0	0	-0.0976	0.4442	-0.01153794	-0.2204	-0.00255535	-0.01945723	-0.3234	-0.07303580	0.9996	0.0004
1	sequence	139	F	0	0	-0.1220	0.4271	-0.08347696	-0.2315	-0.00278385	-0.01735964	-0.3310	-0.07354454	0.9997	0.0003
1	sequence	140	S	0	0	-0.0732	0.4282	-0.03167751	-0.2467	0.02091676	-0.01489388	-0.3395	-0.07509878	0.9998	0.0002
1	sequence	141	E	0	0	-0.0488	0.4282	-0.00728726	-0.3313	0.00447304	-0.01194950	-0.3481	-0.07628713	0.9999	0.0001
1	sequence	142	G	0	0	-0.0732	0.4084	-0.08677371	-0.3318	-0.02588284	-0.00967946	-0.3536	-0.07677604	0.9998	0.0002
1	sequence	143	G	0	0	-0.0488	0.4008	-0.08351626	-0.3731	-0.03784512	-0.00738519	-0.3601	-0.07800128	0.9997	0.0003
1	sequence	144	K	0	0	-0.0488	0.3997	-0.08653523	-0.3790	-0.05866715	-0.00474116	-0.3674	-0.07948388	0.9998	0.0002
1	sequence	145	P	0	0	-0.0488	0.4049	-0.07219512	-0.4102	-0.08983161	-0.00095000	-0.3739	-0.07898723	0.9998	0.0002
1	sequence	146	V	0	0	-0.0488	0.3924	-0.10691328	-0.3741	-0.08558971	0.00254663	-0.3794	-0.07655491	0.9998	0.0002
1	sequence	147	I	0	0	-0.0244	0.4122	-0.02742683	-0.3736	-0.05523383	0.00306111	-0.3855	-0.07696667	0.9997	0.0003
1	sequence	148	V	0	0	0.0000	0.4201	0.01885095	-0.3557	-0.07454088	0.00304174	-0.3905	-0.07746170	0.9992	0.0008
1	sequence	149	R	0	0	0.0000	0.4287	0.04300271	-0.3795	-0.05312738	0.00250694	-0.3952	-0.07918450	0.9979	0.0021
1	sequence	150	N	0	0	0.0000	0.4496	0.10111789	-0.4399	-0.03523952	0.00523042	-0.4005	-0.07945632	0.9956	0.0044
1	sequence	151	S	0	0	-0.0244	0.4547	0.09106775	-0.4049	-0.03329926	0.00846933	-0.4069	-0.07984405	0.9952	0.0048
1	sequence	152	M	0	0	-0.0244	0.4415	0.05408537	-0.3659	-0.05410216	0.01270811	-0.4152	-0.08084504	0.9950	0.0050
1	sequence	153	I	0	0	-0.0488	0.4260	-0.01332520	-0.3995	-0.08288895	0.01545581	-0.4229	-0.08252018	0.9950	0.0050
1	sequence	154	G	0	0	-0.0488	0.4141	-0.04653388	-0.3822	-0.13255188	0.01588406	-0.4291	-0.08535248	0.9942	0.0058
1	sequence	155	N	0	0	-0.0488	0.4304	-0.00124932	-0.3912	-0.10530051	0.01710969	-0.4378	-0.08852184	0.9938	0.0062
1	sequence	156	N	0	0	-0.0244	0.4087	-0.03723848	-0.4143	-0.13990348	0.02109657	-0.4495	-0.09132647	0.9945	0.0055
1	sequence	157	W	0	0	-0.0244	0.4233	0.00351762	-0.4405	-0.12542949	0.02382005	-0.4652	-0.09552454	0.9981	0.0019
1	sequence	158	G	0	0	-0.0488	0.4171	-0.03823171	-0.4809	-0.13468073	0.02709578	-0.4788	-0.10072926	0.9986	0.0014
1	sequence	159	R	0	0	-0.0244	0.4415	0.05408537	-0.4956	-0.10493546	0.02975144	-0.4930	-0.10677753	0.9995	0.0005
1	sequence	160	E	0	0	-0.0244	0.4442	0.06163279	-0.5134	-0.12636809	0.03380613	-0.5067	-0.11274451	0.9999	0.0001
1	sequence	161	E	0	0	-0.0244	0.4585	0.10163415	-0.5470	-0.10978796	0.03641335	-0.5190	-0.11917107	1.0000	0.0000
1	sequence	162	R	0	0	-0.0488	0.4661	0.09837669	-0.5057	-0.09782567	0.03924823	-0.5287	-0.12435259	1.0000	0.0000
1	sequence	163	E	0	0	-0.0244	0.4577	0.09936992	-0.5472	-0.12801536	0.04596051	-0.5383	-0.12805334	1.0000	0.0000
1	sequence	164	L	0	0	-0.0244	0.4569	0.09710569	-0.5680	-0.12985316	0.05259333	-0.5470	-0.13146233	1.0000	0.0000
1	sequence	165	P	0	0	0.0244	0.4580	0.10012466	-0.5833	-0.10615255	0.05929979	-0.5555	-0.13436346	0.9999	0.0002
1	sequence	166	S	0	0	0.0244	0.4588	0.10238889	-0.5746	-0.05795497	0.06530673	-0.5624	-0.13574437	0.9998	0.0002
1	sequence	167	F	0	0	0.0000	0.4369	0.06564499	-0.5859	-0.11625854	0.07166343	-0.5696	-0.13726726	0.9998	0.0002
1	sequence	168	P	0	0	0.0000	0.4360	0.06338076	-0.5825	-0.11625854	0.07639438	-0.5772	-0.13954542	0.9998	0.0002
1	sequence	169	F	0	0	0.0000	0.4295	0.04526694	-0.5602	-0.14577532	0.08016227	-0.5855	-0.14070850	0.9999	0.0002
1	sequence	170	V	0	0	0.0244	0.4531	0.08653930	-0.5714	-0.11603005	0.08275203	-0.5927	-0.14291614	0.9999	0.0001
1	sequence	171	P	0	0	0.0244	0.4531	0.08653930	-0.5714	-0.11603005	0.08385072	-0.5985	-0.14606793	0.9998	0.0002
1	sequence	172	G	0	0	0.0000	0.4447	0.08753252	-0.6129	-0.15775349	0.08534179	-0.6052	-0.14847503	0.9998	0.0002
1	sequence	173	K	0	0	0.0000	0.4374	0.06715447	-0.6169	-0.17091975	0.08863689	-0.6138	-0.14986735	0.9999	0.0001
1	sequence	174	P	0	0	0.0000	0.4165	0.00903930	-0.5926	-0.19756051	0.09464965	-0.6204	-0.14915637	0.9999	0.0001
1	sequence	175	F	0	0	0.0000	0.4279	0.04073848	-0.6341	-0.19757964	0.10112261	-0.6266	-0.14647399	0.9999	0.0001
1	sequence	176	E	0	0	0.0000	0.4477	0.09583469	-0.7004	-0.20051381	0.10473647	-0.6330	-0.14571489	1.0000	0.0000
1	sequence	177	M	0	0	0.0244	0.4477	0.07144444	-0.7873	-0.21722891	0.11124043	-0.6382	-0.14326784	1.0000	0.0001
1	sequence	178	K	0	0	0.0244	0.4577	0.09936992	-0.7547	-0.21303385	0.11627173	-0.6433	-0.14164276	1.0000	0.0000
1	sequence	179	I	0	0	0.0000	0.4482	0.09734417	-0.8015	-0.25053453	0.12314386	-0.6473	-0.13887786	1.0000	0.0000
1	sequence	180	L	0	0	0.0244	0.4518	0.08276558	-0.7920	-0.24743001	0.12678872	-0.6500	-0.13724285	1.0000	0.0000
1	sequence	181	I	0	0	-0.0244	0.4491	0.07521816	-0.7542	-0.24257232	0.12942111	-0.6518	-0.13512944	1.0000	0.0000
1	sequence	182	T	0	0	-0.0488	0.4699	0.10894309	-0.7276	-0.20796935	0.13102264	-0.6528	-0.13342043	1.0000	0.0000
1	sequence	183	D	0	0	-0.0244	0.4897	0.18842954	-0.7271	-0.17761347	0.13218818	-0.6536	-0.13188726	1.0000	0.0000
1	sequence	184	T	0	0	-0.0244	0.4897	0.18842954	-0.7271	-0.17761347	0.13534183	-0.6533	-0.12837404	1.0000	0.0000
1	sequence	185	E	0	0	-0.0244	0.4897	0.18842954	-0.7271	-0.17761347	0.13744038	-0.6534	-0.12510775	1.0000	0.0000
1	sequence	186	Y	0	0	-0.0244	0.4846	0.17408943	-0.6959	-0.14644901	0.14057562	-0.6522	-0.12212776	0.9999	0.0001
1	sequence	187	K	0	0	-0.0244	0.4772	0.15371138	-0.6680	-0.14802813	0.14459445	-0.6523	-0.12081034	1.0000	0.0000
1	sequence	188	V	0	0	-0.0244	0.4818	0.16654201	-0.6833	-0.14863874	0.14898823	-0.6504	-0.11709174	1.0000	0.0001
1	sequence	189	A	0	0	-0.0244	0.4843	0.17333469	-0.6976	-0.12222710	0.15261121	-0.6483	-0.11392497	0.9999	0.0001
1	sequence	190	V	0	0	-0.0244	0.4756	0.14918293	-0.6738	-0.14364059	0.15629834	-0.6471	-0.10986294	0.9999	0.0001
1	sequence	191	N	0	0	-0.0244	0.4745	0.14616396	-0.6798	-0.16446262	0.15815944	-0.6454	-0.10706825	0.9997	0.0003
1	sequence	192	K	0	0	-0.0244	0.4767	0.15220190	-0.6787	-0.13199043	0.16062660	-0.6449	-0.10437399	0.9999	0.0001
1	sequence	193	S	0	0	-0.0244	0.4900	0.18918428	-0.7178	-0.11118754	0.16315826	-0.6429	-0.09975458	0.9999	0.0001
1	sequence	194	H	0	0	0.0000	0.4970	0.23319783	-0.6687	-0.05373871	0.16631195	-0.6413	-0.09492014	0.9999	0.0001
1	sequence	195	L	0	0	0.0000	0.4919	0.21885772	-0.6375	-0.02257424	0.17148545	-0.6406	-0.08927579	1.0000	0.0000
1	sequence	196	L	0	0	0.0244	0.4748	0.14691870	-0.6551	-0.07417743	0.17515866	-0.6384	-0.08360944	1.0000	0.0000
1	sequence	197	E	0	0	0.0000	0.4957	0.22942412	-0.6286	-0.03957446	0.17672996	-0.6342	-0.07783734	1.0000	0.0000
1	sequence	198	F	0	0	0.0000	0.4886	0.20980081	-0.6480	-0.05880127	0.18017589	-0.6268	-0.07125209	1.0000	0.0000
1	sequence	199	K	0	0	0.0244	0.5095	0.24352575	-0.6426	-0.02131973	0.18238321	-0.6201	-0.06525117	1.0000	0.0000
1	sequence	200	H	0	0	0.0244	0.4951	0.20352439	-0.6090	-0.03789986	0.18476617	-0.6117	-0.05726207	1.0000	0.0000
1	sequence	201	R	0	0	0.0244	0.4829	0.16956098	-0.5883	-0.03971852	0.18814962	-0.6036	-0.04908823	1.0000	0.0000
1	sequence	202	V	0	0	0.0244	0.4821	0.16729675	-0.5849	-0.03971852	0.19200257	-0.5964	-0.04067434	1.0000	0.0000
1	sequence	203	F	0	0	0.0244	0.4745	0.14616396	-0.5393	-0.03496570	0.19417702	-0.5894	-0.03356033	1.0000	0.0000
1	sequence	204	E	0	0	0.0000	0.4954	0.22866938	-0.5335	0.01602688	0.19369432	-0.5824	-0.02767372	0.9999	0.0001
1	sequence	205	L	0	0	0.0244	0.4878	0.18314634	-0.5747	0.00406460	0.19453316	-0.5742	-0.02128213	0.9997	0.0003
1	sequence	206	N	0	0	0.0000	0.4954	0.22866938	-0.5335	0.01602688	0.19458160	-0.5653	-0.01473000	0.9989	0.0011
1	sequence	207	Q	0	0	0.0000	0.5092	0.26716125	-0.5772	-0.00394041	0.19572051	-0.5585	-0.00893597	0.9988	0.0012
1	sequence	208	I	0	0	0.0244	0.5103	0.24578997	-0.5079	0.03620391	0.19816274	-0.5535	-0.00299741	0.9993	0.0007
1	sequence	209	T	0	0	0.0250	0.4989	0.21340556	-0.4947	0.01676656	NaN	NaN	NaN	0.9994	0.0006
1	sequence	210	G	0	0	0.0256	0.4937	0.19840313	-0.5042	0.02736289	NaN	NaN	NaN	0.9994	0.0006
1	sequence	211	L	0	0	0.0263	0.4813	0.16306725	-0.4902	0.00666987	NaN	NaN	NaN	0.9996	0.0004
1	sequence	212	S	0	0	0.0270	0.4913	0.19021922	-0.5423	0.00467999	NaN	NaN	NaN	0.9995	0.0005
1	sequence	213	I	0	0	0.0556	0.5031	0.19454012	-0.5157	0.04860856	NaN	NaN	NaN	0.9995	0.0005
1	sequence	214	Y	0	0	0.0571	0.5057	0.20027143	-0.5362	0.04617131	NaN	NaN	NaN	0.9993	0.0007
1	sequence	215	N	0	0	0.0588	0.5163	0.22818301	-0.5466	0.05572262	NaN	NaN	NaN	0.9993	0.0007
1	sequence	216	D	0	0	0.0606	0.5040	0.19214646	-0.5244	0.05862347	NaN	NaN	NaN	0.9997	0.0003
1	sequence	217	V	0	0	0.0625	0.4910	0.15385764	-0.5007	0.06170562	NaN	NaN	NaN	0.9999	0.0001
1	sequence	218	T	0	0	0.0323	0.5032	0.21822581	-0.4484	0.08321302	NaN	NaN	NaN	0.9999	0.0001
1	sequence	219	L	0	0	0.0333	0.4930	0.18856852	-0.4449	0.05802903	NaN	NaN	NaN	0.9999	0.0001
1	sequence	220	S	0	0	0.0690	0.5077	0.19387548	-0.4085	0.11440068	NaN	NaN	NaN	0.9998	0.0002
1	sequence	221	T	0	0	0.0714	0.5206	0.22753968	-0.4167	0.12843546	NaN	NaN	NaN	0.9998	0.0002
1	sequence	222	V	0	0	0.1111	0.5399	0.24155967	-0.4108	0.14822413	NaN	NaN	NaN	0.9997	0.0003
1	sequence	223	N	0	0	0.1154	0.5235	0.19157479	-0.3868	0.12262899	NaN	NaN	NaN	0.9995	0.0005
1	sequence	224	V	0	0	0.1200	0.5120	0.15492000	-0.3801	0.09398485	NaN	NaN	NaN	0.9997	0.0003
1	sequence	225	E	0	0	0.0833	0.5287	0.23810648	-0.3075	0.12311021	NaN	NaN	NaN	0.9996	0.0004
1	sequence	226	T	0	0	0.0870	0.5116	0.18683333	-0.2651	0.13020219	NaN	NaN	NaN	0.9990	0.0010
1	sequence	227	L	0	0	0.0909	0.5298	0.23357828	-0.3425	0.13247068	NaN	NaN	NaN	0.9980	0.0020
1	sequence	228	Q	0	0	0.0952	0.5497	0.28477513	-0.4228	0.13548508	NaN	NaN	NaN	0.9942	0.0059
########################################################
