# Supplementary material for: Evolution of intrinsically disordered regions in vertebrate galectins for phase separation
Source: EMBO Rep. 2026 Feb 2;27(5):1254–69. doi: 10.1038/s44319-026-00692-w (PMC12979664; doi:10.1038/s44319-026-00692-w)
Supplement: Supplementary file 8 — Source data Fig. 2 [file 44319_2026_692_MOESM8_ESM.zip › FIG_2/2A/iupred.fish]

# IUPred3 - improved prediction of protein disorder with a focus on specific user applications 
# 
# IUPred2A: context-dependent prediction of protein disorder as a function of redox state and protein binding
# Balint Meszaros, Gabor Erdos, Zsuzsanna Dosztanyi
# Nucleic Acids Research 2018;46(W1):W329-W337.
#
# Prediction type: long
# Smoothing used: medium
# Prediction output
# POS	RES	IUPRED2	
1	M	0.9484
2	D	0.9537
3	L	0.9603
4	S	0.9667
5	D	0.9716
6	A	0.9746
7	L	0.9755
8	D	0.9744
9	A	0.9718
10	P	0.9683
11	P	0.9653
12	Q	0.9613
13	Q	0.9573
14	N	0.9595
15	N	0.9633
16	Q	0.9674
17	Q	0.9693
18	A	0.9673
19	G	0.9632
20	G	0.9579
21	P	0.9469
22	V	0.9292
23	W	0.9211
24	P	0.9163
25	G	0.9118
26	Q	0.9053
27	P	0.8994
28	A	0.8948
29	N	0.8933
30	P	0.8916
31	V	0.8890
32	W	0.8964
33	P	0.9091
34	G	0.9227
35	Q	0.9311
36	P	0.9343
37	A	0.9363
38	N	0.9378
39	P	0.9338
40	T	0.9280
41	W	0.9276
42	P	0.9347
43	G	0.9459
44	Q	0.9518
45	P	0.9564
46	N	0.9592
47	Q	0.9594
48	P	0.9564
49	A	0.9503
50	W	0.9481
51	P	0.9504
52	G	0.9596
53	Q	0.9649
54	P	0.9688
55	N	0.9700
56	Q	0.9691
57	Q	0.9651
58	W	0.9618
59	P	0.9577
60	G	0.9577
61	Q	0.9569
62	P	0.9576
63	G	0.9592
64	Q	0.9624
65	P	0.9647
66	T	0.9650
67	A	0.9620
68	P	0.9583
69	G	0.9526
70	W	0.9459
71	P	0.9363
72	G	0.9373
73	P	0.9286
74	A	0.9242
75	P	0.9139
76	Q	0.9112
77	T	0.8988
78	G	0.8939
79	P	0.8778
80	Y	0.8654
81	G	0.8457
82	A	0.8265
83	P	0.7880
84	G	0.7382
85	Q	0.6940
86	A	0.6603
87	P	0.6314
88	Q	0.6051
89	V	0.5855
90	L	0.5875
91	T	0.5836
92	V	0.5846
93	P	0.5651
94	L	0.5423
95	D	0.4886
96	F	0.4437
97	P	0.3915
98	L	0.3583
99	Q	0.3311
100	N	0.3333
101	G	0.3344
102	A	0.3370
103	Y	0.3629
104	N	0.3959
105	K	0.4342
106	M	0.4530
107	L	0.4626
108	I	0.4704
109	T	0.4720
110	I	0.4711
111	N	0.4528
112	G	0.4312
113	E	0.4034
114	V	0.3935
115	K	0.4056
116	P	0.4400
117	N	0.4778
118	A	0.5210
119	K	0.5492
120	Q	0.5544
121	F	0.5562
122	T	0.5453
123	V	0.5341
124	N	0.4938
125	L	0.4546
126	R	0.4180
127	R	0.3946
128	G	0.3835
129	N	0.3851
130	D	0.4024
131	I	0.4237
132	A	0.4410
133	F	0.4639
134	H	0.4755
135	I	0.4884
136	N	0.4840
137	P	0.4679
138	R	0.4261
139	F	0.3927
140	S	0.3728
141	E	0.3761
142	G	0.3791
143	G	0.3908
144	K	0.4065
145	P	0.4189
146	V	0.4327
147	I	0.4451
148	V	0.4588
149	R	0.4775
150	N	0.4814
151	S	0.4801
152	M	0.4777
153	I	0.4837
154	G	0.4853
155	N	0.4878
156	N	0.4554
157	W	0.4321
158	G	0.4182
159	R	0.4284
160	E	0.4299
161	E	0.4330
162	R	0.4397
163	E	0.4481
164	L	0.4607
165	P	0.4604
166	S	0.4533
167	F	0.4301
168	P	0.3912
169	F	0.3453
170	V	0.2985
171	P	0.2597
172	G	0.2349
173	K	0.2146
174	P	0.1879
175	F	0.1772
176	E	0.1712
177	M	0.1877
178	K	0.1952
179	I	0.1967
180	L	0.1962
181	I	0.2017
182	T	0.2033
183	D	0.1954
184	T	0.1788
185	E	0.1562
186	Y	0.1419
187	K	0.1387
188	V	0.1412
189	A	0.1461
190	V	0.1614
191	N	0.1681
192	K	0.1686
193	S	0.1634
194	H	0.1470
195	L	0.1376
196	L	0.1311
197	E	0.1263
198	F	0.1248
199	K	0.1296
200	H	0.1375
201	R	0.1375
202	V	0.1256
203	F	0.1130
204	E	0.1021
205	L	0.0964
206	N	0.0944
207	Q	0.0939
208	I	0.0945
209	T	0.1036
210	G	0.1181
211	L	0.1273
212	S	0.1322
213	I	0.1428
214	Y	0.1526
215	N	0.1690
216	D	0.1810
217	V	0.1785
218	T	0.1750
219	L	0.1800
220	S	0.1761
221	T	0.1770
222	V	0.1855
223	N	0.2027
224	V	0.2277
225	E	0.2563
226	T	0.2809
227	L	0.2893
228	Q	0.2643
