# Supplementary material for: Evolution of intrinsically disordered regions in vertebrate galectins for phase separation
Source: EMBO Rep. 2026 Feb 2;27(5):1254–69. doi: 10.1038/s44319-026-00692-w (PMC12979664; doi:10.1038/s44319-026-00692-w)
Supplement: Supplementary file 8 — Source data Fig. 2 [file 44319_2026_692_MOESM8_ESM.zip › FIG_2/2C/fgal3_ph6.8_303K_3_230317.dat]

260 0.071964 0.179537
259 -0.018736 0.154187
258 0.064764 0.15213
257 0.060064 0.186742
256 0.017664 0.237097
255 0.003464 0.251319
254 -0.007536 0.25088
253 -0.021736 0.231936
252 -0.029036 0.207829
251 -0.131336 0.181492
250 -0.009536 0.172981
249 -0.142636 0.211762
248 -0.152336 0.205689
247 -0.201936 0.198179
246 -0.117136 0.235548
245 -0.288736 0.183355
244 -0.373936 0.210676
243 -0.323836 0.257065
242 -0.352336 0.184765
241 -0.571536 0.199827
240 -0.627236 0.215595
239 -0.720636 0.257808
238 -0.835036 0.29035
237 -1.06884 0.207163
236 -1.18014 0.315185
235 -1.26694 0.289521
234 -1.39334 0.322445
233 -1.67874 0.249536
232 -1.89004 0.221205
231 -2.05694 0.229867
230 -2.42434 0.290617
229 -2.79344 0.196415
228 -2.96954 0.216395
227 -3.18744 0.264577
226 -3.58214 0.246428
225 -3.86264 0.223971
224 -4.32004 0.253007
223 -4.74744 0.278254
222 -4.97914 0.290344
221 -5.20034 0.289935
220 -5.55114 0.293314
219 -5.82504 0.202209
218 -6.09134 0.222061
217 -6.25374 0.294983
216 -6.34914 0.379475
215 -6.32674 0.366564
214 -6.19814 0.36457
213 -6.27614 0.354533
212 -6.08534 0.36631
211 -5.66704 0.235378
210 -5.34414 0.46317
209 -5.26314 0.228287
208 -4.49354 0.238593
207 -4.35174 0.470414
206 -3.36454 0.284947
205 -2.58464 0.472279
204 -2.03294 0.243114
203 -1.03794 0.468431
202 -0.229536 0.687322
201 0.267564 0.438952
200 0.971164 0.477302
199 1.70906 0.436194
198 1.98946 0.522327
197 2.68646 0.450763
196 2.78376 0.617603
195 2.40936 0.800176
194 2.15696 0.696482
193 1.64196 0.813168
192 1.26926 0.650891
191 0.775564 0.595368
190 -0.048236 0.65669
