# Supplementary material for: Evolution of intrinsically disordered regions in vertebrate galectins for phase separation
Source: EMBO Rep. 2026 Feb 2;27(5):1254–69. doi: 10.1038/s44319-026-00692-w (PMC12979664; doi:10.1038/s44319-026-00692-w)
Supplement: Supplementary file 8 — Source data Fig. 2 [file 44319_2026_692_MOESM8_ESM.zip › FIG_2/2C/fgal3_ph6.8_303K_1_230317.dat]

260 0.025 0.186405
259 -0.0561 0.172283
258 0.0237 0.207552
257 -0.0278 0.206874
256 -0.0076 0.251423
255 0.0387 0.211122
254 0.0158 0.221294
253 -0.0108 0.185011
252 0.1161 0.199844
251 -0.0727 0.315435
250 -0.0443 0.171092
249 -0.0537 0.207664
248 -0.1373 0.150892
247 -0.1156 0.215797
246 -0.1445 0.240018
245 -0.1797 0.160467
244 -0.2909 0.208406
243 -0.4464 0.260654
242 -0.4585 0.229509
241 -0.4702 0.207487
240 -0.6494 0.202783
239 -0.691 0.283737
238 -0.9651 0.229036
237 -1.0515 0.332491
236 -1.1317 0.16144
235 -1.2419 0.204252
234 -1.3533 0.344143
233 -1.6793 0.262386
232 -1.8525 0.250526
231 -2.1145 0.238869
230 -2.3424 0.267279
229 -2.6065 0.208456
228 -2.8643 0.254681
227 -3.2472 0.241368
226 -3.683 0.241066
225 -3.8613 0.184026
224 -4.3879 0.266012
223 -4.5927 0.327605
222 -5.0582 0.193406
221 -5.3113 0.339621
220 -5.4463 0.295932
219 -5.698 0.239754
218 -5.9458 0.221521
217 -6.2049 0.313901
216 -6.2724 0.229438
215 -6.4148 0.314084
214 -6.3913 0.32248
213 -6.2936 0.352456
212 -5.8856 0.439694
211 -5.8175 0.260408
210 -5.3967 0.401377
209 -5.2364 0.251243
208 -4.5538 0.300464
207 -4.3045 0.359075
206 -3.6146 0.282722
205 -2.7759 0.457665
204 -1.902 0.319817
203 -1.3685 0.417437
202 -0.2091 0.521922
201 0.4442 0.410894
200 0.9254 0.75168
199 1.5739 0.40819
198 2.4291 0.492594
197 2.7045 0.741358
196 2.7549 0.606371
195 2.5657 0.444124
194 2.3782 0.47206
193 1.9038 0.564855
192 1.5542 0.632712
191 0.1369 0.472829
190 -0.0315 0.608711
