# Supplementary material for: Evolution of intrinsically disordered regions in vertebrate galectins for phase separation
Source: EMBO Rep. 2026 Feb 2;27(5):1254–69. doi: 10.1038/s44319-026-00692-w (PMC12979664; doi:10.1038/s44319-026-00692-w)
Supplement: Supplementary file 8 — Source data Fig. 2 [file 44319_2026_692_MOESM8_ESM.zip › FIG_2/2C/hgal3_ph6.8_1_303k.dat]

260 0.091873 0.109879
259 0.008073 0.192099
258 -0.016527 0.2293
257 -0.012127 0.163386
256 -0.071327 0.186165
255 -0.049527 0.242951
254 -0.038427 0.180253
253 0.050073 0.168979
252 0.071873 0.155918
251 0.062073 0.249405
250 -0.096027 0.195341
249 -0.093227 0.185391
248 -0.139627 0.163718
247 -0.139427 0.179045
246 -0.228127 0.251684
245 -0.182127 0.210611
244 -0.366527 0.294629
243 -0.376127 0.160762
242 -0.507027 0.150561
241 -0.542827 0.200105
240 -0.581127 0.286024
239 -0.750227 0.204251
238 -1.02343 0.156928
237 -1.15153 0.264142
236 -1.30933 0.373226
235 -1.58663 0.279728
234 -1.80253 0.268556
233 -1.94943 0.280459
232 -2.42513 0.302408
231 -2.60143 0.273911
230 -2.96633 0.266982
229 -3.22813 0.22834
228 -3.50053 0.18096
227 -3.82053 0.31006
226 -3.93213 0.298039
225 -4.16573 0.25088
224 -4.32913 0.343379
223 -4.56183 0.354707
222 -4.67653 0.387324
221 -4.67253 0.326854
220 -4.91573 0.218717
219 -5.01873 0.250638
218 -4.98523 0.410612
217 -4.97293 0.341773
216 -4.86493 0.318675
215 -4.70393 0.208594
214 -4.74453 0.27671
213 -4.57123 0.358063
212 -4.50743 0.318853
211 -4.38333 0.375432
210 -4.34183 0.489112
209 -4.02383 0.335048
208 -3.87833 0.453791
207 -3.77073 0.391465
206 -3.25743 0.328923
205 -2.83973 0.41323
204 -2.44753 0.331399
203 -1.81483 0.527807
202 -1.37273 0.371167
201 -0.953327 0.417153
200 -0.479927 0.311607
199 -0.005427 0.291016
198 0.356273 0.411557
197 0.532273 0.59058
196 1.08317 0.986519
195 0.849973 0.788644
194 0.468873 0.764565
193 0.029673 1.05081
192 -0.281527 0.517941
191 -1.23353 0.719112
190 -1.68123 0.638012
