# Supplementary material for: Evolution of intrinsically disordered regions in vertebrate galectins for phase separation
Source: EMBO Rep. 2026 Feb 2;27(5):1254–69. doi: 10.1038/s44319-026-00692-w (PMC12979664; doi:10.1038/s44319-026-00692-w)
Supplement: Supplementary file 8 — Source data Fig. 2 [file 44319_2026_692_MOESM8_ESM.zip › FIG_2/2C/fgal3_ph6.8_303K_2_230317.dat]

260 0.029509 0.194863
259 -0.047991 0.208792
258 0.070909 0.154574
257 -0.007191 0.192756
256 0.031209 0.24684
255 -0.023491 0.178384
254 0.005509 0.227771
253 -0.103191 0.179282
252 0.054709 0.191859
251 -0.051491 0.200247
250 0.041509 0.1937
249 -0.228891 0.247448
248 -0.115291 0.188223
247 -0.057691 0.227198
246 -0.228391 0.205625
245 -0.198491 0.185032
244 -0.286991 0.188984
243 -0.337291 0.36372
242 -0.412091 0.172744
241 -0.450291 0.192782
240 -0.633491 0.260354
239 -0.746291 0.280652
238 -0.875191 0.289978
237 -0.983791 0.277672
236 -1.06989 0.193063
235 -1.25129 0.210762
234 -1.32849 0.323789
233 -1.66729 0.288877
232 -1.92009 0.167007
231 -2.17449 0.229319
230 -2.30019 0.279094
229 -2.67249 0.284002
228 -2.90129 0.239614
227 -3.21919 0.215969
226 -3.49959 0.214637
225 -3.90369 0.217618
224 -4.25539 0.303728
223 -4.56199 0.316761
222 -5.03159 0.15128
221 -5.33069 0.317957
220 -5.65099 0.303353
219 -5.80629 0.461079
218 -6.06539 0.283702
217 -6.35129 0.22186
216 -6.38469 0.236994
215 -6.54809 0.305602
214 -6.43029 0.240018
213 -6.13999 0.237
212 -5.86459 0.310347
211 -5.73049 0.368103
210 -5.55959 0.446524
209 -5.20529 0.487082
208 -4.59629 0.402871
207 -4.25769 0.427956
206 -3.37139 0.357044
205 -2.74889 0.480855
204 -1.94769 0.391815
203 -1.12969 0.537845
202 -0.334391 0.567569
201 0.386509 0.602612
200 1.01011 0.456689
199 1.63871 0.361773
198 2.46251 0.655601
197 2.62291 0.586691
196 3.11271 0.516246
195 2.44771 0.602099
194 2.16051 0.340988
193 2.39281 0.756982
192 1.40001 0.511877
191 0.859609 0.631368
190 0.011209 0.895375
