# Supplementary material for: Evolution of intrinsically disordered regions in vertebrate galectins for phase separation
Source: EMBO Rep. 2026 Feb 2;27(5):1254–69. doi: 10.1038/s44319-026-00692-w (PMC12979664; doi:10.1038/s44319-026-00692-w)
Supplement: Supplementary file 8 — Source data Fig. 2 [file 44319_2026_692_MOESM8_ESM.zip › FIG_2/2C/hgal3_ph6.8_3_303k.dat]

260 0.087682 0.135192
259 0.033982 0.201506
258 0.062282 0.220428
257 0.049882 0.181803
256 0.004782 0.170209
255 -0.077218 0.180924
254 -0.115518 0.136956
253 -0.058318 0.180273
252 0.020782 0.170508
251 0.026282 0.0828583
250 -0.034618 0.137732
249 -0.128218 0.277379
248 -0.163118 0.171053
247 -0.054818 0.165926
246 -0.297418 0.209788
245 -0.145318 0.178334
244 -0.289118 0.166628
243 -0.407118 0.200333
242 -0.527918 0.216801
241 -0.563018 0.202323
240 -0.673218 0.162613
239 -0.838718 0.229238
238 -1.03812 0.219048
237 -1.33012 0.329095
236 -1.32842 0.281909
235 -1.62062 0.193296
234 -1.87592 0.234559
233 -2.12382 0.285775
232 -2.44332 0.234078
231 -2.63722 0.186082
230 -3.03622 0.242415
229 -3.31672 0.272959
228 -3.50732 0.274579
227 -3.90692 0.2574
226 -4.02512 0.322677
225 -4.47942 0.308948
224 -4.51592 0.252358
223 -4.70332 0.284774
222 -4.87482 0.360969
221 -4.72742 0.354312
220 -5.01182 0.383561
219 -5.05582 0.325473
218 -4.92502 0.424345
217 -5.07512 0.270112
216 -5.06622 0.368454
215 -4.93372 0.405348
214 -5.06172 0.290955
213 -4.70792 0.402602
212 -4.81252 0.422032
211 -4.50422 0.364577
210 -4.48162 0.408814
209 -4.31802 0.450508
208 -4.13712 0.478437
207 -3.94242 0.309805
206 -3.36112 0.384181
205 -2.97772 0.431969
204 -2.59952 0.284833
203 -2.20132 0.796795
202 -1.67652 0.344669
201 -1.38492 0.303524
200 -0.952818 0.34999
199 -0.309618 0.416313
198 0.263782 0.603471
197 0.401682 0.374802
196 0.419182 0.357277
195 0.544682 0.489179
194 0.527282 1.22041
193 -0.347518 0.675373
192 -0.647118 0.860218
191 -1.26282 0.838915
190 -2.14402 0.706099
