# Supplementary material for: Evolution of intrinsically disordered regions in vertebrate galectins for phase separation
Source: EMBO Rep. 2026 Feb 2;27(5):1254–69. doi: 10.1038/s44319-026-00692-w (PMC12979664; doi:10.1038/s44319-026-00692-w)
Supplement: Supplementary file 8 — Source data Fig. 2 [file 44319_2026_692_MOESM8_ESM.zip › FIG_2/2C/hgal3_ph6.8_2_303k.dat]

260 0.0755 0.0754785
259 0.0124 0.162767
258 0.0324 0.289232
257 0.0523 0.138293
256 -0.0612 0.224532
255 -0.0082 0.1583
254 0.0371 0.120497
253 -0.1423 0.121064
252 -0.0498 0.204653
251 0.0672 0.161598
250 -0.0154 0.133699
249 -0.1676 0.246918
248 -0.1991 0.179716
247 -0.1485 0.143544
246 -0.2861 0.150867
245 -0.2068 0.19376
244 -0.2662 0.256993
243 -0.4186 0.213842
242 -0.4756 0.284192
241 -0.5929 0.247132
240 -0.7998 0.194376
239 -0.8999 0.211382
238 -1.0308 0.268024
237 -1.2991 0.135327
236 -1.4201 0.327909
235 -1.734 0.19729
234 -1.9453 0.322538
233 -2.2091 0.355035
232 -2.4444 0.2057
231 -2.6799 0.174202
230 -2.9286 0.260739
229 -3.3516 0.29675
228 -3.5484 0.151621
227 -3.9505 0.355673
226 -4.1989 0.194364
225 -4.291 0.246672
224 -4.7212 0.196792
223 -4.6903 0.338956
222 -4.9357 0.338743
221 -4.9336 0.20458
220 -5.0907 0.248346
219 -5.1234 0.202082
218 -5.068 0.339577
217 -5.3482 0.328513
216 -5.0646 0.391364
215 -5.1278 0.360023
214 -5.1749 0.23247
213 -5.031 0.390226
212 -4.7379 0.225119
211 -4.6409 0.346189
210 -4.4509 0.382393
209 -4.4261 0.515834
208 -3.9568 0.520322
207 -3.6512 0.503185
206 -3.326 0.210274
205 -2.9922 0.258468
204 -2.4259 0.316267
203 -2.2827 0.588351
202 -1.6219 0.501061
201 -1.1892 0.491575
200 -0.6356 0.354998
199 -0.0078 0.495648
198 0.7353 0.323853
197 0.8424 0.698892
196 0.8827 0.61055
195 1.3007 0.87561
194 0.8874 0.605413
193 -0.1582 0.453392
192 -0.4939 0.541356
191 -1.0141 0.482967
190 -1.6783 0.816688
