# Supplementary material for: Evolution of intrinsically disordered regions in vertebrate galectins for phase separation
Source: EMBO Rep. 2026 Feb 2;27(5):1254–69. doi: 10.1038/s44319-026-00692-w (PMC12979664; doi:10.1038/s44319-026-00692-w)
Supplement: Supplementary file 8 — Source data Fig. 2 [file 44319_2026_692_MOESM8_ESM.zip › FIG_2/2D/fish_triplicate_fitting.dat]

0.9 7.4	8.2	7.7		7.77 0.40
1.9 31.8	37.1	35.4		34.7 2.71
2.9 13.5	15.1	14.4		14.3 0.80
3.9 47.3	39.6	42.5		43.1 3.89
