# Supplementary material for: Evolution of intrinsically disordered regions in vertebrate galectins for phase separation
Source: EMBO Rep. 2026 Feb 2;27(5):1254–69. doi: 10.1038/s44319-026-00692-w (PMC12979664; doi:10.1038/s44319-026-00692-w)
Supplement: Supplementary file 8 — Source data Fig. 2 [file 44319_2026_692_MOESM8_ESM.zip › FIG_2/2D/human_triplicate_fitting.dat]

1.1	8.6	6.6	8.3 7.83 1.08
2.1	33.8	32.1	32.8 32.9 0.85
3.1	14.6	13.3	13.9 13.9 0.65
4.1	43	48	44.9 45.3 2.52
