# Supplementary material for: Evolution of intrinsically disordered regions in vertebrate galectins for phase separation
Source: EMBO Rep. 2026 Feb 2;27(5):1254–69. doi: 10.1038/s44319-026-00692-w (PMC12979664; doi:10.1038/s44319-026-00692-w)
Supplement: Supplementary file 8 — Source data Fig. 2 [file 44319_2026_692_MOESM8_ESM.zip › FIG_2/2E/psscore.human]

0	M 0
1	A	3.001
2	D	3.001
3	N	3.001
4	F	3.001
5	S	3.001
6	L	3.001
7	H	3.001
8	D	3.001
9	A	3.001
10	L	3.001
11	S	3.001
12	G	3.001
13	S	3.001
14	G	3.001
15	N	3.001
16	P	3.001
17	N	3.001
18	P	3.001
19	Q	3.001
20	G	3.001
21	W	3.001
22	P	3.170
23	G	3.423
24	A	3.246
25	W	3.631
26	G	3.163
27	N	3.083
28	Q	3.544
29	P	3.291
30	A	3.432
31	G	3.742
32	A	4.115
33	G	3.838
34	G	3.869
35	Y	3.876
36	P	3.907
37	G	3.753
38	A	3.766
39	S	3.765
40	Y	4.235
41	P	4.438
42	G	4.594
43	A	4.611
44	Y	4.346
45	P	4.314
46	G	4.630
47	Q	4.812
48	A	5.584
49	P	5.256
50	P	5.253
51	G	5.438
52	A	5.349
53	Y	5.892
54	P	5.727
55	G	5.773
56	Q	6.158
57	A	6.343
58	P	5.245
59	P	5.279
60	G	5.193
61	A	5.258
62	Y	4.724
63	P	4.539
64	G	4.581
65	A	4.790
66	P	5.351
67	G	5.355
68	A	4.603
69	Y	4.298
70	P	4.626
71	G	4.599
72	A	4.413
73	P	3.542
74	A	3.897
75	P	3.602
76	G	3.048
77	V	3.699
78	Y	3.911
79	P	4.313
80	G	3.964
81	P	3.168
82	P	3.482
83	S	4.172
84	G	4.101
85	P	3.364
86	G	3.032
87	A	3.330
88	Y	2.992
89	P	2.823
90	S	3.277
91	S	3.113
92	G	3.097
93	Q	3.488
94	P	2.857
95	S	2.927
96	A	3.228
97	T	2.075
98	G	2.166
99	A	2.597
100	Y	2.514
101	P	2.917
102	A	2.956
103	T	2.344
104	G	2.290
105	P	2.531
106	Y	2.366
107	G	1.875
108	A	1.907
109	P	2.390
110	A	1.640
111	G	1.445
112	P	1.526
113	L	1.307
114	I	1.756
115	V	1.545
116	P	1.630
117	Y	1.975
118	N	2.104
119	L	1.704
120	P	1.495
121	L	1.862
122	P	1.487
123	G	1.326
124	G	1.009
125	V	0.908
126	V	1.214
127	P	2.148
128	R	2.129
129	M	1.303
130	L	1.965
131	I	1.749
132	T	1.654
133	I	1.724
134	L	1.125
135	G	1.118
136	T	0.948
137	V	0.962
138	K	0.832
139	P	0.943
140	N	1.224
141	A	0.576
142	N	0.347
143	R	1.008
144	I	1.501
145	A	1.398
146	L	1.218
147	D	0.278
148	F	0.118
149	Q	0.603
150	R	0.221
151	G	0.633
152	N	0.340
153	D	0.347
154	V	0.744
155	A	1.044
156	F	1.113
157	H	1.168
158	F	0.610
159	N	0.316
160	P	0.111
161	R	0.629
162	F	0.658
163	N	0.570
164	E	0.718
165	N	0.403
166	N	0.152
167	R	0.439
168	R	0.389
169	V	0.049
170	I	0.492
171	V	0.127
172	C	0.128
173	N	0.562
174	T	0.728
175	K	0.523
176	L	0.487
177	D	0.340
178	N	0.585
179	N	0.895
180	W	0.696
181	G	0.469
182	R	0.279
183	E	0.632
184	E	-0.169
185	R	-0.505
186	Q	-0.405
187	S	-0.063
188	V	0.143
189	F	0.294
190	P	0.264
191	F	0.396
192	E	0.406
193	S	0.207
194	G	0.049
195	K	0.108
196	P	-0.130
197	F	-0.218
198	K	0.260
199	I	-0.006
200	Q	0.022
201	V	0.370
202	L	0.095
203	V	0.130
204	E	0.368
205	P	0.696
206	D	1.129
207	H	1.207
208	F	0.795
209	K	0.725
210	V	0.786
211	A	0.345
212	V	0.684
213	N	0.649
214	D	0.485
215	A	0.431
216	H	0.440
217	L	0.415
218	L	0.438
219	Q	0.255
220	Y	0.181
221	N	0.335
222	H	0.133
223	R	-0.043
224	V	-0.022
225	K	0.024
226	K	-0.189
227	L	-0.189
228	N	-0.189
229	E	-0.189
230	I	-0.189
231	S	-0.189
232	K	-0.189
233	L	-0.189
234	G	-0.189
235	I	-0.189
236	S	-0.189
237	G	-0.189
238	D	-0.189
239	I	-0.189
240	D	-0.189
241	L	-0.189
242	T	-0.189
243	S	-0.189
244	A	-0.189
245	S	-0.189
246	Y	-0.189
247	T	-0.189
