# Supplementary material for: Evolution of intrinsically disordered regions in vertebrate galectins for phase separation
Source: EMBO Rep. 2026 Feb 2;27(5):1254–69. doi: 10.1038/s44319-026-00692-w (PMC12979664; doi:10.1038/s44319-026-00692-w)
Supplement: Supplementary file 8 — Source data Fig. 2 [file 44319_2026_692_MOESM8_ESM.zip › FIG_2/2E/FuzDrop.fish]

#position	residue	pDP	MBM
1	M	0.9671	0.413
2	D	0.9701	0.410
3	L	0.9741	0.471
4	S	0.9719	0.532
5	D	0.9706	0.568
6	A	0.9712	0.587
7	L	0.9681	0.579
8	D	0.9671	0.530
9	A	0.9702	0.455
10	P	0.9705	0.312
11	P	0.9733	0.271
12	Q	0.9764	0.328
13	Q	0.9775	0.436
14	N	0.978	0.481
15	N	0.9781	0.481
16	Q	0.9773	0.498
17	Q	0.9765	0.429
18	A	0.9742	0.277
19	G	0.9717	0.154
20	G	0.9678	0.154
21	P	0.9631	0.206
22	V	0.9568	0.274
23	W	0.9517	0.300
24	P	0.9532	0.300
25	G	0.9541	0.300
26	Q	0.9525	0.246
27	P	0.9506	0.253
28	A	0.9477	0.178
29	N	0.944	0.178
30	P	0.9423	0.199
31	V	0.9411	0.199
32	W	0.9417	0.178
33	P	0.9467	0.127
34	G	0.9507	0.056
35	Q	0.9561	0
36	P	0.9606	0.056
37	A	0.963	0.056
38	N	0.9657	0.056
39	P	0.9675	0.056
40	T	0.9682	0.056
41	W	0.969	0
42	P	0.9724	0
43	G	0.9745	0
44	Q	0.9748	0
45	P	0.9752	0
46	N	0.9755	0
47	Q	0.9747	0
48	P	0.9757	0
49	A	0.9764	0
50	W	0.9771	0
51	P	0.9776	0
52	G	0.9779	0
53	Q	0.9785	0.095
54	P	0.9789	0.095
55	N	0.9782	0.095
56	Q	0.9764	0.095
57	Q	0.9762	0.095
58	W	0.9763	0.056
59	P	0.9771	0
60	G	0.9779	0
61	Q	0.9781	0
62	P	0.9783	0
63	G	0.9774	0
64	Q	0.9767	0
65	P	0.9752	0
66	T	0.9737	0
67	A	0.972	0
68	P	0.9707	0.095
69	G	0.9695	0.127
70	W	0.9678	0.127
71	P	0.9671	0.127
72	G	0.9663	0.127
73	P	0.9658	0.095
74	A	0.9657	0
75	P	0.9653	0
76	Q	0.9647	0
77	T	0.964	0.182
78	G	0.9631	0.307
79	P	0.959	0.396
80	Y	0.9518	0.533
81	G	0.9475	0.643
82	A	0.9408	0.709
83	P	0.9314	0.774
84	G	0.9182	0.794
85	Q	0.9011	0.825
86	A	0.8834	0.759
87	P	0.8438	0.731
88	Q	0.7895	0.697
89	V	0.7211	0.630
90	L	0.666	0.513
91	T	0.6188	0.599
92	V	0.5751	0.661
93	P	0.5546	0.745
94	L	0.5323	0.783
95	D	0.55	0.781
96	F	0.5422	0.790
97	P	0.5194	0.770
98	L	0.5209	0.747
99	Q	0.5149	0.745
100	N	0.5338	0.763
101	G	0.5162	0.764
102	A	0.4506	0.781
103	Y	0.3649	0.763
104	N	0.3251	0.734
105	K	0.2972	0.670
106	M	0.2829	0.608
107	L	0.287	0.586
108	I	0.2857	0.593
109	T	0.2998	0.655
110	I	0.3291	0.667
111	N	0.3665	0.664
112	G	0.3981	0.676
113	E	0.4186	0.669
114	V	0.4234	0.627
115	K	0.4121	0.664
116	P	0.3714	0.647
117	N	0.3339	0.591
118	A	0.296	0.582
119	K	0.2655	0.517
120	Q	0.2343	0.483
121	F	0.2225	0.473
122	T	0.2192	0.447
123	V	0.2245	0.447
124	N	0.2371	0.482
125	L	0.253	0.543
126	R	0.2736	0.571
127	R	0.2858	0.571
128	G	0.2795	0.596
129	N	0.2654	0.589
130	D	0.2329	0.579
131	I	0.2167	0.526
132	A	0.2135	0.464
133	F	0.2194	0.449
134	H	0.2189	0.513
135	I	0.2255	0.534
136	N	0.2321	0.517
137	P	0.2425	0.621
138	R	0.2556	0.628
139	F	0.2692	0.672
140	S	0.2513	0.686
141	E	0.2532	0.677
142	G	0.2622	0.719
143	G	0.2653	0.794
144	K	0.2454	0.810
145	P	0.238	0.823
146	V	0.2537	0.796
147	I	0.2564	0.721
148	V	0.2678	0.696
149	R	0.3082	0.737
150	N	0.331	0.794
151	S	0.338	0.721
152	M	0.3523	0.629
153	I	0.3559	0.601
154	G	0.3559	0.597
155	N	0.3688	0.458
156	N	0.3743	0.416
157	W	0.3763	0.390
158	G	0.3755	0.356
159	R	0.3527	0.346
160	E	0.327	0.356
161	E	0.3025	0.330
162	R	0.2912	0.348
163	E	0.2897	0.423
164	L	0.2698	0.406
165	P	0.2569	0.388
166	S	0.2539	0.398
167	F	0.246	0.398
168	P	0.2403	0.398
169	F	0.2368	0.422
170	V	0.2402	0.414
171	P	0.243	0.463
172	G	0.2369	0.522
173	K	0.2283	0.619
174	P	0.2111	0.680
175	F	0.2226	0.721
176	E	0.2117	0.702
177	M	0.206	0.709
178	K	0.1768	0.714
179	I	0.1748	0.717
180	L	0.1591	0.679
181	I	0.1534	0.597
182	T	0.1496	0.468
183	D	0.1514	0.394
184	T	0.1502	0.342
185	E	0.147	0.337
186	Y	0.1406	0.300
187	K	0.1388	0.271
188	V	0.1395	0.233
189	A	0.142	0.217
190	V	0.1486	0.287
191	N	0.1611	0.300
192	K	0.1708	0.330
193	S	0.1785	0.346
194	H	0.1793	0.349
195	L	0.1695	0.346
196	L	0.1592	0.348
197	E	0.1498	0.348
198	F	0.1441	0.342
199	K	0.1431	0.292
200	H	0.1393	0.381
201	R	0.144	0.513
202	V	0.1561	0.632
203	F	0.16	0.643
204	E	0.1642	0.637
205	L	0.1661	0.637
206	N	0.168	0.643
207	Q	0.1521	0.605
208	I	0.1509	0.553
209	T	0.1527	0.488
210	G	0.1509	0.482
211	L	0.1519	0.502
212	S	0.1488	0.490
213	I	0.1509	0.519
214	Y	0.1505	0.521
215	N	0.1556	0.493
216	D	0.1525	0.495
217	V	0.1561	0.518
218	T	0.1598	0.512
219	L	0.1738	0.566
220	S	0.1811	0.653
221	T	0.198	0.718
222	V	0.2319	0.757
223	N	0.29	0.795
224	V	0.3336	0.776
225	E	0.4496	0.754
226	T	0.5417	0.727
227	L	0.5927	0.447
228	Q	0.6048	0.292
