# Supplementary material for: Evolution of intrinsically disordered regions in vertebrate galectins for phase separation
Source: EMBO Rep. 2026 Feb 2;27(5):1254–69. doi: 10.1038/s44319-026-00692-w (PMC12979664; doi:10.1038/s44319-026-00692-w)
Supplement: Supplementary file 8 — Source data Fig. 2 [file 44319_2026_692_MOESM8_ESM.zip › FIG_2/2E/psscore.fish]

0 M	0
1	D	4.027
2	L	4.027
3	S	4.027
4	D	4.027
5	A	4.027
6	L	4.027
7	D	4.027
8	A	4.027
9	P	4.027
10	P	4.027
11	Q	4.027
12	Q	4.027
13	N	4.027
14	N	4.027
15	Q	4.027
16	Q	4.027
17	A	4.027
18	G	4.027
19	G	4.027
20	P	4.027
21	V	4.027
22	W	4.164
23	P	3.877
24	G	4.131
25	Q	4.355
26	P	4.009
27	A	4.291
28	N	4.598
29	P	3.988
30	V	4.157
31	W	4.252
32	P	4.222
33	G	4.368
34	Q	4.534
35	P	4.530
36	A	4.586
37	N	4.380
38	P	4.526
39	T	4.540
40	W	4.321
41	P	4.169
42	G	3.865
43	Q	4.254
44	P	4.421
45	N	4.542
46	Q	4.777
47	P	4.883
48	A	4.719
49	W	4.535
50	P	4.417
51	G	4.198
52	Q	4.719
53	P	4.536
54	N	4.501
55	Q	4.663
56	Q	4.274
57	W	3.764
58	P	4.132
59	G	3.208
60	Q	3.189
61	P	3.648
62	G	3.904
63	Q	3.337
64	P	3.436
65	T	3.145
66	A	2.706
67	P	3.017
68	G	2.842
69	W	2.034
70	P	2.971
71	G	2.935
72	P	2.614
73	A	2.885
74	P	2.722
75	Q	2.214
76	T	2.642
77	G	2.950
78	P	2.612
79	Y	2.768
80	G	2.841
81	A	2.371
82	P	2.014
83	G	2.482
84	Q	2.354
85	A	2.482
86	P	2.148
87	Q	1.761
88	V	1.772
89	L	2.023
90	T	1.774
91	V	1.630
92	P	1.943
93	L	1.830
94	D	1.510
95	F	1.310
96	P	0.785
97	L	0.737
98	Q	0.805
99	N	0.535
100	G	0.675
101	A	0.981
102	Y	1.107
103	N	0.972
104	K	0.765
105	M	0.674
106	L	1.058
107	I	1.181
108	T	0.985
109	I	1.184
110	N	1.182
111	G	1.245
112	E	0.838
113	V	1.011
114	K	1.125
115	P	1.108
116	N	1.502
117	A	1.323
118	K	1.315
119	Q	1.524
120	F	1.019
121	T	1.252
122	V	1.033
123	N	1.146
124	L	1.161
125	R	0.880
126	R	0.762
127	G	0.776
128	N	0.796
129	D	0.710
130	I	1.015
131	A	1.234
132	F	1.294
133	H	1.525
134	I	1.502
135	N	1.410
136	P	1.235
137	R	1.620
138	F	1.548
139	S	1.189
140	E	1.648
141	G	1.670
142	G	0.998
143	K	0.627
144	P	1.102
145	V	0.951
146	I	0.918
147	V	0.982
148	R	0.776
149	N	1.028
150	S	1.249
151	M	0.957
152	I	0.972
153	G	0.820
154	N	0.348
155	N	0.105
156	W	0.426
157	G	0.099
158	R	0.010
159	E	0.242
160	E	-0.285
161	R	-0.346
162	E	-0.037
163	L	0.007
164	P	-0.238
165	S	-0.175
166	F	-0.306
167	P	-0.300
168	F	-0.251
169	V	-0.353
170	P	-0.725
171	G	-0.738
172	K	-0.957
173	P	-1.320
174	F	-1.127
175	E	-0.609
176	M	-0.756
177	K	-0.353
178	I	-0.643
179	L	-0.690
180	I	-0.438
181	T	-0.270
182	D	-0.287
183	T	0.052
184	E	-0.001
185	Y	-0.312
186	K	-0.493
187	V	-0.396
188	A	-0.683
189	V	-0.339
190	N	-0.309
191	K	-0.257
192	S	-0.195
193	H	-0.518
194	L	-0.442
195	L	-0.295
196	E	-0.383
197	F	-0.353
198	K	-0.335
199	H	-0.452
200	R	-0.337
201	V	-0.282
202	F	-0.246
203	E	-0.173
204	L	-0.243
205	N	-0.243
206	Q	-0.243
207	I	-0.243
208	T	-0.243
209	G	-0.243
210	L	-0.243
211	S	-0.243
212	I	-0.243
213	Y	-0.243
214	N	-0.243
215	D	-0.243
216	V	-0.243
217	T	-0.243
218	L	-0.243
219	S	-0.243
220	T	-0.243
221	V	-0.243
222	N	-0.243
223	V	-0.243
224	E	-0.243
225	T	-0.243
