# Supplementary material for: Evolution of intrinsically disordered regions in vertebrate galectins for phase separation
Source: EMBO Rep. 2026 Feb 2;27(5):1254–69. doi: 10.1038/s44319-026-00692-w (PMC12979664; doi:10.1038/s44319-026-00692-w)
Supplement: Supplementary file 8 — Source data Fig. 2 [file 44319_2026_692_MOESM8_ESM.zip › FIG_2/2B/2NMO.pdb]

HEADER    SUGAR BINDING PROTEIN                   23-OCT-06   2NMO              
TITLE     CRYSTAL STRUCTURE OF HUMAN GALECTIN-3 CARBOHYDRATE-RECOGNITION DOMAIN 
TITLE    2 AT 1.35 ANGSTROM RESOLUTION                                          
COMPND    MOL_ID: 1;                                                            
COMPND   2 MOLECULE: GALECTIN-3;                                                
COMPND   3 CHAIN: A;                                                            
COMPND   4 FRAGMENT: GALECTIN-3 CRD DOMAIN, RESIDUES 113-250;                   
COMPND   5 SYNONYM: GALACTOSE-SPECIFIC LECTIN 3, MAC-2 ANTIGEN, IGE-BINDING     
COMPND   6 PROTEIN, 35 KDA LECTIN, CARBOHYDRATE-BINDING PROTEIN 35, CBP 35,     
COMPND   7 LAMININ-BINDING PROTEIN, LECTIN L-29, L-31, GALACTOSIDE-BINDING      
COMPND   8 PROTEIN, GALBP;                                                      
COMPND   9 ENGINEERED: YES                                                      
SOURCE    MOL_ID: 1;                                                            
SOURCE   2 ORGANISM_SCIENTIFIC: HOMO SAPIENS;                                   
SOURCE   3 ORGANISM_COMMON: HUMAN;                                              
SOURCE   4 ORGANISM_TAXID: 9606;                                                
SOURCE   5 EXPRESSION_SYSTEM: ESCHERICHIA COLI BL21(DE3);                       
SOURCE   6 EXPRESSION_SYSTEM_TAXID: 469008;                                     
SOURCE   7 EXPRESSION_SYSTEM_STRAIN: BL21 DE3;                                  
SOURCE   8 EXPRESSION_SYSTEM_VECTOR_TYPE: PLASMID;                              
SOURCE   9 EXPRESSION_SYSTEM_PLASMID: PET-3A                                    
KEYWDS    BETA-SANDWICH, SUGAR BINDING PROTEIN                                  
EXPDTA    X-RAY DIFFRACTION                                                     
AUTHOR    H.BLANCHARD,P.M.COLLINS                                               
REVDAT   3   13-JUL-11 2NMO    1       VERSN                                    
REVDAT   2   24-FEB-09 2NMO    1       VERSN                                    
REVDAT   1   06-MAR-07 2NMO    0                                                
JRNL        AUTH   P.M.COLLINS,K.I.P.J.HIDARI,H.BLANCHARD                       
JRNL        TITL   SLOW DIFFUSION OF LACTOSE OUT OF GALECTIN-3 CRYSTALS         
JRNL        TITL 2 MONITORED BY X-RAY CRYSTALLOGRAPHY: POSSIBLE IMPLICATIONS    
JRNL        TITL 3 FOR LIGAND-EXCHANGE PROTOCOLS                                
JRNL        REF    ACTA CRYSTALLOGR.,SECT.D      V.  63   415 2007              
JRNL        REFN                   ISSN 0907-4449                               
JRNL        PMID   17327679                                                     
JRNL        DOI    10.1107/S090744490605270X                                    
REMARK   2                                                                      
REMARK   2 RESOLUTION.    1.35 ANGSTROMS.                                       
REMARK   3                                                                      
REMARK   3 REFINEMENT.                                                          
REMARK   3   PROGRAM     : REFMAC 5.2.0019                                      
REMARK   3   AUTHORS     : MURSHUDOV,VAGIN,DODSON                               
REMARK   3                                                                      
REMARK   3    REFINEMENT TARGET : MAXIMUM LIKELIHOOD                            
REMARK   3                                                                      
REMARK   3  DATA USED IN REFINEMENT.                                            
REMARK   3   RESOLUTION RANGE HIGH (ANGSTROMS) : 1.35                           
REMARK   3   RESOLUTION RANGE LOW  (ANGSTROMS) : 31.36                          
REMARK   3   DATA CUTOFF            (SIGMA(F)) : NULL                           
REMARK   3   COMPLETENESS FOR RANGE        (%) : 97.3                           
REMARK   3   NUMBER OF REFLECTIONS             : 27116                          
REMARK   3                                                                      
REMARK   3  FIT TO DATA USED IN REFINEMENT.                                     
REMARK   3   CROSS-VALIDATION METHOD          : THROUGHOUT                      
REMARK   3   FREE R VALUE TEST SET SELECTION  : RANDOM                          
REMARK   3   R VALUE     (WORKING + TEST SET) : 0.170                           
REMARK   3   R VALUE            (WORKING SET) : 0.169                           
REMARK   3   FREE R VALUE                     : 0.184                           
REMARK   3   FREE R VALUE TEST SET SIZE   (%) : 5.100                           
REMARK   3   FREE R VALUE TEST SET COUNT      : 1459                            
REMARK   3                                                                      
REMARK   3  FIT IN THE HIGHEST RESOLUTION BIN.                                  
REMARK   3   TOTAL NUMBER OF BINS USED           : 20                           
REMARK   3   BIN RESOLUTION RANGE HIGH       (A) : 1.35                         
REMARK   3   BIN RESOLUTION RANGE LOW        (A) : 1.39                         
REMARK   3   REFLECTION IN BIN     (WORKING SET) : 1621                         
REMARK   3   BIN COMPLETENESS (WORKING+TEST) (%) : 81.07                        
REMARK   3   BIN R VALUE           (WORKING SET) : 0.2450                       
REMARK   3   BIN FREE R VALUE SET COUNT          : 105                          
REMARK   3   BIN FREE R VALUE                    : 0.2460                       
REMARK   3                                                                      
REMARK   3  NUMBER OF NON-HYDROGEN ATOMS USED IN REFINEMENT.                    
REMARK   3   PROTEIN ATOMS            : 1108                                    
REMARK   3   NUCLEIC ACID ATOMS       : 0                                       
REMARK   3   HETEROGEN ATOMS          : 36                                      
REMARK   3   SOLVENT ATOMS            : 170                                     
REMARK   3                                                                      
REMARK   3  B VALUES.                                                           
REMARK   3   FROM WILSON PLOT           (A**2) : NULL                           
REMARK   3   MEAN B VALUE      (OVERALL, A**2) : 12.93                          
REMARK   3   OVERALL ANISOTROPIC B VALUE.                                       
REMARK   3    B11 (A**2) : 0.29000                                              
REMARK   3    B22 (A**2) : -0.19000                                             
REMARK   3    B33 (A**2) : -0.09000                                             
REMARK   3    B12 (A**2) : 0.00000                                              
REMARK   3    B13 (A**2) : 0.00000                                              
REMARK   3    B23 (A**2) : 0.00000                                              
REMARK   3                                                                      
REMARK   3  ESTIMATED OVERALL COORDINATE ERROR.                                 
REMARK   3   ESU BASED ON R VALUE                            (A): 0.059         
REMARK   3   ESU BASED ON FREE R VALUE                       (A): 0.057         
REMARK   3   ESU BASED ON MAXIMUM LIKELIHOOD                 (A): 0.033         
REMARK   3   ESU FOR B VALUES BASED ON MAXIMUM LIKELIHOOD (A**2): 0.768         
REMARK   3                                                                      
REMARK   3 CORRELATION COEFFICIENTS.                                            
REMARK   3   CORRELATION COEFFICIENT FO-FC      : 0.963                         
REMARK   3   CORRELATION COEFFICIENT FO-FC FREE : 0.957                         
REMARK   3                                                                      
REMARK   3  RMS DEVIATIONS FROM IDEAL VALUES        COUNT    RMS    WEIGHT      
REMARK   3   BOND LENGTHS REFINED ATOMS        (A):  1235 ; 0.007 ; 0.022       
REMARK   3   BOND LENGTHS OTHERS               (A):  NULL ;  NULL ;  NULL       
REMARK   3   BOND ANGLES REFINED ATOMS   (DEGREES):  1689 ; 1.294 ; 1.981       
REMARK   3   BOND ANGLES OTHERS          (DEGREES):  NULL ;  NULL ;  NULL       
REMARK   3   TORSION ANGLES, PERIOD 1    (DEGREES):   155 ; 6.797 ; 5.000       
REMARK   3   TORSION ANGLES, PERIOD 2    (DEGREES):    62 ;35.369 ;23.710       
REMARK   3   TORSION ANGLES, PERIOD 3    (DEGREES):   209 ;11.046 ;15.000       
REMARK   3   TORSION ANGLES, PERIOD 4    (DEGREES):    11 ; 9.198 ;15.000       
REMARK   3   CHIRAL-CENTER RESTRAINTS       (A**3):   191 ; 0.089 ; 0.200       
REMARK   3   GENERAL PLANES REFINED ATOMS      (A):   947 ; 0.005 ; 0.020       
REMARK   3   GENERAL PLANES OTHERS             (A):  NULL ;  NULL ;  NULL       
REMARK   3   NON-BONDED CONTACTS REFINED ATOMS (A):   440 ; 0.192 ; 0.200       
REMARK   3   NON-BONDED CONTACTS OTHERS        (A):  NULL ;  NULL ;  NULL       
REMARK   3   NON-BONDED TORSION REFINED ATOMS  (A):   826 ; 0.310 ; 0.200       
REMARK   3   NON-BONDED TORSION OTHERS         (A):  NULL ;  NULL ;  NULL       
REMARK   3   H-BOND (X...Y) REFINED ATOMS      (A):   106 ; 0.079 ; 0.200       
REMARK   3   H-BOND (X...Y) OTHERS             (A):  NULL ;  NULL ;  NULL       
REMARK   3   POTENTIAL METAL-ION REFINED ATOMS (A):  NULL ;  NULL ;  NULL       
REMARK   3   POTENTIAL METAL-ION OTHERS        (A):  NULL ;  NULL ;  NULL       
REMARK   3   SYMMETRY VDW REFINED ATOMS        (A):    38 ; 0.169 ; 0.200       
REMARK   3   SYMMETRY VDW OTHERS               (A):  NULL ;  NULL ;  NULL       
REMARK   3   SYMMETRY H-BOND REFINED ATOMS     (A):    19 ; 0.131 ; 0.200       
REMARK   3   SYMMETRY H-BOND OTHERS            (A):  NULL ;  NULL ;  NULL       
REMARK   3   SYMMETRY METAL-ION REFINED ATOMS  (A):  NULL ;  NULL ;  NULL       
REMARK   3   SYMMETRY METAL-ION OTHERS         (A):  NULL ;  NULL ;  NULL       
REMARK   3                                                                      
REMARK   3  ISOTROPIC THERMAL FACTOR RESTRAINTS.     COUNT   RMS    WEIGHT      
REMARK   3   MAIN-CHAIN BOND REFINED ATOMS  (A**2):   749 ; 1.408 ; 2.000       
REMARK   3   MAIN-CHAIN BOND OTHER ATOMS    (A**2):  NULL ;  NULL ;  NULL       
REMARK   3   MAIN-CHAIN ANGLE REFINED ATOMS (A**2):  1196 ; 2.020 ; 3.000       
REMARK   3   SIDE-CHAIN BOND REFINED ATOMS  (A**2):   535 ; 2.764 ; 4.000       
REMARK   3   SIDE-CHAIN ANGLE REFINED ATOMS (A**2):   486 ; 4.150 ; 6.000       
REMARK   3                                                                      
REMARK   3 ANISOTROPIC THERMAL FACTOR RESTRAINTS.    COUNT   RMS   WEIGHT       
REMARK   3   RIGID-BOND RESTRAINTS          (A**2):  NULL ;  NULL ;  NULL       
REMARK   3   SPHERICITY; FREE ATOMS         (A**2):  NULL ;  NULL ;  NULL       
REMARK   3   SPHERICITY; BONDED ATOMS       (A**2):  NULL ;  NULL ;  NULL       
REMARK   3                                                                      
REMARK   3  NCS RESTRAINTS STATISTICS                                           
REMARK   3   NUMBER OF DIFFERENT NCS GROUPS : NULL                              
REMARK   3                                                                      
REMARK   3  TLS DETAILS                                                         
REMARK   3   NUMBER OF TLS GROUPS  : NULL                                       
REMARK   3                                                                      
REMARK   3  BULK SOLVENT MODELLING.                                             
REMARK   3   METHOD USED : MASK                                                 
REMARK   3   PARAMETERS FOR MASK CALCULATION                                    
REMARK   3   VDW PROBE RADIUS   : 1.40                                          
REMARK   3   ION PROBE RADIUS   : 0.80                                          
REMARK   3   SHRINKAGE RADIUS   : 0.80                                          
REMARK   3                                                                      
REMARK   3  OTHER REFINEMENT REMARKS: HYDROGENS HAVE BEEN ADDED IN THE RIDING   
REMARK   3  POSITIONS                                                           
REMARK   4                                                                      
REMARK   4 2NMO COMPLIES WITH FORMAT V. 3.15, 01-DEC-08                         
REMARK 100                                                                      
REMARK 100 THIS ENTRY HAS BEEN PROCESSED BY PDBJ ON 24-OCT-06.                  
REMARK 100 THE RCSB ID CODE IS RCSB040049.                                      
REMARK 200                                                                      
REMARK 200 EXPERIMENTAL DETAILS                                                 
REMARK 200  EXPERIMENT TYPE                : X-RAY DIFFRACTION                  
REMARK 200  DATE OF DATA COLLECTION        : 15-NOV-05                          
REMARK 200  TEMPERATURE           (KELVIN) : 100                                
REMARK 200  PH                             : 7.0                                
REMARK 200  NUMBER OF CRYSTALS USED        : 1                                  
REMARK 200                                                                      
REMARK 200  SYNCHROTRON              (Y/N) : Y                                  
REMARK 200  RADIATION SOURCE               : ALS                                
REMARK 200  BEAMLINE                       : 8.3.1                              
REMARK 200  X-RAY GENERATOR MODEL          : NULL                               
REMARK 200  MONOCHROMATIC OR LAUE    (M/L) : M                                  
REMARK 200  WAVELENGTH OR RANGE        (A) : 1.1159                             
REMARK 200  MONOCHROMATOR                  : SI 111                             
REMARK 200  OPTICS                         : NULL                               
REMARK 200                                                                      
REMARK 200  DETECTOR TYPE                  : CCD                                
REMARK 200  DETECTOR MANUFACTURER          : ADSC QUANTUM 4                     
REMARK 200  INTENSITY-INTEGRATION SOFTWARE : MOSFLM                             
REMARK 200  DATA SCALING SOFTWARE          : CCP4 (SCALA)                       
REMARK 200                                                                      
REMARK 200  NUMBER OF UNIQUE REFLECTIONS   : 28612                              
REMARK 200  RESOLUTION RANGE HIGH      (A) : 1.350                              
REMARK 200  RESOLUTION RANGE LOW       (A) : 42.260                             
REMARK 200  REJECTION CRITERIA  (SIGMA(I)) : NULL                               
REMARK 200                                                                      
REMARK 200 OVERALL.                                                             
REMARK 200  COMPLETENESS FOR RANGE     (%) : 97.6                               
REMARK 200  DATA REDUNDANCY                : 3.700                              
REMARK 200  R MERGE                    (I) : 0.03800                            
REMARK 200  R SYM                      (I) : NULL                               
REMARK 200  <I/SIGMA(I)> FOR THE DATA SET  : 9.7000                             
REMARK 200                                                                      
REMARK 200 IN THE HIGHEST RESOLUTION SHELL.                                     
REMARK 200  HIGHEST RESOLUTION SHELL, RANGE HIGH (A) : 1.35                     
REMARK 200  HIGHEST RESOLUTION SHELL, RANGE LOW  (A) : 1.42                     
REMARK 200  COMPLETENESS FOR SHELL     (%) : 87.3                               
REMARK 200  DATA REDUNDANCY IN SHELL       : NULL                               
REMARK 200  R MERGE FOR SHELL          (I) : 0.18600                            
REMARK 200  R SYM FOR SHELL            (I) : NULL                               
REMARK 200  <I/SIGMA(I)> FOR SHELL         : 4.900                              
REMARK 200                                                                      
REMARK 200 DIFFRACTION PROTOCOL: SINGLE WAVELENGTH                              
REMARK 200 METHOD USED TO DETERMINE THE STRUCTURE: FOURIER SYNTHESIS            
REMARK 200 SOFTWARE USED: AMORE                                                 
REMARK 200 STARTING MODEL: PDB ENTRY 1A3K                                       
REMARK 200                                                                      
REMARK 200 REMARK: NULL                                                         
REMARK 280                                                                      
REMARK 280 CRYSTAL                                                              
REMARK 280 SOLVENT CONTENT, VS   (%): 40.61                                     
REMARK 280 MATTHEWS COEFFICIENT, VM (ANGSTROMS**3/DA): 2.07                     
REMARK 280                                                                      
REMARK 280 CRYSTALLIZATION CONDITIONS: 31% PEG 6000, 100MM MGCL2, 8MM BETA      
REMARK 280  MERCAPTOETHANOL, 100MM TRIS-HCL, PH 7.0, VAPOR DIFFUSION, HANGING   
REMARK 280  DROP, TEMPERATURE 293K                                              
REMARK 290                                                                      
REMARK 290 CRYSTALLOGRAPHIC SYMMETRY                                            
REMARK 290 SYMMETRY OPERATORS FOR SPACE GROUP: P 21 21 21                       
REMARK 290                                                                      
REMARK 290      SYMOP   SYMMETRY                                                
REMARK 290     NNNMMM   OPERATOR                                                
REMARK 290       1555   X,Y,Z                                                   
REMARK 290       2555   -X+1/2,-Y,Z+1/2                                         
REMARK 290       3555   -X,Y+1/2,-Z+1/2                                         
REMARK 290       4555   X+1/2,-Y+1/2,-Z                                         
REMARK 290                                                                      
REMARK 290     WHERE NNN -> OPERATOR NUMBER                                     
REMARK 290           MMM -> TRANSLATION VECTOR                                  
REMARK 290                                                                      
REMARK 290 CRYSTALLOGRAPHIC SYMMETRY TRANSFORMATIONS                            
REMARK 290 THE FOLLOWING TRANSFORMATIONS OPERATE ON THE ATOM/HETATM             
REMARK 290 RECORDS IN THIS ENTRY TO PRODUCE CRYSTALLOGRAPHICALLY                
REMARK 290 RELATED MOLECULES.                                                   
REMARK 290   SMTRY1   1  1.000000  0.000000  0.000000        0.00000            
REMARK 290   SMTRY2   1  0.000000  1.000000  0.000000        0.00000            
REMARK 290   SMTRY3   1  0.000000  0.000000  1.000000        0.00000            
REMARK 290   SMTRY1   2 -1.000000  0.000000  0.000000       18.15750            
REMARK 290   SMTRY2   2  0.000000 -1.000000  0.000000        0.00000            
REMARK 290   SMTRY3   2  0.000000  0.000000  1.000000       31.11000            
REMARK 290   SMTRY1   3 -1.000000  0.000000  0.000000        0.00000            
REMARK 290   SMTRY2   3  0.000000  1.000000  0.000000       28.80100            
REMARK 290   SMTRY3   3  0.000000  0.000000 -1.000000       31.11000            
REMARK 290   SMTRY1   4  1.000000  0.000000  0.000000       18.15750            
REMARK 290   SMTRY2   4  0.000000 -1.000000  0.000000       28.80100            
REMARK 290   SMTRY3   4  0.000000  0.000000 -1.000000        0.00000            
REMARK 290                                                                      
REMARK 290 REMARK: NULL                                                         
REMARK 300                                                                      
REMARK 300 BIOMOLECULE: 1                                                       
REMARK 300 THIS ENTRY CONTAINS THE CRYSTALLOGRAPHIC ASYMMETRIC UNIT             
REMARK 300 WHICH CONSISTS OF 1 CHAIN(S). THE BIOLOGICAL MOLECULE(S)             
REMARK 300 IS EXPECTED TO BE FULL-LENGTH GALECTIN-3 WHICH CONSISTS OF           
REMARK 300 N-TERMINAL DOMAIN AND THE CRD DOMAIN. SEE REMARK 350 FOR             
REMARK 300 INFORMATION ON GENERATING THE BIOLOGICAL MOLECULE(S) OF              
REMARK 300 CRD DOMAIN.                                                          
REMARK 350                                                                      
REMARK 350 COORDINATES FOR A COMPLETE MULTIMER REPRESENTING THE KNOWN           
REMARK 350 BIOLOGICALLY SIGNIFICANT OLIGOMERIZATION STATE OF THE                
REMARK 350 MOLECULE CAN BE GENERATED BY APPLYING BIOMT TRANSFORMATIONS          
REMARK 350 GIVEN BELOW.  BOTH NON-CRYSTALLOGRAPHIC AND                          
REMARK 350 CRYSTALLOGRAPHIC OPERATIONS ARE GIVEN.                               
REMARK 350                                                                      
REMARK 350 BIOMOLECULE: 1                                                       
REMARK 350 AUTHOR DETERMINED BIOLOGICAL UNIT: MONOMERIC                         
REMARK 350 APPLY THE FOLLOWING TO CHAINS: A                                     
REMARK 350   BIOMT1   1  1.000000  0.000000  0.000000        0.00000            
REMARK 350   BIOMT2   1  0.000000  1.000000  0.000000        0.00000            
REMARK 350   BIOMT3   1  0.000000  0.000000  1.000000        0.00000            
REMARK 500                                                                      
REMARK 500 GEOMETRY AND STEREOCHEMISTRY                                         
REMARK 500 SUBTOPIC: TORSION ANGLES                                             
REMARK 500                                                                      
REMARK 500 TORSION ANGLES OUTSIDE THE EXPECTED RAMACHANDRAN REGIONS:            
REMARK 500 (M=MODEL NUMBER; RES=RESIDUE NAME; C=CHAIN IDENTIFIER;               
REMARK 500 SSEQ=SEQUENCE NUMBER; I=INSERTION CODE).                             
REMARK 500                                                                      
REMARK 500 STANDARD TABLE:                                                      
REMARK 500 FORMAT:(10X,I3,1X,A3,1X,A1,I4,A1,4X,F7.2,3X,F7.2)                    
REMARK 500                                                                      
REMARK 500 EXPECTED VALUES: GJ KLEYWEGT AND TA JONES (1996). PHI/PSI-           
REMARK 500 CHOLOGY: RAMACHANDRAN REVISITED. STRUCTURE 4, 1395 - 1400            
REMARK 500                                                                      
REMARK 500  M RES CSSEQI        PSI       PHI                                   
REMARK 500    ARG A 129       -1.80     88.66                                   
REMARK 500    ASN A 164       78.78   -151.85                                   
REMARK 500                                                                      
REMARK 500 REMARK: NULL                                                         
REMARK 525                                                                      
REMARK 525 SOLVENT                                                              
REMARK 525                                                                      
REMARK 525 THE SOLVENT MOLECULES HAVE CHAIN IDENTIFIERS THAT                    
REMARK 525 INDICATE THE POLYMER CHAIN WITH WHICH THEY ARE MOST                  
REMARK 525 CLOSELY ASSOCIATED. THE REMARK LISTS ALL THE SOLVENT                 
REMARK 525 MOLECULES WHICH ARE MORE THAN 5A AWAY FROM THE                       
REMARK 525 NEAREST POLYMER CHAIN (M = MODEL NUMBER;                             
REMARK 525 RES=RESIDUE NAME; C=CHAIN IDENTIFIER; SSEQ=SEQUENCE                  
REMARK 525 NUMBER; I=INSERTION CODE):                                           
REMARK 525                                                                      
REMARK 525  M RES CSSEQI                                                        
REMARK 525    HOH A 594        DISTANCE =  5.02 ANGSTROMS                       
REMARK 525    HOH A 650        DISTANCE =  5.68 ANGSTROMS                       
REMARK 525    HOH A 667        DISTANCE =  5.58 ANGSTROMS                       
REMARK 800                                                                      
REMARK 800 SITE                                                                 
REMARK 800 SITE_IDENTIFIER: AC1                                                 
REMARK 800 EVIDENCE_CODE: SOFTWARE                                              
REMARK 800 SITE_DESCRIPTION: BINDING SITE FOR RESIDUE GAL A 500                 
REMARK 800                                                                      
REMARK 800 SITE_IDENTIFIER: AC2                                                 
REMARK 800 EVIDENCE_CODE: SOFTWARE                                              
REMARK 800 SITE_DESCRIPTION: BINDING SITE FOR RESIDUE BGC A 501                 
REMARK 800                                                                      
REMARK 800 SITE_IDENTIFIER: AC3                                                 
REMARK 800 EVIDENCE_CODE: SOFTWARE                                              
REMARK 800 SITE_DESCRIPTION: BINDING SITE FOR RESIDUE CL A 502                  
REMARK 800                                                                      
REMARK 800 SITE_IDENTIFIER: AC4                                                 
REMARK 800 EVIDENCE_CODE: SOFTWARE                                              
REMARK 800 SITE_DESCRIPTION: BINDING SITE FOR RESIDUE GOL A 300                 
REMARK 800                                                                      
REMARK 800 SITE_IDENTIFIER: AC5                                                 
REMARK 800 EVIDENCE_CODE: SOFTWARE                                              
REMARK 800 SITE_DESCRIPTION: BINDING SITE FOR RESIDUE GOL A 400                 
REMARK 900                                                                      
REMARK 900 RELATED ENTRIES                                                      
REMARK 900 RELATED ID: 2NMN   RELATED DB: PDB                                   
REMARK 900 THE SAME PROTEIN BUT WITH WATER AND LACTOSE IN THE BINDING           
REMARK 900 SITE (PARTIAL OCCUPANCY)                                             
REMARK 900 RELATED ID: 2NN8   RELATED DB: PDB                                   
REMARK 900 THE SAME PROTEIN BUT WITH LACTOSE ONLY IN THE BINDING SITE           
DBREF  2NMO A  113   250  UNP    P17931   LEG3_HUMAN     112    249             
SEQRES   1 A  138  PRO LEU ILE VAL PRO TYR ASN LEU PRO LEU PRO GLY GLY          
SEQRES   2 A  138  VAL VAL PRO ARG MET LEU ILE THR ILE LEU GLY THR VAL          
SEQRES   3 A  138  LYS PRO ASN ALA ASN ARG ILE ALA LEU ASP PHE GLN ARG          
SEQRES   4 A  138  GLY ASN ASP VAL ALA PHE HIS PHE ASN PRO ARG PHE ASN          
SEQRES   5 A  138  GLU ASN ASN ARG ARG VAL ILE VAL CYS ASN THR LYS LEU          
SEQRES   6 A  138  ASP ASN ASN TRP GLY ARG GLU GLU ARG GLN SER VAL PHE          
SEQRES   7 A  138  PRO PHE GLU SER GLY LYS PRO PHE LYS ILE GLN VAL LEU          
SEQRES   8 A  138  VAL GLU PRO ASP HIS PHE LYS VAL ALA VAL ASN ASP ALA          
SEQRES   9 A  138  HIS LEU LEU GLN TYR ASN HIS ARG VAL LYS LYS LEU ASN          
SEQRES  10 A  138  GLU ILE SER LYS LEU GLY ILE SER GLY ASP ILE ASP LEU          
SEQRES  11 A  138  THR SER ALA SER TYR THR MET ILE                              
HET    GAL  A 500      11                                                       
HET    BGC  A 501      12                                                       
HET     CL  A 502       1                                                       
HET    GOL  A 300       6                                                       
HET    GOL  A 400       6                                                       
HETNAM     GAL BETA-D-GALACTOSE                                                 
HETNAM     BGC BETA-D-GLUCOSE                                                   
HETNAM      CL CHLORIDE ION                                                     
HETNAM     GOL GLYCEROL                                                         
HETSYN     GOL GLYCERIN; PROPANE-1,2,3-TRIOL                                    
FORMUL   2  GAL    C6 H12 O6                                                    
FORMUL   2  BGC    C6 H12 O6                                                    
FORMUL   3   CL    CL 1-                                                        
FORMUL   4  GOL    2(C3 H8 O3)                                                  
FORMUL   6  HOH   *170(H2 O)                                                    
HELIX    1   1 LYS A  227  ILE A  231  5                                   5    
SHEET    1   A 6 TYR A 118  PRO A 121  0                                        
SHEET    2   A 6 LYS A 233  GLY A 238 -1  O  LEU A 234   N  LEU A 120           
SHEET    3   A 6 ILE A 145  ARG A 151 -1  N  GLN A 150   O  LYS A 233           
SHEET    4   A 6 ASP A 154  GLU A 165 -1  O  PHE A 157   N  PHE A 149           
SHEET    5   A 6 ARG A 168  LEU A 177 -1  O  VAL A 170   N  ARG A 162           
SHEET    6   A 6 ASN A 180  TRP A 181 -1  O  ASN A 180   N  LEU A 177           
SHEET    1   B 6 TYR A 118  PRO A 121  0                                        
SHEET    2   B 6 LYS A 233  GLY A 238 -1  O  LEU A 234   N  LEU A 120           
SHEET    3   B 6 ILE A 145  ARG A 151 -1  N  GLN A 150   O  LYS A 233           
SHEET    4   B 6 ASP A 154  GLU A 165 -1  O  PHE A 157   N  PHE A 149           
SHEET    5   B 6 ARG A 168  LEU A 177 -1  O  VAL A 170   N  ARG A 162           
SHEET    6   B 6 GLU A 185  GLN A 187 -1  O  GLU A 185   N  CYS A 173           
SHEET    1   C 5 ALA A 216  ASN A 222  0                                        
SHEET    2   C 5 HIS A 208  VAL A 213 -1  N  VAL A 211   O  LEU A 219           
SHEET    3   C 5 PRO A 197  VAL A 204 -1  N  LEU A 203   O  LYS A 210           
SHEET    4   C 5 MET A 130  VAL A 138 -1  N  ILE A 132   O  VAL A 202           
SHEET    5   C 5 ILE A 240  MET A 249 -1  O  THR A 248   N  LEU A 131           
LINK         C1  GAL A 500                 O4  BGC A 501     1555   1555  1.43  
LINK         O2  GOL A 400                 C1  GAL A 500     1555   1555  1.39  
LINK         O3  GOL A 400                 C4  GAL A 500     1555   1555  1.44  
LINK         C3  GOL A 400                 C3  GAL A 500     1555   1555  1.29  
LINK         C2  GOL A 400                 C4  GAL A 500     1555   1555  1.35  
LINK         C3  GOL A 400                 C5  GAL A 500     1555   1555  1.71  
LINK         C1  GOL A 400                 C5  GAL A 500     1555   1555  1.43  
LINK         O2  GOL A 400                 C5  GAL A 500     1555   1555  1.43  
LINK         C2  GOL A 400                 C6  GAL A 500     1555   1555  1.66  
LINK         C3  GOL A 400                 O4  GAL A 500     1555   1555  1.48  
LINK         C2  GOL A 400                 O5  GAL A 500     1555   1555  1.44  
LINK         C1  GOL A 400                 O6  GAL A 500     1555   1555  1.79  
CISPEP   1 VAL A  116    PRO A  117          0        -0.80                     
SITE     1 AC1  9 HIS A 158  ASN A 160  ARG A 162  ASN A 174                    
SITE     2 AC1  9 GLU A 184  GOL A 400  BGC A 501  HOH A 554                    
SITE     3 AC1  9 HOH A 637                                                     
SITE     1 AC2  5 ARG A 162  GLU A 184  GOL A 400  GAL A 500                    
SITE     2 AC2  5 HOH A 652                                                     
SITE     1 AC3  4 LYS A 226  LYS A 227  GOL A 300  HOH A 537                    
SITE     1 AC4  7 ARG A 151  LYS A 227  THR A 248  MET A 249                    
SITE     2 AC4  7  CL A 502  HOH A 527  HOH A 653                               
SITE     1 AC5  8 HIS A 158  ASN A 160  ARG A 162  ASN A 174                    
SITE     2 AC5  8 GLU A 184  GAL A 500  BGC A 501  HOH A 554                    
CRYST1   36.315   57.602   62.220  90.00  90.00  90.00 P 21 21 21    4          
ORIGX1      1.000000  0.000000  0.000000        0.00000                         
ORIGX2      0.000000  1.000000  0.000000        0.00000                         
ORIGX3      0.000000  0.000000  1.000000        0.00000                         
SCALE1      0.027537  0.000000  0.000000        0.00000                         
SCALE2      0.000000  0.017361  0.000000        0.00000                         
SCALE3      0.000000  0.000000  0.016072        0.00000                         
ATOM      1  N   PRO A 113      -4.880  34.916  21.485  1.00 26.44           N  
ATOM      2  CA  PRO A 113      -5.961  34.303  22.254  1.00 25.93           C  
ATOM      3  C   PRO A 113      -5.478  33.638  23.545  1.00 24.14           C  
ATOM      4  O   PRO A 113      -6.303  33.149  24.322  1.00 26.05           O  
ATOM      5  CB  PRO A 113      -6.521  33.246  21.293  1.00 25.10           C  
ATOM      6  CG  PRO A 113      -5.389  32.939  20.373  1.00 27.59           C  
ATOM      7  CD  PRO A 113      -4.689  34.253  20.184  1.00 26.90           C  
ATOM      8  N   LEU A 114      -4.160  33.605  23.761  1.00 19.94           N  
ATOM      9  CA  LEU A 114      -3.602  33.102  25.019  1.00 17.41           C  
ATOM     10  C   LEU A 114      -2.949  34.222  25.823  1.00 17.06           C  
ATOM     11  O   LEU A 114      -2.319  35.117  25.260  1.00 17.95           O  
ATOM     12  CB  LEU A 114      -2.599  31.961  24.779  1.00 16.97           C  
ATOM     13  CG  LEU A 114      -3.046  30.683  24.055  1.00 17.93           C  
ATOM     14  CD1 LEU A 114      -1.955  29.618  24.142  1.00 17.16           C  
ATOM     15  CD2 LEU A 114      -4.370  30.128  24.591  1.00 21.66           C  
ATOM     16  N   ILE A 115      -3.118  34.171  27.140  1.00 15.79           N  
ATOM     17  CA  ILE A 115      -2.513  35.152  28.043  1.00 16.45           C  
ATOM     18  C   ILE A 115      -0.992  34.952  28.132  1.00 15.85           C  
ATOM     19  O   ILE A 115      -0.505  33.822  28.099  1.00 16.48           O  
ATOM     20  CB  ILE A 115      -3.160  35.077  29.463  1.00 19.11           C  
ATOM     21  CG1 ILE A 115      -4.659  35.425  29.405  1.00 21.49           C  
ATOM     22  CG2 ILE A 115      -2.426  35.966  30.480  1.00 22.62           C  
ATOM     23  CD1 ILE A 115      -4.986  36.846  28.930  1.00 29.39           C  
ATOM     24  N   VAL A 116      -0.258  36.058  28.230  1.00 13.67           N  
ATOM     25  CA  VAL A 116       1.197  36.044  28.402  1.00 13.71           C  
ATOM     26  C   VAL A 116       1.517  36.840  29.667  1.00 14.99           C  
ATOM     27  O   VAL A 116       1.012  37.953  29.815  1.00 14.65           O  
ATOM     28  CB  VAL A 116       1.908  36.684  27.176  1.00 13.24           C  
ATOM     29  CG1 VAL A 116       3.427  36.673  27.342  1.00 13.90           C  
ATOM     30  CG2 VAL A 116       1.511  35.965  25.891  1.00 13.74           C  
ATOM     31  N   PRO A 117       2.352  36.296  30.580  1.00 14.32           N  
ATOM     32  CA  PRO A 117       3.020  34.986  30.548  1.00 13.52           C  
ATOM     33  C   PRO A 117       2.061  33.808  30.640  1.00 14.01           C  
ATOM     34  O   PRO A 117       1.016  33.891  31.300  1.00 14.36           O  
ATOM     35  CB  PRO A 117       3.931  35.012  31.780  1.00 14.79           C  
ATOM     36  CG  PRO A 117       3.325  36.028  32.687  1.00 18.64           C  
ATOM     37  CD  PRO A 117       2.730  37.066  31.778  1.00 15.22           C  
ATOM     38  N   TYR A 118       2.430  32.718  29.981  1.00  9.99           N  
ATOM     39  CA  TYR A 118       1.606  31.526  29.904  1.00 10.97           C  
ATOM     40  C   TYR A 118       2.363  30.364  30.516  1.00 11.63           C  
ATOM     41  O   TYR A 118       3.555  30.180  30.244  1.00 11.85           O  
ATOM     42  CB  TYR A 118       1.303  31.196  28.443  1.00 10.91           C  
ATOM     43  CG  TYR A 118       0.243  30.143  28.244  1.00 11.61           C  
ATOM     44  CD1 TYR A 118      -1.109  30.486  28.263  1.00 13.82           C  
ATOM     45  CD2 TYR A 118       0.582  28.807  28.023  1.00 13.06           C  
ATOM     46  CE1 TYR A 118      -2.092  29.531  28.082  1.00 16.09           C  
ATOM     47  CE2 TYR A 118      -0.395  27.840  27.845  1.00 13.98           C  
ATOM     48  CZ  TYR A 118      -1.731  28.212  27.871  1.00 15.65           C  
ATOM     49  OH  TYR A 118      -2.707  27.262  27.690  1.00 17.66           O  
ATOM     50  N   ASN A 119       1.671  29.571  31.330  1.00 10.02           N  
ATOM     51  CA  ASN A 119       2.237  28.355  31.881  1.00 10.29           C  
ATOM     52  C   ASN A 119       1.610  27.151  31.204  1.00  9.59           C  
ATOM     53  O   ASN A 119       0.386  26.956  31.277  1.00 11.32           O  
ATOM     54  CB  ASN A 119       2.011  28.280  33.388  1.00 12.36           C  
ATOM     55  CG  ASN A 119       2.553  26.992  33.988  1.00 20.37           C  
ATOM     56  OD1 ASN A 119       3.724  26.658  33.806  1.00 22.28           O  
ATOM     57  ND2 ASN A 119       1.702  26.261  34.702  1.00 28.17           N  
ATOM     58  N   LEU A 120       2.435  26.352  30.538  1.00  7.93           N  
ATOM     59  CA  LEU A 120       1.997  25.108  29.924  1.00  8.13           C  
ATOM     60  C   LEU A 120       2.513  23.944  30.765  1.00  8.26           C  
ATOM     61  O   LEU A 120       3.719  23.694  30.787  1.00  7.35           O  
ATOM     62  CB  LEU A 120       2.516  24.997  28.485  1.00  9.04           C  
ATOM     63  CG  LEU A 120       2.228  23.691  27.730  1.00  8.54           C  
ATOM     64  CD1 LEU A 120       0.730  23.525  27.430  1.00 10.68           C  
ATOM     65  CD2 LEU A 120       3.026  23.626  26.449  1.00 10.55           C  
ATOM     66  N   PRO A 121       1.614  23.240  31.479  1.00  7.63           N  
ATOM     67  CA  PRO A 121       2.079  22.070  32.227  1.00  7.44           C  
ATOM     68  C   PRO A 121       2.575  20.992  31.272  1.00  7.88           C  
ATOM     69  O   PRO A 121       2.012  20.812  30.185  1.00  7.46           O  
ATOM     70  CB  PRO A 121       0.814  21.593  32.968  1.00  9.22           C  
ATOM     71  CG  PRO A 121      -0.109  22.782  32.969  1.00 10.77           C  
ATOM     72  CD  PRO A 121       0.167  23.473  31.666  1.00  9.82           C  
ATOM     73  N   LEU A 122       3.625  20.283  31.679  1.00  6.61           N  
ATOM     74  CA  LEU A 122       4.172  19.185  30.904  1.00  6.43           C  
ATOM     75  C   LEU A 122       4.046  17.949  31.791  1.00  5.94           C  
ATOM     76  O   LEU A 122       4.927  17.670  32.611  1.00  6.64           O  
ATOM     77  CB  LEU A 122       5.636  19.466  30.528  1.00  6.15           C  
ATOM     78  CG  LEU A 122       5.932  20.823  29.867  1.00  5.52           C  
ATOM     79  CD1 LEU A 122       7.423  21.026  29.716  1.00  7.19           C  
ATOM     80  CD2 LEU A 122       5.268  20.930  28.504  1.00  7.47           C  
ATOM     81  N   PRO A 123       2.907  17.231  31.686  1.00  6.44           N  
ATOM     82  CA  PRO A 123       2.611  16.189  32.685  1.00  5.91           C  
ATOM     83  C   PRO A 123       3.630  15.050  32.741  1.00  7.10           C  
ATOM     84  O   PRO A 123       3.895  14.402  31.748  1.00  6.58           O  
ATOM     85  CB  PRO A 123       1.229  15.670  32.250  1.00  7.76           C  
ATOM     86  CG  PRO A 123       0.632  16.801  31.461  1.00  6.97           C  
ATOM     87  CD  PRO A 123       1.805  17.382  30.715  1.00  6.24           C  
ATOM     88  N   GLY A 124       4.191  14.783  33.907  1.00  6.58           N  
ATOM     89  CA  GLY A 124       5.237  13.770  34.016  1.00  6.40           C  
ATOM     90  C   GLY A 124       6.562  14.174  33.386  1.00  6.00           C  
ATOM     91  O   GLY A 124       7.405  13.326  33.103  1.00  7.17           O  
ATOM     92  N   GLY A 125       6.736  15.475  33.161  1.00  5.90           N  
ATOM     93  CA  GLY A 125       7.981  15.999  32.607  1.00  5.93           C  
ATOM     94  C   GLY A 125       8.134  15.747  31.129  1.00  6.00           C  
ATOM     95  O   GLY A 125       7.167  15.435  30.425  1.00  6.78           O  
ATOM     96  N   VAL A 126       9.359  15.904  30.656  1.00  6.16           N  
ATOM     97  CA  VAL A 126       9.649  15.708  29.244  1.00  6.11           C  
ATOM     98  C   VAL A 126      10.334  14.367  29.036  1.00  6.86           C  
ATOM     99  O   VAL A 126      10.772  13.728  29.992  1.00  8.16           O  
ATOM    100  CB  VAL A 126      10.475  16.867  28.643  1.00  6.78           C  
ATOM    101  CG1 VAL A 126       9.733  18.188  28.843  1.00  8.14           C  
ATOM    102  CG2 VAL A 126      11.870  16.940  29.253  1.00  7.76           C  
ATOM    103  N   VAL A 127      10.398  13.945  27.783  1.00  7.79           N  
ATOM    104  CA  VAL A 127      10.896  12.635  27.418  1.00  8.35           C  
ATOM    105  C   VAL A 127      11.366  12.743  25.972  1.00  8.02           C  
ATOM    106  O   VAL A 127      10.794  13.506  25.194  1.00  7.75           O  
ATOM    107  CB  VAL A 127       9.773  11.559  27.583  1.00  9.49           C  
ATOM    108  CG1 VAL A 127       8.629  11.768  26.593  1.00  9.79           C  
ATOM    109  CG2 VAL A 127      10.330  10.144  27.500  1.00 11.02           C  
ATOM    110  N   PRO A 128      12.420  12.002  25.600  1.00  8.24           N  
ATOM    111  CA  PRO A 128      12.752  12.012  24.179  1.00  8.58           C  
ATOM    112  C   PRO A 128      11.543  11.692  23.295  1.00  8.19           C  
ATOM    113  O   PRO A 128      10.714  10.842  23.650  1.00  9.52           O  
ATOM    114  CB  PRO A 128      13.843  10.943  24.073  1.00  9.83           C  
ATOM    115  CG  PRO A 128      14.523  11.012  25.408  1.00 10.63           C  
ATOM    116  CD  PRO A 128      13.384  11.201  26.383  1.00  8.64           C  
ATOM    117  N   ARG A 129      11.456  12.413  22.173  1.00  8.32           N  
ATOM    118  CA  ARG A 129      10.375  12.327  21.169  1.00  8.99           C  
ATOM    119  C   ARG A 129       9.194  13.242  21.444  1.00  8.27           C  
ATOM    120  O   ARG A 129       8.250  13.313  20.654  1.00 10.29           O  
ATOM    121  CB  ARG A 129       9.931  10.883  20.900  1.00 11.81           C  
ATOM    122  CG  ARG A 129      11.081  10.055  20.341  1.00 14.92           C  
ATOM    123  CD  ARG A 129      10.703   8.635  19.972  1.00 21.43           C  
ATOM    124  NE  ARG A 129       9.822   8.588  18.811  1.00 19.60           N  
ATOM    125  CZ  ARG A 129       9.662   7.521  18.032  1.00 24.81           C  
ATOM    126  NH1 ARG A 129      10.346   6.402  18.266  1.00 29.93           N  
ATOM    127  NH2 ARG A 129       8.825   7.578  17.008  1.00 28.97           N  
ATOM    128  N   MET A 130       9.261  13.967  22.555  1.00  6.82           N  
ATOM    129  CA  MET A 130       8.251  14.967  22.863  1.00  7.35           C  
ATOM    130  C   MET A 130       8.584  16.255  22.116  1.00  6.76           C  
ATOM    131  O   MET A 130       9.706  16.773  22.210  1.00  7.44           O  
ATOM    132  CB  MET A 130       8.197  15.236  24.362  1.00  6.41           C  
ATOM    133  CG  MET A 130       7.030  16.113  24.785  1.00  7.84           C  
ATOM    134  SD  MET A 130       6.961  16.149  26.585  1.00  9.01           S  
ATOM    135  CE  MET A 130       5.528  17.206  26.852  1.00 10.02           C  
ATOM    136  N   LEU A 131       7.600  16.752  21.373  1.00  6.58           N  
ATOM    137  CA  LEU A 131       7.723  17.960  20.570  1.00  7.19           C  
ATOM    138  C   LEU A 131       6.789  19.027  21.112  1.00  6.43           C  
ATOM    139  O   LEU A 131       5.570  18.815  21.172  1.00  7.80           O  
ATOM    140  CB  LEU A 131       7.360  17.644  19.119  1.00  7.79           C  
ATOM    141  CG  LEU A 131       7.428  18.820  18.140  1.00  8.40           C  
ATOM    142  CD1 LEU A 131       8.871  19.237  17.910  1.00  9.45           C  
ATOM    143  CD2 LEU A 131       6.754  18.465  16.826  1.00 10.10           C  
ATOM    144  N   ILE A 132       7.353  20.165  21.508  1.00  6.05           N  
ATOM    145  CA  ILE A 132       6.591  21.289  22.031  1.00  7.02           C  
ATOM    146  C   ILE A 132       6.577  22.363  20.946  1.00  8.14           C  
ATOM    147  O   ILE A 132       7.635  22.717  20.404  1.00  8.26           O  
ATOM    148  CB  ILE A 132       7.213  21.819  23.351  1.00  7.69           C  
ATOM    149  CG1 ILE A 132       7.300  20.697  24.408  1.00 10.46           C  
ATOM    150  CG2 ILE A 132       6.361  22.933  23.919  1.00 12.77           C  
ATOM    151  CD1 ILE A 132       8.639  19.967  24.479  1.00 12.76           C  
ATOM    152  N   THR A 133       5.385  22.848  20.598  1.00  6.97           N  
ATOM    153  CA  THR A 133       5.227  23.840  19.536  1.00  7.51           C  
ATOM    154  C   THR A 133       4.582  25.101  20.087  1.00  8.20           C  
ATOM    155  O   THR A 133       3.520  25.043  20.724  1.00  8.99           O  
ATOM    156  CB  THR A 133       4.377  23.288  18.372  1.00  8.85           C  
ATOM    157  OG1 THR A 133       5.013  22.128  17.819  1.00  8.97           O  
ATOM    158  CG2 THR A 133       4.215  24.349  17.270  1.00  8.42           C  
ATOM    159  N   ILE A 134       5.246  26.234  19.863  1.00  7.29           N  
ATOM    160  CA AILE A 134       4.741  27.536  20.287  0.50  7.26           C  
ATOM    161  CA BILE A 134       4.744  27.536  20.291  0.50  7.38           C  
ATOM    162  C   ILE A 134       4.515  28.380  19.044  1.00  6.88           C  
ATOM    163  O   ILE A 134       5.440  28.575  18.251  1.00  7.67           O  
ATOM    164  CB AILE A 134       5.749  28.267  21.225  0.50  7.00           C  
ATOM    165  CB BILE A 134       5.752  28.263  21.232  0.50  7.29           C  
ATOM    166  CG1AILE A 134       6.161  27.386  22.417  0.50  7.97           C  
ATOM    167  CG1BILE A 134       6.054  27.431  22.487  0.50  8.47           C  
ATOM    168  CG2AILE A 134       5.202  29.627  21.683  0.50  9.93           C  
ATOM    169  CG2BILE A 134       5.236  29.641  21.633  0.50 10.14           C  
ATOM    170  CD1AILE A 134       5.010  26.809  23.233  0.50  8.74           C  
ATOM    171  CD1BILE A 134       7.251  26.491  22.354  0.50 11.74           C  
ATOM    172  N   LEU A 135       3.288  28.870  18.873  1.00  7.46           N  
ATOM    173  CA  LEU A 135       2.962  29.775  17.767  1.00  8.33           C  
ATOM    174  C   LEU A 135       2.623  31.131  18.339  1.00  8.63           C  
ATOM    175  O   LEU A 135       1.849  31.236  19.282  1.00  9.05           O  
ATOM    176  CB  LEU A 135       1.760  29.263  16.970  1.00 10.16           C  
ATOM    177  CG  LEU A 135       1.918  27.942  16.218  1.00 12.05           C  
ATOM    178  CD1 LEU A 135       0.575  27.497  15.672  1.00 17.13           C  
ATOM    179  CD2 LEU A 135       2.889  28.121  15.080  1.00 17.00           C  
ATOM    180  N   GLY A 136       3.192  32.177  17.758  1.00  8.50           N  
ATOM    181  CA  GLY A 136       2.890  33.525  18.201  1.00  9.35           C  
ATOM    182  C   GLY A 136       3.318  34.540  17.173  1.00  9.74           C  
ATOM    183  O   GLY A 136       3.785  34.176  16.087  1.00 10.89           O  
ATOM    184  N   THR A 137       3.164  35.810  17.522  1.00  8.68           N  
ATOM    185  CA  THR A 137       3.618  36.902  16.676  1.00  9.29           C  
ATOM    186  C   THR A 137       4.421  37.839  17.554  1.00  8.24           C  
ATOM    187  O   THR A 137       3.996  38.169  18.660  1.00  9.23           O  
ATOM    188  CB  THR A 137       2.414  37.638  16.049  1.00  9.50           C  
ATOM    189  OG1 THR A 137       1.655  36.709  15.274  1.00 14.49           O  
ATOM    190  CG2 THR A 137       2.862  38.804  15.162  1.00 10.63           C  
ATOM    191  N   VAL A 138       5.596  38.250  17.087  1.00  7.74           N  
ATOM    192  CA  VAL A 138       6.405  39.180  17.845  1.00  7.79           C  
ATOM    193  C   VAL A 138       5.750  40.550  17.774  1.00 10.04           C  
ATOM    194  O   VAL A 138       5.320  40.989  16.708  1.00 10.30           O  
ATOM    195  CB  VAL A 138       7.851  39.266  17.308  1.00  8.01           C  
ATOM    196  CG1 VAL A 138       8.685  40.178  18.176  1.00  8.92           C  
ATOM    197  CG2 VAL A 138       8.499  37.895  17.264  1.00  9.34           C  
ATOM    198  N   LYS A 139       5.663  41.220  18.913  1.00 10.58           N  
ATOM    199  CA  LYS A 139       5.107  42.570  18.942  1.00 12.19           C  
ATOM    200  C   LYS A 139       6.033  43.540  18.209  1.00 13.39           C  
ATOM    201  O   LYS A 139       7.212  43.253  18.041  1.00 11.99           O  
ATOM    202  CB  LYS A 139       4.910  43.014  20.386  1.00 12.30           C  
ATOM    203  CG  LYS A 139       3.798  42.278  21.094  1.00 13.60           C  
ATOM    204  CD  LYS A 139       3.671  42.762  22.530  1.00 20.43           C  
ATOM    205  CE  LYS A 139       2.528  42.083  23.264  1.00 25.64           C  
ATOM    206  NZ  LYS A 139       2.467  42.544  24.681  1.00 29.90           N  
ATOM    207  N   PRO A 140       5.501  44.688  17.742  1.00 14.16           N  
ATOM    208  CA  PRO A 140       6.389  45.728  17.222  1.00 15.76           C  
ATOM    209  C   PRO A 140       7.329  46.225  18.323  1.00 16.11           C  
ATOM    210  O   PRO A 140       6.951  46.235  19.494  1.00 17.68           O  
ATOM    211  CB  PRO A 140       5.421  46.848  16.805  1.00 17.87           C  
ATOM    212  CG  PRO A 140       4.091  46.189  16.670  1.00 18.73           C  
ATOM    213  CD  PRO A 140       4.081  45.073  17.663  1.00 15.40           C  
ATOM    214  N   ASN A 141       8.551  46.603  17.956  1.00 18.30           N  
ATOM    215  CA  ASN A 141       9.525  47.124  18.929  1.00 18.81           C  
ATOM    216  C   ASN A 141       9.766  46.184  20.124  1.00 17.68           C  
ATOM    217  O   ASN A 141       9.903  46.624  21.272  1.00 16.37           O  
ATOM    218  CB  ASN A 141       9.115  48.528  19.415  1.00 21.65           C  
ATOM    219  CG  ASN A 141       8.770  49.470  18.271  1.00 25.36           C  
ATOM    220  OD1 ASN A 141       7.667  50.015  18.217  1.00 32.07           O  
ATOM    221  ND2 ASN A 141       9.708  49.656  17.346  1.00 28.55           N  
ATOM    222  N   ALA A 142       9.806  44.883  19.844  1.00 15.22           N  
ATOM    223  CA  ALA A 142      10.032  43.879  20.879  1.00 11.86           C  
ATOM    224  C   ALA A 142      11.422  43.985  21.481  1.00 10.40           C  
ATOM    225  O   ALA A 142      12.380  44.385  20.809  1.00 11.21           O  
ATOM    226  CB  ALA A 142       9.830  42.490  20.307  1.00 11.67           C  
ATOM    227  N   ASN A 143      11.512  43.619  22.758  1.00 10.37           N  
ATOM    228  CA AASN A 143      12.790  43.574  23.458  0.50 11.02           C  
ATOM    229  CA BASN A 143      12.783  43.583  23.470  0.50 11.71           C  
ATOM    230  C   ASN A 143      13.250  42.152  23.749  1.00 10.42           C  
ATOM    231  O   ASN A 143      14.432  41.852  23.652  1.00  9.74           O  
ATOM    232  CB AASN A 143      12.719  44.364  24.767  0.50 13.07           C  
ATOM    233  CB BASN A 143      12.667  44.366  24.783  0.50 14.24           C  
ATOM    234  CG AASN A 143      12.608  45.858  24.544  0.50 12.94           C  
ATOM    235  CG BASN A 143      13.992  44.491  25.515  0.50 17.69           C  
ATOM    236  OD1AASN A 143      11.723  46.511  25.095  0.50 18.72           O  
ATOM    237  OD1BASN A 143      14.957  45.047  24.991  0.50 24.00           O  
ATOM    238  ND2AASN A 143      13.504  46.407  23.732  0.50 14.79           N  
ATOM    239  ND2BASN A 143      14.037  43.986  26.743  0.50 21.93           N  
ATOM    240  N   ARG A 144      12.311  41.274  24.106  1.00  9.95           N  
ATOM    241  CA  ARG A 144      12.683  39.924  24.533  1.00 10.13           C  
ATOM    242  C   ARG A 144      11.572  38.909  24.341  1.00  9.31           C  
ATOM    243  O   ARG A 144      10.384  39.253  24.305  1.00 10.07           O  
ATOM    244  CB  ARG A 144      13.084  39.935  26.016  1.00 12.36           C  
ATOM    245  CG  ARG A 144      11.913  40.225  26.966  1.00 14.03           C  
ATOM    246  CD  ARG A 144      12.339  40.370  28.424  1.00 16.64           C  
ATOM    247  NE  ARG A 144      12.985  39.169  28.960  1.00 16.85           N  
ATOM    248  CZ  ARG A 144      12.351  38.108  29.460  1.00 17.20           C  
ATOM    249  NH1 ARG A 144      11.021  38.052  29.496  1.00 20.67           N  
ATOM    250  NH2 ARG A 144      13.060  37.081  29.922  1.00 18.75           N  
ATOM    251  N   ILE A 145      11.979  37.650  24.216  1.00  8.47           N  
ATOM    252  CA  ILE A 145      11.086  36.501  24.309  1.00  9.10           C  
ATOM    253  C   ILE A 145      11.789  35.551  25.268  1.00  7.87           C  
ATOM    254  O   ILE A 145      13.018  35.511  25.295  1.00  7.39           O  
ATOM    255  CB  ILE A 145      10.927  35.794  22.953  1.00  9.41           C  
ATOM    256  CG1 ILE A 145      10.313  36.733  21.907  1.00 11.63           C  
ATOM    257  CG2 ILE A 145      10.068  34.508  23.106  1.00 11.97           C  
ATOM    258  CD1 ILE A 145      10.337  36.181  20.493  1.00 12.94           C  
ATOM    259  N   ALA A 146      11.027  34.783  26.045  1.00  7.53           N  
ATOM    260  CA  ALA A 146      11.620  33.728  26.870  1.00  8.02           C  
ATOM    261  C   ALA A 146      10.753  32.481  26.919  1.00  6.69           C  
ATOM    262  O   ALA A 146       9.538  32.556  27.154  1.00  8.69           O  
ATOM    263  CB  ALA A 146      11.908  34.233  28.283  1.00  8.74           C  
ATOM    264  N   LEU A 147      11.375  31.336  26.669  1.00  5.88           N  
ATOM    265  CA  LEU A 147      10.811  30.037  27.029  1.00  6.28           C  
ATOM    266  C   LEU A 147      11.608  29.500  28.193  1.00  6.54           C  
ATOM    267  O   LEU A 147      12.838  29.441  28.119  1.00  7.68           O  
ATOM    268  CB  LEU A 147      10.918  29.045  25.874  1.00  7.52           C  
ATOM    269  CG  LEU A 147      10.177  29.336  24.570  1.00 13.22           C  
ATOM    270  CD1 LEU A 147      10.236  28.131  23.655  1.00 12.92           C  
ATOM    271  CD2 LEU A 147       8.746  29.761  24.791  1.00 17.35           C  
ATOM    272  N   ASP A 148      10.920  29.101  29.260  1.00  5.12           N  
ATOM    273  CA  ASP A 148      11.564  28.563  30.446  1.00  5.74           C  
ATOM    274  C   ASP A 148      10.998  27.190  30.766  1.00  5.67           C  
ATOM    275  O   ASP A 148       9.881  27.072  31.277  1.00  5.66           O  
ATOM    276  CB  ASP A 148      11.368  29.528  31.620  1.00  6.75           C  
ATOM    277  CG  ASP A 148      12.168  30.795  31.452  1.00  9.29           C  
ATOM    278  OD1 ASP A 148      13.405  30.699  31.522  1.00  9.63           O  
ATOM    279  OD2 ASP A 148      11.578  31.876  31.223  1.00 10.49           O  
ATOM    280  N   PHE A 149      11.763  26.146  30.458  1.00  5.60           N  
ATOM    281  CA  PHE A 149      11.393  24.789  30.847  1.00  5.01           C  
ATOM    282  C   PHE A 149      11.859  24.628  32.279  1.00  5.43           C  
ATOM    283  O   PHE A 149      13.068  24.666  32.538  1.00  5.47           O  
ATOM    284  CB  PHE A 149      12.067  23.764  29.931  1.00  5.52           C  
ATOM    285  CG  PHE A 149      11.506  23.729  28.542  1.00  5.44           C  
ATOM    286  CD1 PHE A 149      10.507  22.818  28.209  1.00  7.71           C  
ATOM    287  CD2 PHE A 149      11.979  24.595  27.564  1.00  7.03           C  
ATOM    288  CE1 PHE A 149       9.979  22.773  26.929  1.00  8.34           C  
ATOM    289  CE2 PHE A 149      11.445  24.563  26.269  1.00  7.26           C  
ATOM    290  CZ  PHE A 149      10.440  23.647  25.960  1.00  7.38           C  
ATOM    291  N   GLN A 150      10.909  24.458  33.199  1.00  5.82           N  
ATOM    292  CA AGLN A 150      11.240  24.461  34.619  0.50  6.19           C  
ATOM    293  CA BGLN A 150      11.172  24.488  34.639  0.50  5.78           C  
ATOM    294  C   GLN A 150      11.134  23.117  35.303  1.00  5.36           C  
ATOM    295  O   GLN A 150      10.324  22.271  34.929  1.00  6.82           O  
ATOM    296  CB AGLN A 150      10.402  25.493  35.372  0.50  7.89           C  
ATOM    297  CB BGLN A 150      10.143  25.390  35.326  0.50  6.48           C  
ATOM    298  CG AGLN A 150      10.739  26.924  34.984  0.50 10.90           C  
ATOM    299  CG BGLN A 150      10.128  26.816  34.781  0.50  8.83           C  
ATOM    300  CD AGLN A 150      10.403  27.914  36.070  0.50 15.51           C  
ATOM    301  CD BGLN A 150       8.813  27.525  35.013  0.50 15.40           C  
ATOM    302  OE1AGLN A 150       9.586  28.814  35.870  0.50 20.52           O  
ATOM    303  OE1BGLN A 150       8.063  27.773  34.073  0.50 20.07           O  
ATOM    304  NE2AGLN A 150      11.030  27.757  37.234  0.50 13.23           N  
ATOM    305  NE2BGLN A 150       8.522  27.851  36.267  0.50 16.25           N  
ATOM    306  N   ARG A 151      12.007  22.937  36.294  1.00  6.18           N  
ATOM    307  CA  ARG A 151      11.980  21.804  37.216  1.00  5.36           C  
ATOM    308  C   ARG A 151      11.833  22.458  38.590  1.00  5.63           C  
ATOM    309  O   ARG A 151      12.813  22.881  39.202  1.00  5.61           O  
ATOM    310  CB  ARG A 151      13.263  20.969  37.126  1.00  6.54           C  
ATOM    311  CG  ARG A 151      13.351  19.899  38.222  1.00  7.02           C  
ATOM    312  CD  ARG A 151      14.518  18.919  38.037  1.00  7.29           C  
ATOM    313  NE  ARG A 151      14.591  18.038  39.208  1.00  7.26           N  
ATOM    314  CZ  ARG A 151      15.415  18.190  40.249  1.00  7.85           C  
ATOM    315  NH1 ARG A 151      16.321  19.163  40.281  1.00  9.11           N  
ATOM    316  NH2 ARG A 151      15.336  17.335  41.266  1.00  9.38           N  
ATOM    317  N   GLY A 152      10.589  22.575  39.058  1.00  5.96           N  
ATOM    318  CA  GLY A 152      10.307  23.367  40.254  1.00  7.87           C  
ATOM    319  C   GLY A 152      10.787  24.790  40.056  1.00  7.18           C  
ATOM    320  O   GLY A 152      10.471  25.419  39.051  1.00  8.00           O  
ATOM    321  N   ASN A 153      11.562  25.295  41.006  1.00  5.76           N  
ATOM    322  CA  ASN A 153      12.139  26.624  40.866  1.00  7.11           C  
ATOM    323  C   ASN A 153      13.330  26.710  39.899  1.00  6.91           C  
ATOM    324  O   ASN A 153      13.754  27.813  39.512  1.00  7.86           O  
ATOM    325  CB  ASN A 153      12.561  27.161  42.228  1.00  7.91           C  
ATOM    326  CG  ASN A 153      13.027  28.584  42.157  1.00  9.52           C  
ATOM    327  OD1 ASN A 153      12.267  29.469  41.756  1.00 11.38           O  
ATOM    328  ND2 ASN A 153      14.279  28.816  42.525  1.00 10.18           N  
ATOM    329  N   ASP A 154      13.895  25.560  39.529  1.00  5.89           N  
ATOM    330  CA  ASP A 154      15.035  25.563  38.628  1.00  5.90           C  
ATOM    331  C   ASP A 154      14.550  25.753  37.201  1.00  6.00           C  
ATOM    332  O   ASP A 154      13.424  25.385  36.864  1.00  6.34           O  
ATOM    333  CB  ASP A 154      15.817  24.262  38.748  1.00  6.42           C  
ATOM    334  CG  ASP A 154      16.683  24.203  39.993  1.00  5.93           C  
ATOM    335  OD1 ASP A 154      16.794  25.208  40.733  1.00  6.82           O  
ATOM    336  OD2 ASP A 154      17.273  23.139  40.216  1.00  8.19           O  
ATOM    337  N   VAL A 155      15.397  26.351  36.367  1.00  5.44           N  
ATOM    338  CA  VAL A 155      15.098  26.436  34.941  1.00  5.96           C  
ATOM    339  C   VAL A 155      16.054  25.511  34.204  1.00  5.54           C  
ATOM    340  O   VAL A 155      17.240  25.799  34.078  1.00  5.95           O  
ATOM    341  CB  VAL A 155      15.177  27.879  34.387  1.00  6.36           C  
ATOM    342  CG1 VAL A 155      14.808  27.885  32.914  1.00  6.61           C  
ATOM    343  CG2 VAL A 155      14.231  28.801  35.154  1.00  8.10           C  
ATOM    344  N   ALA A 156      15.542  24.384  33.729  1.00  5.19           N  
ATOM    345  CA  ALA A 156      16.351  23.423  32.986  1.00  5.18           C  
ATOM    346  C   ALA A 156      16.862  24.005  31.675  1.00  5.48           C  
ATOM    347  O   ALA A 156      18.003  23.772  31.290  1.00  5.25           O  
ATOM    348  CB  ALA A 156      15.539  22.166  32.709  1.00  5.77           C  
ATOM    349  N   PHE A 157      16.003  24.743  30.982  1.00  5.20           N  
ATOM    350  CA  PHE A 157      16.348  25.301  29.685  1.00  4.12           C  
ATOM    351  C   PHE A 157      15.616  26.626  29.504  1.00  5.14           C  
ATOM    352  O   PHE A 157      14.390  26.663  29.420  1.00  4.70           O  
ATOM    353  CB  PHE A 157      15.999  24.294  28.575  1.00  6.45           C  
ATOM    354  CG  PHE A 157      16.226  24.793  27.159  1.00  4.84           C  
ATOM    355  CD1 PHE A 157      17.328  25.576  26.817  1.00  5.75           C  
ATOM    356  CD2 PHE A 157      15.345  24.423  26.153  1.00  4.93           C  
ATOM    357  CE1 PHE A 157      17.518  26.008  25.500  1.00  6.37           C  
ATOM    358  CE2 PHE A 157      15.541  24.841  24.839  1.00  5.55           C  
ATOM    359  CZ  PHE A 157      16.623  25.629  24.519  1.00  5.88           C  
ATOM    360  N   HIS A 158      16.398  27.704  29.497  1.00  4.83           N  
ATOM    361  CA  HIS A 158      15.955  29.075  29.261  1.00  5.00           C  
ATOM    362  C   HIS A 158      16.407  29.403  27.854  1.00  5.14           C  
ATOM    363  O   HIS A 158      17.598  29.349  27.557  1.00  5.61           O  
ATOM    364  CB  HIS A 158      16.667  29.959  30.296  1.00  6.50           C  
ATOM    365  CG  HIS A 158      16.472  31.438  30.153  1.00  5.82           C  
ATOM    366  ND1 HIS A 158      15.299  32.069  30.499  1.00  7.00           N  
ATOM    367  CD2 HIS A 158      17.356  32.423  29.853  1.00  6.77           C  
ATOM    368  CE1 HIS A 158      15.447  33.378  30.360  1.00  8.30           C  
ATOM    369  NE2 HIS A 158      16.687  33.619  29.972  1.00  8.45           N  
ATOM    370  N   PHE A 159      15.440  29.713  26.992  1.00  4.94           N  
ATOM    371  CA  PHE A 159      15.675  30.073  25.590  1.00  5.01           C  
ATOM    372  C   PHE A 159      15.180  31.507  25.448  1.00  5.05           C  
ATOM    373  O   PHE A 159      13.982  31.772  25.557  1.00  5.98           O  
ATOM    374  CB  PHE A 159      14.901  29.106  24.690  1.00  5.60           C  
ATOM    375  CG  PHE A 159      14.878  29.488  23.223  1.00  5.40           C  
ATOM    376  CD1 PHE A 159      15.881  29.061  22.359  1.00  5.96           C  
ATOM    377  CD2 PHE A 159      13.815  30.229  22.705  1.00  6.62           C  
ATOM    378  CE1 PHE A 159      15.836  29.386  20.988  1.00  6.84           C  
ATOM    379  CE2 PHE A 159      13.765  30.574  21.352  1.00  6.09           C  
ATOM    380  CZ  PHE A 159      14.771  30.148  20.489  1.00  5.65           C  
ATOM    381  N   ASN A 160      16.110  32.435  25.205  1.00  5.45           N  
ATOM    382  CA  ASN A 160      15.875  33.853  25.439  1.00  6.70           C  
ATOM    383  C   ASN A 160      16.387  34.736  24.291  1.00  6.33           C  
ATOM    384  O   ASN A 160      17.482  35.298  24.368  1.00  7.14           O  
ATOM    385  CB  ASN A 160      16.520  34.224  26.785  1.00  6.95           C  
ATOM    386  CG  ASN A 160      16.438  35.715  27.132  1.00  7.93           C  
ATOM    387  OD1 ASN A 160      17.304  36.218  27.851  1.00  9.46           O  
ATOM    388  ND2 ASN A 160      15.412  36.413  26.661  1.00  9.20           N  
ATOM    389  N   PRO A 161      15.594  34.859  23.215  1.00  5.74           N  
ATOM    390  CA  PRO A 161      15.878  35.861  22.185  1.00  6.64           C  
ATOM    391  C   PRO A 161      15.858  37.274  22.758  1.00  6.78           C  
ATOM    392  O   PRO A 161      14.901  37.692  23.419  1.00  7.16           O  
ATOM    393  CB  PRO A 161      14.726  35.692  21.192  1.00  6.61           C  
ATOM    394  CG  PRO A 161      14.279  34.254  21.391  1.00  7.39           C  
ATOM    395  CD  PRO A 161      14.434  34.021  22.865  1.00  7.15           C  
ATOM    396  N   ARG A 162      16.943  37.994  22.498  1.00  7.34           N  
ATOM    397  CA  ARG A 162      17.087  39.389  22.896  1.00  7.72           C  
ATOM    398  C   ARG A 162      17.227  40.238  21.638  1.00  7.72           C  
ATOM    399  O   ARG A 162      18.132  40.006  20.830  1.00  8.52           O  
ATOM    400  CB  ARG A 162      18.306  39.567  23.806  1.00  8.63           C  
ATOM    401  CG  ARG A 162      18.181  38.814  25.109  1.00  8.11           C  
ATOM    402  CD  ARG A 162      19.421  38.947  25.959  1.00 10.47           C  
ATOM    403  NE  ARG A 162      19.300  38.109  27.150  1.00 10.25           N  
ATOM    404  CZ  ARG A 162      20.204  38.042  28.122  1.00 10.75           C  
ATOM    405  NH1 ARG A 162      21.318  38.771  28.062  1.00 12.53           N  
ATOM    406  NH2 ARG A 162      19.988  37.240  29.158  1.00 11.97           N  
ATOM    407  N   PHE A 163      16.332  41.214  21.486  1.00  9.55           N  
ATOM    408  CA  PHE A 163      16.249  42.012  20.262  1.00 10.20           C  
ATOM    409  C   PHE A 163      17.163  43.225  20.254  1.00 10.84           C  
ATOM    410  O   PHE A 163      17.433  43.788  19.188  1.00 10.56           O  
ATOM    411  CB  PHE A 163      14.808  42.452  20.028  1.00  9.02           C  
ATOM    412  CG  PHE A 163      13.912  41.344  19.571  1.00  9.86           C  
ATOM    413  CD1 PHE A 163      13.395  40.418  20.480  1.00  9.93           C  
ATOM    414  CD2 PHE A 163      13.583  41.220  18.225  1.00  9.78           C  
ATOM    415  CE1 PHE A 163      12.573  39.379  20.049  1.00  9.82           C  
ATOM    416  CE2 PHE A 163      12.754  40.195  17.784  1.00 10.58           C  
ATOM    417  CZ  PHE A 163      12.245  39.271  18.695  1.00 10.83           C  
ATOM    418  N   ASN A 164      17.630  43.628  21.431  1.00 10.73           N  
ATOM    419  CA  ASN A 164      18.512  44.782  21.548  1.00 13.95           C  
ATOM    420  C   ASN A 164      19.423  44.644  22.760  1.00 14.58           C  
ATOM    421  O   ASN A 164      19.173  45.232  23.815  1.00 17.03           O  
ATOM    422  CB  ASN A 164      17.696  46.087  21.582  1.00 15.10           C  
ATOM    423  CG  ASN A 164      18.568  47.349  21.531  1.00 18.45           C  
ATOM    424  OD1 ASN A 164      18.047  48.466  21.472  1.00 24.81           O  
ATOM    425  ND2 ASN A 164      19.884  47.177  21.565  1.00 14.04           N  
ATOM    426  N   GLU A 165      20.468  43.841  22.599  1.00 12.95           N  
ATOM    427  CA  GLU A 165      21.538  43.766  23.585  1.00 15.80           C  
ATOM    428  C   GLU A 165      22.747  44.466  22.982  1.00 14.94           C  
ATOM    429  O   GLU A 165      23.427  43.912  22.118  1.00 13.93           O  
ATOM    430  CB  GLU A 165      21.874  42.314  23.947  1.00 15.76           C  
ATOM    431  CG  GLU A 165      22.827  42.200  25.141  1.00 16.99           C  
ATOM    432  CD  GLU A 165      23.377  40.800  25.340  1.00 17.40           C  
ATOM    433  OE1 GLU A 165      24.050  40.274  24.424  1.00 18.45           O  
ATOM    434  OE2 GLU A 165      23.159  40.229  26.431  1.00 19.02           O  
ATOM    435  N   ASN A 166      22.997  45.694  23.435  1.00 16.19           N  
ATOM    436  CA  ASN A 166      24.046  46.539  22.863  1.00 16.77           C  
ATOM    437  C   ASN A 166      23.904  46.645  21.333  1.00 13.70           C  
ATOM    438  O   ASN A 166      24.886  46.531  20.596  1.00 15.00           O  
ATOM    439  CB  ASN A 166      25.444  46.041  23.269  1.00 19.41           C  
ATOM    440  CG  ASN A 166      25.627  45.965  24.783  1.00 24.92           C  
ATOM    441  OD1 ASN A 166      25.264  46.887  25.516  1.00 29.72           O  
ATOM    442  ND2 ASN A 166      26.199  44.861  25.253  1.00 30.81           N  
ATOM    443  N   ASN A 167      22.663  46.845  20.884  1.00 13.00           N  
ATOM    444  CA  ASN A 167      22.318  47.029  19.461  1.00 13.84           C  
ATOM    445  C   ASN A 167      22.587  45.809  18.582  1.00 13.78           C  
ATOM    446  O   ASN A 167      22.759  45.915  17.361  1.00 12.92           O  
ATOM    447  CB  ASN A 167      22.976  48.298  18.907  1.00 13.99           C  
ATOM    448  CG  ASN A 167      22.505  49.536  19.630  1.00 15.46           C  
ATOM    449  OD1 ASN A 167      21.305  49.805  19.700  1.00 18.48           O  
ATOM    450  ND2 ASN A 167      23.442  50.288  20.193  1.00 16.57           N  
ATOM    451  N   ARG A 168      22.613  44.649  19.232  1.00 13.44           N  
ATOM    452  CA  ARG A 168      22.757  43.365  18.561  1.00 13.40           C  
ATOM    453  C   ARG A 168      21.552  42.509  18.927  1.00 12.67           C  
ATOM    454  O   ARG A 168      20.922  42.723  19.966  1.00 11.81           O  
ATOM    455  CB  ARG A 168      24.037  42.644  19.011  1.00 15.09           C  
ATOM    456  CG  ARG A 168      25.308  43.493  19.018  1.00 20.87           C  
ATOM    457  CD  ARG A 168      25.926  43.612  17.638  1.00 29.92           C  
ATOM    458  NE  ARG A 168      27.065  44.532  17.610  1.00 36.28           N  
ATOM    459  CZ  ARG A 168      28.332  44.186  17.844  1.00 39.81           C  
ATOM    460  NH1 ARG A 168      28.651  42.930  18.137  1.00 39.89           N  
ATOM    461  NH2 ARG A 168      29.288  45.106  17.788  1.00 42.01           N  
ATOM    462  N   ARG A 169      21.232  41.564  18.048  1.00 11.49           N  
ATOM    463  CA AARG A 169      20.179  40.579  18.294  0.50 10.94           C  
ATOM    464  CA BARG A 169      20.189  40.581  18.311  0.50 11.07           C  
ATOM    465  C   ARG A 169      20.867  39.249  18.580  1.00 10.76           C  
ATOM    466  O   ARG A 169      21.727  38.813  17.813  1.00 12.44           O  
ATOM    467  CB AARG A 169      19.242  40.458  17.082  0.50 10.47           C  
ATOM    468  CB BARG A 169      19.237  40.479  17.123  0.50 11.14           C  
ATOM    469  CG AARG A 169      18.499  41.759  16.702  0.50 11.48           C  
ATOM    470  CG BARG A 169      18.747  41.836  16.635  0.50 14.25           C  
ATOM    471  CD AARG A 169      17.396  41.545  15.657  0.50 12.32           C  
ATOM    472  CD BARG A 169      17.493  41.721  15.810  0.50 15.69           C  
ATOM    473  NE AARG A 169      17.870  40.844  14.463  0.50 13.30           N  
ATOM    474  NE BARG A 169      17.229  42.935  15.041  0.50 19.07           N  
ATOM    475  CZ AARG A 169      17.090  40.377  13.490  0.50 12.64           C  
ATOM    476  CZ BARG A 169      16.593  44.008  15.504  0.50 12.98           C  
ATOM    477  NH1AARG A 169      15.772  40.526  13.541  0.50 13.20           N  
ATOM    478  NH1BARG A 169      16.146  44.056  16.756  0.50 13.37           N  
ATOM    479  NH2AARG A 169      17.634  39.750  12.458  0.50 13.36           N  
ATOM    480  NH2BARG A 169      16.405  45.044  14.705  0.50 14.52           N  
ATOM    481  N   VAL A 170      20.495  38.608  19.686  1.00  8.84           N  
ATOM    482  CA  VAL A 170      21.166  37.374  20.093  1.00 10.44           C  
ATOM    483  C   VAL A 170      20.196  36.484  20.849  1.00  9.23           C  
ATOM    484  O   VAL A 170      19.301  36.978  21.530  1.00 10.32           O  
ATOM    485  CB  VAL A 170      22.430  37.680  20.968  1.00 10.56           C  
ATOM    486  CG1 VAL A 170      22.051  38.373  22.281  1.00 12.55           C  
ATOM    487  CG2 VAL A 170      23.258  36.412  21.223  1.00 13.99           C  
ATOM    488  N   ILE A 171      20.374  35.174  20.722  1.00  8.98           N  
ATOM    489  CA  ILE A 171      19.618  34.247  21.553  1.00  9.16           C  
ATOM    490  C   ILE A 171      20.520  33.731  22.671  1.00  8.29           C  
ATOM    491  O   ILE A 171      21.605  33.207  22.413  1.00  9.99           O  
ATOM    492  CB  ILE A 171      18.991  33.111  20.729  1.00 11.82           C  
ATOM    493  CG1 ILE A 171      18.005  33.714  19.709  1.00 13.04           C  
ATOM    494  CG2 ILE A 171      18.265  32.128  21.665  1.00 10.40           C  
ATOM    495  CD1 ILE A 171      17.558  32.778  18.621  1.00 15.03           C  
ATOM    496  N   VAL A 172      20.084  33.947  23.909  1.00  7.49           N  
ATOM    497  CA  VAL A 172      20.822  33.484  25.078  1.00  7.08           C  
ATOM    498  C   VAL A 172      20.120  32.251  25.645  1.00  6.58           C  
ATOM    499  O   VAL A 172      18.913  32.296  25.902  1.00  7.05           O  
ATOM    500  CB  VAL A 172      20.891  34.584  26.155  1.00  7.94           C  
ATOM    501  CG1 VAL A 172      21.522  34.054  27.442  1.00 11.20           C  
ATOM    502  CG2 VAL A 172      21.660  35.801  25.629  1.00 10.85           C  
ATOM    503  N   CYS A 173      20.867  31.162  25.807  1.00  6.52           N  
ATOM    504  CA  CYS A 173      20.349  29.961  26.453  1.00  6.26           C  
ATOM    505  C   CYS A 173      21.124  29.680  27.734  1.00  7.37           C  
ATOM    506  O   CYS A 173      22.341  29.900  27.802  1.00  8.10           O  
ATOM    507  CB  CYS A 173      20.439  28.761  25.514  1.00  7.17           C  
ATOM    508  SG  CYS A 173      19.401  28.924  24.028  1.00  7.82           S  
ATOM    509  N   ASN A 174      20.422  29.205  28.756  1.00  5.59           N  
ATOM    510  CA  ASN A 174      21.051  28.957  30.047  1.00  6.77           C  
ATOM    511  C   ASN A 174      20.182  28.060  30.916  1.00  6.22           C  
ATOM    512  O   ASN A 174      19.079  27.664  30.515  1.00  5.80           O  
ATOM    513  CB  ASN A 174      21.344  30.288  30.757  1.00  7.20           C  
ATOM    514  CG  ASN A 174      22.552  30.218  31.694  1.00  7.09           C  
ATOM    515  OD1 ASN A 174      23.060  29.146  32.024  1.00  7.05           O  
ATOM    516  ND2 ASN A 174      23.014  31.393  32.124  1.00  9.20           N  
ATOM    517  N   THR A 175      20.702  27.752  32.104  1.00  5.81           N  
ATOM    518  CA  THR A 175      20.051  26.933  33.107  1.00  5.84           C  
ATOM    519  C   THR A 175      20.185  27.681  34.435  1.00  5.30           C  
ATOM    520  O   THR A 175      21.243  28.270  34.721  1.00  6.36           O  
ATOM    521  CB  THR A 175      20.760  25.562  33.182  1.00  5.56           C  
ATOM    522  OG1 THR A 175      20.497  24.822  31.987  1.00  5.71           O  
ATOM    523  CG2 THR A 175      20.328  24.742  34.388  1.00  7.75           C  
ATOM    524  N   LYS A 176      19.111  27.674  35.228  1.00  5.58           N  
ATOM    525  CA  LYS A 176      19.130  28.267  36.568  1.00  7.07           C  
ATOM    526  C   LYS A 176      18.997  27.145  37.587  1.00  7.00           C  
ATOM    527  O   LYS A 176      18.029  26.390  37.543  1.00  6.64           O  
ATOM    528  CB  LYS A 176      17.965  29.252  36.722  1.00  8.31           C  
ATOM    529  CG  LYS A 176      18.078  30.245  37.904  1.00 10.38           C  
ATOM    530  CD  LYS A 176      16.751  30.997  38.056  1.00 15.49           C  
ATOM    531  CE  LYS A 176      16.851  32.209  38.955  1.00 21.78           C  
ATOM    532  NZ  LYS A 176      15.509  32.847  39.087  1.00 25.30           N  
ATOM    533  N   LEU A 177      19.978  27.035  38.483  1.00  7.21           N  
ATOM    534  CA  LEU A 177      19.972  26.030  39.548  1.00  7.84           C  
ATOM    535  C   LEU A 177      20.115  26.731  40.886  1.00  9.26           C  
ATOM    536  O   LEU A 177      21.012  27.559  41.055  1.00  9.12           O  
ATOM    537  CB  LEU A 177      21.127  25.038  39.373  1.00  8.12           C  
ATOM    538  CG  LEU A 177      21.190  24.263  38.059  1.00  8.03           C  
ATOM    539  CD1 LEU A 177      22.486  23.465  37.967  1.00 10.84           C  
ATOM    540  CD2 LEU A 177      19.985  23.339  37.892  1.00  9.71           C  
ATOM    541  N   ASP A 178      19.230  26.402  41.828  1.00  9.54           N  
ATOM    542  CA  ASP A 178      19.251  27.012  43.171  1.00 11.12           C  
ATOM    543  C   ASP A 178      19.324  28.546  43.095  1.00 13.05           C  
ATOM    544  O   ASP A 178      20.034  29.196  43.870  1.00 14.16           O  
ATOM    545  CB  ASP A 178      20.392  26.422  44.022  1.00 11.68           C  
ATOM    546  CG  ASP A 178      20.168  24.953  44.360  1.00 16.49           C  
ATOM    547  OD1 ASP A 178      19.012  24.476  44.283  1.00 17.23           O  
ATOM    548  OD2 ASP A 178      21.152  24.273  44.722  1.00 22.74           O  
ATOM    549  N   ASN A 179      18.570  29.111  42.152  1.00 12.81           N  
ATOM    550  CA  ASN A 179      18.499  30.565  41.916  1.00 14.16           C  
ATOM    551  C   ASN A 179      19.729  31.206  41.271  1.00 15.36           C  
ATOM    552  O   ASN A 179      19.830  32.435  41.208  1.00 19.37           O  
ATOM    553  CB  ASN A 179      18.103  31.332  43.193  1.00 15.78           C  
ATOM    554  CG  ASN A 179      16.713  31.953  43.106  1.00 19.84           C  
ATOM    555  OD1 ASN A 179      15.842  31.498  42.357  1.00 21.17           O  
ATOM    556  ND2 ASN A 179      16.503  33.011  43.883  1.00 20.37           N  
ATOM    557  N   ASN A 180      20.652  30.386  40.776  1.00 13.12           N  
ATOM    558  CA  ASN A 180      21.850  30.896  40.111  1.00 14.08           C  
ATOM    559  C   ASN A 180      21.884  30.523  38.633  1.00 12.26           C  
ATOM    560  O   ASN A 180      21.776  29.346  38.284  1.00 11.86           O  
ATOM    561  CB  ASN A 180      23.121  30.364  40.788  1.00 16.13           C  
ATOM    562  CG  ASN A 180      23.206  30.725  42.264  1.00 21.73           C  
ATOM    563  OD1 ASN A 180      22.855  31.835  42.672  1.00 26.01           O  
ATOM    564  ND2 ASN A 180      23.678  29.780  43.071  1.00 24.80           N  
ATOM    565  N   TRP A 181      22.061  31.523  37.772  1.00 12.00           N  
ATOM    566  CA  TRP A 181      22.258  31.266  36.344  1.00 10.86           C  
ATOM    567  C   TRP A 181      23.645  30.697  36.092  1.00 12.35           C  
ATOM    568  O   TRP A 181      24.617  31.109  36.742  1.00 13.90           O  
ATOM    569  CB  TRP A 181      22.053  32.546  35.527  1.00 12.06           C  
ATOM    570  CG  TRP A 181      20.623  32.950  35.450  1.00 10.94           C  
ATOM    571  CD1 TRP A 181      20.029  34.010  36.080  1.00 12.07           C  
ATOM    572  CD2 TRP A 181      19.583  32.286  34.717  1.00  9.70           C  
ATOM    573  NE1 TRP A 181      18.689  34.056  35.772  1.00 12.09           N  
ATOM    574  CE2 TRP A 181      18.392  33.011  34.933  1.00 10.54           C  
ATOM    575  CE3 TRP A 181      19.549  31.160  33.881  1.00  9.26           C  
ATOM    576  CZ2 TRP A 181      17.175  32.636  34.357  1.00 11.05           C  
ATOM    577  CZ3 TRP A 181      18.343  30.791  33.309  1.00  8.75           C  
ATOM    578  CH2 TRP A 181      17.173  31.522  33.549  1.00  9.21           C  
ATOM    579  N   GLY A 182      23.739  29.749  35.165  1.00 10.46           N  
ATOM    580  CA  GLY A 182      25.009  29.127  34.820  1.00 10.96           C  
ATOM    581  C   GLY A 182      25.700  29.807  33.650  1.00  9.59           C  
ATOM    582  O   GLY A 182      25.512  31.005  33.421  1.00 11.09           O  
ATOM    583  N  AARG A 183      26.498  29.043  32.908  0.50 10.48           N  
ATOM    584  N  BARG A 183      26.479  29.021  32.914  0.50 11.23           N  
ATOM    585  CA AARG A 183      27.213  29.589  31.754  0.50 11.16           C  
ATOM    586  CA BARG A 183      27.192  29.472  31.720  0.50 13.13           C  
ATOM    587  C  AARG A 183      26.290  29.700  30.548  0.50 10.23           C  
ATOM    588  C  BARG A 183      26.205  29.704  30.574  0.50 11.34           C  
ATOM    589  O  AARG A 183      25.649  28.725  30.141  0.50  8.75           O  
ATOM    590  O  BARG A 183      25.414  28.818  30.244  0.50 10.16           O  
ATOM    591  CB AARG A 183      28.445  28.748  31.400  0.50 12.23           C  
ATOM    592  CB BARG A 183      28.242  28.411  31.346  0.50 13.79           C  
ATOM    593  CG AARG A 183      29.336  29.383  30.326  0.50 12.61           C  
ATOM    594  CG BARG A 183      28.764  28.432  29.912  0.50 17.04           C  
ATOM    595  CD AARG A 183      30.408  28.423  29.810  0.50 13.65           C  
ATOM    596  CD BARG A 183      29.754  27.289  29.663  0.50 17.64           C  
ATOM    597  NE AARG A 183      29.853  27.328  29.012  0.50 20.10           N  
ATOM    598  NE BARG A 183      29.157  25.967  29.862  0.50 22.90           N  
ATOM    599  CZ AARG A 183      29.584  27.396  27.709  0.50 22.11           C  
ATOM    600  CZ BARG A 183      28.598  25.232  28.903  0.50 23.35           C  
ATOM    601  NH1AARG A 183      29.813  28.511  27.025  0.50 24.18           N  
ATOM    602  NH1BARG A 183      28.546  25.676  27.652  0.50 25.80           N  
ATOM    603  NH2AARG A 183      29.082  26.337  27.088  0.50 22.21           N  
ATOM    604  NH2BARG A 183      28.088  24.045  29.196  0.50 24.55           N  
ATOM    605  N   GLU A 184      26.239  30.899  29.981  1.00  9.55           N  
ATOM    606  CA  GLU A 184      25.382  31.195  28.838  1.00  9.67           C  
ATOM    607  C   GLU A 184      25.895  30.545  27.566  1.00 10.68           C  
ATOM    608  O   GLU A 184      27.103  30.527  27.318  1.00 12.59           O  
ATOM    609  CB  GLU A 184      25.275  32.703  28.633  1.00 10.22           C  
ATOM    610  CG  GLU A 184      24.465  33.389  29.706  1.00 12.55           C  
ATOM    611  CD  GLU A 184      24.345  34.884  29.504  1.00 12.69           C  
ATOM    612  OE1 GLU A 184      25.068  35.431  28.642  1.00 14.64           O  
ATOM    613  OE2 GLU A 184      23.523  35.509  30.198  1.00 12.90           O  
ATOM    614  N   GLU A 185      24.979  30.004  26.766  1.00  9.32           N  
ATOM    615  CA  GLU A 185      25.284  29.567  25.408  1.00  9.03           C  
ATOM    616  C   GLU A 185      24.578  30.513  24.458  1.00 10.47           C  
ATOM    617  O   GLU A 185      23.343  30.582  24.441  1.00 10.58           O  
ATOM    618  CB  GLU A 185      24.842  28.122  25.163  1.00  9.60           C  
ATOM    619  CG  GLU A 185      25.530  27.148  26.094  1.00  9.70           C  
ATOM    620  CD  GLU A 185      25.115  25.713  25.886  1.00  8.14           C  
ATOM    621  OE1 GLU A 185      24.677  25.354  24.775  1.00 11.28           O  
ATOM    622  OE2 GLU A 185      25.231  24.930  26.853  1.00 10.38           O  
ATOM    623  N   ARG A 186      25.356  31.246  23.667  1.00 10.99           N  
ATOM    624  CA  ARG A 186      24.800  32.286  22.802  1.00 10.99           C  
ATOM    625  C   ARG A 186      24.767  31.874  21.341  1.00 13.16           C  
ATOM    626  O   ARG A 186      25.696  31.244  20.827  1.00 13.34           O  
ATOM    627  CB  ARG A 186      25.557  33.594  23.009  1.00 11.94           C  
ATOM    628  CG  ARG A 186      25.217  34.223  24.339  1.00 11.14           C  
ATOM    629  CD  ARG A 186      26.227  35.263  24.798  1.00 15.01           C  
ATOM    630  NE  ARG A 186      25.672  36.016  25.919  1.00 15.40           N  
ATOM    631  CZ  ARG A 186      25.118  37.219  25.818  1.00 14.12           C  
ATOM    632  NH1 ARG A 186      25.079  37.853  24.647  1.00 16.71           N  
ATOM    633  NH2 ARG A 186      24.627  37.808  26.893  1.00 15.35           N  
ATOM    634  N   GLN A 187      23.661  32.213  20.688  1.00 12.03           N  
ATOM    635  CA  GLN A 187      23.457  31.922  19.276  1.00 12.50           C  
ATOM    636  C   GLN A 187      23.164  33.241  18.576  1.00 14.23           C  
ATOM    637  O   GLN A 187      22.177  33.906  18.894  1.00 13.53           O  
ATOM    638  CB  GLN A 187      22.302  30.925  19.095  1.00 12.20           C  
ATOM    639  CG  GLN A 187      21.778  30.724  17.665  1.00 13.59           C  
ATOM    640  CD  GLN A 187      22.826  30.216  16.693  1.00 16.60           C  
ATOM    641  OE1 GLN A 187      23.744  30.942  16.322  1.00 16.40           O  
ATOM    642  NE2 GLN A 187      22.677  28.970  16.254  1.00 19.94           N  
ATOM    643  N   SER A 188      24.039  33.616  17.642  1.00 13.69           N  
ATOM    644  CA ASER A 188      23.903  34.871  16.903  0.50 13.47           C  
ATOM    645  CA BSER A 188      23.899  34.871  16.903  0.50 14.06           C  
ATOM    646  C   SER A 188      22.912  34.778  15.738  1.00 13.55           C  
ATOM    647  O   SER A 188      22.392  35.798  15.280  1.00 14.54           O  
ATOM    648  CB ASER A 188      25.268  35.363  16.411  0.50 14.74           C  
ATOM    649  CB BSER A 188      25.261  35.365  16.410  0.50 15.47           C  
ATOM    650  OG ASER A 188      25.888  34.409  15.566  0.50 14.82           O  
ATOM    651  OG BSER A 188      26.019  35.900  17.480  0.50 19.29           O  
ATOM    652  N   VAL A 189      22.653  33.562  15.252  1.00 12.21           N  
ATOM    653  CA  VAL A 189      21.609  33.367  14.234  1.00 12.28           C  
ATOM    654  C   VAL A 189      20.267  33.713  14.885  1.00 11.47           C  
ATOM    655  O   VAL A 189      19.916  33.174  15.946  1.00 10.65           O  
ATOM    656  CB  VAL A 189      21.583  31.931  13.673  1.00 14.50           C  
ATOM    657  CG1 VAL A 189      20.434  31.753  12.678  1.00 15.06           C  
ATOM    658  CG2 VAL A 189      22.910  31.599  13.002  1.00 17.48           C  
ATOM    659  N   PHE A 190      19.529  34.627  14.262  1.00 10.32           N  
ATOM    660  CA  PHE A 190      18.384  35.247  14.908  1.00 10.00           C  
ATOM    661  C   PHE A 190      17.204  35.298  13.948  1.00 10.86           C  
ATOM    662  O   PHE A 190      17.067  36.263  13.187  1.00 13.22           O  
ATOM    663  CB  PHE A 190      18.746  36.647  15.396  1.00  8.96           C  
ATOM    664  CG  PHE A 190      17.779  37.208  16.392  1.00  8.18           C  
ATOM    665  CD1 PHE A 190      16.671  37.953  15.980  1.00  8.79           C  
ATOM    666  CD2 PHE A 190      17.971  36.998  17.754  1.00  7.66           C  
ATOM    667  CE1 PHE A 190      15.778  38.476  16.916  1.00 10.71           C  
ATOM    668  CE2 PHE A 190      17.083  37.521  18.696  1.00  8.14           C  
ATOM    669  CZ  PHE A 190      15.989  38.257  18.283  1.00  7.47           C  
ATOM    670  N   PRO A 191      16.361  34.250  13.960  1.00  9.43           N  
ATOM    671  CA  PRO A 191      15.278  34.098  12.978  1.00 11.34           C  
ATOM    672  C   PRO A 191      14.011  34.931  13.221  1.00 13.31           C  
ATOM    673  O   PRO A 191      13.139  34.955  12.346  1.00 16.44           O  
ATOM    674  CB  PRO A 191      14.967  32.599  13.034  1.00 11.88           C  
ATOM    675  CG  PRO A 191      15.317  32.199  14.420  1.00 11.59           C  
ATOM    676  CD  PRO A 191      16.459  33.086  14.865  1.00 10.40           C  
ATOM    677  N   PHE A 192      13.926  35.618  14.361  1.00 10.49           N  
ATOM    678  CA  PHE A 192      12.731  36.374  14.759  1.00  9.64           C  
ATOM    679  C   PHE A 192      12.795  37.796  14.242  1.00  9.83           C  
ATOM    680  O   PHE A 192      13.883  38.349  14.070  1.00 11.87           O  
ATOM    681  CB  PHE A 192      12.602  36.420  16.286  1.00  9.41           C  
ATOM    682  CG  PHE A 192      12.541  35.067  16.924  1.00  6.87           C  
ATOM    683  CD1 PHE A 192      11.339  34.378  16.988  1.00  8.46           C  
ATOM    684  CD2 PHE A 192      13.694  34.472  17.436  1.00  7.79           C  
ATOM    685  CE1 PHE A 192      11.267  33.119  17.563  1.00  7.13           C  
ATOM    686  CE2 PHE A 192      13.634  33.209  18.013  1.00  7.56           C  
ATOM    687  CZ  PHE A 192      12.412  32.531  18.069  1.00  7.61           C  
ATOM    688  N   GLU A 193      11.630  38.391  14.002  1.00  8.94           N  
ATOM    689  CA  GLU A 193      11.562  39.803  13.623  1.00  8.91           C  
ATOM    690  C   GLU A 193      10.336  40.449  14.229  1.00  8.19           C  
ATOM    691  O   GLU A 193       9.251  39.870  14.211  1.00  8.85           O  
ATOM    692  CB  GLU A 193      11.501  39.966  12.108  1.00 11.21           C  
ATOM    693  CG  GLU A 193      12.668  39.367  11.366  1.00 17.24           C  
ATOM    694  CD  GLU A 193      12.539  39.544   9.884  1.00 23.49           C  
ATOM    695  OE1 GLU A 193      12.109  38.582   9.209  1.00 20.15           O  
ATOM    696  OE2 GLU A 193      12.846  40.656   9.404  1.00 19.89           O  
ATOM    697  N   SER A 194      10.509  41.651  14.763  1.00  9.62           N  
ATOM    698  CA  SER A 194       9.395  42.410  15.299  1.00  9.52           C  
ATOM    699  C   SER A 194       8.247  42.481  14.298  1.00  9.36           C  
ATOM    700  O   SER A 194       8.453  42.746  13.109  1.00 10.92           O  
ATOM    701  CB  SER A 194       9.836  43.818  15.704  1.00 13.23           C  
ATOM    702  OG  SER A 194      10.623  43.776  16.883  1.00 17.17           O  
ATOM    703  N   GLY A 195       7.045  42.215  14.786  1.00  8.40           N  
ATOM    704  CA  GLY A 195       5.847  42.270  13.960  1.00  8.53           C  
ATOM    705  C   GLY A 195       5.479  41.007  13.207  1.00  8.00           C  
ATOM    706  O   GLY A 195       4.401  40.946  12.621  1.00  9.11           O  
ATOM    707  N   LYS A 196       6.347  39.995  13.219  1.00  7.27           N  
ATOM    708  CA  LYS A 196       6.125  38.813  12.380  1.00  7.18           C  
ATOM    709  C   LYS A 196       5.746  37.555  13.155  1.00  6.94           C  
ATOM    710  O   LYS A 196       6.232  37.331  14.272  1.00  7.21           O  
ATOM    711  CB  LYS A 196       7.359  38.517  11.530  1.00  8.45           C  
ATOM    712  CG  LYS A 196       7.688  39.587  10.505  1.00  8.89           C  
ATOM    713  CD  LYS A 196       8.590  39.015   9.423  1.00 12.05           C  
ATOM    714  CE  LYS A 196       9.280  40.106   8.638  1.00 12.05           C  
ATOM    715  NZ  LYS A 196      10.038  39.548   7.472  1.00 12.82           N  
ATOM    716  N   PRO A 197       4.891  36.722  12.551  1.00  6.53           N  
ATOM    717  CA  PRO A 197       4.515  35.444  13.147  1.00  6.72           C  
ATOM    718  C   PRO A 197       5.664  34.443  13.091  1.00  6.32           C  
ATOM    719  O   PRO A 197       6.437  34.415  12.120  1.00  7.30           O  
ATOM    720  CB  PRO A 197       3.346  34.977  12.275  1.00  8.05           C  
ATOM    721  CG  PRO A 197       3.550  35.658  10.962  1.00  7.80           C  
ATOM    722  CD  PRO A 197       4.206  36.966  11.264  1.00  7.94           C  
ATOM    723  N   PHE A 198       5.765  33.637  14.143  1.00  5.89           N  
ATOM    724  CA  PHE A 198       6.814  32.639  14.266  1.00  5.70           C  
ATOM    725  C   PHE A 198       6.225  31.326  14.764  1.00  6.06           C  
ATOM    726  O   PHE A 198       5.133  31.296  15.357  1.00  6.48           O  
ATOM    727  CB  PHE A 198       7.896  33.107  15.247  1.00  7.27           C  
ATOM    728  CG  PHE A 198       7.402  33.291  16.662  1.00  6.90           C  
ATOM    729  CD1 PHE A 198       7.307  32.212  17.543  1.00  7.96           C  
ATOM    730  CD2 PHE A 198       7.008  34.542  17.106  1.00 11.35           C  
ATOM    731  CE1 PHE A 198       6.822  32.385  18.838  1.00  9.35           C  
ATOM    732  CE2 PHE A 198       6.538  34.733  18.406  1.00 12.99           C  
ATOM    733  CZ  PHE A 198       6.442  33.657  19.272  1.00  9.34           C  
ATOM    734  N   LYS A 199       6.977  30.256  14.520  1.00  5.98           N  
ATOM    735  CA  LYS A 199       6.741  28.956  15.137  1.00  6.71           C  
ATOM    736  C   LYS A 199       8.040  28.505  15.776  1.00  7.01           C  
ATOM    737  O   LYS A 199       9.065  28.428  15.099  1.00  7.40           O  
ATOM    738  CB  LYS A 199       6.315  27.936  14.087  1.00  7.58           C  
ATOM    739  CG  LYS A 199       6.140  26.515  14.647  1.00  8.62           C  
ATOM    740  CD  LYS A 199       5.488  25.578  13.634  1.00  9.65           C  
ATOM    741  CE  LYS A 199       6.411  25.263  12.475  1.00 12.41           C  
ATOM    742  NZ  LYS A 199       5.710  24.454  11.421  1.00 14.38           N  
ATOM    743  N   ILE A 200       8.011  28.229  17.076  1.00  6.05           N  
ATOM    744  CA  ILE A 200       9.159  27.619  17.743  1.00  5.47           C  
ATOM    745  C   ILE A 200       8.796  26.167  18.027  1.00  6.58           C  
ATOM    746  O   ILE A 200       7.767  25.891  18.652  1.00  6.62           O  
ATOM    747  CB  ILE A 200       9.510  28.316  19.079  1.00  6.03           C  
ATOM    748  CG1 ILE A 200       9.787  29.803  18.870  1.00  7.36           C  
ATOM    749  CG2 ILE A 200      10.697  27.616  19.750  1.00  7.91           C  
ATOM    750  CD1 ILE A 200       9.780  30.623  20.160  1.00  7.13           C  
ATOM    751  N   GLN A 201       9.641  25.247  17.570  1.00  6.16           N  
ATOM    752  CA  GLN A 201       9.485  23.833  17.882  1.00  6.89           C  
ATOM    753  C   GLN A 201      10.674  23.383  18.714  1.00  6.68           C  
ATOM    754  O   GLN A 201      11.833  23.577  18.320  1.00  7.05           O  
ATOM    755  CB  GLN A 201       9.378  22.992  16.613  1.00  8.86           C  
ATOM    756  CG  GLN A 201       8.074  23.193  15.830  1.00  9.70           C  
ATOM    757  CD  GLN A 201       8.093  22.511  14.466  1.00 11.90           C  
ATOM    758  OE1 GLN A 201       7.182  21.751  14.131  1.00 22.16           O  
ATOM    759  NE2 GLN A 201       9.135  22.763  13.687  1.00 12.01           N  
ATOM    760  N   VAL A 202      10.381  22.816  19.876  1.00  5.89           N  
ATOM    761  CA  VAL A 202      11.421  22.267  20.731  1.00  4.95           C  
ATOM    762  C   VAL A 202      11.213  20.762  20.780  1.00  5.06           C  
ATOM    763  O   VAL A 202      10.197  20.283  21.290  1.00  5.55           O  
ATOM    764  CB  VAL A 202      11.365  22.860  22.152  1.00  4.93           C  
ATOM    765  CG1 VAL A 202      12.529  22.336  22.985  1.00  6.72           C  
ATOM    766  CG2 VAL A 202      11.380  24.386  22.117  1.00  6.58           C  
ATOM    767  N   LEU A 203      12.156  20.026  20.198  1.00  5.58           N  
ATOM    768  CA  LEU A 203      12.118  18.571  20.220  1.00  6.36           C  
ATOM    769  C   LEU A 203      13.056  18.072  21.305  1.00  6.03           C  
ATOM    770  O   LEU A 203      14.230  18.410  21.327  1.00  6.37           O  
ATOM    771  CB  LEU A 203      12.504  17.977  18.855  1.00  6.60           C  
ATOM    772  CG  LEU A 203      12.539  16.448  18.780  1.00  8.77           C  
ATOM    773  CD1 LEU A 203      11.157  15.828  19.015  1.00  9.74           C  
ATOM    774  CD2 LEU A 203      13.096  16.011  17.433  1.00 10.48           C  
ATOM    775  N   VAL A 204      12.513  17.281  22.221  1.00  5.59           N  
ATOM    776  CA  VAL A 204      13.342  16.687  23.258  1.00  6.74           C  
ATOM    777  C   VAL A 204      14.019  15.451  22.688  1.00  6.70           C  
ATOM    778  O   VAL A 204      13.347  14.535  22.196  1.00  7.88           O  
ATOM    779  CB  VAL A 204      12.513  16.334  24.503  1.00  6.75           C  
ATOM    780  CG1 VAL A 204      13.410  15.770  25.616  1.00  8.13           C  
ATOM    781  CG2 VAL A 204      11.759  17.564  25.000  1.00  7.05           C  
ATOM    782  N  AGLU A 205      15.348  15.442  22.736  0.50  6.70           N  
ATOM    783  N  BGLU A 205      15.350  15.456  22.719  0.50  7.01           N  
ATOM    784  CA AGLU A 205      16.139  14.291  22.294  0.50  6.69           C  
ATOM    785  CA BGLU A 205      16.149  14.302  22.304  0.50  7.49           C  
ATOM    786  C  AGLU A 205      16.936  13.765  23.493  0.50  9.02           C  
ATOM    787  C  BGLU A 205      16.823  13.702  23.547  0.50  8.80           C  
ATOM    788  O  AGLU A 205      17.073  14.473  24.488  0.50  7.55           O  
ATOM    789  O  BGLU A 205      16.727  14.271  24.631  0.50  6.23           O  
ATOM    790  CB AGLU A 205      17.043  14.682  21.117  0.50  7.06           C  
ATOM    791  CB BGLU A 205      17.170  14.705  21.229  0.50  8.31           C  
ATOM    792  CG AGLU A 205      16.250  15.180  19.906  0.50  7.30           C  
ATOM    793  CG BGLU A 205      16.549  15.118  19.886  0.50 10.80           C  
ATOM    794  CD AGLU A 205      17.092  15.398  18.662  0.50  5.59           C  
ATOM    795  CD BGLU A 205      16.192  13.943  18.983  0.50 13.97           C  
ATOM    796  OE1AGLU A 205      18.192  15.982  18.747  0.50  9.92           O  
ATOM    797  OE1BGLU A 205      15.886  12.840  19.487  0.50 16.11           O  
ATOM    798  OE2AGLU A 205      16.630  14.999  17.578  0.50  9.27           O  
ATOM    799  OE2BGLU A 205      16.205  14.132  17.748  0.50 18.03           O  
ATOM    800  N   PRO A 206      17.457  12.523  23.415  1.00  8.18           N  
ATOM    801  CA  PRO A 206      18.109  11.932  24.591  1.00  8.40           C  
ATOM    802  C   PRO A 206      19.135  12.821  25.288  1.00  8.91           C  
ATOM    803  O   PRO A 206      19.190  12.842  26.528  1.00  8.81           O  
ATOM    804  CB  PRO A 206      18.752  10.665  24.021  1.00  9.74           C  
ATOM    805  CG  PRO A 206      17.807  10.278  22.930  1.00  8.95           C  
ATOM    806  CD  PRO A 206      17.509  11.600  22.263  1.00  8.69           C  
ATOM    807  N   ASP A 207      19.894  13.588  24.514  1.00  7.13           N  
ATOM    808  CA  ASP A 207      21.003  14.355  25.067  1.00  6.99           C  
ATOM    809  C   ASP A 207      20.897  15.878  24.959  1.00  7.53           C  
ATOM    810  O   ASP A 207      21.720  16.598  25.518  1.00  7.42           O  
ATOM    811  CB  ASP A 207      22.321  13.826  24.497  1.00  9.22           C  
ATOM    812  CG  ASP A 207      22.616  12.418  24.989  1.00 13.12           C  
ATOM    813  OD1 ASP A 207      22.349  12.125  26.180  1.00 12.38           O  
ATOM    814  OD2 ASP A 207      23.063  11.584  24.177  1.00 12.80           O  
ATOM    815  N   HIS A 208      19.871  16.361  24.258  1.00  7.01           N  
ATOM    816  CA AHIS A 208      19.663  17.798  24.146  0.50  6.22           C  
ATOM    817  CA BHIS A 208      19.699  17.794  23.978  0.50  7.58           C  
ATOM    818  C   HIS A 208      18.237  18.151  23.779  1.00  6.26           C  
ATOM    819  O   HIS A 208      17.450  17.309  23.327  1.00  5.86           O  
ATOM    820  CB AHIS A 208      20.606  18.389  23.093  0.50  7.72           C  
ATOM    821  CB BHIS A 208      20.390  18.203  22.659  0.50  8.30           C  
ATOM    822  CG AHIS A 208      20.783  17.507  21.902  0.50  7.68           C  
ATOM    823  CG BHIS A 208      21.805  17.735  22.514  0.50 11.52           C  
ATOM    824  ND1AHIS A 208      19.854  17.429  20.888  0.50 12.53           N  
ATOM    825  ND1BHIS A 208      22.890  18.552  22.751  0.50 14.57           N  
ATOM    826  CD2AHIS A 208      21.764  16.630  21.585  0.50  9.41           C  
ATOM    827  CD2BHIS A 208      22.310  16.544  22.122  0.50  6.82           C  
ATOM    828  CE1AHIS A 208      20.264  16.556  19.987  0.50 13.62           C  
ATOM    829  CE1BHIS A 208      24.004  17.875  22.533  0.50 13.73           C  
ATOM    830  NE2AHIS A 208      21.419  16.054  20.387  0.50 15.96           N  
ATOM    831  NE2BHIS A 208      23.679  16.653  22.150  0.50 13.57           N  
ATOM    832  N   PHE A 209      17.911  19.417  24.030  1.00  5.82           N  
ATOM    833  CA  PHE A 209      16.731  20.013  23.409  1.00  5.11           C  
ATOM    834  C   PHE A 209      17.188  20.486  22.027  1.00  6.45           C  
ATOM    835  O   PHE A 209      18.267  21.077  21.892  1.00  6.80           O  
ATOM    836  CB  PHE A 209      16.271  21.233  24.198  1.00  6.71           C  
ATOM    837  CG  PHE A 209      15.754  20.920  25.564  1.00  5.64           C  
ATOM    838  CD1 PHE A 209      14.433  20.550  25.739  1.00  6.89           C  
ATOM    839  CD2 PHE A 209      16.576  21.024  26.673  1.00  6.54           C  
ATOM    840  CE1 PHE A 209      13.933  20.272  27.008  1.00  8.58           C  
ATOM    841  CE2 PHE A 209      16.082  20.749  27.939  1.00  7.44           C  
ATOM    842  CZ  PHE A 209      14.769  20.376  28.103  1.00  7.31           C  
ATOM    843  N   LYS A 210      16.373  20.237  21.010  1.00  5.48           N  
ATOM    844  CA  LYS A 210      16.674  20.689  19.647  1.00  6.76           C  
ATOM    845  C   LYS A 210      15.614  21.695  19.241  1.00  6.65           C  
ATOM    846  O   LYS A 210      14.425  21.379  19.255  1.00  7.92           O  
ATOM    847  CB  LYS A 210      16.661  19.496  18.682  1.00  8.40           C  
ATOM    848  CG  LYS A 210      17.129  19.823  17.262  1.00 11.31           C  
ATOM    849  CD  LYS A 210      17.200  18.574  16.379  1.00 12.94           C  
ATOM    850  CE  LYS A 210      15.820  18.087  15.965  1.00 14.67           C  
ATOM    851  NZ  LYS A 210      15.871  16.722  15.325  1.00 17.07           N  
ATOM    852  N   VAL A 211      16.045  22.897  18.865  1.00  5.94           N  
ATOM    853  CA  VAL A 211      15.107  23.978  18.561  1.00  5.70           C  
ATOM    854  C   VAL A 211      15.127  24.311  17.078  1.00  5.35           C  
ATOM    855  O   VAL A 211      16.200  24.540  16.513  1.00  6.44           O  
ATOM    856  CB  VAL A 211      15.424  25.253  19.369  1.00  6.32           C  
ATOM    857  CG1 VAL A 211      14.409  26.370  19.067  1.00  7.56           C  
ATOM    858  CG2 VAL A 211      15.442  24.960  20.863  1.00  7.28           C  
ATOM    859  N   ALA A 212      13.942  24.339  16.468  1.00  5.40           N  
ATOM    860  CA  ALA A 212      13.760  24.847  15.103  1.00  6.49           C  
ATOM    861  C   ALA A 212      12.788  26.015  15.138  1.00  6.82           C  
ATOM    862  O   ALA A 212      11.808  25.980  15.878  1.00  7.42           O  
ATOM    863  CB  ALA A 212      13.225  23.760  14.203  1.00  8.05           C  
ATOM    864  N   VAL A 213      13.068  27.051  14.347  1.00  6.35           N  
ATOM    865  CA  VAL A 213      12.154  28.189  14.222  1.00  6.49           C  
ATOM    866  C   VAL A 213      11.711  28.282  12.761  1.00  6.46           C  
ATOM    867  O   VAL A 213      12.541  28.237  11.840  1.00  7.49           O  
ATOM    868  CB  VAL A 213      12.807  29.500  14.694  1.00  6.88           C  
ATOM    869  CG1 VAL A 213      11.868  30.682  14.466  1.00  7.40           C  
ATOM    870  CG2 VAL A 213      13.182  29.404  16.170  1.00  7.79           C  
ATOM    871  N   ASN A 214      10.400  28.349  12.553  1.00  6.49           N  
ATOM    872  CA  ASN A 214       9.836  28.422  11.202  1.00  7.84           C  
ATOM    873  C   ASN A 214      10.369  27.294  10.327  1.00  9.46           C  
ATOM    874  O   ASN A 214      10.734  27.498   9.160  1.00 10.03           O  
ATOM    875  CB  ASN A 214      10.100  29.800  10.581  1.00  7.84           C  
ATOM    876  CG  ASN A 214       9.562  30.925  11.437  1.00  6.92           C  
ATOM    877  OD1 ASN A 214       8.680  30.712  12.262  1.00  6.88           O  
ATOM    878  ND2 ASN A 214      10.105  32.130  11.257  1.00  6.96           N  
ATOM    879  N   ASP A 215      10.420  26.102  10.924  1.00  8.86           N  
ATOM    880  CA  ASP A 215      10.827  24.855  10.260  1.00 10.24           C  
ATOM    881  C   ASP A 215      12.306  24.743   9.897  1.00 10.76           C  
ATOM    882  O   ASP A 215      12.703  23.804   9.202  1.00 13.03           O  
ATOM    883  CB  ASP A 215       9.928  24.561   9.049  1.00 11.67           C  
ATOM    884  CG  ASP A 215       8.505  24.245   9.454  1.00 15.68           C  
ATOM    885  OD1 ASP A 215       8.307  23.376  10.329  1.00 17.46           O  
ATOM    886  OD2 ASP A 215       7.579  24.870   8.900  1.00 24.94           O  
ATOM    887  N   ALA A 216      13.120  25.674  10.387  1.00  8.81           N  
ATOM    888  CA  ALA A 216      14.554  25.651  10.143  1.00  9.09           C  
ATOM    889  C   ALA A 216      15.305  25.416  11.446  1.00  8.86           C  
ATOM    890  O   ALA A 216      15.089  26.127  12.434  1.00  9.05           O  
ATOM    891  CB  ALA A 216      15.007  26.958   9.504  1.00 10.72           C  
ATOM    892  N   HIS A 217      16.184  24.422  11.456  1.00  8.29           N  
ATOM    893  CA  HIS A 217      16.972  24.139  12.643  1.00  8.75           C  
ATOM    894  C   HIS A 217      17.712  25.379  13.102  1.00  8.74           C  
ATOM    895  O   HIS A 217      18.322  26.086  12.290  1.00 11.84           O  
ATOM    896  CB  HIS A 217      17.978  23.019  12.383  1.00  9.29           C  
ATOM    897  CG  HIS A 217      18.877  22.761  13.549  1.00 10.78           C  
ATOM    898  ND1 HIS A 217      18.433  22.155  14.704  1.00 14.40           N  
ATOM    899  CD2 HIS A 217      20.176  23.077  13.765  1.00 13.36           C  
ATOM    900  CE1 HIS A 217      19.428  22.080  15.570  1.00 14.86           C  
ATOM    901  NE2 HIS A 217      20.497  22.630  15.025  1.00 14.38           N  
ATOM    902  N   LEU A 218      17.665  25.641  14.408  1.00  8.01           N  
ATOM    903  CA  LEU A 218      18.332  26.796  14.987  1.00  8.21           C  
ATOM    904  C   LEU A 218      19.497  26.442  15.919  1.00  8.24           C  
ATOM    905  O   LEU A 218      20.614  26.933  15.736  1.00  9.90           O  
ATOM    906  CB  LEU A 218      17.319  27.690  15.712  1.00  8.51           C  
ATOM    907  CG  LEU A 218      17.878  28.919  16.424  1.00  8.62           C  
ATOM    908  CD1 LEU A 218      18.519  29.881  15.421  1.00  9.62           C  
ATOM    909  CD2 LEU A 218      16.780  29.608  17.205  1.00  9.56           C  
ATOM    910  N   LEU A 219      19.235  25.618  16.932  1.00  7.76           N  
ATOM    911  CA  LEU A 219      20.259  25.305  17.929  1.00  7.58           C  
ATOM    912  C   LEU A 219      19.913  24.039  18.687  1.00  7.80           C  
ATOM    913  O   LEU A 219      18.778  23.547  18.621  1.00  7.48           O  
ATOM    914  CB  LEU A 219      20.472  26.486  18.899  1.00  7.61           C  
ATOM    915  CG  LEU A 219      19.317  26.972  19.786  1.00  7.68           C  
ATOM    916  CD1 LEU A 219      19.130  26.090  21.029  1.00  8.24           C  
ATOM    917  CD2 LEU A 219      19.548  28.411  20.219  1.00  7.82           C  
ATOM    918  N   GLN A 220      20.912  23.514  19.388  1.00  6.63           N  
ATOM    919  CA  GLN A 220      20.707  22.433  20.347  1.00  8.29           C  
ATOM    920  C   GLN A 220      21.241  22.903  21.688  1.00  7.91           C  
ATOM    921  O   GLN A 220      22.137  23.752  21.745  1.00  9.33           O  
ATOM    922  CB  GLN A 220      21.408  21.140  19.907  1.00  9.47           C  
ATOM    923  CG  GLN A 220      20.806  20.500  18.666  1.00 17.72           C  
ATOM    924  CD  GLN A 220      21.572  19.281  18.173  1.00 17.38           C  
ATOM    925  OE1 GLN A 220      22.502  18.787  18.828  1.00 21.47           O  
ATOM    926  NE2 GLN A 220      21.187  18.795  16.998  1.00 24.89           N  
ATOM    927  N   TYR A 221      20.687  22.353  22.764  1.00  6.91           N  
ATOM    928  CA  TYR A 221      21.129  22.666  24.120  1.00  7.69           C  
ATOM    929  C   TYR A 221      21.243  21.372  24.907  1.00  7.16           C  
ATOM    930  O   TYR A 221      20.242  20.714  25.173  1.00  7.20           O  
ATOM    931  CB  TYR A 221      20.112  23.594  24.783  1.00  6.59           C  
ATOM    932  CG  TYR A 221      20.545  24.173  26.108  1.00  6.67           C  
ATOM    933  CD1 TYR A 221      21.339  25.315  26.160  1.00  5.74           C  
ATOM    934  CD2 TYR A 221      20.141  23.584  27.310  1.00  7.08           C  
ATOM    935  CE1 TYR A 221      21.733  25.848  27.374  1.00  5.41           C  
ATOM    936  CE2 TYR A 221      20.514  24.119  28.532  1.00  6.27           C  
ATOM    937  CZ  TYR A 221      21.317  25.252  28.557  1.00  4.65           C  
ATOM    938  OH  TYR A 221      21.704  25.800  29.753  1.00  6.87           O  
ATOM    939  N   ASN A 222      22.471  21.002  25.253  1.00  7.49           N  
ATOM    940  CA  ASN A 222      22.756  19.783  26.011  1.00  8.29           C  
ATOM    941  C   ASN A 222      22.040  19.786  27.357  1.00  6.20           C  
ATOM    942  O   ASN A 222      22.010  20.811  28.042  1.00  7.66           O  
ATOM    943  CB  ASN A 222      24.279  19.652  26.217  1.00 10.37           C  
ATOM    944  CG  ASN A 222      24.697  18.291  26.772  1.00 14.52           C  
ATOM    945  OD1 ASN A 222      25.092  18.172  27.940  1.00 16.47           O  
ATOM    946  ND2 ASN A 222      24.614  17.259  25.938  1.00 16.60           N  
ATOM    947  N   HIS A 223      21.485  18.640  27.749  1.00  5.62           N  
ATOM    948  CA  HIS A 223      20.780  18.555  29.039  1.00  6.13           C  
ATOM    949  C   HIS A 223      21.719  18.739  30.220  1.00  6.43           C  
ATOM    950  O   HIS A 223      22.616  17.917  30.432  1.00  8.18           O  
ATOM    951  CB  HIS A 223      20.053  17.220  29.194  1.00  6.54           C  
ATOM    952  CG  HIS A 223      18.935  17.022  28.224  1.00  6.52           C  
ATOM    953  ND1 HIS A 223      17.908  17.932  28.072  1.00  5.99           N  
ATOM    954  CD2 HIS A 223      18.658  15.992  27.390  1.00  6.45           C  
ATOM    955  CE1 HIS A 223      17.063  17.481  27.162  1.00  5.43           C  
ATOM    956  NE2 HIS A 223      17.494  16.304  26.733  1.00  7.13           N  
ATOM    957  N   ARG A 224      21.518  19.808  30.985  1.00  5.09           N  
ATOM    958  CA  ARG A 224      22.256  20.025  32.228  1.00  6.55           C  
ATOM    959  C   ARG A 224      21.458  19.467  33.402  1.00  6.46           C  
ATOM    960  O   ARG A 224      22.020  18.828  34.290  1.00  6.99           O  
ATOM    961  CB  ARG A 224      22.531  21.510  32.443  1.00  6.57           C  
ATOM    962  CG  ARG A 224      23.342  22.153  31.326  1.00  7.34           C  
ATOM    963  CD  ARG A 224      23.792  23.546  31.695  1.00  7.26           C  
ATOM    964  NE  ARG A 224      24.321  24.273  30.540  1.00  7.46           N  
ATOM    965  CZ  ARG A 224      24.589  25.574  30.547  1.00  7.10           C  
ATOM    966  NH1 ARG A 224      24.402  26.291  31.648  1.00  7.39           N  
ATOM    967  NH2 ARG A 224      25.036  26.163  29.435  1.00  9.18           N  
ATOM    968  N   VAL A 225      20.149  19.720  33.401  1.00  5.84           N  
ATOM    969  CA  VAL A 225      19.218  19.073  34.317  1.00  6.40           C  
ATOM    970  C   VAL A 225      18.914  17.703  33.728  1.00  6.46           C  
ATOM    971  O   VAL A 225      18.442  17.582  32.589  1.00  8.62           O  
ATOM    972  CB  VAL A 225      17.935  19.906  34.472  1.00  5.88           C  
ATOM    973  CG1 VAL A 225      16.864  19.122  35.237  1.00  8.06           C  
ATOM    974  CG2 VAL A 225      18.249  21.225  35.166  1.00  8.11           C  
ATOM    975  N   LYS A 226      19.203  16.663  34.502  1.00  6.09           N  
ATOM    976  CA  LYS A 226      19.163  15.314  33.962  1.00  8.09           C  
ATOM    977  C   LYS A 226      17.908  14.532  34.286  1.00  5.99           C  
ATOM    978  O   LYS A 226      17.622  13.536  33.625  1.00  6.31           O  
ATOM    979  CB  LYS A 226      20.446  14.582  34.308  1.00 11.88           C  
ATOM    980  CG  LYS A 226      21.560  15.245  33.498  1.00 14.44           C  
ATOM    981  CD  LYS A 226      22.918  14.816  33.853  1.00 14.84           C  
ATOM    982  CE  LYS A 226      23.913  15.865  33.417  1.00  8.99           C  
ATOM    983  NZ  LYS A 226      24.126  15.880  31.937  1.00  7.30           N  
ATOM    984  N   LYS A 227      17.155  15.008  35.276  1.00  6.30           N  
ATOM    985  CA  LYS A 227      15.874  14.404  35.621  1.00  6.42           C  
ATOM    986  C   LYS A 227      14.790  14.960  34.702  1.00  6.32           C  
ATOM    987  O   LYS A 227      14.008  15.850  35.080  1.00  6.79           O  
ATOM    988  CB  LYS A 227      15.540  14.661  37.089  1.00  7.39           C  
ATOM    989  CG  LYS A 227      16.477  13.930  38.040  1.00  7.18           C  
ATOM    990  CD  LYS A 227      16.295  14.405  39.463  1.00  9.18           C  
ATOM    991  CE  LYS A 227      17.224  13.645  40.390  1.00 12.16           C  
ATOM    992  NZ  LYS A 227      17.211  14.246  41.753  1.00 11.11           N  
ATOM    993  N   LEU A 228      14.768  14.437  33.477  1.00  6.80           N  
ATOM    994  CA  LEU A 228      13.871  14.924  32.426  1.00  6.69           C  
ATOM    995  C   LEU A 228      12.414  14.839  32.862  1.00  7.44           C  
ATOM    996  O   LEU A 228      11.612  15.744  32.596  1.00  6.40           O  
ATOM    997  CB  LEU A 228      14.088  14.126  31.125  1.00 11.21           C  
ATOM    998  CG  LEU A 228      15.455  14.272  30.428  1.00  8.47           C  
ATOM    999  CD1 LEU A 228      15.459  13.616  29.061  1.00  9.15           C  
ATOM   1000  CD2 LEU A 228      15.918  15.726  30.349  1.00  9.90           C  
ATOM   1001  N   ASN A 229      12.082  13.762  33.568  1.00  6.80           N  
ATOM   1002  CA  ASN A 229      10.712  13.559  34.016  1.00  8.22           C  
ATOM   1003  C   ASN A 229      10.255  14.506  35.119  1.00  7.99           C  
ATOM   1004  O   ASN A 229       9.104  14.421  35.554  1.00  8.90           O  
ATOM   1005  CB  ASN A 229      10.448  12.089  34.391  1.00 12.05           C  
ATOM   1006  CG  ASN A 229      11.270  11.611  35.576  1.00 15.45           C  
ATOM   1007  OD1 ASN A 229      12.019  12.368  36.199  1.00 15.91           O  
ATOM   1008  ND2 ASN A 229      11.119  10.326  35.901  1.00 20.01           N  
ATOM   1009  N   GLU A 230      11.145  15.394  35.569  1.00  5.61           N  
ATOM   1010  CA  GLU A 230      10.801  16.410  36.561  1.00  6.17           C  
ATOM   1011  C   GLU A 230      10.704  17.830  35.982  1.00  5.87           C  
ATOM   1012  O   GLU A 230      10.373  18.777  36.697  1.00  6.12           O  
ATOM   1013  CB  GLU A 230      11.779  16.337  37.739  1.00  7.05           C  
ATOM   1014  CG  GLU A 230      11.712  14.983  38.461  1.00  9.35           C  
ATOM   1015  CD  GLU A 230      12.507  14.931  39.746  1.00  9.29           C  
ATOM   1016  OE1 GLU A 230      13.078  15.965  40.140  1.00  9.23           O  
ATOM   1017  OE2 GLU A 230      12.541  13.846  40.378  1.00 11.66           O  
ATOM   1018  N   ILE A 231      10.957  17.962  34.680  1.00  5.64           N  
ATOM   1019  CA  ILE A 231      10.853  19.253  33.987  1.00  5.50           C  
ATOM   1020  C   ILE A 231       9.398  19.348  33.529  1.00  6.06           C  
ATOM   1021  O   ILE A 231       9.056  18.969  32.401  1.00  6.52           O  
ATOM   1022  CB  ILE A 231      11.833  19.323  32.807  1.00  5.07           C  
ATOM   1023  CG1 ILE A 231      13.271  19.096  33.289  1.00  4.52           C  
ATOM   1024  CG2 ILE A 231      11.689  20.663  32.046  1.00  6.28           C  
ATOM   1025  CD1 ILE A 231      14.268  18.812  32.167  1.00  6.36           C  
ATOM   1026  N   SER A 232       8.550  19.852  34.421  1.00  6.01           N  
ATOM   1027  CA ASER A 232       7.111  19.636  34.283  0.50  6.45           C  
ATOM   1028  CA BSER A 232       7.110  19.643  34.312  0.50  5.61           C  
ATOM   1029  C   SER A 232       6.297  20.889  33.976  1.00  6.49           C  
ATOM   1030  O   SER A 232       5.068  20.859  34.014  1.00  6.51           O  
ATOM   1031  CB ASER A 232       6.557  18.931  35.523  0.50  8.82           C  
ATOM   1032  CB BSER A 232       6.585  18.990  35.593  0.50  7.81           C  
ATOM   1033  OG ASER A 232       6.745  19.727  36.672  0.50 12.29           O  
ATOM   1034  OG BSER A 232       7.195  17.725  35.776  0.50  6.76           O  
ATOM   1035  N   LYS A 233       6.973  21.985  33.651  1.00  5.67           N  
ATOM   1036  CA  LYS A 233       6.278  23.216  33.274  1.00  6.86           C  
ATOM   1037  C   LYS A 233       7.082  23.947  32.220  1.00  6.85           C  
ATOM   1038  O   LYS A 233       8.316  23.943  32.271  1.00  7.27           O  
ATOM   1039  CB  LYS A 233       6.112  24.143  34.486  1.00 11.23           C  
ATOM   1040  CG  LYS A 233       5.165  23.658  35.562  1.00 16.77           C  
ATOM   1041  CD  LYS A 233       4.967  24.714  36.641  1.00 19.16           C  
ATOM   1042  CE  LYS A 233       4.184  24.140  37.814  1.00 27.02           C  
ATOM   1043  NZ  LYS A 233       3.600  25.211  38.672  1.00 31.97           N  
ATOM   1044  N   LEU A 234       6.387  24.560  31.268  1.00  6.05           N  
ATOM   1045  CA  LEU A 234       6.998  25.508  30.343  1.00  5.55           C  
ATOM   1046  C   LEU A 234       6.360  26.875  30.532  1.00  5.50           C  
ATOM   1047  O   LEU A 234       5.149  27.022  30.355  1.00  6.90           O  
ATOM   1048  CB  LEU A 234       6.819  25.045  28.892  1.00  7.02           C  
ATOM   1049  CG  LEU A 234       7.211  26.087  27.839  1.00  6.44           C  
ATOM   1050  CD1 LEU A 234       8.702  26.451  27.934  1.00  7.20           C  
ATOM   1051  CD2 LEU A 234       6.871  25.582  26.454  1.00  8.71           C  
ATOM   1052  N   GLY A 235       7.170  27.863  30.898  1.00  5.91           N  
ATOM   1053  CA  GLY A 235       6.715  29.243  30.969  1.00  6.87           C  
ATOM   1054  C   GLY A 235       7.063  29.951  29.678  1.00  7.40           C  
ATOM   1055  O   GLY A 235       8.187  29.827  29.173  1.00  7.47           O  
ATOM   1056  N   ILE A 236       6.099  30.683  29.133  1.00  7.27           N  
ATOM   1057  CA  ILE A 236       6.302  31.453  27.908  1.00  8.21           C  
ATOM   1058  C   ILE A 236       6.022  32.910  28.224  1.00  9.19           C  
ATOM   1059  O   ILE A 236       4.932  33.252  28.693  1.00  9.64           O  
ATOM   1060  CB  ILE A 236       5.358  30.988  26.782  1.00  8.43           C  
ATOM   1061  CG1 ILE A 236       5.557  29.501  26.493  1.00 10.28           C  
ATOM   1062  CG2 ILE A 236       5.590  31.822  25.511  1.00 10.10           C  
ATOM   1063  CD1 ILE A 236       4.281  28.781  26.153  1.00 19.50           C  
ATOM   1064  N   SER A 237       7.002  33.769  27.971  1.00  8.03           N  
ATOM   1065  CA  SER A 237       6.881  35.175  28.326  1.00  9.53           C  
ATOM   1066  C   SER A 237       7.570  36.064  27.304  1.00  9.67           C  
ATOM   1067  O   SER A 237       8.254  35.589  26.395  1.00  9.14           O  
ATOM   1068  CB  SER A 237       7.479  35.420  29.712  1.00 11.15           C  
ATOM   1069  OG  SER A 237       8.859  35.092  29.735  1.00 11.71           O  
ATOM   1070  N   GLY A 238       7.376  37.367  27.467  1.00  9.66           N  
ATOM   1071  CA  GLY A 238       8.022  38.330  26.595  1.00  9.95           C  
ATOM   1072  C   GLY A 238       7.070  39.062  25.683  1.00  9.16           C  
ATOM   1073  O   GLY A 238       5.845  39.029  25.861  1.00  9.54           O  
ATOM   1074  N   ASP A 239       7.652  39.715  24.689  1.00  9.12           N  
ATOM   1075  CA  ASP A 239       6.945  40.691  23.875  1.00  9.50           C  
ATOM   1076  C   ASP A 239       6.304  40.048  22.654  1.00 10.28           C  
ATOM   1077  O   ASP A 239       6.682  40.311  21.503  1.00 10.28           O  
ATOM   1078  CB  ASP A 239       7.915  41.811  23.501  1.00 10.25           C  
ATOM   1079  CG  ASP A 239       8.518  42.478  24.721  1.00 11.40           C  
ATOM   1080  OD1 ASP A 239       7.774  42.688  25.706  1.00 15.12           O  
ATOM   1081  OD2 ASP A 239       9.729  42.770  24.708  1.00 10.24           O  
ATOM   1082  N   ILE A 240       5.334  39.178  22.928  1.00 10.13           N  
ATOM   1083  CA  ILE A 240       4.649  38.425  21.889  1.00  9.87           C  
ATOM   1084  C   ILE A 240       3.148  38.414  22.095  1.00  9.59           C  
ATOM   1085  O   ILE A 240       2.664  38.607  23.219  1.00 12.06           O  
ATOM   1086  CB  ILE A 240       5.145  36.943  21.817  1.00  9.35           C  
ATOM   1087  CG1 ILE A 240       4.786  36.180  23.103  1.00 10.52           C  
ATOM   1088  CG2 ILE A 240       6.634  36.897  21.509  1.00  9.90           C  
ATOM   1089  CD1 ILE A 240       5.035  34.668  23.015  1.00 10.96           C  
ATOM   1090  N   ASP A 241       2.434  38.192  20.997  1.00  9.58           N  
ATOM   1091  CA  ASP A 241       1.050  37.758  21.048  1.00 10.38           C  
ATOM   1092  C   ASP A 241       1.144  36.253  20.902  1.00 10.47           C  
ATOM   1093  O   ASP A 241       1.747  35.747  19.956  1.00 11.05           O  
ATOM   1094  CB  ASP A 241       0.239  38.353  19.894  1.00 11.41           C  
ATOM   1095  CG  ASP A 241       0.117  39.869  19.976  1.00 19.23           C  
ATOM   1096  OD1 ASP A 241       0.064  40.418  21.097  1.00 22.04           O  
ATOM   1097  OD2 ASP A 241       0.067  40.511  18.905  1.00 23.39           O  
ATOM   1098  N   LEU A 242       0.592  35.528  21.863  1.00  9.98           N  
ATOM   1099  CA  LEU A 242       0.686  34.085  21.855  1.00 10.39           C  
ATOM   1100  C   LEU A 242      -0.576  33.465  21.269  1.00  9.39           C  
ATOM   1101  O   LEU A 242      -1.691  33.732  21.742  1.00 11.45           O  
ATOM   1102  CB  LEU A 242       0.947  33.588  23.276  1.00  9.70           C  
ATOM   1103  CG  LEU A 242       1.058  32.086  23.504  1.00  9.48           C  
ATOM   1104  CD1 LEU A 242       2.255  31.522  22.766  1.00  9.90           C  
ATOM   1105  CD2 LEU A 242       1.182  31.796  24.996  1.00 11.22           C  
ATOM   1106  N   THR A 243      -0.386  32.620  20.263  1.00  9.89           N  
ATOM   1107  CA  THR A 243      -1.482  32.017  19.516  1.00 12.00           C  
ATOM   1108  C   THR A 243      -1.782  30.588  19.975  1.00 12.86           C  
ATOM   1109  O   THR A 243      -2.944  30.199  20.115  1.00 14.79           O  
ATOM   1110  CB  THR A 243      -1.170  32.032  17.999  1.00 13.67           C  
ATOM   1111  OG1 THR A 243      -0.884  33.380  17.594  1.00 15.97           O  
ATOM   1112  CG2 THR A 243      -2.339  31.489  17.187  1.00 18.58           C  
ATOM   1113  N   SER A 244      -0.730  29.808  20.214  1.00 10.12           N  
ATOM   1114  CA  SER A 244      -0.883  28.396  20.554  1.00 11.24           C  
ATOM   1115  C   SER A 244       0.342  27.906  21.311  1.00  9.69           C  
ATOM   1116  O   SER A 244       1.459  28.317  21.011  1.00  7.77           O  
ATOM   1117  CB  SER A 244      -1.059  27.564  19.273  1.00 12.45           C  
ATOM   1118  OG  SER A 244      -1.303  26.200  19.576  1.00 18.97           O  
ATOM   1119  N   ALA A 245       0.126  27.029  22.290  1.00  8.57           N  
ATOM   1120  CA  ALA A 245       1.213  26.354  22.997  1.00  8.96           C  
ATOM   1121  C   ALA A 245       0.758  24.925  23.246  1.00 10.04           C  
ATOM   1122  O   ALA A 245      -0.227  24.701  23.950  1.00 11.07           O  
ATOM   1123  CB  ALA A 245       1.532  27.065  24.309  1.00 10.08           C  
ATOM   1124  N   SER A 246       1.440  23.957  22.644  1.00  7.76           N  
ATOM   1125  CA  SER A 246       0.986  22.570  22.730  1.00  9.19           C  
ATOM   1126  C   SER A 246       2.152  21.611  22.613  1.00  7.49           C  
ATOM   1127  O   SER A 246       3.282  22.020  22.335  1.00  7.74           O  
ATOM   1128  CB  SER A 246      -0.043  22.285  21.635  1.00 11.89           C  
ATOM   1129  OG  SER A 246       0.554  22.335  20.360  1.00 13.75           O  
ATOM   1130  N   TYR A 247       1.882  20.327  22.829  1.00  7.57           N  
ATOM   1131  CA  TYR A 247       2.904  19.298  22.672  1.00  7.93           C  
ATOM   1132  C   TYR A 247       2.315  18.051  22.044  1.00  8.32           C  
ATOM   1133  O   TYR A 247       1.095  17.858  22.063  1.00  8.74           O  
ATOM   1134  CB  TYR A 247       3.571  18.951  24.013  1.00  8.40           C  
ATOM   1135  CG  TYR A 247       2.601  18.701  25.144  1.00  6.79           C  
ATOM   1136  CD1 TYR A 247       1.887  17.503  25.220  1.00  7.61           C  
ATOM   1137  CD2 TYR A 247       2.384  19.654  26.132  1.00  8.22           C  
ATOM   1138  CE1 TYR A 247       0.982  17.275  26.242  1.00  8.15           C  
ATOM   1139  CE2 TYR A 247       1.482  19.425  27.167  1.00  9.97           C  
ATOM   1140  CZ  TYR A 247       0.788  18.226  27.206  1.00  7.97           C  
ATOM   1141  OH  TYR A 247      -0.117  17.975  28.213  1.00 10.44           O  
ATOM   1142  N   THR A 248       3.184  17.219  21.482  1.00  8.58           N  
ATOM   1143  CA  THR A 248       2.779  15.945  20.910  1.00  9.53           C  
ATOM   1144  C   THR A 248       3.986  15.002  20.936  1.00 10.50           C  
ATOM   1145  O   THR A 248       5.121  15.454  21.109  1.00 11.48           O  
ATOM   1146  CB  THR A 248       2.242  16.139  19.477  1.00 11.29           C  
ATOM   1147  OG1 THR A 248       1.512  14.972  19.080  1.00 12.84           O  
ATOM   1148  CG2 THR A 248       3.377  16.423  18.494  1.00 11.14           C  
ATOM   1149  N   MET A 249       3.744  13.698  20.809  1.00 11.12           N  
ATOM   1150  CA  MET A 249       4.819  12.725  20.673  1.00 12.39           C  
ATOM   1151  C   MET A 249       5.014  12.372  19.213  1.00 14.86           C  
ATOM   1152  O   MET A 249       4.046  12.055  18.513  1.00 17.15           O  
ATOM   1153  CB  MET A 249       4.502  11.440  21.448  1.00 12.90           C  
ATOM   1154  CG  MET A 249       4.312  11.622  22.933  1.00 15.56           C  
ATOM   1155  SD  MET A 249       5.752  12.338  23.748  1.00 15.21           S  
ATOM   1156  CE  MET A 249       6.987  11.074  23.455  1.00 22.06           C  
ATOM   1157  N   ILE A 250       6.258  12.424  18.756  1.00 14.11           N  
ATOM   1158  CA  ILE A 250       6.592  12.028  17.387  1.00 16.16           C  
ATOM   1159  C   ILE A 250       7.292  10.669  17.374  1.00 18.28           C  
ATOM   1160  O   ILE A 250       7.515  10.070  18.428  1.00 19.32           O  
ATOM   1161  CB  ILE A 250       7.475  13.073  16.679  1.00 16.41           C  
ATOM   1162  CG1 ILE A 250       8.819  13.211  17.408  1.00 16.37           C  
ATOM   1163  CG2 ILE A 250       6.735  14.415  16.575  1.00 18.04           C  
ATOM   1164  CD1 ILE A 250      10.008  13.387  16.505  1.00 22.63           C  
ATOM   1165  OXT ILE A 250       7.651  10.142  16.316  1.00 21.37           O  
TER    
