# Supplementary material for: Evolution of intrinsically disordered regions in vertebrate galectins for phase separation
Source: EMBO Rep. 2026 Feb 2;27(5):1254–69. doi: 10.1038/s44319-026-00692-w (PMC12979664; doi:10.1038/s44319-026-00692-w)
Supplement: Supplementary file 8 — Source data Fig. 2 [file 44319_2026_692_MOESM8_ESM.zip › FIG_2/2B/AF-Q32PT4-F1-model_v4.pdb]

HEADER                                            01-JUN-22                     
TITLE     ALPHAFOLD MONOMER V2.0 PREDICTION FOR GALECTIN (Q32PT4)               
COMPND    MOL_ID: 1;                                                            
COMPND   2 MOLECULE: GALECTIN;                                                  
COMPND   3 CHAIN: A                                                             
SOURCE    MOL_ID: 1;                                                            
SOURCE   2 ORGANISM_SCIENTIFIC: DANIO RERIO;                                    
SOURCE   3 ORGANISM_TAXID: 7955                                                 
REMARK   1                                                                      
REMARK   1 REFERENCE 1                                                          
REMARK   1  AUTH   JOHN JUMPER, RICHARD EVANS, ALEXANDER PRITZEL, TIM GREEN,    
REMARK   1  AUTH 2 MICHAEL FIGURNOV, OLAF RONNEBERGER, KATHRYN TUNYASUVUNAKOOL, 
REMARK   1  AUTH 3 RUSS BATES, AUGUSTIN ZIDEK, ANNA POTAPENKO, ALEX BRIDGLAND,  
REMARK   1  AUTH 4 CLEMENS MEYER, SIMON A A KOHL, ANDREW J BALLARD,             
REMARK   1  AUTH 5 ANDREW COWIE, BERNARDINO ROMERA-PAREDES, STANISLAV NIKOLOV,  
REMARK   1  AUTH 6 RISHUB JAIN, JONAS ADLER, TREVOR BACK, STIG PETERSEN,        
REMARK   1  AUTH 7 DAVID REIMAN, ELLEN CLANCY, MICHAL ZIELINSKI,                
REMARK   1  AUTH 8 MARTIN STEINEGGER, MICHALINA PACHOLSKA, TAMAS BERGHAMMER,    
REMARK   1  AUTH 9 DAVID SILVER, ORIOL VINYALS, ANDREW W SENIOR,                
REMARK   1  AUTH10 KORAY KAVUKCUOGLU, PUSHMEET KOHLI, DEMIS HASSABIS            
REMARK   1  TITL   HIGHLY ACCURATE PROTEIN STRUCTURE PREDICTION WITH ALPHAFOLD  
REMARK   1  REF    NATURE                        V. 596   583 2021              
REMARK   1  REFN                   ISSN 0028-0836                               
REMARK   1  PMID   34265844                                                     
REMARK   1  DOI    10.1038/s41586-021-03819-2                                   
REMARK   1                                                                      
REMARK   1 DISCLAIMERS                                                          
REMARK   1 ALPHAFOLD DATA, COPYRIGHT (2021) DEEPMIND TECHNOLOGIES LIMITED. THE  
REMARK   1 INFORMATION PROVIDED IS THEORETICAL MODELLING ONLY AND CAUTION SHOULD
REMARK   1 BE EXERCISED IN ITS USE. IT IS PROVIDED "AS-IS" WITHOUT ANY WARRANTY 
REMARK   1 OF ANY KIND, WHETHER EXPRESSED OR IMPLIED. NO WARRANTY IS GIVEN THAT 
REMARK   1 USE OF THE INFORMATION SHALL NOT INFRINGE THE RIGHTS OF ANY THIRD    
REMARK   1 PARTY. THE INFORMATION IS NOT INTENDED TO BE A SUBSTITUTE FOR        
REMARK   1 PROFESSIONAL MEDICAL ADVICE, DIAGNOSIS, OR TREATMENT, AND DOES NOT   
REMARK   1 CONSTITUTE MEDICAL OR OTHER PROFESSIONAL ADVICE. IT IS AVAILABLE FOR 
REMARK   1 ACADEMIC AND COMMERCIAL PURPOSES, UNDER CC-BY 4.0 LICENCE.           
DBREF  XXXX A    1   228  UNP    Q32PT4   Q32PT4_DANRE     1    228             
SEQRES   1 A  228  MET ASP LEU SER ASP ALA LEU ASP ALA PRO PRO GLN GLN          
SEQRES   2 A  228  ASN ASN GLN GLN ALA GLY GLY PRO VAL TRP PRO GLY GLN          
SEQRES   3 A  228  PRO ALA ASN PRO VAL TRP PRO GLY GLN PRO ALA ASN PRO          
SEQRES   4 A  228  THR TRP PRO GLY GLN PRO ASN GLN PRO ALA TRP PRO GLY          
SEQRES   5 A  228  GLN PRO ASN GLN GLN TRP PRO GLY GLN PRO GLY GLN LEU          
SEQRES   6 A  228  THR ALA PRO GLY TRP PRO GLY PRO ALA PRO GLN THR GLY          
SEQRES   7 A  228  PRO TYR GLY ALA PRO GLY GLN ALA PRO GLN VAL LEU THR          
SEQRES   8 A  228  VAL PRO LEU ASP PHE PRO LEU GLN ASN GLY ALA TYR ASN          
SEQRES   9 A  228  LYS MET LEU ILE THR ILE ASN GLY GLU VAL LYS PRO ASN          
SEQRES  10 A  228  ALA LYS GLN PHE THR VAL ASN LEU ARG ARG GLY ASN ASP          
SEQRES  11 A  228  ILE ALA PHE HIS ILE ASN PRO ARG PHE SER GLU GLY GLY          
SEQRES  12 A  228  LYS PRO VAL ILE VAL ARG ASN SER MET ILE GLY ASN ASN          
SEQRES  13 A  228  TRP GLY ARG GLU GLU ARG GLU LEU PRO SER PHE PRO PHE          
SEQRES  14 A  228  VAL PRO GLY LYS PRO PHE GLU MET LYS ILE LEU ILE THR          
SEQRES  15 A  228  ASP THR GLU TYR LYS VAL ALA VAL ASN LYS SER HIS LEU          
SEQRES  16 A  228  LEU GLU PHE LYS HIS ARG VAL PHE GLU LEU ASN GLN ILE          
SEQRES  17 A  228  THR GLY LEU SER ILE TYR ASN ASP VAL THR LEU SER THR          
SEQRES  18 A  228  VAL ASN VAL GLU THR LEU GLN                                  
CRYST1    1.000    1.000    1.000  90.00  90.00  90.00 P 1           1          
ORIGX1      1.000000  0.000000  0.000000        0.00000                         
ORIGX2      0.000000  1.000000  0.000000        0.00000                         
ORIGX3      0.000000  0.000000  1.000000        0.00000                         
SCALE1      1.000000  0.000000  0.000000        0.00000                         
SCALE2      0.000000  1.000000  0.000000        0.00000                         
SCALE3      0.000000  0.000000  1.000000        0.00000                         
MODEL        1                                                                  
ATOM    649  N   VAL A  89       7.225 -16.416   8.700  1.00 85.56           N  
ATOM    650  CA  VAL A  89       7.573 -16.241   7.286  1.00 85.56           C  
ATOM    651  C   VAL A  89       6.363 -15.667   6.557  1.00 85.56           C  
ATOM    652  CB  VAL A  89       8.048 -17.561   6.647  1.00 85.56           C  
ATOM    653  O   VAL A  89       5.358 -16.352   6.375  1.00 85.56           O  
ATOM    654  CG1 VAL A  89       8.411 -17.366   5.168  1.00 85.56           C  
ATOM    655  CG2 VAL A  89       9.293 -18.103   7.364  1.00 85.56           C  
ATOM    656  N   LEU A  90       6.459 -14.407   6.130  1.00 94.94           N  
ATOM    657  CA  LEU A  90       5.424 -13.771   5.321  1.00 94.94           C  
ATOM    658  C   LEU A  90       5.478 -14.300   3.883  1.00 94.94           C  
ATOM    659  CB  LEU A  90       5.567 -12.240   5.368  1.00 94.94           C  
ATOM    660  O   LEU A  90       6.521 -14.274   3.229  1.00 94.94           O  
ATOM    661  CG  LEU A  90       5.433 -11.615   6.770  1.00 94.94           C  
ATOM    662  CD1 LEU A  90       5.576 -10.099   6.649  1.00 94.94           C  
ATOM    663  CD2 LEU A  90       4.081 -11.910   7.426  1.00 94.94           C  
ATOM    664  N   THR A  91       4.337 -14.753   3.375  1.00 95.75           N  
ATOM    665  CA  THR A  91       4.171 -15.233   1.998  1.00 95.75           C  
ATOM    666  C   THR A  91       3.275 -14.287   1.198  1.00 95.75           C  
ATOM    667  CB  THR A  91       3.650 -16.679   1.976  1.00 95.75           C  
ATOM    668  O   THR A  91       2.590 -13.435   1.757  1.00 95.75           O  
ATOM    669  CG2 THR A  91       4.657 -17.657   2.583  1.00 95.75           C  
ATOM    670  OG1 THR A  91       2.462 -16.786   2.718  1.00 95.75           O  
ATOM    671  N   VAL A  92       3.321 -14.395  -0.133  1.00 97.69           N  
ATOM    672  CA  VAL A  92       2.467 -13.630  -1.055  1.00 97.69           C  
ATOM    673  C   VAL A  92       1.692 -14.640  -1.913  1.00 97.69           C  
ATOM    674  CB  VAL A  92       3.285 -12.633  -1.899  1.00 97.69           C  
ATOM    675  O   VAL A  92       2.343 -15.474  -2.547  1.00 97.69           O  
ATOM    676  CG1 VAL A  92       2.412 -11.859  -2.897  1.00 97.69           C  
ATOM    677  CG2 VAL A  92       3.959 -11.598  -0.989  1.00 97.69           C  
ATOM    678  N   PRO A  93       0.345 -14.595  -1.966  1.00 98.06           N  
ATOM    679  CA  PRO A  93      -0.528 -13.565  -1.398  1.00 98.06           C  
ATOM    680  C   PRO A  93      -0.546 -13.546   0.138  1.00 98.06           C  
ATOM    681  CB  PRO A  93      -1.919 -13.863  -1.960  1.00 98.06           C  
ATOM    682  O   PRO A  93      -0.559 -14.596   0.773  1.00 98.06           O  
ATOM    683  CG  PRO A  93      -1.899 -15.379  -2.146  1.00 98.06           C  
ATOM    684  CD  PRO A  93      -0.460 -15.631  -2.597  1.00 98.06           C  
ATOM    685  N   LEU A  94      -0.555 -12.339   0.707  1.00 98.12           N  
ATOM    686  CA  LEU A  94      -0.728 -12.105   2.139  1.00 98.12           C  
ATOM    687  C   LEU A  94      -2.153 -11.627   2.401  1.00 98.12           C  
ATOM    688  CB  LEU A  94       0.292 -11.064   2.648  1.00 98.12           C  
ATOM    689  O   LEU A  94      -2.598 -10.671   1.768  1.00 98.12           O  
ATOM    690  CG  LEU A  94       0.183 -10.754   4.157  1.00 98.12           C  
ATOM    691  CD1 LEU A  94       0.444 -11.981   5.033  1.00 98.12           C  
ATOM    692  CD2 LEU A  94       1.199  -9.688   4.563  1.00 98.12           C  
ATOM    693  N   ASP A  95      -2.801 -12.215   3.401  1.00 97.38           N  
ATOM    694  CA  ASP A  95      -3.976 -11.662   4.068  1.00 97.38           C  
ATOM    695  C   ASP A  95      -3.625 -11.412   5.541  1.00 97.38           C  
ATOM    696  CB  ASP A  95      -5.174 -12.609   3.896  1.00 97.38           C  
ATOM    697  O   ASP A  95      -3.373 -12.344   6.303  1.00 97.38           O  
ATOM    698  CG  ASP A  95      -5.867 -12.402   2.548  1.00 97.38           C  
ATOM    699  OD1 ASP A  95      -6.328 -11.258   2.321  1.00 97.38           O  
ATOM    700  OD2 ASP A  95      -6.036 -13.373   1.785  1.00 97.38           O  
ATOM    701  N   PHE A  96      -3.568 -10.140   5.932  1.00 97.06           N  
ATOM    702  CA  PHE A  96      -3.154  -9.682   7.256  1.00 97.06           C  
ATOM    703  C   PHE A  96      -4.340  -9.012   7.976  1.00 97.06           C  
ATOM    704  CB  PHE A  96      -1.955  -8.737   7.099  1.00 97.06           C  
ATOM    705  O   PHE A  96      -4.880  -8.022   7.471  1.00 97.06           O  
ATOM    706  CG  PHE A  96      -1.365  -8.263   8.413  1.00 97.06           C  
ATOM    707  CD1 PHE A  96      -1.941  -7.178   9.103  1.00 97.06           C  
ATOM    708  CD2 PHE A  96      -0.247  -8.922   8.959  1.00 97.06           C  
ATOM    709  CE1 PHE A  96      -1.413  -6.769  10.339  1.00 97.06           C  
ATOM    710  CE2 PHE A  96       0.291  -8.500  10.188  1.00 97.06           C  
ATOM    711  CZ  PHE A  96      -0.294  -7.425  10.880  1.00 97.06           C  
ATOM    712  N   PRO A  97      -4.775  -9.511   9.147  1.00 97.75           N  
ATOM    713  CA  PRO A  97      -5.917  -8.949   9.861  1.00 97.75           C  
ATOM    714  C   PRO A  97      -5.558  -7.632  10.561  1.00 97.75           C  
ATOM    715  CB  PRO A  97      -6.343 -10.037  10.851  1.00 97.75           C  
ATOM    716  O   PRO A  97      -4.645  -7.574  11.384  1.00 97.75           O  
ATOM    717  CG  PRO A  97      -5.037 -10.771  11.156  1.00 97.75           C  
ATOM    718  CD  PRO A  97      -4.270 -10.690   9.836  1.00 97.75           C  
ATOM    719  N   LEU A  98      -6.338  -6.583  10.301  1.00 97.38           N  
ATOM    720  CA  LEU A  98      -6.316  -5.344  11.077  1.00 97.38           C  
ATOM    721  C   LEU A  98      -7.275  -5.512  12.260  1.00 97.38           C  
ATOM    722  CB  LEU A  98      -6.660  -4.140  10.177  1.00 97.38           C  
ATOM    723  O   LEU A  98      -8.486  -5.318  12.135  1.00 97.38           O  
ATOM    724  CG  LEU A  98      -5.702  -3.933   8.987  1.00 97.38           C  
ATOM    725  CD1 LEU A  98      -6.150  -2.722   8.173  1.00 97.38           C  
ATOM    726  CD2 LEU A  98      -4.250  -3.707   9.417  1.00 97.38           C  
ATOM    727  N   GLN A  99      -6.741  -5.950  13.402  1.00 90.62           N  
ATOM    728  CA  GLN A  99      -7.542  -6.202  14.602  1.00 90.62           C  
ATOM    729  C   GLN A  99      -8.242  -4.915  15.067  1.00 90.62           C  
ATOM    730  CB  GLN A  99      -6.686  -6.808  15.726  1.00 90.62           C  
ATOM    731  O   GLN A  99      -7.594  -3.892  15.275  1.00 90.62           O  
ATOM    732  CG  GLN A  99      -6.121  -8.194  15.367  1.00 90.62           C  
ATOM    733  CD  GLN A  99      -5.450  -8.895  16.549  1.00 90.62           C  
ATOM    734  NE2 GLN A  99      -4.897 -10.071  16.349  1.00 90.62           N  
ATOM    735  OE1 GLN A  99      -5.413  -8.419  17.669  1.00 90.62           O  
ATOM    736  N   ASN A 100      -9.565  -4.995  15.250  1.00 93.12           N  
ATOM    737  CA  ASN A 100     -10.480  -3.872  15.531  1.00 93.12           C  
ATOM    738  C   ASN A 100     -10.697  -2.876  14.368  1.00 93.12           C  
ATOM    739  CB  ASN A 100     -10.124  -3.190  16.865  1.00 93.12           C  
ATOM    740  O   ASN A 100     -11.364  -1.859  14.554  1.00 93.12           O  
ATOM    741  CG  ASN A 100      -9.810  -4.190  17.960  1.00 93.12           C  
ATOM    742  ND2 ASN A 100      -8.580  -4.243  18.416  1.00 93.12           N  
ATOM    743  OD1 ASN A 100     -10.644  -4.975  18.374  1.00 93.12           O  
ATOM    744  N   GLY A 101     -10.201  -3.194  13.168  1.00 97.75           N  
ATOM    745  CA  GLY A 101     -10.325  -2.362  11.973  1.00 97.75           C  
ATOM    746  C   GLY A 101      -9.360  -1.175  11.938  1.00 97.75           C  
ATOM    747  O   GLY A 101      -8.562  -0.961  12.850  1.00 97.75           O  
ATOM    748  N   ALA A 102      -9.420  -0.400  10.857  1.00 98.44           N  
ATOM    749  CA  ALA A 102      -8.658   0.833  10.715  1.00 98.44           C  
ATOM    750  C   ALA A 102      -9.174   1.938  11.653  1.00 98.44           C  
ATOM    751  CB  ALA A 102      -8.681   1.276   9.250  1.00 98.44           C  
ATOM    752  O   ALA A 102     -10.362   2.023  11.966  1.00 98.44           O  
ATOM    753  N   TYR A 103      -8.277   2.834  12.061  1.00 98.12           N  
ATOM    754  CA  TYR A 103      -8.599   4.012  12.864  1.00 98.12           C  
ATOM    755  C   TYR A 103      -7.624   5.159  12.568  1.00 98.12           C  
ATOM    756  CB  TYR A 103      -8.630   3.641  14.360  1.00 98.12           C  
ATOM    757  O   TYR A 103      -6.547   4.957  12.004  1.00 98.12           O  
ATOM    758  CG  TYR A 103      -7.391   2.936  14.883  1.00 98.12           C  
ATOM    759  CD1 TYR A 103      -7.365   1.531  14.975  1.00 98.12           C  
ATOM    760  CD2 TYR A 103      -6.261   3.680  15.269  1.00 98.12           C  
ATOM    761  CE1 TYR A 103      -6.204   0.873  15.423  1.00 98.12           C  
ATOM    762  CE2 TYR A 103      -5.088   3.027  15.689  1.00 98.12           C  
ATOM    763  OH  TYR A 103      -3.917   0.985  16.126  1.00 98.12           O  
ATOM    764  CZ  TYR A 103      -5.055   1.621  15.755  1.00 98.12           C  
ATOM    765  N   ASN A 104      -8.009   6.379  12.944  1.00 98.31           N  
ATOM    766  CA  ASN A 104      -7.175   7.570  12.806  1.00 98.31           C  
ATOM    767  C   ASN A 104      -5.847   7.426  13.570  1.00 98.31           C  
ATOM    768  CB  ASN A 104      -7.983   8.763  13.329  1.00 98.31           C  
ATOM    769  O   ASN A 104      -5.837   6.986  14.717  1.00 98.31           O  
ATOM    770  CG  ASN A 104      -7.252  10.088  13.211  1.00 98.31           C  
ATOM    771  ND2 ASN A 104      -7.621  11.039  14.024  1.00 98.31           N  
ATOM    772  OD1 ASN A 104      -6.378  10.284  12.380  1.00 98.31           O  
ATOM    773  N   LYS A 105      -4.743   7.840  12.946  1.00 98.31           N  
ATOM    774  CA  LYS A 105      -3.352   7.658  13.393  1.00 98.31           C  
ATOM    775  C   LYS A 105      -2.810   6.223  13.329  1.00 98.31           C  
ATOM    776  CB  LYS A 105      -3.088   8.294  14.771  1.00 98.31           C  
ATOM    777  O   LYS A 105      -1.665   6.017  13.733  1.00 98.31           O  
ATOM    778  CG  LYS A 105      -3.626   9.719  14.978  1.00 98.31           C  
ATOM    779  CD  LYS A 105      -3.081  10.231  16.317  1.00 98.31           C  
ATOM    780  CE  LYS A 105      -3.606  11.612  16.699  1.00 98.31           C  
ATOM    781  NZ  LYS A 105      -3.016  12.027  17.994  1.00 98.31           N  
ATOM    782  N   MET A 106      -3.552   5.249  12.789  1.00 98.56           N  
ATOM    783  CA  MET A 106      -2.970   3.942  12.453  1.00 98.56           C  
ATOM    784  C   MET A 106      -1.922   4.120  11.346  1.00 98.56           C  
ATOM    785  CB  MET A 106      -4.051   2.935  12.019  1.00 98.56           C  
ATOM    786  O   MET A 106      -2.238   4.597  10.255  1.00 98.56           O  
ATOM    787  CG  MET A 106      -3.434   1.565  11.694  1.00 98.56           C  
ATOM    788  SD  MET A 106      -4.551   0.329  10.975  1.00 98.56           S  
ATOM    789  CE  MET A 106      -5.469  -0.165  12.450  1.00 98.56           C  
ATOM    790  N   LEU A 107      -0.692   3.691  11.606  1.00 98.81           N  
ATOM    791  CA  LEU A 107       0.386   3.594  10.632  1.00 98.81           C  
ATOM    792  C   LEU A 107       0.671   2.120  10.332  1.00 98.81           C  
ATOM    793  CB  LEU A 107       1.612   4.355  11.166  1.00 98.81           C  
ATOM    794  O   LEU A 107       1.061   1.354  11.210  1.00 98.81           O  
ATOM    795  CG  LEU A 107       2.881   4.195  10.309  1.00 98.81           C  
ATOM    796  CD1 LEU A 107       2.679   4.695   8.877  1.00 98.81           C  
ATOM    797  CD2 LEU A 107       4.030   5.003  10.905  1.00 98.81           C  
ATOM    798  N   ILE A 108       0.499   1.736   9.070  1.00 98.81           N  
ATOM    799  CA  ILE A 108       0.886   0.428   8.541  1.00 98.81           C  
ATOM    800  C   ILE A 108       2.233   0.592   7.830  1.00 98.81           C  
ATOM    801  CB  ILE A 108      -0.211  -0.122   7.599  1.00 98.81           C  
ATOM    802  O   ILE A 108       2.330   1.357   6.868  1.00 98.81           O  
ATOM    803  CG1 ILE A 108      -1.589  -0.204   8.304  1.00 98.81           C  
ATOM    804  CG2 ILE A 108       0.205  -1.498   7.046  1.00 98.81           C  
ATOM    805  CD1 ILE A 108      -2.745  -0.610   7.381  1.00 98.81           C  
ATOM    806  N   THR A 109       3.258  -0.140   8.266  1.00 98.81           N  
ATOM    807  CA  THR A 109       4.581  -0.181   7.622  1.00 98.81           C  
ATOM    808  C   THR A 109       4.806  -1.551   6.982  1.00 98.81           C  
ATOM    809  CB  THR A 109       5.712   0.157   8.610  1.00 98.81           C  
ATOM    810  O   THR A 109       4.796  -2.568   7.671  1.00 98.81           O  
ATOM    811  CG2 THR A 109       7.080   0.130   7.925  1.00 98.81           C  
ATOM    812  OG1 THR A 109       5.573   1.464   9.124  1.00 98.81           O  
ATOM    813  N   ILE A 110       5.038  -1.579   5.671  1.00 98.88           N  
ATOM    814  CA  ILE A 110       5.303  -2.776   4.864  1.00 98.88           C  
ATOM    815  C   ILE A 110       6.744  -2.692   4.354  1.00 98.88           C  
ATOM    816  CB  ILE A 110       4.301  -2.866   3.685  1.00 98.88           C  
ATOM    817  O   ILE A 110       7.083  -1.758   3.625  1.00 98.88           O  
ATOM    818  CG1 ILE A 110       2.828  -2.915   4.159  1.00 98.88           C  
ATOM    819  CG2 ILE A 110       4.610  -4.088   2.798  1.00 98.88           C  
ATOM    820  CD1 ILE A 110       1.821  -2.538   3.064  1.00 98.88           C  
ATOM    821  N   ASN A 111       7.576  -3.676   4.691  1.00 98.69           N  
ATOM    822  CA  ASN A 111       8.912  -3.839   4.118  1.00 98.69           C  
ATOM    823  C   ASN A 111       8.952  -5.088   3.243  1.00 98.69           C  
ATOM    824  CB  ASN A 111       9.980  -3.908   5.215  1.00 98.69           C  
ATOM    825  O   ASN A 111       8.487  -6.156   3.654  1.00 98.69           O  
ATOM    826  CG  ASN A 111      10.066  -2.623   6.007  1.00 98.69           C  
ATOM    827  ND2 ASN A 111       9.487  -2.584   7.182  1.00 98.69           N  
ATOM    828  OD1 ASN A 111      10.648  -1.646   5.578  1.00 98.69           O  
ATOM    829  N   GLY A 112       9.548  -4.976   2.063  1.00 98.25           N  
ATOM    830  CA  GLY A 112       9.659  -6.084   1.122  1.00 98.25           C  
ATOM    831  C   GLY A 112      10.621  -5.795  -0.021  1.00 98.25           C  
ATOM    832  O   GLY A 112      11.294  -4.766  -0.032  1.00 98.25           O  
ATOM    833  N   GLU A 113      10.662  -6.691  -1.002  1.00 98.75           N  
ATOM    834  CA  GLU A 113      11.413  -6.516  -2.247  1.00 98.75           C  
ATOM    835  C   GLU A 113      10.474  -6.652  -3.446  1.00 98.75           C  
ATOM    836  CB  GLU A 113      12.586  -7.510  -2.324  1.00 98.75           C  
ATOM    837  O   GLU A 113       9.610  -7.530  -3.485  1.00 98.75           O  
ATOM    838  CG  GLU A 113      13.653  -7.065  -3.331  1.00 98.75           C  
ATOM    839  CD  GLU A 113      14.728  -8.134  -3.543  1.00 98.75           C  
ATOM    840  OE1 GLU A 113      14.761  -8.713  -4.654  1.00 98.75           O  
ATOM    841  OE2 GLU A 113      15.523  -8.336  -2.599  1.00 98.75           O  
ATOM    842  N   VAL A 114      10.639  -5.789  -4.446  1.00 98.88           N  
ATOM    843  CA  VAL A 114       9.987  -5.965  -5.748  1.00 98.88           C  
ATOM    844  C   VAL A 114      10.717  -7.070  -6.506  1.00 98.88           C  
ATOM    845  CB  VAL A 114      10.021  -4.661  -6.553  1.00 98.88           C  
ATOM    846  O   VAL A 114      11.931  -6.989  -6.679  1.00 98.88           O  
ATOM    847  CG1 VAL A 114       9.319  -4.821  -7.902  1.00 98.88           C  
ATOM    848  CG2 VAL A 114       9.349  -3.500  -5.811  1.00 98.88           C  
ATOM    849  N   LYS A 115      10.007  -8.075  -7.026  1.00 98.69           N  
ATOM    850  CA  LYS A 115      10.638  -9.171  -7.784  1.00 98.69           C  
ATOM    851  C   LYS A 115      11.346  -8.633  -9.048  1.00 98.69           C  
ATOM    852  CB  LYS A 115       9.607 -10.262  -8.123  1.00 98.69           C  
ATOM    853  O   LYS A 115      10.823  -7.716  -9.681  1.00 98.69           O  
ATOM    854  CG  LYS A 115       9.095 -10.982  -6.863  1.00 98.69           C  
ATOM    855  CD  LYS A 115       8.010 -12.018  -7.195  1.00 98.69           C  
ATOM    856  CE  LYS A 115       7.401 -12.551  -5.890  1.00 98.69           C  
ATOM    857  NZ  LYS A 115       5.959 -12.895  -6.006  1.00 98.69           N  
ATOM    858  N   PRO A 116      12.487  -9.206  -9.484  1.00 98.12           N  
ATOM    859  CA  PRO A 116      13.275  -8.683 -10.613  1.00 98.12           C  
ATOM    860  C   PRO A 116      12.527  -8.496 -11.943  1.00 98.12           C  
ATOM    861  CB  PRO A 116      14.432  -9.671 -10.783  1.00 98.12           C  
ATOM    862  O   PRO A 116      12.871  -7.605 -12.709  1.00 98.12           O  
ATOM    863  CG  PRO A 116      14.665 -10.170  -9.360  1.00 98.12           C  
ATOM    864  CD  PRO A 116      13.253 -10.232  -8.783  1.00 98.12           C  
ATOM    865  N   ASN A 117      11.492  -9.301 -12.203  1.00 96.62           N  
ATOM    866  CA  ASN A 117      10.677  -9.247 -13.425  1.00 96.62           C  
ATOM    867  C   ASN A 117       9.236  -8.774 -13.146  1.00 96.62           C  
ATOM    868  CB  ASN A 117      10.743 -10.614 -14.133  1.00 96.62           C  
ATOM    869  O   ASN A 117       8.294  -9.242 -13.789  1.00 96.62           O  
ATOM    870  CG  ASN A 117      12.143 -10.975 -14.591  1.00 96.62           C  
ATOM    871  ND2 ASN A 117      12.568 -12.202 -14.393  1.00 96.62           N  
ATOM    872  OD1 ASN A 117      12.875 -10.179 -15.142  1.00 96.62           O  
ATOM    873  N   ALA A 118       9.047  -7.910 -12.144  1.00 98.38           N  
ATOM    874  CA  ALA A 118       7.726  -7.460 -11.720  1.00 98.38           C  
ATOM    875  C   ALA A 118       6.949  -6.756 -12.843  1.00 98.38           C  
ATOM    876  CB  ALA A 118       7.867  -6.552 -10.494  1.00 98.38           C  
ATOM    877  O   ALA A 118       7.418  -5.787 -13.440  1.00 98.38           O  
ATOM    878  N   LYS A 119       5.719  -7.216 -13.078  1.00 98.56           N  
ATOM    879  CA  LYS A 119       4.718  -6.543 -13.912  1.00 98.56           C  
ATOM    880  C   LYS A 119       3.892  -5.595 -13.058  1.00 98.56           C  
ATOM    881  CB  LYS A 119       3.809  -7.582 -14.580  1.00 98.56           C  
ATOM    882  O   LYS A 119       3.663  -4.451 -13.450  1.00 98.56           O  
ATOM    883  CG  LYS A 119       4.588  -8.543 -15.486  1.00 98.56           C  
ATOM    884  CD  LYS A 119       3.629  -9.540 -16.142  1.00 98.56           C  
ATOM    885  CE  LYS A 119       4.434 -10.518 -17.000  1.00 98.56           C  
ATOM    886  NZ  LYS A 119       3.554 -11.529 -17.636  1.00 98.56           N  
ATOM    887  N   GLN A 120       3.473  -6.063 -11.882  1.00 98.75           N  
ATOM    888  CA  GLN A 120       2.729  -5.270 -10.910  1.00 98.75           C  
ATOM    889  C   GLN A 120       2.746  -5.888  -9.512  1.00 98.75           C  
ATOM    890  CB  GLN A 120       1.271  -5.095 -11.371  1.00 98.75           C  
ATOM    891  O   GLN A 120       2.871  -7.101  -9.352  1.00 98.75           O  
ATOM    892  CG  GLN A 120       0.503  -6.419 -11.549  1.00 98.75           C  
ATOM    893  CD  GLN A 120      -0.946  -6.197 -11.962  1.00 98.75           C  
ATOM    894  NE2 GLN A 120      -1.630  -7.215 -12.433  1.00 98.75           N  
ATOM    895  OE1 GLN A 120      -1.499  -5.117 -11.846  1.00 98.75           O  
ATOM    896  N   PHE A 121       2.487  -5.071  -8.498  1.00 98.88           N  
ATOM    897  CA  PHE A 121       1.994  -5.576  -7.218  1.00 98.88           C  
ATOM    898  C   PHE A 121       0.746  -4.826  -6.766  1.00 98.88           C  
ATOM    899  CB  PHE A 121       3.113  -5.665  -6.181  1.00 98.88           C  
ATOM    900  O   PHE A 121       0.340  -3.834  -7.375  1.00 98.88           O  
ATOM    901  CG  PHE A 121       3.588  -4.347  -5.622  1.00 98.88           C  
ATOM    902  CD1 PHE A 121       4.640  -3.658  -6.251  1.00 98.88           C  
ATOM    903  CD2 PHE A 121       3.023  -3.844  -4.435  1.00 98.88           C  
ATOM    904  CE1 PHE A 121       5.136  -2.470  -5.690  1.00 98.88           C  
ATOM    905  CE2 PHE A 121       3.522  -2.660  -3.871  1.00 98.88           C  
ATOM    906  CZ  PHE A 121       4.585  -1.985  -4.493  1.00 98.88           C  
ATOM    907  N   THR A 122       0.089  -5.355  -5.741  1.00 98.94           N  
ATOM    908  CA  THR A 122      -1.179  -4.826  -5.240  1.00 98.94           C  
ATOM    909  C   THR A 122      -1.146  -4.785  -3.724  1.00 98.94           C  
ATOM    910  CB  THR A 122      -2.353  -5.700  -5.701  1.00 98.94           C  
ATOM    911  O   THR A 122      -0.737  -5.767  -3.110  1.00 98.94           O  
ATOM    912  CG2 THR A 122      -3.704  -5.108  -5.315  1.00 98.94           C  
ATOM    913  OG1 THR A 122      -2.346  -5.876  -7.103  1.00 98.94           O  
ATOM    914  N   VAL A 123      -1.613  -3.684  -3.140  1.00 98.94           N  
ATOM    915  CA  VAL A 123      -1.888  -3.530  -1.708  1.00 98.94           C  
ATOM    916  C   VAL A 123      -3.333  -3.056  -1.564  1.00 98.94           C  
ATOM    917  CB  VAL A 123      -0.905  -2.543  -1.045  1.00 98.94           C  
ATOM    918  O   VAL A 123      -3.711  -2.047  -2.158  1.00 98.94           O  
ATOM    919  CG1 VAL A 123      -1.162  -2.444   0.461  1.00 98.94           C  
ATOM    920  CG2 VAL A 123       0.555  -2.976  -1.240  1.00 98.94           C  
ATOM    921  N   ASN A 124      -4.141  -3.788  -0.803  1.00 98.94           N  
ATOM    922  CA  ASN A 124      -5.561  -3.521  -0.592  1.00 98.94           C  
ATOM    923  C   ASN A 124      -5.860  -3.360   0.900  1.00 98.94           C  
ATOM    924  CB  ASN A 124      -6.389  -4.694  -1.147  1.00 98.94           C  
ATOM    925  O   ASN A 124      -5.484  -4.219   1.695  1.00 98.94           O  
ATOM    926  CG  ASN A 124      -6.427  -4.803  -2.656  1.00 98.94           C  
ATOM    927  ND2 ASN A 124      -6.795  -5.954  -3.167  1.00 98.94           N  
ATOM    928  OD1 ASN A 124      -6.174  -3.876  -3.404  1.00 98.94           O  
ATOM    929  N   LEU A 125      -6.622  -2.331   1.263  1.00 98.94           N  
ATOM    930  CA  LEU A 125      -7.353  -2.269   2.528  1.00 98.94           C  
ATOM    931  C   LEU A 125      -8.807  -2.688   2.270  1.00 98.94           C  
ATOM    932  CB  LEU A 125      -7.234  -0.869   3.150  1.00 98.94           C  
ATOM    933  O   LEU A 125      -9.494  -2.089   1.438  1.00 98.94           O  
ATOM    934  CG  LEU A 125      -5.799  -0.397   3.450  1.00 98.94           C  
ATOM    935  CD1 LEU A 125      -5.848   0.976   4.117  1.00 98.94           C  
ATOM    936  CD2 LEU A 125      -5.055  -1.341   4.396  1.00 98.94           C  
ATOM    937  N   ARG A 126      -9.257  -3.750   2.943  1.00 98.69           N  
ATOM    938  CA  ARG A 126     -10.507  -4.477   2.679  1.00 98.69           C  
ATOM    939  C   ARG A 126     -11.548  -4.261   3.773  1.00 98.69           C  
ATOM    940  CB  ARG A 126     -10.238  -5.986   2.518  1.00 98.69           C  
ATOM    941  O   ARG A 126     -11.226  -4.341   4.957  1.00 98.69           O  
ATOM    942  CG  ARG A 126      -9.260  -6.312   1.378  1.00 98.69           C  
ATOM    943  CD  ARG A 126      -9.319  -7.792   0.967  1.00 98.69           C  
ATOM    944  NE  ARG A 126      -8.751  -8.716   1.974  1.00 98.69           N  
ATOM    945  NH1 ARG A 126     -10.648  -9.936   2.468  1.00 98.69           N  
ATOM    946  NH2 ARG A 126      -8.696 -10.553   3.309  1.00 98.69           N  
ATOM    947  CZ  ARG A 126      -9.366  -9.720   2.577  1.00 98.69           C  
ATOM    948  N   ARG A 127     -12.803  -4.085   3.357  1.00 98.06           N  
ATOM    949  CA  ARG A 127     -14.009  -4.050   4.197  1.00 98.06           C  
ATOM    950  C   ARG A 127     -14.933  -5.184   3.753  1.00 98.06           C  
ATOM    951  CB  ARG A 127     -14.659  -2.659   4.085  1.00 98.06           C  
ATOM    952  O   ARG A 127     -15.717  -5.033   2.821  1.00 98.06           O  
ATOM    953  CG  ARG A 127     -16.028  -2.581   4.779  1.00 98.06           C  
ATOM    954  CD  ARG A 127     -16.629  -1.191   4.601  1.00 98.06           C  
ATOM    955  NE  ARG A 127     -17.993  -1.119   5.141  1.00 98.06           N  
ATOM    956  NH1 ARG A 127     -19.188  -0.655   3.212  1.00 98.06           N  
ATOM    957  NH2 ARG A 127     -20.079  -0.310   5.239  1.00 98.06           N  
ATOM    958  CZ  ARG A 127     -19.074  -0.701   4.513  1.00 98.06           C  
ATOM    959  N   GLY A 128     -14.804  -6.351   4.381  1.00 96.25           N  
ATOM    960  CA  GLY A 128     -15.478  -7.564   3.907  1.00 96.25           C  
ATOM    961  C   GLY A 128     -15.068  -7.900   2.466  1.00 96.25           C  
ATOM    962  O   GLY A 128     -13.903  -8.217   2.219  1.00 96.25           O  
ATOM    963  N   ASN A 129     -16.023  -7.798   1.536  1.00 96.81           N  
ATOM    964  CA  ASN A 129     -15.804  -8.001   0.098  1.00 96.81           C  
ATOM    965  C   ASN A 129     -15.394  -6.716  -0.652  1.00 96.81           C  
ATOM    966  CB  ASN A 129     -17.077  -8.614  -0.516  1.00 96.81           C  
ATOM    967  O   ASN A 129     -14.896  -6.809  -1.771  1.00 96.81           O  
ATOM    968  CG  ASN A 129     -17.407 -10.005   0.002  1.00 96.81           C  
ATOM    969  ND2 ASN A 129     -18.624 -10.453  -0.192  1.00 96.81           N  
ATOM    970  OD1 ASN A 129     -16.602 -10.709   0.585  1.00 96.81           O  
ATOM    971  N   ASP A 130     -15.579  -5.534  -0.056  1.00 98.62           N  
ATOM    972  CA  ASP A 130     -15.182  -4.256  -0.652  1.00 98.62           C  
ATOM    973  C   ASP A 130     -13.674  -4.003  -0.473  1.00 98.62           C  
ATOM    974  CB  ASP A 130     -15.972  -3.085  -0.035  1.00 98.62           C  
ATOM    975  O   ASP A 130     -13.055  -4.412   0.517  1.00 98.62           O  
ATOM    976  CG  ASP A 130     -17.480  -3.071  -0.312  1.00 98.62           C  
ATOM    977  OD1 ASP A 130     -17.916  -3.618  -1.354  1.00 98.62           O  
ATOM    978  OD2 ASP A 130     -18.189  -2.442   0.511  1.00 98.62           O  
ATOM    979  N   ILE A 131     -13.088  -3.239  -1.395  1.00 98.88           N  
ATOM    980  CA  ILE A 131     -11.737  -2.683  -1.274  1.00 98.88           C  
ATOM    981  C   ILE A 131     -11.880  -1.182  -1.019  1.00 98.88           C  
ATOM    982  CB  ILE A 131     -10.864  -3.006  -2.510  1.00 98.88           C  
ATOM    983  O   ILE A 131     -12.114  -0.403  -1.945  1.00 98.88           O  
ATOM    984  CG1 ILE A 131     -10.782  -4.526  -2.785  1.00 98.88           C  
ATOM    985  CG2 ILE A 131      -9.455  -2.427  -2.277  1.00 98.88           C  
ATOM    986  CD1 ILE A 131     -10.177  -4.873  -4.153  1.00 98.88           C  
ATOM    987  N   ALA A 132     -11.723  -0.771   0.239  1.00 98.88           N  
ATOM    988  CA  ALA A 132     -11.796   0.628   0.650  1.00 98.88           C  
ATOM    989  C   ALA A 132     -10.667   1.463   0.024  1.00 98.88           C  
ATOM    990  CB  ALA A 132     -11.747   0.677   2.180  1.00 98.88           C  
ATOM    991  O   ALA A 132     -10.906   2.586  -0.426  1.00 98.88           O  
ATOM    992  N   PHE A 133      -9.462   0.894  -0.066  1.00 98.94           N  
ATOM    993  CA  PHE A 133      -8.312   1.518  -0.716  1.00 98.94           C  
ATOM    994  C   PHE A 133      -7.471   0.470  -1.449  1.00 98.94           C  
ATOM    995  CB  PHE A 133      -7.495   2.271   0.343  1.00 98.94           C  
ATOM    996  O   PHE A 133      -6.967  -0.473  -0.844  1.00 98.94           O  
ATOM    997  CG  PHE A 133      -6.263   3.022  -0.135  1.00 98.94           C  
ATOM    998  CD1 PHE A 133      -5.162   3.144   0.734  1.00 98.94           C  
ATOM    999  CD2 PHE A 133      -6.229   3.666  -1.388  1.00 98.94           C  
ATOM   1000  CE1 PHE A 133      -4.047   3.915   0.368  1.00 98.94           C  
ATOM   1001  CE2 PHE A 133      -5.105   4.424  -1.758  1.00 98.94           C  
ATOM   1002  CZ  PHE A 133      -4.020   4.560  -0.878  1.00 98.94           C  
ATOM   1003  N   HIS A 134      -7.344   0.638  -2.760  1.00 98.94           N  
ATOM   1004  CA  HIS A 134      -6.509  -0.152  -3.657  1.00 98.94           C  
ATOM   1005  C   HIS A 134      -5.294   0.680  -4.067  1.00 98.94           C  
ATOM   1006  CB  HIS A 134      -7.352  -0.514  -4.889  1.00 98.94           C  
ATOM   1007  O   HIS A 134      -5.468   1.796  -4.557  1.00 98.94           O  
ATOM   1008  CG  HIS A 134      -6.635  -1.291  -5.960  1.00 98.94           C  
ATOM   1009  CD2 HIS A 134      -6.452  -0.908  -7.261  1.00 98.94           C  
ATOM   1010  ND1 HIS A 134      -6.199  -2.586  -5.856  1.00 98.94           N  
ATOM   1011  CE1 HIS A 134      -5.800  -2.991  -7.071  1.00 98.94           C  
ATOM   1012  NE2 HIS A 134      -5.919  -1.996  -7.960  1.00 98.94           N  
ATOM   1013  N   ILE A 135      -4.089   0.129  -3.929  1.00 98.88           N  
ATOM   1014  CA  ILE A 135      -2.849   0.663  -4.502  1.00 98.88           C  
ATOM   1015  C   ILE A 135      -2.265  -0.405  -5.423  1.00 98.88           C  
ATOM   1016  CB  ILE A 135      -1.806   1.051  -3.427  1.00 98.88           C  
ATOM   1017  O   ILE A 135      -1.997  -1.528  -4.991  1.00 98.88           O  
ATOM   1018  CG1 ILE A 135      -2.394   1.842  -2.240  1.00 98.88           C  
ATOM   1019  CG2 ILE A 135      -0.673   1.860  -4.094  1.00 98.88           C  
ATOM   1020  CD1 ILE A 135      -1.361   2.105  -1.134  1.00 98.88           C  
ATOM   1021  N   ASN A 136      -2.028  -0.061  -6.685  1.00 98.88           N  
ATOM   1022  CA  ASN A 136      -1.511  -0.998  -7.676  1.00 98.88           C  
ATOM   1023  C   ASN A 136      -0.417  -0.353  -8.540  1.00 98.88           C  
ATOM   1024  CB  ASN A 136      -2.729  -1.540  -8.432  1.00 98.88           C  
ATOM   1025  O   ASN A 136      -0.711   0.235  -9.584  1.00 98.88           O  
ATOM   1026  CG  ASN A 136      -2.450  -2.441  -9.615  1.00 98.88           C  
ATOM   1027  ND2 ASN A 136      -1.537  -3.378  -9.531  1.00 98.88           N  
ATOM   1028  OD1 ASN A 136      -3.112  -2.347 -10.635  1.00 98.88           O  
ATOM   1029  N   PRO A 137       0.856  -0.445  -8.106  1.00 98.81           N  
ATOM   1030  CA  PRO A 137       2.007  -0.109  -8.932  1.00 98.81           C  
ATOM   1031  C   PRO A 137       2.145  -1.102 -10.088  1.00 98.81           C  
ATOM   1032  CB  PRO A 137       3.221  -0.110  -7.989  1.00 98.81           C  
ATOM   1033  O   PRO A 137       2.353  -2.298  -9.875  1.00 98.81           O  
ATOM   1034  CG  PRO A 137       2.584   0.114  -6.618  1.00 98.81           C  
ATOM   1035  CD  PRO A 137       1.310  -0.712  -6.749  1.00 98.81           C  
ATOM   1036  N   ARG A 138       2.039  -0.583 -11.311  1.00 98.81           N  
ATOM   1037  CA  ARG A 138       2.236  -1.276 -12.588  1.00 98.81           C  
ATOM   1038  C   ARG A 138       3.545  -0.771 -13.187  1.00 98.81           C  
ATOM   1039  CB  ARG A 138       1.040  -0.993 -13.524  1.00 98.81           C  
ATOM   1040  O   ARG A 138       3.704   0.428 -13.406  1.00 98.81           O  
ATOM   1041  CG  ARG A 138      -0.313  -1.435 -12.940  1.00 98.81           C  
ATOM   1042  CD  ARG A 138      -1.489  -1.059 -13.852  1.00 98.81           C  
ATOM   1043  NE  ARG A 138      -2.764  -1.372 -13.185  1.00 98.81           N  
ATOM   1044  NH1 ARG A 138      -4.282  -0.335 -14.580  1.00 98.81           N  
ATOM   1045  NH2 ARG A 138      -4.935  -1.153 -12.622  1.00 98.81           N  
ATOM   1046  CZ  ARG A 138      -3.979  -0.958 -13.482  1.00 98.81           C  
ATOM   1047  N   PHE A 139       4.494  -1.667 -13.444  1.00 98.44           N  
ATOM   1048  CA  PHE A 139       5.841  -1.292 -13.902  1.00 98.44           C  
ATOM   1049  C   PHE A 139       5.890  -0.945 -15.397  1.00 98.44           C  
ATOM   1050  CB  PHE A 139       6.836  -2.399 -13.530  1.00 98.44           C  
ATOM   1051  O   PHE A 139       6.816  -0.273 -15.841  1.00 98.44           O  
ATOM   1052  CG  PHE A 139       7.063  -2.506 -12.033  1.00 98.44           C  
ATOM   1053  CD1 PHE A 139       8.128  -1.817 -11.424  1.00 98.44           C  
ATOM   1054  CD2 PHE A 139       6.170  -3.243 -11.237  1.00 98.44           C  
ATOM   1055  CE1 PHE A 139       8.280  -1.850 -10.026  1.00 98.44           C  
ATOM   1056  CE2 PHE A 139       6.307  -3.260  -9.842  1.00 98.44           C  
ATOM   1057  CZ  PHE A 139       7.353  -2.549  -9.233  1.00 98.44           C  
ATOM   1058  N   SER A 140       4.881  -1.360 -16.169  1.00 96.81           N  
ATOM   1059  CA  SER A 140       4.676  -0.920 -17.549  1.00 96.81           C  
ATOM   1060  C   SER A 140       3.197  -0.988 -17.929  1.00 96.81           C  
ATOM   1061  CB  SER A 140       5.509  -1.781 -18.502  1.00 96.81           C  
ATOM   1062  O   SER A 140       2.606  -2.064 -17.988  1.00 96.81           O  
ATOM   1063  OG  SER A 140       5.414  -1.291 -19.828  1.00 96.81           O  
ATOM   1064  N   GLU A 141       2.612   0.170 -18.217  1.00 95.19           N  
ATOM   1065  CA  GLU A 141       1.312   0.353 -18.854  1.00 95.19           C  
ATOM   1066  C   GLU A 141       1.497   1.388 -19.974  1.00 95.19           C  
ATOM   1067  CB  GLU A 141       0.281   0.791 -17.804  1.00 95.19           C  
ATOM   1068  O   GLU A 141       1.999   2.487 -19.740  1.00 95.19           O  
ATOM   1069  CG  GLU A 141      -1.136   0.828 -18.389  1.00 95.19           C  
ATOM   1070  CD  GLU A 141      -2.173   1.121 -17.300  1.00 95.19           C  
ATOM   1071  OE1 GLU A 141      -2.775   2.215 -17.303  1.00 95.19           O  
ATOM   1072  OE2 GLU A 141      -2.393   0.257 -16.426  1.00 95.19           O  
ATOM   1073  N   GLY A 142       1.212   1.019 -21.228  1.00 93.06           N  
ATOM   1074  CA  GLY A 142       1.528   1.879 -22.381  1.00 93.06           C  
ATOM   1075  C   GLY A 142       3.020   2.240 -22.511  1.00 93.06           C  
ATOM   1076  O   GLY A 142       3.352   3.291 -23.054  1.00 93.06           O  
ATOM   1077  N   GLY A 143       3.922   1.405 -21.977  1.00 94.81           N  
ATOM   1078  CA  GLY A 143       5.369   1.651 -21.967  1.00 94.81           C  
ATOM   1079  C   GLY A 143       5.866   2.589 -20.859  1.00 94.81           C  
ATOM   1080  O   GLY A 143       7.030   2.982 -20.891  1.00 94.81           O  
ATOM   1081  N   LYS A 144       5.022   2.959 -19.886  1.00 96.25           N  
ATOM   1082  CA  LYS A 144       5.399   3.799 -18.735  1.00 96.25           C  
ATOM   1083  C   LYS A 144       4.958   3.158 -17.413  1.00 96.25           C  
ATOM   1084  CB  LYS A 144       4.783   5.199 -18.880  1.00 96.25           C  
ATOM   1085  O   LYS A 144       3.910   2.518 -17.382  1.00 96.25           O  
ATOM   1086  CG  LYS A 144       5.315   5.938 -20.117  1.00 96.25           C  
ATOM   1087  CD  LYS A 144       4.736   7.353 -20.204  1.00 96.25           C  
ATOM   1088  CE  LYS A 144       5.243   8.025 -21.484  1.00 96.25           C  
ATOM   1089  NZ  LYS A 144       4.687   9.392 -21.634  1.00 96.25           N  
ATOM   1090  N   PRO A 145       5.709   3.320 -16.313  1.00 98.12           N  
ATOM   1091  CA  PRO A 145       5.246   2.885 -15.003  1.00 98.12           C  
ATOM   1092  C   PRO A 145       4.152   3.830 -14.476  1.00 98.12           C  
ATOM   1093  CB  PRO A 145       6.501   2.875 -14.134  1.00 98.12           C  
ATOM   1094  O   PRO A 145       4.202   5.041 -14.700  1.00 98.12           O  
ATOM   1095  CG  PRO A 145       7.333   4.019 -14.714  1.00 98.12           C  
ATOM   1096  CD  PRO A 145       7.021   3.944 -16.210  1.00 98.12           C  
ATOM   1097  N   VAL A 146       3.166   3.287 -13.761  1.00 98.56           N  
ATOM   1098  CA  VAL A 146       2.043   4.038 -13.173  1.00 98.56           C  
ATOM   1099  C   VAL A 146       1.592   3.380 -11.871  1.00 98.56           C  
ATOM   1100  CB  VAL A 146       0.878   4.176 -14.183  1.00 98.56           C  
ATOM   1101  O   VAL A 146       1.660   2.162 -11.732  1.00 98.56           O  
ATOM   1102  CG1 VAL A 146       0.229   2.839 -14.567  1.00 98.56           C  
ATOM   1103  CG2 VAL A 146      -0.222   5.123 -13.681  1.00 98.56           C  
ATOM   1104  N   ILE A 147       1.113   4.163 -10.904  1.00 98.81           N  
ATOM   1105  CA  ILE A 147       0.435   3.625  -9.719  1.00 98.81           C  
ATOM   1106  C   ILE A 147      -1.030   4.010  -9.821  1.00 98.81           C  
ATOM   1107  CB  ILE A 147       1.062   4.113  -8.400  1.00 98.81           C  
ATOM   1108  O   ILE A 147      -1.373   5.189  -9.752  1.00 98.81           O  
ATOM   1109  CG1 ILE A 147       2.573   3.799  -8.366  1.00 98.81           C  
ATOM   1110  CG2 ILE A 147       0.321   3.496  -7.197  1.00 98.81           C  
ATOM   1111  CD1 ILE A 147       3.337   4.333  -7.156  1.00 98.81           C  
ATOM   1112  N   VAL A 148      -1.888   3.008  -9.966  1.00 98.88           N  
ATOM   1113  CA  VAL A 148      -3.334   3.204  -9.911  1.00 98.88           C  
ATOM   1114  C   VAL A 148      -3.776   3.176  -8.454  1.00 98.88           C  
ATOM   1115  CB  VAL A 148      -4.058   2.146 -10.756  1.00 98.88           C  
ATOM   1116  O   VAL A 148      -3.431   2.241  -7.725  1.00 98.88           O  
ATOM   1117  CG1 VAL A 148      -5.578   2.305 -10.668  1.00 98.88           C  
ATOM   1118  CG2 VAL A 148      -3.633   2.282 -12.223  1.00 98.88           C  
ATOM   1119  N   ARG A 149      -4.558   4.177  -8.038  1.00 98.81           N  
ATOM   1120  CA  ARG A 149      -5.334   4.130  -6.793  1.00 98.81           C  
ATOM   1121  C   ARG A 149      -6.825   4.125  -7.087  1.00 98.81           C  
ATOM   1122  CB  ARG A 149      -5.004   5.262  -5.814  1.00 98.81           C  
ATOM   1123  O   ARG A 149      -7.278   4.834  -7.986  1.00 98.81           O  
ATOM   1124  CG  ARG A 149      -3.513   5.607  -5.645  1.00 98.81           C  
ATOM   1125  CD  ARG A 149      -3.141   6.858  -6.455  1.00 98.81           C  
ATOM   1126  NE  ARG A 149      -3.830   8.056  -5.926  1.00 98.81           N  
ATOM   1127  NH1 ARG A 149      -2.370   9.700  -6.595  1.00 98.81           N  
ATOM   1128  NH2 ARG A 149      -4.178  10.225  -5.413  1.00 98.81           N  
ATOM   1129  CZ  ARG A 149      -3.449   9.317  -5.978  1.00 98.81           C  
ATOM   1130  N   ASN A 150      -7.592   3.341  -6.338  1.00 98.88           N  
ATOM   1131  CA  ASN A 150      -9.047   3.286  -6.480  1.00 98.88           C  
ATOM   1132  C   ASN A 150      -9.716   2.694  -5.223  1.00 98.88           C  
ATOM   1133  CB  ASN A 150      -9.375   2.472  -7.759  1.00 98.88           C  
ATOM   1134  O   ASN A 150      -9.041   2.315  -4.268  1.00 98.88           O  
ATOM   1135  CG  ASN A 150     -10.679   2.882  -8.423  1.00 98.88           C  
ATOM   1136  ND2 ASN A 150     -10.891   2.453  -9.641  1.00 98.88           N  
ATOM   1137  OD1 ASN A 150     -11.507   3.589  -7.864  1.00 98.88           O  
ATOM   1138  N   SER A 151     -11.037   2.557  -5.263  1.00 98.94           N  
ATOM   1139  CA  SER A 151     -11.823   1.714  -4.357  1.00 98.94           C  
ATOM   1140  C   SER A 151     -12.721   0.798  -5.192  1.00 98.94           C  
ATOM   1141  CB  SER A 151     -12.681   2.556  -3.404  1.00 98.94           C  
ATOM   1142  O   SER A 151     -13.148   1.190  -6.283  1.00 98.94           O  
ATOM   1143  OG  SER A 151     -11.914   3.548  -2.751  1.00 98.94           O  
ATOM   1144  N   MET A 152     -13.024  -0.394  -4.683  1.00 98.88           N  
ATOM   1145  CA  MET A 152     -14.065  -1.273  -5.222  1.00 98.88           C  
ATOM   1146  C   MET A 152     -15.173  -1.396  -4.180  1.00 98.88           C  
ATOM   1147  CB  MET A 152     -13.500  -2.651  -5.599  1.00 98.88           C  
ATOM   1148  O   MET A 152     -14.895  -1.807  -3.056  1.00 98.88           O  
ATOM   1149  CG  MET A 152     -14.582  -3.534  -6.237  1.00 98.88           C  
ATOM   1150  SD  MET A 152     -14.118  -5.267  -6.479  1.00 98.88           S  
ATOM   1151  CE  MET A 152     -12.936  -5.095  -7.829  1.00 98.88           C  
ATOM   1152  N   ILE A 153     -16.405  -1.051  -4.546  1.00 98.56           N  
ATOM   1153  CA  ILE A 153     -17.573  -1.123  -3.658  1.00 98.56           C  
ATOM   1154  C   ILE A 153     -18.672  -1.896  -4.387  1.00 98.56           C  
ATOM   1155  CB  ILE A 153     -18.024   0.288  -3.206  1.00 98.56           C  
ATOM   1156  O   ILE A 153     -19.003  -1.570  -5.529  1.00 98.56           O  
ATOM   1157  CG1 ILE A 153     -16.876   1.028  -2.469  1.00 98.56           C  
ATOM   1158  CG2 ILE A 153     -19.266   0.180  -2.300  1.00 98.56           C  
ATOM   1159  CD1 ILE A 153     -17.187   2.482  -2.089  1.00 98.56           C  
ATOM   1160  N   GLY A 154     -19.202  -2.953  -3.771  1.00 97.75           N  
ATOM   1161  CA  GLY A 154     -20.225  -3.808  -4.380  1.00 97.75           C  
ATOM   1162  C   GLY A 154     -19.792  -4.373  -5.739  1.00 97.75           C  
ATOM   1163  O   GLY A 154     -20.543  -4.279  -6.706  1.00 97.75           O  
ATOM   1164  N   ASN A 155     -18.560  -4.889  -5.830  1.00 97.12           N  
ATOM   1165  CA  ASN A 155     -17.897  -5.376  -7.054  1.00 97.12           C  
ATOM   1166  C   ASN A 155     -17.675  -4.337  -8.178  1.00 97.12           C  
ATOM   1167  CB  ASN A 155     -18.582  -6.662  -7.561  1.00 97.12           C  
ATOM   1168  O   ASN A 155     -17.212  -4.704  -9.257  1.00 97.12           O  
ATOM   1169  CG  ASN A 155     -18.535  -7.809  -6.571  1.00 97.12           C  
ATOM   1170  ND2 ASN A 155     -19.406  -8.779  -6.720  1.00 97.12           N  
ATOM   1171  OD1 ASN A 155     -17.723  -7.874  -5.668  1.00 97.12           O  
ATOM   1172  N   ASN A 156     -17.948  -3.050  -7.946  1.00 98.44           N  
ATOM   1173  CA  ASN A 156     -17.744  -1.990  -8.934  1.00 98.44           C  
ATOM   1174  C   ASN A 156     -16.503  -1.158  -8.591  1.00 98.44           C  
ATOM   1175  CB  ASN A 156     -19.013  -1.133  -9.034  1.00 98.44           C  
ATOM   1176  O   ASN A 156     -16.385  -0.632  -7.484  1.00 98.44           O  
ATOM   1177  CG  ASN A 156     -20.148  -1.886  -9.701  1.00 98.44           C  
ATOM   1178  ND2 ASN A 156     -20.990  -2.567  -8.964  1.00 98.44           N  
ATOM   1179  OD1 ASN A 156     -20.274  -1.897 -10.911  1.00 98.44           O  
ATOM   1180  N   TRP A 157     -15.581  -1.018  -9.547  1.00 98.81           N  
ATOM   1181  CA  TRP A 157     -14.460  -0.082  -9.439  1.00 98.81           C  
ATOM   1182  C   TRP A 157     -14.949   1.363  -9.578  1.00 98.81           C  
ATOM   1183  CB  TRP A 157     -13.400  -0.386 -10.505  1.00 98.81           C  
ATOM   1184  O   TRP A 157     -15.711   1.682 -10.490  1.00 98.81           O  
ATOM   1185  CG  TRP A 157     -12.534  -1.579 -10.244  1.00 98.81           C  
ATOM   1186  CD1 TRP A 157     -12.503  -2.716 -10.976  1.00 98.81           C  
ATOM   1187  CD2 TRP A 157     -11.534  -1.755  -9.193  1.00 98.81           C  
ATOM   1188  CE2 TRP A 157     -10.907  -3.024  -9.372  1.00 98.81           C  
ATOM   1189  CE3 TRP A 157     -11.100  -0.970  -8.104  1.00 98.81           C  
ATOM   1190  NE1 TRP A 157     -11.539  -3.567 -10.471  1.00 98.81           N  
ATOM   1191  CH2 TRP A 157      -9.512  -2.697  -7.424  1.00 98.81           C  
ATOM   1192  CZ2 TRP A 157      -9.902  -3.493  -8.514  1.00 98.81           C  
ATOM   1193  CZ3 TRP A 157     -10.108  -1.439  -7.221  1.00 98.81           C  
ATOM   1194  N   GLY A 158     -14.478   2.248  -8.700  1.00 98.75           N  
ATOM   1195  CA  GLY A 158     -14.708   3.688  -8.819  1.00 98.75           C  
ATOM   1196  C   GLY A 158     -13.823   4.355  -9.881  1.00 98.75           C  
ATOM   1197  O   GLY A 158     -13.165   3.704 -10.693  1.00 98.75           O  
ATOM   1198  N   ARG A 159     -13.748   5.690  -9.838  1.00 98.62           N  
ATOM   1199  CA  ARG A 159     -12.803   6.466 -10.655  1.00 98.62           C  
ATOM   1200  C   ARG A 159     -11.360   6.213 -10.201  1.00 98.62           C  
ATOM   1201  CB  ARG A 159     -13.183   7.955 -10.591  1.00 98.62           C  
ATOM   1202  O   ARG A 159     -11.051   6.401  -9.025  1.00 98.62           O  
ATOM   1203  CG  ARG A 159     -12.217   8.838 -11.393  1.00 98.62           C  
ATOM   1204  CD  ARG A 159     -12.647  10.307 -11.374  1.00 98.62           C  
ATOM   1205  NE  ARG A 159     -11.627  11.149 -12.024  1.00 98.62           N  
ATOM   1206  NH1 ARG A 159     -12.665  13.180 -11.756  1.00 98.62           N  
ATOM   1207  NH2 ARG A 159     -10.667  13.075 -12.751  1.00 98.62           N  
ATOM   1208  CZ  ARG A 159     -11.660  12.459 -12.175  1.00 98.62           C  
ATOM   1209  N   GLU A 160     -10.480   5.849 -11.126  1.00 98.81           N  
ATOM   1210  CA  GLU A 160      -9.041   5.740 -10.859  1.00 98.81           C  
ATOM   1211  C   GLU A 160      -8.402   7.119 -10.607  1.00 98.81           C  
ATOM   1212  CB  GLU A 160      -8.326   5.041 -12.030  1.00 98.81           C  
ATOM   1213  O   GLU A 160      -8.763   8.115 -11.236  1.00 98.81           O  
ATOM   1214  CG  GLU A 160      -8.742   3.572 -12.245  1.00 98.81           C  
ATOM   1215  CD  GLU A 160      -7.970   2.927 -13.412  1.00 98.81           C  
ATOM   1216  OE1 GLU A 160      -7.510   1.769 -13.296  1.00 98.81           O  
ATOM   1217  OE2 GLU A 160      -7.762   3.614 -14.437  1.00 98.81           O  
ATOM   1218  N   GLU A 161      -7.415   7.154  -9.716  1.00 98.81           N  
ATOM   1219  CA  GLU A 161      -6.458   8.252  -9.542  1.00 98.81           C  
ATOM   1220  C   GLU A 161      -5.068   7.732  -9.928  1.00 98.81           C  
ATOM   1221  CB  GLU A 161      -6.469   8.735  -8.086  1.00 98.81           C  
ATOM   1222  O   GLU A 161      -4.699   6.616  -9.543  1.00 98.81           O  
ATOM   1223  CG  GLU A 161      -7.771   9.442  -7.681  1.00 98.81           C  
ATOM   1224  CD  GLU A 161      -7.893   9.582  -6.157  1.00 98.81           C  
ATOM   1225  OE1 GLU A 161      -9.042   9.461  -5.668  1.00 98.81           O  
ATOM   1226  OE2 GLU A 161      -6.844   9.733  -5.483  1.00 98.81           O  
ATOM   1227  N   ARG A 162      -4.311   8.493 -10.724  1.00 98.44           N  
ATOM   1228  CA  ARG A 162      -3.086   8.008 -11.404  1.00 98.44           C  
ATOM   1229  C   ARG A 162      -1.926   8.999 -11.361  1.00 98.44           C  
ATOM   1230  CB  ARG A 162      -3.453   7.707 -12.866  1.00 98.44           C  
ATOM   1231  O   ARG A 162      -0.770   8.623 -11.538  1.00 98.44           O  
ATOM   1232  CG  ARG A 162      -4.300   6.434 -12.999  1.00 98.44           C  
ATOM   1233  CD  ARG A 162      -4.902   6.330 -14.401  1.00 98.44           C  
ATOM   1234  NE  ARG A 162      -5.399   4.972 -14.673  1.00 98.44           N  
ATOM   1235  NH1 ARG A 162      -3.474   4.081 -15.519  1.00 98.44           N  
ATOM   1236  NH2 ARG A 162      -5.323   2.870 -15.531  1.00 98.44           N  
ATOM   1237  CZ  ARG A 162      -4.734   3.982 -15.229  1.00 98.44           C  
ATOM   1238  N   GLU A 163      -2.247  10.263 -11.141  1.00 96.25           N  
ATOM   1239  CA  GLU A 163      -1.353  11.405 -11.148  1.00 96.25           C  
ATOM   1240  C   GLU A 163      -0.452  11.365  -9.909  1.00 96.25           C  
ATOM   1241  CB  GLU A 163      -2.187  12.701 -11.197  1.00 96.25           C  
ATOM   1242  O   GLU A 163      -0.937  11.362  -8.773  1.00 96.25           O  
ATOM   1243  CG  GLU A 163      -3.094  12.850 -12.439  1.00 96.25           C  
ATOM   1244  CD  GLU A 163      -4.367  11.969 -12.474  1.00 96.25           C  
ATOM   1245  OE1 GLU A 163      -4.981  11.902 -13.559  1.00 96.25           O  
ATOM   1246  OE2 GLU A 163      -4.719  11.325 -11.452  1.00 96.25           O  
ATOM   1247  N   LEU A 164       0.864  11.317 -10.133  1.00 96.25           N  
ATOM   1248  CA  LEU A 164       1.897  11.255  -9.100  1.00 96.25           C  
ATOM   1249  C   LEU A 164       3.169  11.996  -9.533  1.00 96.25           C  
ATOM   1250  CB  LEU A 164       2.263   9.789  -8.811  1.00 96.25           C  
ATOM   1251  O   LEU A 164       3.461  12.044 -10.729  1.00 96.25           O  
ATOM   1252  CG  LEU A 164       1.194   8.992  -8.058  1.00 96.25           C  
ATOM   1253  CD1 LEU A 164       1.746   7.608  -7.757  1.00 96.25           C  
ATOM   1254  CD2 LEU A 164       0.856   9.596  -6.704  1.00 96.25           C  
ATOM   1255  N   PRO A 165       3.966  12.513  -8.580  1.00 93.56           N  
ATOM   1256  CA  PRO A 165       5.235  13.173  -8.884  1.00 93.56           C  
ATOM   1257  C   PRO A 165       6.341  12.194  -9.315  1.00 93.56           C  
ATOM   1258  CB  PRO A 165       5.609  13.901  -7.587  1.00 93.56           C  
ATOM   1259  O   PRO A 165       7.306  12.607  -9.954  1.00 93.56           O  
ATOM   1260  CG  PRO A 165       5.000  13.023  -6.493  1.00 93.56           C  
ATOM   1261  CD  PRO A 165       3.709  12.532  -7.142  1.00 93.56           C  
ATOM   1262  N   SER A 166       6.246  10.912  -8.946  1.00 96.38           N  
ATOM   1263  CA  SER A 166       7.268   9.899  -9.233  1.00 96.38           C  
ATOM   1264  C   SER A 166       6.729   8.467  -9.115  1.00 96.38           C  
ATOM   1265  CB  SER A 166       8.462  10.093  -8.284  1.00 96.38           C  
ATOM   1266  O   SER A 166       5.640   8.231  -8.592  1.00 96.38           O  
ATOM   1267  OG  SER A 166       8.100   9.828  -6.943  1.00 96.38           O  
ATOM   1268  N   PHE A 167       7.522   7.499  -9.585  1.00 98.38           N  
ATOM   1269  CA  PHE A 167       7.308   6.067  -9.371  1.00 98.38           C  
ATOM   1270  C   PHE A 167       8.511   5.500  -8.587  1.00 98.38           C  
ATOM   1271  CB  PHE A 167       7.102   5.383 -10.729  1.00 98.38           C  
ATOM   1272  O   PHE A 167       9.578   5.322  -9.172  1.00 98.38           O  
ATOM   1273  CG  PHE A 167       6.697   3.927 -10.621  1.00 98.38           C  
ATOM   1274  CD1 PHE A 167       7.675   2.921 -10.526  1.00 98.38           C  
ATOM   1275  CD2 PHE A 167       5.336   3.571 -10.667  1.00 98.38           C  
ATOM   1276  CE1 PHE A 167       7.291   1.571 -10.485  1.00 98.38           C  
ATOM   1277  CE2 PHE A 167       4.955   2.217 -10.610  1.00 98.38           C  
ATOM   1278  CZ  PHE A 167       5.933   1.214 -10.519  1.00 98.38           C  
ATOM   1279  N   PRO A 168       8.395   5.264  -7.265  1.00 98.31           N  
ATOM   1280  CA  PRO A 168       9.546   4.977  -6.397  1.00 98.31           C  
ATOM   1281  C   PRO A 168       9.951   3.494  -6.320  1.00 98.31           C  
ATOM   1282  CB  PRO A 168       9.136   5.524  -5.026  1.00 98.31           C  
ATOM   1283  O   PRO A 168      10.885   3.156  -5.594  1.00 98.31           O  
ATOM   1284  CG  PRO A 168       7.629   5.288  -5.009  1.00 98.31           C  
ATOM   1285  CD  PRO A 168       7.222   5.559  -6.453  1.00 98.31           C  
ATOM   1286  N   PHE A 169       9.252   2.600  -7.025  1.00 98.62           N  
ATOM   1287  CA  PHE A 169       9.517   1.160  -6.998  1.00 98.62           C  
ATOM   1288  C   PHE A 169      10.451   0.747  -8.138  1.00 98.62           C  
ATOM   1289  CB  PHE A 169       8.195   0.385  -7.035  1.00 98.62           C  
ATOM   1290  O   PHE A 169      10.274   1.170  -9.278  1.00 98.62           O  
ATOM   1291  CG  PHE A 169       7.264   0.741  -5.897  1.00 98.62           C  
ATOM   1292  CD1 PHE A 169       7.572   0.328  -4.587  1.00 98.62           C  
ATOM   1293  CD2 PHE A 169       6.127   1.535  -6.137  1.00 98.62           C  
ATOM   1294  CE1 PHE A 169       6.759   0.729  -3.515  1.00 98.62           C  
ATOM   1295  CE2 PHE A 169       5.307   1.924  -5.064  1.00 98.62           C  
ATOM   1296  CZ  PHE A 169       5.629   1.528  -3.756  1.00 98.62           C  
ATOM   1297  N   VAL A 170      11.418  -0.124  -7.847  1.00 98.38           N  
ATOM   1298  CA  VAL A 170      12.399  -0.616  -8.826  1.00 98.38           C  
ATOM   1299  C   VAL A 170      12.460  -2.145  -8.738  1.00 98.38           C  
ATOM   1300  CB  VAL A 170      13.787   0.012  -8.578  1.00 98.38           C  
ATOM   1301  O   VAL A 170      12.636  -2.656  -7.633  1.00 98.38           O  
ATOM   1302  CG1 VAL A 170      14.815  -0.464  -9.613  1.00 98.38           C  
ATOM   1303  CG2 VAL A 170      13.744   1.545  -8.640  1.00 98.38           C  
ATOM   1304  N   PRO A 171      12.322  -2.893  -9.849  1.00 98.62           N  
ATOM   1305  CA  PRO A 171      12.444  -4.351  -9.835  1.00 98.62           C  
ATOM   1306  C   PRO A 171      13.797  -4.832  -9.289  1.00 98.62           C  
ATOM   1307  CB  PRO A 171      12.194  -4.803 -11.277  1.00 98.62           C  
ATOM   1308  O   PRO A 171      14.847  -4.281  -9.621  1.00 98.62           O  
ATOM   1309  CG  PRO A 171      11.339  -3.680 -11.859  1.00 98.62           C  
ATOM   1310  CD  PRO A 171      11.905  -2.442 -11.170  1.00 98.62           C  
ATOM   1311  N   GLY A 172      13.770  -5.858  -8.436  1.00 98.56           N  
ATOM   1312  CA  GLY A 172      14.947  -6.395  -7.745  1.00 98.56           C  
ATOM   1313  C   GLY A 172      15.531  -5.450  -6.689  1.00 98.56           C  
ATOM   1314  O   GLY A 172      16.745  -5.463  -6.464  1.00 98.56           O  
ATOM   1315  N   LYS A 173      14.710  -4.567  -6.099  1.00 98.69           N  
ATOM   1316  CA  LYS A 173      15.116  -3.647  -5.024  1.00 98.69           C  
ATOM   1317  C   LYS A 173      14.151  -3.679  -3.837  1.00 98.69           C  
ATOM   1318  CB  LYS A 173      15.267  -2.199  -5.534  1.00 98.69           C  
ATOM   1319  O   LYS A 173      12.941  -3.846  -4.034  1.00 98.69           O  
ATOM   1320  CG  LYS A 173      16.324  -2.006  -6.631  1.00 98.69           C  
ATOM   1321  CD  LYS A 173      17.743  -2.309  -6.137  1.00 98.69           C  
ATOM   1322  CE  LYS A 173      18.716  -2.271  -7.315  1.00 98.69           C  
ATOM   1323  NZ  LYS A 173      19.993  -2.930  -6.954  1.00 98.69           N  
ATOM   1324  N   PRO A 174      14.676  -3.490  -2.610  1.00 98.75           N  
ATOM   1325  CA  PRO A 174      13.854  -3.377  -1.419  1.00 98.75           C  
ATOM   1326  C   PRO A 174      13.051  -2.074  -1.421  1.00 98.75           C  
ATOM   1327  CB  PRO A 174      14.819  -3.464  -0.235  1.00 98.75           C  
ATOM   1328  O   PRO A 174      13.460  -1.071  -2.016  1.00 98.75           O  
ATOM   1329  CG  PRO A 174      16.104  -2.866  -0.803  1.00 98.75           C  
ATOM   1330  CD  PRO A 174      16.083  -3.349  -2.252  1.00 98.75           C  
ATOM   1331  N   PHE A 175      11.929  -2.080  -0.712  1.00 98.88           N  
ATOM   1332  CA  PHE A 175      11.123  -0.899  -0.437  1.00 98.88           C  
ATOM   1333  C   PHE A 175      10.600  -0.910   1.004  1.00 98.88           C  
ATOM   1334  CB  PHE A 175       9.975  -0.785  -1.457  1.00 98.88           C  
ATOM   1335  O   PHE A 175      10.268  -1.961   1.553  1.00 98.88           O  
ATOM   1336  CG  PHE A 175       8.878  -1.829  -1.309  1.00 98.88           C  
ATOM   1337  CD1 PHE A 175       9.009  -3.093  -1.915  1.00 98.88           C  
ATOM   1338  CD2 PHE A 175       7.740  -1.548  -0.528  1.00 98.88           C  
ATOM   1339  CE1 PHE A 175       8.010  -4.068  -1.741  1.00 98.88           C  
ATOM   1340  CE2 PHE A 175       6.741  -2.522  -0.352  1.00 98.88           C  
ATOM   1341  CZ  PHE A 175       6.876  -3.782  -0.961  1.00 98.88           C  
ATOM   1342  N   GLU A 176      10.469   0.284   1.576  1.00 98.81           N  
ATOM   1343  CA  GLU A 176       9.603   0.560   2.724  1.00 98.81           C  
ATOM   1344  C   GLU A 176       8.383   1.330   2.202  1.00 98.81           C  
ATOM   1345  CB  GLU A 176      10.371   1.374   3.785  1.00 98.81           C  
ATOM   1346  O   GLU A 176       8.544   2.411   1.633  1.00 98.81           O  
ATOM   1347  CG  GLU A 176       9.509   1.673   5.023  1.00 98.81           C  
ATOM   1348  CD  GLU A 176      10.183   2.655   5.992  1.00 98.81           C  
ATOM   1349  OE1 GLU A 176      10.161   3.885   5.731  1.00 98.81           O  
ATOM   1350  OE2 GLU A 176      10.573   2.266   7.115  1.00 98.81           O  
ATOM   1351  N   MET A 177       7.172   0.803   2.390  1.00 98.88           N  
ATOM   1352  CA  MET A 177       5.912   1.520   2.174  1.00 98.88           C  
ATOM   1353  C   MET A 177       5.258   1.798   3.527  1.00 98.88           C  
ATOM   1354  CB  MET A 177       4.981   0.724   1.242  1.00 98.88           C  
ATOM   1355  O   MET A 177       5.096   0.893   4.343  1.00 98.88           O  
ATOM   1356  CG  MET A 177       3.610   1.398   1.058  1.00 98.88           C  
ATOM   1357  SD  MET A 177       2.380   0.435   0.132  1.00 98.88           S  
ATOM   1358  CE  MET A 177       3.023   0.560  -1.553  1.00 98.88           C  
ATOM   1359  N   LYS A 178       4.832   3.040   3.742  1.00 98.94           N  
ATOM   1360  CA  LYS A 178       4.095   3.483   4.928  1.00 98.94           C  
ATOM   1361  C   LYS A 178       2.737   4.024   4.518  1.00 98.94           C  
ATOM   1362  CB  LYS A 178       4.938   4.522   5.683  1.00 98.94           C  
ATOM   1363  O   LYS A 178       2.682   4.917   3.678  1.00 98.94           O  
ATOM   1364  CG  LYS A 178       5.903   3.776   6.607  1.00 98.94           C  
ATOM   1365  CD  LYS A 178       6.909   4.688   7.311  1.00 98.94           C  
ATOM   1366  CE  LYS A 178       7.747   3.795   8.234  1.00 98.94           C  
ATOM   1367  NZ  LYS A 178       9.157   4.231   8.302  1.00 98.94           N  
ATOM   1368  N   ILE A 179       1.668   3.497   5.109  1.00 98.88           N  
ATOM   1369  CA  ILE A 179       0.286   3.953   4.924  1.00 98.88           C  
ATOM   1370  C   ILE A 179      -0.206   4.479   6.273  1.00 98.88           C  
ATOM   1371  CB  ILE A 179      -0.627   2.827   4.374  1.00 98.88           C  
ATOM   1372  O   ILE A 179      -0.469   3.699   7.186  1.00 98.88           O  
ATOM   1373  CG1 ILE A 179      -0.033   2.160   3.108  1.00 98.88           C  
ATOM   1374  CG2 ILE A 179      -2.034   3.401   4.104  1.00 98.88           C  
ATOM   1375  CD1 ILE A 179      -0.871   1.000   2.552  1.00 98.88           C  
ATOM   1376  N   LEU A 180      -0.314   5.800   6.397  1.00 98.88           N  
ATOM   1377  CA  LEU A 180      -0.921   6.466   7.545  1.00 98.88           C  
ATOM   1378  C   LEU A 180      -2.406   6.698   7.264  1.00 98.88           C  
ATOM   1379  CB  LEU A 180      -0.169   7.777   7.831  1.00 98.88           C  
ATOM   1380  O   LEU A 180      -2.764   7.361   6.289  1.00 98.88           O  
ATOM   1381  CG  LEU A 180      -0.806   8.649   8.931  1.00 98.88           C  
ATOM   1382  CD1 LEU A 180      -0.898   7.927  10.275  1.00 98.88           C  
ATOM   1383  CD2 LEU A 180       0.030   9.915   9.116  1.00 98.88           C  
ATOM   1384  N   ILE A 181      -3.260   6.180   8.136  1.00 98.81           N  
ATOM   1385  CA  ILE A 181      -4.706   6.384   8.106  1.00 98.81           C  
ATOM   1386  C   ILE A 181      -5.036   7.605   8.969  1.00 98.81           C  
ATOM   1387  CB  ILE A 181      -5.450   5.107   8.564  1.00 98.81           C  
ATOM   1388  O   ILE A 181      -4.634   7.683  10.129  1.00 98.81           O  
ATOM   1389  CG1 ILE A 181      -4.858   3.853   7.868  1.00 98.81           C  
ATOM   1390  CG2 ILE A 181      -6.956   5.279   8.288  1.00 98.81           C  
ATOM   1391  CD1 ILE A 181      -5.624   2.545   8.066  1.00 98.81           C  
ATOM   1392  N   THR A 182      -5.761   8.568   8.406  1.00 98.50           N  
ATOM   1393  CA  THR A 182      -6.244   9.764   9.120  1.00 98.50           C  
ATOM   1394  C   THR A 182      -7.774   9.796   9.155  1.00 98.50           C  
ATOM   1395  CB  THR A 182      -5.697  11.054   8.494  1.00 98.50           C  
ATOM   1396  O   THR A 182      -8.416   8.927   8.568  1.00 98.50           O  
ATOM   1397  CG2 THR A 182      -4.182  11.050   8.286  1.00 98.50           C  
ATOM   1398  OG1 THR A 182      -6.308  11.278   7.249  1.00 98.50           O  
ATOM   1399  N   ASP A 183      -8.381  10.815   9.768  1.00 97.00           N  
ATOM   1400  CA  ASP A 183      -9.841  11.015   9.729  1.00 97.00           C  
ATOM   1401  C   ASP A 183     -10.406  11.266   8.314  1.00 97.00           C  
ATOM   1402  CB  ASP A 183     -10.229  12.207  10.618  1.00 97.00           C  
ATOM   1403  O   ASP A 183     -11.598  11.070   8.092  1.00 97.00           O  
ATOM   1404  CG  ASP A 183      -9.805  12.030  12.073  1.00 97.00           C  
ATOM   1405  OD1 ASP A 183     -10.206  11.022  12.696  1.00 97.00           O  
ATOM   1406  OD2 ASP A 183      -9.010  12.875  12.542  1.00 97.00           O  
ATOM   1407  N   THR A 184      -9.587  11.711   7.346  1.00 98.12           N  
ATOM   1408  CA  THR A 184     -10.081  12.142   6.014  1.00 98.12           C  
ATOM   1409  C   THR A 184      -9.476  11.397   4.825  1.00 98.12           C  
ATOM   1410  CB  THR A 184      -9.913  13.656   5.791  1.00 98.12           C  
ATOM   1411  O   THR A 184     -10.052  11.403   3.733  1.00 98.12           O  
ATOM   1412  CG2 THR A 184     -10.449  14.512   6.938  1.00 98.12           C  
ATOM   1413  OG1 THR A 184      -8.568  14.029   5.574  1.00 98.12           O  
ATOM   1414  N   GLU A 185      -8.305  10.785   5.003  1.00 98.69           N  
ATOM   1415  CA  GLU A 185      -7.535  10.189   3.911  1.00 98.69           C  
ATOM   1416  C   GLU A 185      -6.492   9.170   4.374  1.00 98.69           C  
ATOM   1417  CB  GLU A 185      -6.844  11.321   3.135  1.00 98.69           C  
ATOM   1418  O   GLU A 185      -6.074   9.153   5.539  1.00 98.69           O  
ATOM   1419  CG  GLU A 185      -5.679  11.999   3.870  1.00 98.69           C  
ATOM   1420  CD  GLU A 185      -5.450  13.407   3.333  1.00 98.69           C  
ATOM   1421  OE1 GLU A 185      -5.132  14.310   4.139  1.00 98.69           O  
ATOM   1422  OE2 GLU A 185      -5.693  13.627   2.130  1.00 98.69           O  
ATOM   1423  N   TYR A 186      -6.012   8.378   3.420  1.00 98.88           N  
ATOM   1424  CA  TYR A 186      -4.773   7.617   3.532  1.00 98.88           C  
ATOM   1425  C   TYR A 186      -3.625   8.463   2.979  1.00 98.88           C  
ATOM   1426  CB  TYR A 186      -4.878   6.291   2.766  1.00 98.88           C  
ATOM   1427  O   TYR A 186      -3.685   8.906   1.831  1.00 98.88           O  
ATOM   1428  CG  TYR A 186      -6.146   5.516   3.051  1.00 98.88           C  
ATOM   1429  CD1 TYR A 186      -6.217   4.637   4.145  1.00 98.88           C  
ATOM   1430  CD2 TYR A 186      -7.276   5.735   2.248  1.00 98.88           C  
ATOM   1431  CE1 TYR A 186      -7.434   3.999   4.452  1.00 98.88           C  
ATOM   1432  CE2 TYR A 186      -8.492   5.096   2.540  1.00 98.88           C  
ATOM   1433  OH  TYR A 186      -9.759   3.677   3.991  1.00 98.88           O  
ATOM   1434  CZ  TYR A 186      -8.574   4.240   3.657  1.00 98.88           C  
ATOM   1435  N   LYS A 187      -2.562   8.656   3.761  1.00 98.81           N  
ATOM   1436  CA  LYS A 187      -1.308   9.274   3.306  1.00 98.81           C  
ATOM   1437  C   LYS A 187      -0.272   8.175   3.122  1.00 98.81           C  
ATOM   1438  CB  LYS A 187      -0.829  10.352   4.293  1.00 98.81           C  
ATOM   1439  O   LYS A 187      -0.042   7.392   4.044  1.00 98.81           O  
ATOM   1440  CG  LYS A 187      -1.871  11.456   4.535  1.00 98.81           C  
ATOM   1441  CD  LYS A 187      -1.323  12.543   5.472  1.00 98.81           C  
ATOM   1442  CE  LYS A 187      -2.426  13.541   5.855  1.00 98.81           C  
ATOM   1443  NZ  LYS A 187      -2.588  14.628   4.864  1.00 98.81           N  
ATOM   1444  N   VAL A 188       0.358   8.107   1.953  1.00 98.88           N  
ATOM   1445  CA  VAL A 188       1.340   7.064   1.634  1.00 98.88           C  
ATOM   1446  C   VAL A 188       2.713   7.675   1.390  1.00 98.88           C  
ATOM   1447  CB  VAL A 188       0.883   6.153   0.482  1.00 98.88           C  
ATOM   1448  O   VAL A 188       2.868   8.628   0.623  1.00 98.88           O  
ATOM   1449  CG1 VAL A 188       1.859   4.996   0.219  1.00 98.88           C  
ATOM   1450  CG2 VAL A 188      -0.501   5.554   0.760  1.00 98.88           C  
ATOM   1451  N   ALA A 189       3.719   7.093   2.034  1.00 98.75           N  
ATOM   1452  CA  ALA A 189       5.128   7.381   1.819  1.00 98.75           C  
ATOM   1453  C   ALA A 189       5.859   6.108   1.374  1.00 98.75           C  
ATOM   1454  CB  ALA A 189       5.718   7.988   3.098  1.00 98.75           C  
ATOM   1455  O   ALA A 189       5.513   5.003   1.796  1.00 98.75           O  
ATOM   1456  N   VAL A 190       6.875   6.261   0.529  1.00 98.81           N  
ATOM   1457  CA  VAL A 190       7.740   5.165   0.078  1.00 98.81           C  
ATOM   1458  C   VAL A 190       9.192   5.596   0.219  1.00 98.81           C  
ATOM   1459  CB  VAL A 190       7.425   4.721  -1.362  1.00 98.81           C  
ATOM   1460  O   VAL A 190       9.555   6.699  -0.188  1.00 98.81           O  
ATOM   1461  CG1 VAL A 190       8.311   3.542  -1.792  1.00 98.81           C  
ATOM   1462  CG2 VAL A 190       5.965   4.275  -1.508  1.00 98.81           C  
ATOM   1463  N   ASN A 191      10.026   4.734   0.801  1.00 97.50           N  
ATOM   1464  CA  ASN A 191      11.459   4.973   0.998  1.00 97.50           C  
ATOM   1465  C   ASN A 191      11.749   6.343   1.650  1.00 97.50           C  
ATOM   1466  CB  ASN A 191      12.202   4.707  -0.328  1.00 97.50           C  
ATOM   1467  O   ASN A 191      12.619   7.087   1.202  1.00 97.50           O  
ATOM   1468  CG  ASN A 191      12.086   3.262  -0.783  1.00 97.50           C  
ATOM   1469  ND2 ASN A 191      12.279   2.985  -2.051  1.00 97.50           N  
ATOM   1470  OD1 ASN A 191      11.827   2.359  -0.006  1.00 97.50           O  
ATOM   1471  N   LYS A 192      11.007   6.659   2.725  1.00 95.19           N  
ATOM   1472  CA  LYS A 192      11.051   7.914   3.511  1.00 95.19           C  
ATOM   1473  C   LYS A 192      10.528   9.182   2.815  1.00 95.19           C  
ATOM   1474  CB  LYS A 192      12.454   8.151   4.108  1.00 95.19           C  
ATOM   1475  O   LYS A 192      10.448  10.217   3.472  1.00 95.19           O  
ATOM   1476  CG  LYS A 192      13.036   6.929   4.835  1.00 95.19           C  
ATOM   1477  CD  LYS A 192      14.479   7.198   5.272  1.00 95.19           C  
ATOM   1478  CE  LYS A 192      15.048   5.919   5.894  1.00 95.19           C  
ATOM   1479  NZ  LYS A 192      16.470   6.085   6.281  1.00 95.19           N  
ATOM   1480  N   SER A 193      10.111   9.114   1.553  1.00 97.62           N  
ATOM   1481  CA  SER A 193       9.511  10.244   0.829  1.00 97.62           C  
ATOM   1482  C   SER A 193       7.991  10.121   0.777  1.00 97.62           C  
ATOM   1483  CB  SER A 193      10.080  10.326  -0.588  1.00 97.62           C  
ATOM   1484  O   SER A 193       7.464   9.055   0.459  1.00 97.62           O  
ATOM   1485  OG  SER A 193      11.455  10.651  -0.524  1.00 97.62           O  
ATOM   1486  N   HIS A 194       7.270  11.212   1.051  1.00 98.31           N  
ATOM   1487  CA  HIS A 194       5.832  11.273   0.783  1.00 98.31           C  
ATOM   1488  C   HIS A 194       5.570  11.081  -0.719  1.00 98.31           C  
ATOM   1489  CB  HIS A 194       5.251  12.599   1.290  1.00 98.31           C  
ATOM   1490  O   HIS A 194       6.287  11.642  -1.549  1.00 98.31           O  
ATOM   1491  CG  HIS A 194       3.777  12.718   0.999  1.00 98.31           C  
ATOM   1492  CD2 HIS A 194       3.214  13.355  -0.074  1.00 98.31           C  
ATOM   1493  ND1 HIS A 194       2.754  12.117   1.698  1.00 98.31           N  
ATOM   1494  CE1 HIS A 194       1.602  12.402   1.069  1.00 98.31           C  
ATOM   1495  NE2 HIS A 194       1.838  13.136  -0.028  1.00 98.31           N  
ATOM   1496  N   LEU A 195       4.559  10.280  -1.056  1.00 98.44           N  
ATOM   1497  CA  LEU A 195       4.225   9.924  -2.433  1.00 98.44           C  
ATOM   1498  C   LEU A 195       2.837  10.423  -2.839  1.00 98.44           C  
ATOM   1499  CB  LEU A 195       4.344   8.395  -2.577  1.00 98.44           C  
ATOM   1500  O   LEU A 195       2.694  10.961  -3.936  1.00 98.44           O  
ATOM   1501  CG  LEU A 195       4.010   7.869  -3.986  1.00 98.44           C  
ATOM   1502  CD1 LEU A 195       5.007   8.355  -5.039  1.00 98.44           C  
ATOM   1503  CD2 LEU A 195       4.014   6.343  -3.956  1.00 98.44           C  
ATOM   1504  N   LEU A 196       1.820  10.181  -2.003  1.00 98.56           N  
ATOM   1505  CA  LEU A 196       0.423  10.449  -2.346  1.00 98.56           C  
ATOM   1506  C   LEU A 196      -0.505  10.549  -1.137  1.00 98.56           C  
ATOM   1507  CB  LEU A 196      -0.073   9.374  -3.338  1.00 98.56           C  
ATOM   1508  O   LEU A 196      -0.213  10.050  -0.048  1.00 98.56           O  
ATOM   1509  CG  LEU A 196      -0.109   7.915  -2.848  1.00 98.56           C  
ATOM   1510  CD1 LEU A 196      -1.395   7.556  -2.096  1.00 98.56           C  
ATOM   1511  CD2 LEU A 196      -0.017   6.940  -4.023  1.00 98.56           C  
ATOM   1512  N   GLU A 197      -1.682  11.102  -1.404  1.00 98.62           N  
ATOM   1513  CA  GLU A 197      -2.851  11.098  -0.530  1.00 98.62           C  
ATOM   1514  C   GLU A 197      -4.049  10.533  -1.309  1.00 98.62           C  
ATOM   1515  CB  GLU A 197      -3.135  12.514   0.000  1.00 98.62           C  
ATOM   1516  O   GLU A 197      -4.177  10.782  -2.510  1.00 98.62           O  
ATOM   1517  CG  GLU A 197      -1.888  13.115   0.666  1.00 98.62           C  
ATOM   1518  CD  GLU A 197      -2.121  14.435   1.404  1.00 98.62           C  
ATOM   1519  OE1 GLU A 197      -1.487  14.580   2.478  1.00 98.62           O  
ATOM   1520  OE2 GLU A 197      -2.899  15.289   0.930  1.00 98.62           O  
ATOM   1521  N   PHE A 198      -4.916   9.764  -0.650  1.00 98.88           N  
ATOM   1522  CA  PHE A 198      -6.157   9.231  -1.222  1.00 98.88           C  
ATOM   1523  C   PHE A 198      -7.301   9.479  -0.238  1.00 98.88           C  
ATOM   1524  CB  PHE A 198      -5.987   7.737  -1.537  1.00 98.88           C  
ATOM   1525  O   PHE A 198      -7.294   8.932   0.868  1.00 98.88           O  
ATOM   1526  CG  PHE A 198      -7.170   7.092  -2.246  1.00 98.88           C  
ATOM   1527  CD1 PHE A 198      -8.179   6.431  -1.521  1.00 98.88           C  
ATOM   1528  CD2 PHE A 198      -7.251   7.129  -3.650  1.00 98.88           C  
ATOM   1529  CE1 PHE A 198      -9.240   5.795  -2.189  1.00 98.88           C  
ATOM   1530  CE2 PHE A 198      -8.316   6.503  -4.323  1.00 98.88           C  
ATOM   1531  CZ  PHE A 198      -9.308   5.827  -3.590  1.00 98.88           C  
ATOM   1532  N   LYS A 199      -8.269  10.323  -0.616  1.00 98.81           N  
ATOM   1533  CA  LYS A 199      -9.412  10.659   0.246  1.00 98.81           C  
ATOM   1534  C   LYS A 199     -10.287   9.430   0.496  1.00 98.81           C  
ATOM   1535  CB  LYS A 199     -10.251  11.811  -0.340  1.00 98.81           C  
ATOM   1536  O   LYS A 199     -10.478   8.601  -0.395  1.00 98.81           O  
ATOM   1537  CG  LYS A 199      -9.538  13.173  -0.454  1.00 98.81           C  
ATOM   1538  CD  LYS A 199      -8.855  13.610   0.850  1.00 98.81           C  
ATOM   1539  CE  LYS A 199      -8.453  15.091   0.835  1.00 98.81           C  
ATOM   1540  NZ  LYS A 199      -7.617  15.432   2.013  1.00 98.81           N  
ATOM   1541  N   HIS A 200     -10.849   9.333   1.698  1.00 98.75           N  
ATOM   1542  CA  HIS A 200     -11.735   8.228   2.061  1.00 98.75           C  
ATOM   1543  C   HIS A 200     -12.970   8.185   1.155  1.00 98.75           C  
ATOM   1544  CB  HIS A 200     -12.128   8.329   3.542  1.00 98.75           C  
ATOM   1545  O   HIS A 200     -13.698   9.167   1.029  1.00 98.75           O  
ATOM   1546  CG  HIS A 200     -10.974   8.077   4.478  1.00 98.75           C  
ATOM   1547  CD2 HIS A 200     -10.861   8.543   5.753  1.00 98.75           C  
ATOM   1548  ND1 HIS A 200      -9.848   7.311   4.176  1.00 98.75           N  
ATOM   1549  CE1 HIS A 200      -9.083   7.325   5.277  1.00 98.75           C  
ATOM   1550  NE2 HIS A 200      -9.663   8.067   6.234  1.00 98.75           N  
ATOM   1551  N   ARG A 201     -13.206   7.024   0.533  1.00 98.62           N  
ATOM   1552  CA  ARG A 201     -14.455   6.694  -0.185  1.00 98.62           C  
ATOM   1553  C   ARG A 201     -15.349   5.724   0.600  1.00 98.62           C  
ATOM   1554  CB  ARG A 201     -14.138   6.150  -1.586  1.00 98.62           C  
ATOM   1555  O   ARG A 201     -16.507   5.533   0.251  1.00 98.62           O  
ATOM   1556  CG  ARG A 201     -13.237   7.084  -2.413  1.00 98.62           C  
ATOM   1557  CD  ARG A 201     -13.172   6.593  -3.861  1.00 98.62           C  
ATOM   1558  NE  ARG A 201     -12.173   7.326  -4.663  1.00 98.62           N  
ATOM   1559  NH1 ARG A 201     -12.362   6.031  -6.541  1.00 98.62           N  
ATOM   1560  NH2 ARG A 201     -10.923   7.703  -6.540  1.00 98.62           N  
ATOM   1561  CZ  ARG A 201     -11.828   7.031  -5.902  1.00 98.62           C  
ATOM   1562  N   VAL A 202     -14.792   5.132   1.655  1.00 98.06           N  
ATOM   1563  CA  VAL A 202     -15.448   4.311   2.678  1.00 98.06           C  
ATOM   1564  C   VAL A 202     -15.065   4.952   4.009  1.00 98.06           C  
ATOM   1565  CB  VAL A 202     -14.956   2.852   2.602  1.00 98.06           C  
ATOM   1566  O   VAL A 202     -13.872   5.130   4.262  1.00 98.06           O  
ATOM   1567  CG1 VAL A 202     -15.492   1.988   3.745  1.00 98.06           C  
ATOM   1568  CG2 VAL A 202     -15.361   2.189   1.278  1.00 98.06           C  
ATOM   1569  N   PHE A 203     -16.049   5.344   4.817  1.00 97.19           N  
ATOM   1570  CA  PHE A 203     -15.829   6.152   6.027  1.00 97.19           C  
ATOM   1571  C   PHE A 203     -15.882   5.319   7.315  1.00 97.19           C  
ATOM   1572  CB  PHE A 203     -16.833   7.314   6.049  1.00 97.19           C  
ATOM   1573  O   PHE A 203     -15.389   5.743   8.357  1.00 97.19           O  
ATOM   1574  CG  PHE A 203     -16.618   8.328   4.939  1.00 97.19           C  
ATOM   1575  CD1 PHE A 203     -15.683   9.368   5.109  1.00 97.19           C  
ATOM   1576  CD2 PHE A 203     -17.328   8.222   3.727  1.00 97.19           C  
ATOM   1577  CE1 PHE A 203     -15.460  10.295   4.074  1.00 97.19           C  
ATOM   1578  CE2 PHE A 203     -17.102   9.146   2.691  1.00 97.19           C  
ATOM   1579  CZ  PHE A 203     -16.167  10.182   2.865  1.00 97.19           C  
ATOM   1580  N   GLU A 204     -16.427   4.106   7.245  1.00 97.56           N  
ATOM   1581  CA  GLU A 204     -16.490   3.128   8.327  1.00 97.56           C  
ATOM   1582  C   GLU A 204     -15.122   2.456   8.531  1.00 97.56           C  
ATOM   1583  CB  GLU A 204     -17.611   2.103   8.057  1.00 97.56           C  
ATOM   1584  O   GLU A 204     -14.954   1.262   8.277  1.00 97.56           O  
ATOM   1585  CG  GLU A 204     -18.998   2.719   7.797  1.00 97.56           C  
ATOM   1586  CD  GLU A 204     -19.281   3.073   6.322  1.00 97.56           C  
ATOM   1587  OE1 GLU A 204     -20.481   3.169   5.992  1.00 97.56           O  
ATOM   1588  OE2 GLU A 204     -18.330   3.194   5.511  1.00 97.56           O  
ATOM   1589  N   LEU A 205     -14.118   3.231   8.963  1.00 98.19           N  
ATOM   1590  CA  LEU A 205     -12.731   2.767   9.116  1.00 98.19           C  
ATOM   1591  C   LEU A 205     -12.634   1.503   9.989  1.00 98.19           C  
ATOM   1592  CB  LEU A 205     -11.851   3.895   9.694  1.00 98.19           C  
ATOM   1593  O   LEU A 205     -11.936   0.555   9.635  1.00 98.19           O  
ATOM   1594  CG  LEU A 205     -11.751   5.186   8.858  1.00 98.19           C  
ATOM   1595  CD1 LEU A 205     -10.789   6.160   9.542  1.00 98.19           C  
ATOM   1596  CD2 LEU A 205     -11.244   4.924   7.439  1.00 98.19           C  
ATOM   1597  N   ASN A 206     -13.429   1.424  11.057  1.00 98.06           N  
ATOM   1598  CA  ASN A 206     -13.507   0.260  11.944  1.00 98.06           C  
ATOM   1599  C   ASN A 206     -14.025  -1.029  11.264  1.00 98.06           C  
ATOM   1600  CB  ASN A 206     -14.371   0.628  13.163  1.00 98.06           C  
ATOM   1601  O   ASN A 206     -13.886  -2.114  11.824  1.00 98.06           O  
ATOM   1602  CG  ASN A 206     -15.842   0.849  12.838  1.00 98.06           C  
ATOM   1603  ND2 ASN A 206     -16.725   0.535  13.756  1.00 98.06           N  
ATOM   1604  OD1 ASN A 206     -16.230   1.319  11.782  1.00 98.06           O  
ATOM   1605  N   GLN A 207     -14.612  -0.940  10.067  1.00 98.50           N  
ATOM   1606  CA  GLN A 207     -15.008  -2.093   9.248  1.00 98.50           C  
ATOM   1607  C   GLN A 207     -13.935  -2.488   8.217  1.00 98.50           C  
ATOM   1608  CB  GLN A 207     -16.366  -1.825   8.578  1.00 98.50           C  
ATOM   1609  O   GLN A 207     -14.057  -3.534   7.578  1.00 98.50           O  
ATOM   1610  CG  GLN A 207     -17.483  -1.536   9.595  1.00 98.50           C  
ATOM   1611  CD  GLN A 207     -18.854  -1.349   8.952  1.00 98.50           C  
ATOM   1612  NE2 GLN A 207     -19.886  -1.152   9.740  1.00 98.50           N  
ATOM   1613  OE1 GLN A 207     -19.040  -1.366   7.743  1.00 98.50           O  
ATOM   1614  N   ILE A 208     -12.871  -1.693   8.064  1.00 98.75           N  
ATOM   1615  CA  ILE A 208     -11.708  -2.003   7.226  1.00 98.75           C  
ATOM   1616  C   ILE A 208     -10.774  -2.923   8.023  1.00 98.75           C  
ATOM   1617  CB  ILE A 208     -11.010  -0.716   6.737  1.00 98.75           C  
ATOM   1618  O   ILE A 208      -9.870  -2.474   8.724  1.00 98.75           O  
ATOM   1619  CG1 ILE A 208     -12.011   0.234   6.037  1.00 98.75           C  
ATOM   1620  CG2 ILE A 208      -9.852  -1.072   5.790  1.00 98.75           C  
ATOM   1621  CD1 ILE A 208     -11.388   1.557   5.591  1.00 98.75           C  
ATOM   1622  N   THR A 209     -11.043  -4.224   7.966  1.00 98.62           N  
ATOM   1623  CA  THR A 209     -10.479  -5.247   8.865  1.00 98.62           C  
ATOM   1624  C   THR A 209      -9.385  -6.112   8.241  1.00 98.62           C  
ATOM   1625  CB  THR A 209     -11.601  -6.141   9.409  1.00 98.62           C  
ATOM   1626  O   THR A 209      -8.814  -6.960   8.927  1.00 98.62           O  
ATOM   1627  CG2 THR A 209     -12.486  -5.392  10.404  1.00 98.62           C  
ATOM   1628  OG1 THR A 209     -12.431  -6.586   8.356  1.00 98.62           O  
ATOM   1629  N   GLY A 210      -9.052  -5.912   6.963  1.00 98.38           N  
ATOM   1630  CA  GLY A 210      -7.997  -6.665   6.283  1.00 98.38           C  
ATOM   1631  C   GLY A 210      -7.050  -5.777   5.487  1.00 98.38           C  
ATOM   1632  O   GLY A 210      -7.488  -4.935   4.710  1.00 98.38           O  
ATOM   1633  N   LEU A 211      -5.753  -6.018   5.628  1.00 98.81           N  
ATOM   1634  CA  LEU A 211      -4.731  -5.647   4.655  1.00 98.81           C  
ATOM   1635  C   LEU A 211      -4.465  -6.879   3.784  1.00 98.81           C  
ATOM   1636  CB  LEU A 211      -3.484  -5.189   5.430  1.00 98.81           C  
ATOM   1637  O   LEU A 211      -4.286  -7.970   4.321  1.00 98.81           O  
ATOM   1638  CG  LEU A 211      -2.205  -5.036   4.585  1.00 98.81           C  
ATOM   1639  CD1 LEU A 211      -2.280  -3.842   3.639  1.00 98.81           C  
ATOM   1640  CD2 LEU A 211      -1.012  -4.845   5.516  1.00 98.81           C  
ATOM   1641  N   SER A 212      -4.397  -6.738   2.463  1.00 98.75           N  
ATOM   1642  CA  SER A 212      -3.962  -7.840   1.604  1.00 98.75           C  
ATOM   1643  C   SER A 212      -3.017  -7.415   0.487  1.00 98.75           C  
ATOM   1644  CB  SER A 212      -5.145  -8.686   1.135  1.00 98.75           C  
ATOM   1645  O   SER A 212      -3.125  -6.315  -0.056  1.00 98.75           O  
ATOM   1646  OG  SER A 212      -6.068  -8.017   0.299  1.00 98.75           O  
ATOM   1647  N   ILE A 213      -2.035  -8.271   0.194  1.00 98.88           N  
ATOM   1648  CA  ILE A 213      -0.904  -7.967  -0.694  1.00 98.88           C  
ATOM   1649  C   ILE A 213      -0.723  -9.098  -1.707  1.00 98.88           C  
ATOM   1650  CB  ILE A 213       0.400  -7.684   0.095  1.00 98.88           C  
ATOM   1651  O   ILE A 213      -0.659 -10.266  -1.327  1.00 98.88           O  
ATOM   1652  CG1 ILE A 213       0.176  -6.608   1.188  1.00 98.88           C  
ATOM   1653  CG2 ILE A 213       1.519  -7.266  -0.880  1.00 98.88           C  
ATOM   1654  CD1 ILE A 213       1.421  -6.232   2.002  1.00 98.88           C  
ATOM   1655  N   TYR A 214      -0.607  -8.756  -2.993  1.00 98.69           N  
ATOM   1656  CA  TYR A 214      -0.582  -9.721  -4.101  1.00 98.69           C  
ATOM   1657  C   TYR A 214       0.536  -9.444  -5.119  1.00 98.69           C  
ATOM   1658  CB  TYR A 214      -1.943  -9.751  -4.827  1.00 98.69           C  
ATOM   1659  O   TYR A 214       1.040  -8.324  -5.239  1.00 98.69           O  
ATOM   1660  CG  TYR A 214      -3.165  -9.934  -3.946  1.00 98.69           C  
ATOM   1661  CD1 TYR A 214      -3.705 -11.216  -3.721  1.00 98.69           C  
ATOM   1662  CD2 TYR A 214      -3.768  -8.810  -3.353  1.00 98.69           C  
ATOM   1663  CE1 TYR A 214      -4.808 -11.382  -2.856  1.00 98.69           C  
ATOM   1664  CE2 TYR A 214      -4.887  -8.966  -2.521  1.00 98.69           C  
ATOM   1665  OH  TYR A 214      -6.447 -10.383  -1.388  1.00 98.69           O  
ATOM   1666  CZ  TYR A 214      -5.399 -10.252  -2.248  1.00 98.69           C  
ATOM   1667  N   ASN A 215       0.815 -10.463  -5.938  1.00 98.69           N  
ATOM   1668  CA  ASN A 215       1.654 -10.430  -7.141  1.00 98.69           C  
ATOM   1669  C   ASN A 215       3.168 -10.246  -6.878  1.00 98.69           C  
ATOM   1670  CB  ASN A 215       1.032  -9.487  -8.195  1.00 98.69           C  
ATOM   1671  O   ASN A 215       3.780 -11.051  -6.164  1.00 98.69           O  
ATOM   1672  CG  ASN A 215      -0.459  -9.681  -8.393  1.00 98.69           C  
ATOM   1673  ND2 ASN A 215      -1.264  -8.651  -8.250  1.00 98.69           N  
ATOM   1674  OD1 ASN A 215      -0.930 -10.771  -8.651  1.00 98.69           O  
ATOM   1675  N   ASP A 216       3.821  -9.275  -7.523  1.00 98.69           N  
ATOM   1676  CA  ASP A 216       5.261  -9.337  -7.799  1.00 98.69           C  
ATOM   1677  C   ASP A 216       6.168  -8.743  -6.705  1.00 98.69           C  
ATOM   1678  CB  ASP A 216       5.578  -8.813  -9.205  1.00 98.69           C  
ATOM   1679  O   ASP A 216       7.139  -8.042  -6.989  1.00 98.69           O  
ATOM   1680  CG  ASP A 216       4.860  -9.585 -10.314  1.00 98.69           C  
ATOM   1681  OD1 ASP A 216       4.770 -10.827 -10.184  1.00 98.69           O  
ATOM   1682  OD2 ASP A 216       4.466  -8.933 -11.312  1.00 98.69           O  
ATOM   1683  N   VAL A 217       5.885  -9.069  -5.443  1.00 98.69           N  
ATOM   1684  CA  VAL A 217       6.714  -8.712  -4.276  1.00 98.69           C  
ATOM   1685  C   VAL A 217       7.039  -9.925  -3.402  1.00 98.69           C  
ATOM   1686  CB  VAL A 217       6.078  -7.584  -3.431  1.00 98.69           C  
ATOM   1687  O   VAL A 217       6.339 -10.942  -3.440  1.00 98.69           O  
ATOM   1688  CG1 VAL A 217       6.170  -6.240  -4.159  1.00 98.69           C  
ATOM   1689  CG2 VAL A 217       4.614  -7.855  -3.060  1.00 98.69           C  
ATOM   1690  N   THR A 218       8.111  -9.823  -2.624  1.00 98.38           N  
ATOM   1691  CA  THR A 218       8.355 -10.609  -1.403  1.00 98.38           C  
ATOM   1692  C   THR A 218       8.192  -9.691  -0.191  1.00 98.38           C  
ATOM   1693  CB  THR A 218       9.750 -11.255  -1.394  1.00 98.38           C  
ATOM   1694  O   THR A 218       8.313  -8.473  -0.318  1.00 98.38           O  
ATOM   1695  CG2 THR A 218       9.962 -12.198  -2.578  1.00 98.38           C  
ATOM   1696  OG1 THR A 218      10.733 -10.257  -1.457  1.00 98.38           O  
ATOM   1697  N   LEU A 219       7.888 -10.253   0.980  1.00 98.44           N  
ATOM   1698  CA  LEU A 219       7.629  -9.484   2.199  1.00 98.44           C  
ATOM   1699  C   LEU A 219       8.614  -9.876   3.297  1.00 98.44           C  
ATOM   1700  CB  LEU A 219       6.170  -9.684   2.640  1.00 98.44           C  
ATOM   1701  O   LEU A 219       8.826 -11.057   3.557  1.00 98.44           O  
ATOM   1702  CG  LEU A 219       5.131  -9.150   1.636  1.00 98.44           C  
ATOM   1703  CD1 LEU A 219       3.731  -9.468   2.146  1.00 98.44           C  
ATOM   1704  CD2 LEU A 219       5.230  -7.636   1.440  1.00 98.44           C  
ATOM   1705  N   SER A 220       9.200  -8.871   3.941  1.00 97.31           N  
ATOM   1706  CA  SER A 220      10.103  -9.031   5.082  1.00 97.31           C  
ATOM   1707  C   SER A 220       9.370  -8.775   6.394  1.00 97.31           C  
ATOM   1708  CB  SER A 220      11.304  -8.089   4.961  1.00 97.31           C  
ATOM   1709  O   SER A 220       9.461  -9.587   7.308  1.00 97.31           O  
ATOM   1710  OG  SER A 220      11.947  -8.247   3.712  1.00 97.31           O  
ATOM   1711  N   THR A 221       8.618  -7.672   6.488  1.00 97.50           N  
ATOM   1712  CA  THR A 221       7.786  -7.353   7.658  1.00 97.50           C  
ATOM   1713  C   THR A 221       6.522  -6.591   7.267  1.00 97.50           C  
ATOM   1714  CB  THR A 221       8.532  -6.550   8.746  1.00 97.50           C  
ATOM   1715  O   THR A 221       6.504  -5.827   6.301  1.00 97.50           O  
ATOM   1716  CG2 THR A 221       9.750  -7.260   9.330  1.00 97.50           C  
ATOM   1717  OG1 THR A 221       9.000  -5.304   8.286  1.00 97.50           O  
ATOM   1718  N   VAL A 222       5.473  -6.770   8.069  1.00 98.00           N  
ATOM   1719  CA  VAL A 222       4.311  -5.881   8.143  1.00 98.00           C  
ATOM   1720  C   VAL A 222       4.153  -5.509   9.614  1.00 98.00           C  
ATOM   1721  CB  VAL A 222       3.041  -6.546   7.577  1.00 98.00           C  
ATOM   1722  O   VAL A 222       4.010  -6.394  10.454  1.00 98.00           O  
ATOM   1723  CG1 VAL A 222       1.797  -5.674   7.784  1.00 98.00           C  
ATOM   1724  CG2 VAL A 222       3.189  -6.792   6.069  1.00 98.00           C  
ATOM   1725  N   ASN A 223       4.223  -4.217   9.925  1.00 97.31           N  
ATOM   1726  CA  ASN A 223       4.017  -3.672  11.265  1.00 97.31           C  
ATOM   1727  C   ASN A 223       2.806  -2.734  11.271  1.00 97.31           C  
ATOM   1728  CB  ASN A 223       5.293  -2.957  11.749  1.00 97.31           C  
ATOM   1729  O   ASN A 223       2.555  -2.047  10.278  1.00 97.31           O  
ATOM   1730  CG  ASN A 223       5.163  -2.527  13.203  1.00 97.31           C  
ATOM   1731  ND2 ASN A 223       5.542  -1.320  13.557  1.00 97.31           N  
ATOM   1732  OD1 ASN A 223       4.682  -3.279  14.031  1.00 97.31           O  
ATOM   1733  N   VAL A 224       2.093  -2.681  12.394  1.00 97.81           N  
ATOM   1734  CA  VAL A 224       0.988  -1.743  12.622  1.00 97.81           C  
ATOM   1735  C   VAL A 224       1.209  -1.060  13.963  1.00 97.81           C  
ATOM   1736  CB  VAL A 224      -0.391  -2.432  12.565  1.00 97.81           C  
ATOM   1737  O   VAL A 224       1.371  -1.727  14.983  1.00 97.81           O  
ATOM   1738  CG1 VAL A 224      -1.520  -1.402  12.696  1.00 97.81           C  
ATOM   1739  CG2 VAL A 224      -0.596  -3.177  11.239  1.00 97.81           C  
ATOM   1740  N   GLU A 225       1.216   0.267  13.958  1.00 96.94           N  
ATOM   1741  CA  GLU A 225       1.450   1.101  15.137  1.00 96.94           C  
ATOM   1742  C   GLU A 225       0.492   2.299  15.170  1.00 96.94           C  
ATOM   1743  CB  GLU A 225       2.934   1.516  15.194  1.00 96.94           C  
ATOM   1744  O   GLU A 225      -0.074   2.686  14.148  1.00 96.94           O  
ATOM   1745  CG  GLU A 225       3.390   2.443  14.051  1.00 96.94           C  
ATOM   1746  CD  GLU A 225       4.919   2.460  13.890  1.00 96.94           C  
ATOM   1747  OE1 GLU A 225       5.383   2.400  12.723  1.00 96.94           O  
ATOM   1748  OE2 GLU A 225       5.625   2.488  14.922  1.00 96.94           O  
ATOM   1749  N   THR A 226       0.311   2.895  16.348  1.00 97.44           N  
ATOM   1750  CA  THR A 226      -0.460   4.133  16.515  1.00 97.44           C  
ATOM   1751  C   THR A 226       0.508   5.295  16.656  1.00 97.44           C  
ATOM   1752  CB  THR A 226      -1.379   4.078  17.745  1.00 97.44           C  
ATOM   1753  O   THR A 226       1.298   5.319  17.602  1.00 97.44           O  
ATOM   1754  CG2 THR A 226      -2.346   5.259  17.813  1.00 97.44           C  
ATOM   1755  OG1 THR A 226      -2.162   2.913  17.711  1.00 97.44           O  
ATOM   1756  N   LEU A 227       0.436   6.277  15.758  1.00 94.81           N  
ATOM   1757  CA  LEU A 227       1.136   7.544  15.965  1.00 94.81           C  
ATOM   1758  C   LEU A 227       0.468   8.322  17.107  1.00 94.81           C  
ATOM   1759  CB  LEU A 227       1.209   8.355  14.660  1.00 94.81           C  
ATOM   1760  O   LEU A 227      -0.760   8.356  17.204  1.00 94.81           O  
ATOM   1761  CG  LEU A 227       1.979   7.668  13.517  1.00 94.81           C  
ATOM   1762  CD1 LEU A 227       2.095   8.635  12.336  1.00 94.81           C  
ATOM   1763  CD2 LEU A 227       3.396   7.255  13.924  1.00 94.81           C  
ATOM   1764  N   GLN A 228       1.277   8.932  17.974  1.00 84.62           N  
ATOM   1765  CA  GLN A 228       0.802   9.753  19.095  1.00 84.62           C  
ATOM   1766  C   GLN A 228       0.492  11.180  18.635  1.00 84.62           C  
ATOM   1767  CB  GLN A 228       1.787   9.672  20.277  1.00 84.62           C  
ATOM   1768  O   GLN A 228       1.300  11.750  17.875  1.00 84.62           O  
ATOM   1769  CG  GLN A 228       1.849   8.239  20.844  1.00 84.62           C  
ATOM   1770  CD  GLN A 228       2.633   8.099  22.152  1.00 84.62           C  
ATOM   1771  NE2 GLN A 228       2.589   6.944  22.782  1.00 84.62           N  
ATOM   1772  OE1 GLN A 228       3.296   8.993  22.647  1.00 84.62           O  
ATOM   1773  OXT GLN A 228      -0.617  11.654  18.975  1.00 84.62           O  
TER    1774      GLN A 228                                                      
ENDMDL                                                                          
END                                                                             
