# Supplementary material for: Evolution of intrinsically disordered regions in vertebrate galectins for phase separation
Source: EMBO Rep. 2026 Feb 2;27(5):1254–69. doi: 10.1038/s44319-026-00692-w (PMC12979664; doi:10.1038/s44319-026-00692-w)
Supplement: Supplementary file 9 — Source data Fig. 3 [file 44319_2026_692_MOESM9_ESM.zip]

Archive with 737 entries (618 files):
- FIG_3/
- FIG_3/3E/
- FIG_3/3E/human_flvsCRD.dat
- __MACOSX/
- __MACOSX/FIG_3/
- __MACOSX/FIG_3/3E/
- __MACOSX/FIG_3/3E/._human_flvsCRD.dat
- __MACOSX/FIG_3/._3E
- FIG_3/3B/
- FIG_3/3B/.DS_Store
- __MACOSX/FIG_3/3B/
- __MACOSX/FIG_3/3B/._.DS_Store
- FIG_3/3B/hCRD_HSQC/
- FIG_3/3B/hCRD_HSQC/.DS_Store
- __MACOSX/FIG_3/3B/hCRD_HSQC/
- __MACOSX/FIG_3/3B/hCRD_HSQC/._.DS_Store
- FIG_3/3B/hCRD_HSQC/400uM/
- FIG_3/3B/hCRD_HSQC/400uM/uxnmr.par
- FIG_3/3B/hCRD_HSQC/400uM/pulseprogram
- FIG_3/3B/hCRD_HSQC/400uM/hCRD_400uM_303K_ori.ucsf
- FIG_3/3B/hCRD_HSQC/400uM/.DS_Store
- __MACOSX/FIG_3/3B/hCRD_HSQC/400uM/
- __MACOSX/FIG_3/3B/hCRD_HSQC/400uM/._.DS_Store
- FIG_3/3B/hCRD_HSQC/400uM/acqu2s
- FIG_3/3B/hCRD_HSQC/400uM/caln.com
- FIG_3/3B/hCRD_HSQC/400uM/test.fid
- FIG_3/3B/hCRD_HSQC/400uM/hCRD_400uM_303K.ucsf
- FIG_3/3B/hCRD_HSQC/400uM/spnam1
- FIG_3/3B/hCRD_HSQC/400uM/hCRD_400uM_303K_full.ucsf
- FIG_3/3B/hCRD_HSQC/400uM/format.temp
- FIG_3/3B/hCRD_HSQC/400uM/audita.txt
- FIG_3/3B/hCRD_HSQC/400uM/acqu2
- FIG_3/3B/hCRD_HSQC/400uM/pdata/
- FIG_3/3B/hCRD_HSQC/400uM/pdata/1/
- FIG_3/3B/hCRD_HSQC/400uM/pdata/1/proc
- FIG_3/3B/hCRD_HSQC/400uM/pdata/1/proc2
- FIG_3/3B/hCRD_HSQC/400uM/pdata/1/.DS_Store
- __MACOSX/FIG_3/3B/hCRD_HSQC/400uM/pdata/
- __MACOSX/FIG_3/3B/hCRD_HSQC/400uM/pdata/1/
- __MACOSX/FIG_3/3B/hCRD_HSQC/400uM/pdata/1/._.DS_Store
- FIG_3/3B/hCRD_HSQC/400uM/pdata/1/title
- FIG_3/3B/hCRD_HSQC/400uM/pdata/1/auditp.txt
- FIG_3/3B/hCRD_HSQC/400uM/pdata/1/proc2s
- FIG_3/3B/hCRD_HSQC/400uM/pdata/1/clevels
- FIG_3/3B/hCRD_HSQC/400uM/pdata/1/procs
- FIG_3/3B/hCRD_HSQC/400uM/pdata/1/outd
- FIG_3/3B/hCRD_HSQC/400uM/B_full.DAT
- FIG_3/3B/hCRD_HSQC/400uM/nmrproc_ori.com
- FIG_3/3B/hCRD_HSQC/400uM/cpdprg3
- FIG_3/3B/hCRD_HSQC/400uM/hsqc.ucsf
- FIG_3/3B/hCRD_HSQC/400uM/B_ori.DAT
- FIG_3/3B/hCRD_HSQC/400uM/shimvalues
- FIG_3/3B/hCRD_HSQC/400uM/uxnmr.info
- FIG_3/3B/hCRD_HSQC/400uM/ser
- FIG_3/3B/hCRD_HSQC/400uM/nmrproc_full.com
- FIG_3/3B/hCRD_HSQC/400uM/fid.com
- FIG_3/3B/hCRD_HSQC/400uM/scon2
- FIG_3/3B/hCRD_HSQC/400uM/nmrproc.com
- FIG_3/3B/hCRD_HSQC/400uM/acqu
- FIG_3/3B/hCRD_HSQC/400uM/conv.com
- FIG_3/3B/hCRD_HSQC/400uM/acqus
- FIG_3/3B/hCRD_HSQC/400uM/specpar
- FIG_3/3B/hCRD_HSQC/40uM/
- FIG_3/3B/hCRD_HSQC/40uM/uxnmr.par
- FIG_3/3B/hCRD_HSQC/40uM/pulseprogram
- FIG_3/3B/hCRD_HSQC/40uM/.DS_Store
- __MACOSX/FIG_3/3B/hCRD_HSQC/40uM/
- __MACOSX/FIG_3/3B/hCRD_HSQC/40uM/._.DS_Store
- FIG_3/3B/hCRD_HSQC/40uM/acqu2s
- FIG_3/3B/hCRD_HSQC/40uM/caln.com
- FIG_3/3B/hCRD_HSQC/40uM/test.fid
- FIG_3/3B/hCRD_HSQC/40uM/spnam1
- FIG_3/3B/hCRD_HSQC/40uM/format.temp
- FIG_3/3B/hCRD_HSQC/40uM/audita.txt
- FIG_3/3B/hCRD_HSQC/40uM/acqu2
- FIG_3/3B/hCRD_HSQC/40uM/pdata/
- FIG_3/3B/hCRD_HSQC/40uM/pdata/1/
- FIG_3/3B/hCRD_HSQC/40uM/pdata/1/proc
- FIG_3/3B/hCRD_HSQC/40uM/pdata/1/proc2
- FIG_3/3B/hCRD_HSQC/40uM/pdata/1/.DS_Store
- __MACOSX/FIG_3/3B/hCRD_HSQC/40uM/pdata/
- __MACOSX/FIG_3/3B/hCRD_HSQC/40uM/pdata/1/
- __MACOSX/FIG_3/3B/hCRD_HSQC/40uM/pdata/1/._.DS_Store
- FIG_3/3B/hCRD_HSQC/40uM/pdata/1/title
- FIG_3/3B/hCRD_HSQC/40uM/pdata/1/auditp.txt
- FIG_3/3B/hCRD_HSQC/40uM/pdata/1/proc2s
- FIG_3/3B/hCRD_HSQC/40uM/pdata/1/clevels
- FIG_3/3B/hCRD_HSQC/40uM/pdata/1/procs
- FIG_3/3B/hCRD_HSQC/40uM/pdata/1/outd
- FIG_3/3B/hCRD_HSQC/40uM/cpdprg3
- FIG_3/3B/hCRD_HSQC/40uM/hsqc.ucsf
- FIG_3/3B/hCRD_HSQC/40uM/fq1list
- FIG_3/3B/hCRD_HSQC/40uM/hCRD_40uM_303K.ucsf
- FIG_3/3B/hCRD_HSQC/40uM/shimvalues
- FIG_3/3B/hCRD_HSQC/40uM/uxnmr.info
- FIG_3/3B/hCRD_HSQC/40uM/ser
- FIG_3/3B/hCRD_HSQC/40uM/fid.com
- FIG_3/3B/hCRD_HSQC/40uM/scon2
- FIG_3/3B/hCRD_HSQC/40uM/nmrproc.com
- FIG_3/3B/hCRD_HSQC/40uM/acqu
- FIG_3/3B/hCRD_HSQC/40uM/conv.com
- FIG_3/3B/hCRD_HSQC/40uM/acqus
- FIG_3/3B/hCRD_HSQC/40uM/specpar
- FIG_3/3B/hGal3_HSQC/
- FIG_3/3B/hGal3_HSQC/.DS_Store
- __MACOSX/FIG_3/3B/hGal3_HSQC/
- __MACOSX/FIG_3/3B/hGal3_HSQC/._.DS_Store
- FIG_3/3B/hGal3_HSQC/400uM/
- FIG_3/3B/hGal3_HSQC/400uM/uxnmr.par
- FIG_3/3B/hGal3_HSQC/400uM/pulseprogram
- FIG_3/3B/hGal3_HSQC/400uM/.DS_Store
- __MACOSX/FIG_3/3B/hGal3_HSQC/400uM/
- __MACOSX/FIG_3/3B/hGal3_HSQC/400uM/._.DS_Store
- FIG_3/3B/hGal3_HSQC/400uM/1WT_Gal3_400uM_303K_full.list
- FIG_3/3B/hGal3_HSQC/400uM/acqu2s
- FIG_3/3B/hGal3_HSQC/400uM/caln.com
- FIG_3/3B/hGal3_HSQC/400uM/test.fid
- FIG_3/3B/hGal3_HSQC/400uM/spnam1
- FIG_3/3B/hGal3_HSQC/400uM/format.temp
- FIG_3/3B/hGal3_HSQC/400uM/audita.txt
- FIG_3/3B/hGal3_HSQC/400uM/acqu2
- FIG_3/3B/hGal3_HSQC/400uM/pdata/
- FIG_3/3B/hGal3_HSQC/400uM/pdata/1/
- FIG_3/3B/hGal3_HSQC/400uM/pdata/1/proc
- FIG_3/3B/hGal3_HSQC/400uM/pdata/1/proc2
- FIG_3/3B/hGal3_HSQC/400uM/pdata/1/.DS_Store
- __MACOSX/FIG_3/3B/hGal3_HSQC/400uM/pdata/
- __MACOSX/FIG_3/3B/hGal3_HSQC/400uM/pdata/1/
- __MACOSX/FIG_3/3B/hGal3_HSQC/400uM/pdata/1/._.DS_Store
- FIG_3/3B/hGal3_HSQC/400uM/pdata/1/title
- FIG_3/3B/hGal3_HSQC/400uM/pdata/1/auditp.txt
- FIG_3/3B/hGal3_HSQC/400uM/pdata/1/proc2s
- FIG_3/3B/hGal3_HSQC/400uM/pdata/1/clevels
- FIG_3/3B/hGal3_HSQC/400uM/pdata/1/procs
- FIG_3/3B/hGal3_HSQC/400uM/pdata/1/outd
- FIG_3/3B/hGal3_HSQC/400uM/cpdprg3
- FIG_3/3B/hGal3_HSQC/400uM/shimvalues
- FIG_3/3B/hGal3_HSQC/400uM/1WT_Gal3_400uM_303K.list
- FIG_3/3B/hGal3_HSQC/400uM/uxnmr.info
- FIG_3/3B/hGal3_HSQC/400uM/ser
- FIG_3/3B/hGal3_HSQC/400uM/fid.com
- FIG_3/3B/hGal3_HSQC/400uM/scon2
- FIG_3/3B/hGal3_HSQC/400uM/nmrproc.com
- FIG_3/3B/hGal3_HSQC/400uM/acqu
- FIG_3/3B/hGal3_HSQC/400uM/1WT_Gal3_400uM_303K.ps
- FIG_3/3B/hGal3_HSQC/400uM/conv.com
- FIG_3/3B/hGal3_HSQC/400uM/acqus
- FIG_3/3B/hGal3_HSQC/400uM/specpar
- FIG_3/3B/hGal3_HSQC/40uM/
- FIG_3/3B/hGal3_HSQC/40uM/uxnmr.par
- FIG_3/3B/hGal3_HSQC/40uM/pulseprogram
- FIG_3/3B/hGal3_HSQC/40uM/.DS_Store
- __MACOSX/FIG_3/3B/hGal3_HSQC/40uM/
- __MACOSX/FIG_3/3B/hGal3_HSQC/40uM/._.DS_Store
- FIG_3/3B/hGal3_HSQC/40uM/acqu2s
- FIG_3/3B/hGal3_HSQC/40uM/caln.com
- FIG_3/3B/hGal3_HSQC/40uM/fid.com~
- FIG_3/3B/hGal3_HSQC/40uM/test.fid
- FIG_3/3B/hGal3_HSQC/40uM/spnam1
- FIG_3/3B/hGal3_HSQC/40uM/format.temp
- FIG_3/3B/hGal3_HSQC/40uM/audita.txt
- FIG_3/3B/hGal3_HSQC/40uM/acqu2
- FIG_3/3B/hGal3_HSQC/40uM/pdata/
- FIG_3/3B/hGal3_HSQC/40uM/pdata/1/
- FIG_3/3B/hGal3_HSQC/40uM/pdata/1/proc
- FIG_3/3B/hGal3_HSQC/40uM/pdata/1/proc2
- FIG_3/3B/hGal3_HSQC/40uM/pdata/1/.DS_Store
- __MACOSX/FIG_3/3B/hGal3_HSQC/40uM/pdata/
- __MACOSX/FIG_3/3B/hGal3_HSQC/40uM/pdata/1/
- __MACOSX/FIG_3/3B/hGal3_HSQC/40uM/pdata/1/._.DS_Store
- FIG_3/3B/hGal3_HSQC/40uM/pdata/1/title
- FIG_3/3B/hGal3_HSQC/40uM/pdata/1/auditp.txt
- FIG_3/3B/hGal3_HSQC/40uM/pdata/1/proc2s
- FIG_3/3B/hGal3_HSQC/40uM/pdata/1/clevels
- FIG_3/3B/hGal3_HSQC/40uM/pdata/1/procs
- FIG_3/3B/hGal3_HSQC/40uM/pdata/1/outd
- FIG_3/3B/hGal3_HSQC/40uM/cpdprg3
- FIG_3/3B/hGal3_HSQC/40uM/shimvalues
- FIG_3/3B/hGal3_HSQC/40uM/1WT_Gal3_40uM_303K.list
- FIG_3/3B/hGal3_HSQC/40uM/uxnmr.info
- FIG_3/3B/hGal3_HSQC/40uM/ser
- FIG_3/3B/hGal3_HSQC/40uM/1WT_Gal3_40uM_303K.save
- FIG_3/3B/hGal3_HSQC/40uM/fid.com
- FIG_3/3B/hGal3_HSQC/40uM/scon2
- FIG_3/3B/hGal3_HSQC/40uM/nmrproc.com
- FIG_3/3B/hGal3_HSQC/40uM/acqu
- FIG_3/3B/hGal3_HSQC/40uM/conv.com
- FIG_3/3B/hGal3_HSQC/40uM/acqus
- FIG_3/3B/hGal3_HSQC/40uM/specpar
- FIG_3/3D/
- FIG_3/3D/fish_flvsCRD.dat
- __MACOSX/FIG_3/3D/
- __MACOSX/FIG_3/3D/._fish_flvsCRD.dat
- __MACOSX/FIG_3/._3D
- FIG_3/.DS_Store
- __MACOSX/FIG_3/._.DS_Store
- FIG_3/3H/
- FIG_3/3H/.DS_Store
- __MACOSX/FIG_3/3H/
- __MACOSX/FIG_3/3H/._.DS_Store
- FIG_3/3H/cf_R2R1_fCRD.agr
- __MACOSX/FIG_3/3H/._cf_R2R1_fCRD.agr
- FIG_3/3H/zfCRD_R2R1/
- FIG_3/3H/zfCRD_R2R1/.DS_Store
- __MACOSX/FIG_3/3H/zfCRD_R2R1/
- __MACOSX/FIG_3/3H/zfCRD_R2R1/._.DS_Store
- FIG_3/3H/zfCRD_R2R1/T2_fCRD_40uM/
- FIG_3/3H/zfCRD_R2R1/T2_fCRD_40uM/vclist
- FIG_3/3H/zfCRD_R2R1/T2_fCRD_40uM/uxnmr.par
- FIG_3/3H/zfCRD_R2R1/T2_fCRD_40uM/ANA/
- FIG_3/3H/zfCRD_R2R1/T2_fCRD_40uM/ANA/.DS_Store
- __MACOSX/FIG_3/3H/zfCRD_R2R1/T2_fCRD_40uM/
- __MACOSX/FIG_3/3H/zfCRD_R2R1/T2_fCRD_40uM/ANA/
- __MACOSX/FIG_3/3H/zfCRD_R2R1/T2_fCRD_40uM/ANA/._.DS_Store
- FIG_3/3H/zfCRD_R2R1/T2_fCRD_40uM/ANA/T2.dat
- FIG_3/3H/zfCRD_R2R1/T2_fCRD_40uM/ANA/put_back.com
- FIG_3/3H/zfCRD_R2R1/T2_fCRD_40uM/ANA/t2_fit.m
- FIG_3/3H/zfCRD_R2R1/T2_fCRD_40uM/ANA/B1.list
- FIG_3/3H/zfCRD_R2R1/T2_fCRD_40uM/ANA/sepsern
- FIG_3/3H/zfCRD_R2R1/T2_fCRD_40uM/ANA/r2_out.dat
- FIG_3/3H/zfCRD_R2R1/T2_fCRD_40uM/ANA/sp.com
- FIG_3/3H/zfCRD_R2R1/T2_fCRD_40uM/pulseprogram
- FIG_3/3H/zfCRD_R2R1/T2_fCRD_40uM/.DS_Store
- __MACOSX/FIG_3/3H/zfCRD_R2R1/T2_fCRD_40uM/._.DS_Store
- FIG_3/3H/zfCRD_R2R1/T2_fCRD_40uM/acqu2s
- FIG_3/3H/zfCRD_R2R1/T2_fCRD_40uM/spnam30
- FIG_3/3H/zfCRD_R2R1/T2_fCRD_40uM/spnam1
- FIG_3/3H/zfCRD_R2R1/T2_fCRD_40uM/acqu3
- FIG_3/3H/zfCRD_R2R1/T2_fCRD_40uM/format.temp
- FIG_3/3H/zfCRD_R2R1/T2_fCRD_40uM/audita.txt
- FIG_3/3H/zfCRD_R2R1/T2_fCRD_40uM/acqu2
- FIG_3/3H/zfCRD_R2R1/T2_fCRD_40uM/pdata/
- FIG_3/3H/zfCRD_R2R1/T2_fCRD_40uM/pdata/1/
- FIG_3/3H/zfCRD_R2R1/T2_fCRD_40uM/pdata/1/proc
- FIG_3/3H/zfCRD_R2R1/T2_fCRD_40uM/pdata/1/proc2
- FIG_3/3H/zfCRD_R2R1/T2_fCRD_40uM/pdata/1/proc3
- FIG_3/3H/zfCRD_R2R1/T2_fCRD_40uM/pdata/1/title
- FIG_3/3H/zfCRD_R2R1/T2_fCRD_40uM/pdata/1/proc2s
- FIG_3/3H/zfCRD_R2R1/T2_fCRD_40uM/pdata/1/procs
- FIG_3/3H/zfCRD_R2R1/T2_fCRD_40uM/pdata/1/outd
- FIG_3/3H/zfCRD_R2R1/T2_fCRD_40uM/pdata/1/proc3s
- FIG_3/3H/zfCRD_R2R1/T2_fCRD_40uM/cpdprg3
- FIG_3/3H/zfCRD_R2R1/T2_fCRD_40uM/shimvalues
- FIG_3/3H/zfCRD_R2R1/T2_fCRD_40uM/uxnmr.info
- FIG_3/3H/zfCRD_R2R1/T2_fCRD_40uM/ser
- FIG_3/3H/zfCRD_R2R1/T2_fCRD_40uM/scon2
- FIG_3/3H/zfCRD_R2R1/T2_fCRD_40uM/acqu3s
- FIG_3/3H/zfCRD_R2R1/T2_fCRD_40uM/acqu
- FIG_3/3H/zfCRD_R2R1/T2_fCRD_40uM/acqus
- FIG_3/3H/zfCRD_R2R1/T2_fCRD_40uM/specpar
- FIG_3/3H/zfCRD_R2R1/T1_fCRD_400uM/
- FIG_3/3H/zfCRD_R2R1/T1_fCRD_400uM/uxnmr.par
- FIG_3/3H/zfCRD_R2R1/T1_fCRD_400uM/ANA/
- FIG_3/3H/zfCRD_R2R1/T1_fCRD_400uM/ANA/B5.list
- FIG_3/3H/zfCRD_R2R1/T1_fCRD_400uM/ANA/.DS_Store
- __MACOSX/FIG_3/3H/zfCRD_R2R1/T1_fCRD_400uM/
- __MACOSX/FIG_3/3H/zfCRD_R2R1/T1_fCRD_400uM/ANA/
- __MACOSX/FIG_3/3H/zfCRD_R2R1/T1_fCRD_400uM/ANA/._.DS_Store
- FIG_3/3H/zfCRD_R2R1/T1_fCRD_400uM/ANA/T1.dat
- FIG_3/3H/zfCRD_R2R1/T1_fCRD_400uM/ANA/t1.proj.BAK
- FIG_3/3H/zfCRD_R2R1/T1_fCRD_400uM/ANA/t1.proj
- FIG_3/3H/zfCRD_R2R1/T1_fCRD_400uM/ANA/r1_out.dat
- FIG_3/3H/zfCRD_R2R1/T1_fCRD_400uM/ANA/t1_fit.m
- FIG_3/3H/zfCRD_R2R1/T1_fCRD_400uM/ANA/sepsern
- FIG_3/3H/zfCRD_R2R1/T1_fCRD_400uM/ANA/sp.com
- FIG_3/3H/zfCRD_R2R1/T1_fCRD_400uM/cpdprg1
- FIG_3/3H/zfCRD_R2R1/T1_fCRD_400uM/pulseprogram
- FIG_3/3H/zfCRD_R2R1/T1_fCRD_400uM/.DS_Store
- __MACOSX/FIG_3/3H/zfCRD_R2R1/T1_fCRD_400uM/._.DS_Store
- FIG_3/3H/zfCRD_R2R1/T1_fCRD_400uM/vdlist
- FIG_3/3H/zfCRD_R2R1/T1_fCRD_400uM/acqu2s
- FIG_3/3H/zfCRD_R2R1/T1_fCRD_400uM/spnam1
- FIG_3/3H/zfCRD_R2R1/T1_fCRD_400uM/acqu3
- FIG_3/3H/zfCRD_R2R1/T1_fCRD_400uM/format.temp
- FIG_3/3H/zfCRD_R2R1/T1_fCRD_400uM/audita.txt
- FIG_3/3H/zfCRD_R2R1/T1_fCRD_400uM/acqu2
- FIG_3/3H/zfCRD_R2R1/T1_fCRD_400uM/pdata/
- FIG_3/3H/zfCRD_R2R1/T1_fCRD_400uM/pdata/1/
- FIG_3/3H/zfCRD_R2R1/T1_fCRD_400uM/pdata/1/proc
- FIG_3/3H/zfCRD_R2R1/T1_fCRD_400uM/pdata/1/proc2
- FIG_3/3H/zfCRD_R2R1/T1_fCRD_400uM/pdata/1/proc3
- FIG_3/3H/zfCRD_R2R1/T1_fCRD_400uM/pdata/1/title
- FIG_3/3H/zfCRD_R2R1/T1_fCRD_400uM/pdata/1/proc2s
- FIG_3/3H/zfCRD_R2R1/T1_fCRD_400uM/pdata/1/procs
- FIG_3/3H/zfCRD_R2R1/T1_fCRD_400uM/pdata/1/outd
- FIG_3/3H/zfCRD_R2R1/T1_fCRD_400uM/pdata/1/proc3s
- FIG_3/3H/zfCRD_R2R1/T1_fCRD_400uM/cpdprg3
- FIG_3/3H/zfCRD_R2R1/T1_fCRD_400uM/shimvalues
- FIG_3/3H/zfCRD_R2R1/T1_fCRD_400uM/uxnmr.info
- FIG_3/3H/zfCRD_R2R1/T1_fCRD_400uM/ser
- FIG_3/3H/zfCRD_R2R1/T1_fCRD_400uM/scon2
- FIG_3/3H/zfCRD_R2R1/T1_fCRD_400uM/acqu3s
- FIG_3/3H/zfCRD_R2R1/T1_fCRD_400uM/acqu
- FIG_3/3H/zfCRD_R2R1/T1_fCRD_400uM/acqus
- FIG_3/3H/zfCRD_R2R1/T1_fCRD_400uM/specpar
- FIG_3/3H/zfCRD_R2R1/T2_fCRD_400uM/
- FIG_3/3H/zfCRD_R2R1/T2_fCRD_400uM/vclist
- FIG_3/3H/zfCRD_R2R1/T2_fCRD_400uM/uxnmr.par
- FIG_3/3H/zfCRD_R2R1/T2_fCRD_400uM/ANA/
- FIG_3/3H/zfCRD_R2R1/T2_fCRD_400uM/ANA/.DS_Store
[truncated: 437 more entries]
