# Supplementary material for: Evolution of intrinsically disordered regions in vertebrate galectins for phase separation
Source: EMBO Rep. 2026 Feb 2;27(5):1254–69. doi: 10.1038/s44319-026-00692-w (PMC12979664; doi:10.1038/s44319-026-00692-w)
Supplement: Supplementary file 9 — Source data Fig. 3 [file 44319_2026_692_MOESM9_ESM.zip › FIG_3/3E/human_flvsCRD.dat]

114 0.0884761
116 0.0436177
118 0.0129035
120 0.0184765
122 0.0179939
124 0.146385
125 0.0289807
126 0.0316623
127 0.017646
129 0.00778332
131 0.0193003
132 0.046022
133 0.00470956
134 0.0213335
135 0.0624333
136 0.0348393
137 0.00577754
138 0.0274591
139 0.0181417
141 0.00823893
142 0.00514782
143 0.00556058
144 0.00533104
146 0
147 0.0144402
148 0.00498197
149 0.0127781
150 0.00848646
151 0.00376563
154 0.00353553
155 0.00480416
156 0.000761577
157 0.0107201
158 0.00682495
159 0.0170294
160 0.00809197
162 0.00460652
164 0.0125132
165 0.00872812
167 0.0145437
168 0.00806226
170 0.00353553
171 0.00680294
172 0.00247386
173 0.00920978
174 0.0043566
175 0.00953834
176 0.00604152
177 0.00410122
178 0.00291548
179 0.001
180 0.00282843
181 0.0035805
183 0.00958541
184 0.00989949
185 0.00738241
186 0.00874185
187 0.00964261
189 0.0183636
190 0
192 0.0735322
193 0.0310161
194 0.00851469
195 0.0239733
196 0.035753
198 0.0260599
199 0.0749833
200 0.02502
201 0.0368717
202 0.106533
203 0.0543662
204 0.046888
205 0.0397917
207 0.0183984
208 0.015855
209 0.0103576
210 0.108972
211 0.0711758
212 0.162831
213 0.048082
214 0.0349674
215 0.0630673
216 0.220186
217 0.0278029
219 0.107691
220 0.0407593
221 0.0186097
222 0.004245
223 0.023458
224 0.0146328
225 0
227 0.0297405
228 0.00432666
229 0.0211073
230 0.00861278
231 0.0289928
232 0.0118186
233 0.00514782
234 0.0218833
235 0.00371214
236 0.0180693
237 0.0124064
238 0.00196977
239 0.00353553
240 0.0070342
241 0.0530728
242 0.0661497
244 0.0467865
245 0
246 0.010949
247 0.048687
248 0.0410488
250 0.0912799
