# Supplementary material for: Evolution of intrinsically disordered regions in vertebrate galectins for phase separation
Source: EMBO Rep. 2026 Feb 2;27(5):1254–69. doi: 10.1038/s44319-026-00692-w (PMC12979664; doi:10.1038/s44319-026-00692-w)
Supplement: Supplementary file 9 — Source data Fig. 3 [file 44319_2026_692_MOESM9_ESM.zip › FIG_3/3B/hCRD_HSQC/400uM/pdata/1/auditp.txt]

##TITLE= Audit trail, TOPSPIN		Version 3.2
##JCAMPDX= 5.01
##ORIGIN= Bruker BioSpin GmbH
##OWNER= jierongh
$$ /opt/data3/jierongh/20231121_hCRD_CYC/1/pdata/1/auditp.txt
##AUDIT TRAIL=  $$ (NUMBER, WHEN, WHO, WHERE, PROCESS, VERSION, WHAT)
(   1,<2023-11-21 10:58:52.761 +0800>,<jierongh>,<AV850>,<go>,<TOPSPIN 3.2>,
      <created by zg
	started at 2023-11-21 10:19:49.706 +0800,
	POWCHK enabled, PULCHK disabled,
       configuration hash MD5:
       CB 5D 01 CA 26 EB 03 87 16 AC ED 79 A6 16 C2 E7
       data hash MD5: 2K * 128
       7D 18 99 F3 76 59 39 9D 57 B9 94 88 CE 69 BC 71>)
(   2,<2023-11-21 12:15:38.578 +0800>,<jierongh>,<AV850>,<proc2d>,<TOPSPIN 3.2>,
      <Start of raw data processing
       xfb F2: TDeff = 2K SI = 2K BC_mod = 4 WDW = 4 SSB = 2 FT_mod = 6 PKNL = 1 PHC0 = -72.01471 PHC1 = -6.6 F1: SI = 256 ME_mod = 2 NCOEF = 32 WDW = 4 SSB = 2 FT_mod = 4 FCOR = 0.5 PHC0 = 0 PHC1 = 0
       data hash MD5: 2K * 256
       1D 0A D3 F1 99 E4 5D 05 51 09 74 10 9F 5D 3F 74>)
##END=

$$ hash MD5
$$ 45 B4 2D 2E A1 04 6A 3D EF 8E A6 6F B0 57 FE A8
