# Supplementary material for: Evolution of intrinsically disordered regions in vertebrate galectins for phase separation
Source: EMBO Rep. 2026 Feb 2;27(5):1254–69. doi: 10.1038/s44319-026-00692-w (PMC12979664; doi:10.1038/s44319-026-00692-w)
Supplement: Supplementary file 9 — Source data Fig. 3 [file 44319_2026_692_MOESM9_ESM.zip › FIG_3/3B/hCRD_HSQC/400uM/pdata/1/clevels]

##TITLE= Parameter file, TOPSPIN		Version 3.2
##JCAMPDX= 5.0
##DATATYPE= Parameter Values
##NPOINTS= 8	$$ modification sequence number
##ORIGIN= Bruker BioSpin GmbH
##OWNER= jierongh
$$ 2023-11-21 10:26:22.214 +0800  jierongh@AV850
$$ /opt/data3/jierongh/20231121_hCRD_CYC/1/pdata/1/clevels
$$ process /opt/topspin3.2/prog/mod/dataserver
##$LEVELS= (0..255)
-211349.834416888 -117416.574676049 -65231.4303755827 -36239.6835419904
-20133.157523328 -11185.08751296 -6213.9375072 -3452.187504 3452.187504
6213.9375072 11185.08751296 20133.157523328 36239.6835419904 65231.4303755827
117416.574676049 211349.834416888 0 0 0 0 0 0 0 0 0 0 0 0 0 0 0 0 0 0 0
0 0 0 0 0 0 0 0 0 0 0 0 0 0 0 0 0 0 0 0 0 0 0 0 0 0 0 0 0 0 0 0 0 0 0 0
0 0 0 0 0 0 0 0 0 0 0 0 0 0 0 0 0 0 0 0 0 0 0 0 0 0 0 0 0 0 0 0 0 0 0 0
0 0 0 0 0 0 0 0 0 0 0 0 0 0 0 0 0 0 0 0 0 0 0 0 0 0 0 0 0 0 0 0 0 0 0 0
0 0 0 0 0 0 0 0 0 0 0 0 0 0 0 0 0 0 0 0 0 0 0 0 0 0 0 0 0 0 0 0 0 0 0 0
0 0 0 0 0 0 0 0 0 0 0 0 0 0 0 0 0 0 0 0 0 0 0 0 0 0 0 0 0 0 0 0 0 0 0 0
0 0 0 0 0 0 0 0 0 0 0 0 0 0 0 0 0 0 0 0 0 0 0 0 0 0 0 0 0 0 0 0 0 0 0 0
0 0 0 0 0
##$LEVSIGN= 3
##$MAXLEV= 8
##$METHOD= 0
##$NEGBASE= -3452.187504
##$NEGINCR= 1.8
##$POSBASE= 3452.187504
##$POSINCR= 1.8
##END=
