# Supplementary material for: Evolution of intrinsically disordered regions in vertebrate galectins for phase separation
Source: EMBO Rep. 2026 Feb 2;27(5):1254–69. doi: 10.1038/s44319-026-00692-w (PMC12979664; doi:10.1038/s44319-026-00692-w)
Supplement: Supplementary file 9 — Source data Fig. 3 [file 44319_2026_692_MOESM9_ESM.zip › FIG_3/3B/hCRD_HSQC/400uM/uxnmr.info]

CONFIGURATION INFORMATION
=========================

Path         : /opt/topspin3.2/conf/instr/spect/uxnmr.info
Date         : Wed Sep 20 11:07:30 2023
Release      : TOPSPIN Version 3.2-pl6
Installed in : /opt/topspin3.2
Host         : AV850
OS           : CentOS release 5.5 (Final)
CPU          : Intel(R) Core(TM)2 Duo CPU E8400 @ 3.00GHz (2 cores at 3000 MHz)
User         : peijufan (Pei-Ju Fang)
Description  : Avance III 850
Location     : 
System       : Avance III NMR spectrometer
1H-frequency : 850.33 MHz
Order Number : 
Configured in: /opt/topspin3.2/conf/instr/spect

IPSO: connected to spectrometer subnet
- TCP/IP address = 149.236.99.254
- Tctrl : 1
- Fctrls: 4
- Gctrl1: with digital preemphasis
- Rctrl : none
- FREDs : none
- DPP : 1

DRU: AQS DRU-E Z102520/01680 ECL 06.00
- TCP/IP address = 149.236.99.89
- Firmware Version = 140519
- DRU controls AQS-Rack and HPPR/2

AQS: connected to 149.236.99.89:/dev/tty10
  _Slot_ SBSB _____________________Board_____________________
  Number Addr Type HW-VS FW-VS ID  ECL Name   Description
  -----------------------------------------------------------
     2   0x10 0x52   0x4    AW  R  4.5 REC-1  AQS RXAD1000 Z102118/225 ECL 04.05
     3   0x34 0xc1   0x1        X  2.2 REF-1  REF-1000 Reference Board for AQS Receiver
     4   0x24 0x29   0x8    AE  S  3.5 SGU-1  AQS SGU/2 1000 Z103082/00594 ECL 03.05 FPGA-Vs=AF
     5   0x25 0x29   0x8    AE  S  3.5 SGU-2  AQS SGU/2 1000 Z103082/00599 ECL 03.05 FPGA-Vs=AF
     6   0x26 0x29   0x8    AE  S  3.5 SGU-3  AQS SGU/2 1000 Z103082/00600 ECL 03.05 FPGA-Vs=AF
     7   0x27 0x29   0x8    AE  S  3.5 SGU-4  AQS SGU/2 1000 Z103082/00601 ECL 03.05 FPGA-Vs=AF
    21   0x21 0xcf     0        P  1.0 PSD-1  PSD/3 Power Supply Distribution Board
    --   0x20 0xd1     0        B  3.2 MASTER AQS/3 Chassis
     1   0x20  0x7     0        B      MASTER AQS Rack Master
  Logical Receiver/SGU configuration:


Router: none installed


Transmitters at the spectrometer subnet:
----------------------------------------
BLA_W1345097_0135 W1345097/0135 ECL 1:
- TCP/IP address = 149.236.99.253
- Firmware VS    = 20120627
- Amplifier      = BLAXH2H500/100/250 E 700-900MHZ INR: W1345097/0135 ECL 1
- Router         = BLMMR32 RF AMPLIFIER MODULE: W1345204/0796 ECL 0
- Controller     = BLA CONTROL BOARD 6 2CH: W1522050/4596 ECL 05
BLA_W1345093_0297 W1345093/0297 ECL 1:
- TCP/IP address = 149.236.99.252
- Firmware VS    = 20120627
- Amplifier      = BLAX500 E 6-365MHZ INR: W1345093/0297 ECL 1
- Router         = BLMMR31 RF AMPLIFIER MODULE: W1345212/1041 ECL 0
- Controller     = BLA CONTROL BOARD 6 2CH: W1522050/4551 ECL 50

Gradient amplifiers at the spectrometer subnet:
----------------------------------------------
BGA1: BGA_W1213762_0079
- TCP/IP address   = 149.236.99.250
- Firmware version = 20080206
- Web version      = 1.1
- Current limits   = -10.0/X, -10.0/Y, -10.0/Z (in A)

BSMS: BSMS/2 connected to ethernet
- TCP/IP address = 149.236.99.20
- ELCB firmware version = 20150130
- SCB channels = 40
- Shim System = BOSS3-SB
- 2HTX Amplifier: not available
- Lock: installed

Bruker Magnet Pump Control BMPC: device connected to 149.236.99.254:/dev/tty04

Eurotherm VTU: device connected to 149.236.99.254:/dev/tty05

Preamplifiers :
HPPR: - HPPR/2 preamplifier connected to 149.236.99.89:/dev/tty10
    Type      : HPPR/2
    Controller: Application firmware = AQ
                15 LEDs for tuning, 15 LEDs for matching
    Module  1 : HPLNA 1H (virtual 50 Ohm reference: 99.9%/2.0deg, reflection meter)
                 PN=Z105203, SN=00014 from 20090930
    Module  2 : XBB31P 2HS
                 PN=Z104077, SN=00008 from 20090929
    Module  3 : 2H
                 PN=Z104078, SN=00010 from 20090926
    Module  4 : 13C
                 PN=Z107393, SN=00006 from 20091104
    Module  5 : 15N
                 PN=Z107394, SN=00006 from 20091104


Frequency generation:
- F1: for SGU
- F2: for SGU
- F3: for SGU
- F4: for SGU


RF cable connections (detected by 'confamp')
--------------------------------------------------------------------
SGU1 NORM output -> input 1 of transmitter 1 (BLAXH2H500/100/250 E 700-900MHZ W1345097/0135 at TCP/IP 149.236.99.253)
SGU1 AUX  output -> input 2 of transmitter 2 (BLAX500 E 6-365MHZ INR W1345093/0297 at TCP/IP 149.236.99.252)
SGU2 NORM output -> input 2 of transmitter 1 (BLAXH2H500/100/250 E 700-900MHZ W1345097/0135 at TCP/IP 149.236.99.253)
SGU2 AUX  output -> TUNE signal input of HPPR
SGU3 NORM output -> input 1 of transmitter 2 (BLAX500 E 6-365MHZ INR W1345093/0297 at TCP/IP 149.236.99.252)
SGU3 AUX  output -> input 3 of transmitter 1 (BLAXH2H500/100/250 E 700-900MHZ W1345097/0135 at TCP/IP 149.236.99.253)
SGU4 NORM output -> input 4 of transmitter 1 (BLAXH2H500/100/250 E 700-900MHZ W1345097/0135 at TCP/IP 149.236.99.253)
SGU4 AUX  output -> open

Blanking cable connections (detected by 'confamp')
--------------------------------------------------------------------
transmitter 1 (BLAXH2H500/100/250 E 700-900MHZ W1345097/0135 at TCP/IP 149.236.99.253) amplifier 1H-100W uses blanking 2
transmitter 1 (BLAXH2H500/100/250 E 700-900MHZ W1345097/0135 at TCP/IP 149.236.99.253) amplifier X-500W uses blanking 1
transmitter 1 (BLAXH2H500/100/250 E 700-900MHZ W1345097/0135 at TCP/IP 149.236.99.253) amplifier 2H-250W needs no blanking
transmitter 2 (BLAX500 E 6-365MHZ INR W1345093/0297 at TCP/IP 149.236.99.252) amplifier X-500W uses blanking 3
