# Supplementary material for: Evolution of intrinsically disordered regions in vertebrate galectins for phase separation
Source: EMBO Rep. 2026 Feb 2;27(5):1254–69. doi: 10.1038/s44319-026-00692-w (PMC12979664; doi:10.1038/s44319-026-00692-w)
Supplement: Supplementary file 9 — Source data Fig. 3 [file 44319_2026_692_MOESM9_ESM.zip › FIG_3/3B/hCRD_HSQC/40uM/acqu2s]

##TITLE= Parameter file, TOPSPIN		Version 3.2
##JCAMPDX= 5.0
##DATATYPE= Parameter Values
##NPOINTS= 156	$$ modification sequence number
##ORIGIN= Bruker BioSpin GmbH
##OWNER= jierongh
$$ 2023-10-28 12:53:18.010 +0800  jierongh@AV850
$$ /opt/data3/jierongh/20231028_hCRD_CYC/1/acqu2s
$$ process /opt/topspin3.2/prog/mod/go
##$ACQT0= 0
##$BF1= 86.163191
##$FnMODE= 5
##$NUC1= <15N>
##$NusJSP= 0
##$NusT2= 1
##$NusTD= 128
##$O1= 10296.5013245
##$SFO1= 86.1734875013245
##$SW= 28.9967447893907
##$SW_h= 2498.75062468766
##$TD= 128
##END=
