# Supplementary material for: Evolution of intrinsically disordered regions in vertebrate galectins for phase separation
Source: EMBO Rep. 2026 Feb 2;27(5):1254–69. doi: 10.1038/s44319-026-00692-w (PMC12979664; doi:10.1038/s44319-026-00692-w)
Supplement: Supplementary file 9 — Source data Fig. 3 [file 44319_2026_692_MOESM9_ESM.zip › FIG_3/3B/hCRD_HSQC/40uM/audita.txt]

##TITLE= Audit trail, TOPSPIN		Version 3.2
##JCAMPDX= 5.01
##ORIGIN= Bruker BioSpin GmbH
##OWNER= jierongh
$$ /opt/data3/jierongh/20231028_hCRD_CYC/1/audita.txt
##AUDIT TRAIL=  $$ (NUMBER, WHEN, WHO, WHERE, PROCESS, VERSION, WHAT)
(   1,<2023-10-28 12:53:19.735 +0800>,<jierongh>,<AV850>,<go>,<TOPSPIN 3.2>,
      <created by zg
	started at 2023-10-28 12:14:16.547 +0800,
	POWCHK enabled, PULCHK disabled,
       configuration hash MD5:
       CB 5D 01 CA 26 EB 03 87 16 AC ED 79 A6 16 C2 E7
       data hash MD5: 2K * 128
       1D F5 14 49 C1 21 AF 5B 1C 34 0B DC 5E 9A 75 F3>)
##END=

$$ hash MD5
$$ 5B 05 00 4A 74 2C D7 EC 84 DF 0B 6F 76 33 94 54
