# Supplementary material for: Evolution of intrinsically disordered regions in vertebrate galectins for phase separation
Source: EMBO Rep. 2026 Feb 2;27(5):1254–69. doi: 10.1038/s44319-026-00692-w (PMC12979664; doi:10.1038/s44319-026-00692-w)
Supplement: Supplementary file 9 — Source data Fig. 3 [file 44319_2026_692_MOESM9_ESM.zip › FIG_3/3B/hCRD_HSQC/40uM/pdata/1/auditp.txt]

##TITLE= Audit trail, TOPSPIN		Version 3.2
##JCAMPDX= 5.01
##ORIGIN= Bruker BioSpin GmbH
##OWNER= jierongh
$$ /opt/data3/jierongh/20231028_hCRD_CYC/1/pdata/1/auditp.txt
##AUDIT TRAIL=  $$ (NUMBER, WHEN, WHO, WHERE, PROCESS, VERSION, WHAT)
(   1,<2023-10-28 12:14:16.547 +0800>,<jierongh>,<AV850>,<go>,<TOPSPIN 3.2>,
      <acquisition in progress>)
(   2,<2023-10-28 12:27:50.418 +0800>,<jierongh>,<AV850>,<proc2d>,<TOPSPIN 3.2>,
      <Start of raw data processing
       xfb F2: TDeff = 2K SI = 2K BC_mod = 4 WDW = 4 SSB = 2 FT_mod = 6 PKNL = 1 PHC0 = -72.01471 PHC1 = -6.6 F1: SI = 256 ME_mod = 2 NCOEF = 32 WDW = 4 SSB = 2 FT_mod = 4 FCOR = 0.5 PHC0 = 0 PHC1 = 0
       data hash MD5: 2K * 256
       F4 9C 9F 3B 5A 1E BD 4D 2B CE 3D 0B 63 ED 60 84>)
##END=

$$ hash MD5
$$ 9C E2 58 13 7C 9E 82 BB C3 7A 9B C8 2A 06 71 E7
