# Supplementary material for: Evolution of intrinsically disordered regions in vertebrate galectins for phase separation
Source: EMBO Rep. 2026 Feb 2;27(5):1254–69. doi: 10.1038/s44319-026-00692-w (PMC12979664; doi:10.1038/s44319-026-00692-w)
Supplement: Supplementary file 9 — Source data Fig. 3 [file 44319_2026_692_MOESM9_ESM.zip › FIG_3/3B/hCRD_HSQC/40uM/shimvalues]

# Sat Oct 28 12:14:57 2023
#$$PROBEID=36
#$$PROBEINFO=5 mm CPTCI 1H-13C/15N/D Z-GRD Z115199/0001
#$$PICSINFO=Z115199_0001_36.par
#$$SHIMID=292722
#
# Active Shim Gradients
#
Z           		1457            
Z2          		2952            
Z3          		2092            
Z4          		-7558           
Z5          		-1529           
Z6          		5603            
Z7          		0               
Z8          		0               
X           		-1418           
XZ          		2940            
XZ2         		370             
XZ3         		695             
XZ4         		-1334           
XZ5         		-2213           
Y           		587             
YZ          		-676            
YZ2         		2305            
YZ3         		-1599           
YZ4         		-2137           
YZ5         		5873            
XY          		-1242           
XYZ         		-3199           
XYZ2        		-1802           
XYZ3        		1122            
XYZ4        		7501            
XYZ5        		0               
(X2-Y2)     		-467            
(X2-Y2)Z    		1372            
(X2-Y2)Z2   		162             
(X2-Y2)Z3   		-171            
(X2-Y2)Z4   		1567            
(X2-Y2)Z5   		0               
X3          		474             
X3Z         		13997           
Y3          		-3719           
Y3Z         		3763            
#
# Lock Parameter
#
FIELD		3051.624
LOCKPHASE		309.400 
LOCKPOWER		-18.000 
LOCKGAIN		116.300 
LOCKDC		-75.000 
LOCKSHIFT		4.700   
LOOPGAIN		-5.000  
LOOPTIME		0.350   
LOOPFILTER		100.000 
#
IEEE64_VERSION_CODE 1
#
# Shim currents 
#
SHIM_SETTING [1 ]  885.36776348    
SHIM_SETTING [2 ]  621.47687908    
SHIM_SETTING [3 ]  851.98371868    
SHIM_SETTING [4 ]  -49.20055316    
SHIM_SETTING [5 ]  -2284.44575713  
SHIM_SETTING [6 ]  97.65789356     
SHIM_SETTING [7 ]  -825.82387096   
SHIM_SETTING [8 ]  -535.57665528   
SHIM_SETTING [9 ]  -233.65852273   
SHIM_SETTING [10]  -216.35342677   
SHIM_SETTING [11]  0.00000000      
SHIM_SETTING [12]  -7482.26000000  
SHIM_SETTING [13]  44.36100000     
SHIM_SETTING [14]  -6558.66500000  
SHIM_SETTING [15]  1078.40337156   
SHIM_SETTING [16]  -4522.44362844  
SHIM_SETTING [17]  -103.57486518   
SHIM_SETTING [18]  -541.50713482   
SHIM_SETTING [19]  -3011.42051738  
SHIM_SETTING [20]  -610.12203261   
SHIM_SETTING [21]  1833.12100000   
SHIM_SETTING [22]  -658.62800000   
SHIM_SETTING [23]  -1077.73700000  
SHIM_SETTING [24]  -3227.95000000  
SHIM_SETTING [25]  1039.42200000   
SHIM_SETTING [26]  767.68300000    
SHIM_SETTING [27]  7018.76500000   
SHIM_SETTING [28]  1452.09861926   
SHIM_SETTING [29]  5790.21500000   
SHIM_SETTING [30]  4976.22300000   
SHIM_SETTING [31]  3822.95449415   
SHIM_SETTING [32]  1618.67161926   
SHIM_SETTING [33]  -1493.89500000  
SHIM_SETTING [34]  3246.66100000   
SHIM_SETTING [35]  -10387.78900000 
SHIM_SETTING [36]  -4458.98000000  
SHIM_SETTING [37]  -6691.30978752  
SHIM_SETTING [38]  2555.18938692   
SHIM_SETTING [39]  -1351.28749415  
SHIM_SETTING [40]  0.00000000      
