# Supplementary material for: Evolution of intrinsically disordered regions in vertebrate galectins for phase separation
Source: EMBO Rep. 2026 Feb 2;27(5):1254–69. doi: 10.1038/s44319-026-00692-w (PMC12979664; doi:10.1038/s44319-026-00692-w)
Supplement: Supplementary file 9 — Source data Fig. 3 [file 44319_2026_692_MOESM9_ESM.zip › FIG_3/3B/hGal3_HSQC/400uM/pdata/1/auditp.txt]

##TITLE= Audit trail, TOPSPIN		Version 3.2
##JCAMPDX= 5.01
##ORIGIN= Bruker BioSpin GmbH
##OWNER= jierongh
$$ /opt/data3/jierongh/20160428_Gal3_Gal3_con_YH/1/pdata/1/auditp.txt
##AUDIT TRAIL=  $$ (NUMBER, WHEN, WHO, WHERE, PROCESS, VERSION, WHAT)
(   1,<2016-04-28 18:20:57.007 +0800>,<jierongh>,<AV850>,<go>,<TOPSPIN 3.2>,
      <acquisition in progress>)
(   2,<2016-04-28 18:47:13.546 +0800>,<jierongh>,<AV850>,<proc2d>,<TOPSPIN 3.2>,
      <Start of raw data processing
       xfb F2: TDeff = 2K SI = 2K BC_mod = 4 WDW = 4 SSB = 2 FT_mod = 6 PKNL = 1 PHC0 = -50.81471 PHC1 = -6.6 F1: SI = 256 ME_mod = 2 NCOEF = 32 WDW = 4 SSB = 2 FT_mod = 4 FCOR = 0.5 PHC0 = 0 PHC1 = 0
       data hash MD5: 2K * 256
       AD B2 6C D6 4D 97 26 DC 92 AA 40 48 80 18 4A CA>)
(   3,<2016-04-28 18:47:49.426 +0800>,<jierongh>,<AV850>,<proc2d>,<TOPSPIN 3.2>,
      <pk2 fgphup F2: PHC0 = 14 PHC1 = 0
       data hash MD5: 2K * 256
       13 F6 EF 12 5F 69 B5 B7 5A D2 84 9D 6D 70 F9 26>)
##END=

$$ hash MD5
$$ DC F6 AA 5C EB 9F 4B A0 75 B4 49 29 6F DF 8C 59
