# Supplementary material for: Evolution of intrinsically disordered regions in vertebrate galectins for phase separation
Source: EMBO Rep. 2026 Feb 2;27(5):1254–69. doi: 10.1038/s44319-026-00692-w (PMC12979664; doi:10.1038/s44319-026-00692-w)
Supplement: Supplementary file 9 — Source data Fig. 3 [file 44319_2026_692_MOESM9_ESM.zip › FIG_3/3B/hGal3_HSQC/400uM/pdata/1/clevels]

##TITLE= Parameter file, TOPSPIN		Version 3.2
##JCAMPDX= 5.0
##DATATYPE= Parameter Values
##NPOINTS= 16	$$ modification sequence number
##ORIGIN= Bruker BioSpin GmbH
##OWNER= jierongh
$$ 2016-04-28 20:17:37.673 +0800  jierongh@AV850
$$ /opt/data3/jierongh/20160428_Gal3_Gal3_con_YH/1/pdata/1/clevels
$$ process /opt/topspin3.2/prog/mod/dataserver
##$LEVELS= (0..255)
-1024753.5 -853961.3 -711634.4 -593028.7 -494190.6 -411825.5 -343187.9
-285989.9 -238324.9 -198604.1 -165503.4 -137919.5 -114932.9 -95777.4 -79814.5
-66512.1 -55426.8 -46189 -38490.8 -32075.7 -26729.7 -22274.8 -18562.3 -15468.6
-12890.5 -10742.1 -8951.7 -7459.8 -6216.5 -5180.4 5180.4 6216.5 7459.8
8951.7 10742.1 12890.5 15468.6 18562.3 22274.8 26729.7 32075.7 38490.8
46189 55426.8 66512.1 79814.5 95777.4 114932.9 137919.5 165503.4 198604.1
238324.9 285989.9 343187.9 411825.5 494190.6 593028.7 711634.4 853961.3
1024753.5 0 0 0 0 0 0 0 0 0 0 0 0 0 0 0 0 0 0 0 0 0 0 0 0 0 0 0 0 0 0 0
0 0 0 0 0 0 0 0 0 0 0 0 0 0 0 0 0 0 0 0 0 0 0 0 0 0 0 0 0 0 0 0 0 0 0 0
0 0 0 0 0 0 0 0 0 0 0 0 0 0 0 0 0 0 0 0 0 0 0 0 0 0 0 0 0 0 0 0 0 0 0 0
0 0 0 0 0 0 0 0 0 0 0 0 0 0 0 0 0 0 0 0 0 0 0 0 0 0 0 0 0 0 0 0 0 0 0 0
0 0 0 0 0 0 0 0 0 0 0 0 0 0 0 0 0 0 0 0 0 0 0 0 0 0 0 0 0 0 0 0 0 0 0 0
0 0 0 0 0 0 0 0 0 0 0 0 0 0 0 0 0 0 0 0 0
##$LEVSIGN= 3
##$MAXLEV= 30
##$METHOD= 0
##$NEGBASE= -5180.4
##$NEGINCR= 1.2
##$POSBASE= 5180.4
##$POSINCR= 1.2
##END=
