# Supplementary material for: Evolution of intrinsically disordered regions in vertebrate galectins for phase separation
Source: EMBO Rep. 2026 Feb 2;27(5):1254–69. doi: 10.1038/s44319-026-00692-w (PMC12979664; doi:10.1038/s44319-026-00692-w)
Supplement: Supplementary file 9 — Source data Fig. 3 [file 44319_2026_692_MOESM9_ESM.zip › FIG_3/3B/hGal3_HSQC/400uM/shimvalues]

# Thu Apr 28 18:21:38 2016
#$$PROBEID=36
#$$PROBEINFO=5 mm CPTCI 1H-13C/15N/D Z-GRD Z115199/0001
#$$PICSINFO=Z115199_0001_36.par
#$$SHIMID=292722
#
# Active Shim Gradients
#
Z           		-5899           
Z2          		3961            
Z3          		970             
Z4          		-7312           
Z5          		-712            
Z6          		5603            
Z7          		0               
Z8          		0               
X           		-1302           
XZ          		2969            
XZ2         		432             
XZ3         		587             
XZ4         		-965            
XZ5         		-1549           
Y           		-2272           
YZ          		2472            
YZ2         		2570            
YZ3         		-1260           
YZ4         		-2902           
YZ5         		3156            
XY          		-1216           
XYZ         		-2937           
XYZ2        		-509            
XYZ3        		816             
XYZ4        		6895            
XYZ5        		0               
(X2-Y2)     		28              
(X2-Y2)Z    		1561            
(X2-Y2)Z2   		-1064           
(X2-Y2)Z3   		-74             
(X2-Y2)Z4   		2966            
(X2-Y2)Z5   		0               
X3          		1899            
X3Z         		-1637           
Y3          		-4136           
Y3Z         		-1015           
#
# Lock Parameter
#
FIELD		3231.592
LOCKPHASE		267.300 
LOCKPOWER		-18.000 
LOCKGAIN		110.400 
LOCKDC		-42.900 
LOCKSHIFT		4.700   
LOOPGAIN		-5.000  
LOOPTIME		0.350   
LOOPFILTER		100.000 
#
IEEE64_VERSION_CODE 1
#
# Shim currents 
#
SHIM_SETTING [1 ]  -2778.50019445  
SHIM_SETTING [2 ]  1670.07511538   
SHIM_SETTING [3 ]  11.11380035     
SHIM_SETTING [4 ]  -236.45913667   
SHIM_SETTING [5 ]  -2014.45319990  
SHIM_SETTING [6 ]  -15.04999166    
SHIM_SETTING [7 ]  79.80594179     
SHIM_SETTING [8 ]  -78.15354678    
SHIM_SETTING [9 ]  339.50498231    
SHIM_SETTING [10]  -145.56949997   
SHIM_SETTING [11]  0.00000000      
SHIM_SETTING [12]  -3120.30300000  
SHIM_SETTING [13]  -5150.84100000  
SHIM_SETTING [14]  1714.81400000   
SHIM_SETTING [15]  1631.15500000   
SHIM_SETTING [16]  -4292.91800000  
SHIM_SETTING [17]  -127.14200000   
SHIM_SETTING [18]  -1104.30600000  
SHIM_SETTING [19]  -2098.63600000  
SHIM_SETTING [20]  -882.08400000   
SHIM_SETTING [21]  1836.89600000   
SHIM_SETTING [22]  -1175.37500000  
SHIM_SETTING [23]  -1012.03400000  
SHIM_SETTING [24]  -3306.33800000  
SHIM_SETTING [25]  2698.12500000   
SHIM_SETTING [26]  2148.69900000   
SHIM_SETTING [27]  126.79700000    
SHIM_SETTING [28]  1181.59200000   
SHIM_SETTING [29]  4780.53600000   
SHIM_SETTING [30]  4461.46100000   
SHIM_SETTING [31]  2119.79500000   
SHIM_SETTING [32]  -3674.35800000  
SHIM_SETTING [33]  -429.83900000   
SHIM_SETTING [34]  4239.10400000   
SHIM_SETTING [35]  -10324.83100000 
SHIM_SETTING [36]  -5152.06500000  
SHIM_SETTING [37]  -6793.62600000  
SHIM_SETTING [38]  -1387.71100000  
SHIM_SETTING [39]  -4178.22900000  
SHIM_SETTING [40]  0.00000000      
