# Supplementary material for: Evolution of intrinsically disordered regions in vertebrate galectins for phase separation
Source: EMBO Rep. 2026 Feb 2;27(5):1254–69. doi: 10.1038/s44319-026-00692-w (PMC12979664; doi:10.1038/s44319-026-00692-w)
Supplement: Supplementary file 9 — Source data Fig. 3 [file 44319_2026_692_MOESM9_ESM.zip › FIG_3/3B/hGal3_HSQC/400uM/1WT_Gal3_400uM_303K.list]

      Assignment         w1         w2   Data Height 

            3HN-H    119.740      8.337     24804940 
            4HN-H    118.389      8.301     16339228 
            5HN-H    120.472      8.212     23497932 
            6HN-H    117.122      8.188     20661254 
            7HN-H    123.702      8.139     28884628 
            8HN-H    118.874      8.166      9495295 
            9HN-H    121.286      8.164     13007642 
           10HN-H    124.236      8.259     24786942 
           12HN-H    115.588      8.100     18399722 
           13HN-H    110.712      8.339      7295918 
           14HN-H    115.461      8.212      7861588 
           15HN-H    110.366      8.413      9515805 
           18HN-H    118.935      8.344     19444182 
           20HN-H    118.935      8.344     19444182 
           21HN-H    109.107      8.137     11225672 
           22HN-H    122.160      7.978     10993603 
           24HN-H    108.119      7.593      2924758 
           27HN-H    109.389      8.097     11962027 
           28HN-H    118.392      8.210      5832388 
           29HN-H    121.051      8.219     11264227 
           31HN-H    124.061      8.369     15817971 
           32HN-H    108.106      8.260      7863684 
           33HN-H    123.702      8.139     28884628 
           34HN-H    107.729      8.364      7482394 
           35HN-H    107.857      8.069      9656248 
           36HN-H    121.022      8.009      6520930 
           38HN-H    108.946      7.996      8933109 
           40HN-H    114.332      8.152      6519771 
           41HN-H    122.623      8.062      5791450 
           43HN-H    108.946      7.996      8933109 
           47HN-H    109.107      8.137     11225672 
           49HN-H    126.914      8.345     24267930 
           56HN-H    109.241      8.167      7693296 
           58HN-H    126.914      8.345     24267930 
           65HN-H    109.075      8.029      9374244 
           66HN-H    124.522      7.982     18027586 
           72HN-H    109.389      8.097     11962027 
           73HN-H    124.450      7.918     15467731 
           75HN-H    125.230      8.279     10585743 
           77HN-H    109.204      8.453      5983919 
           78HN-H    119.109      7.739     10346002 
           79HN-H    125.430      8.376      8445456 
           81HN-H    108.240      7.555      7795152 
           84HN-H    115.192      8.266      7705388 
           85HN-H    110.281      8.190      9005448 
           91HN-H    116.101      8.390      4418266 
           92HN-H    117.191      8.336      1937709 
           93HN-H    110.366      8.413      9515805 
           96HN-H    115.615      8.360      8514112 
           97HN-H    126.151      8.450      4307288 
           98HN-H    111.861      8.084      7359004 
           99HN-H    110.933      8.237      6263444 
          103HN-H    124.282      8.393      9435595 
          104HN-H    111.386      8.005      6616718 
          105HN-H    110.547      8.182      7065511 
          108HN-H    109.991      8.049      5194964 
          109HN-H    124.721      8.018      3130178 
          111HN-H    124.498      8.430     11840467 
          112HN-H    107.675      8.145      1988240 
          114HN-H    122.551      8.336      3215124 
          116HN-H    121.622      7.963      2745786 
          118HN-H    126.286      9.228      1186646 
          119HN-H    126.392      7.907      2102262 
          120HN-H    128.229      9.367      1429438 
          122HN-H    122.340      7.838      1651239 
          124HN-H    112.061      8.781      1095606 
          125HN-H    108.920      8.242      2617769 
          126HN-H    113.409      7.206      2427476 
          127HN-H    116.810      6.532      2140396 
          129HN-H    112.632      8.778      1179508 
          130HN-H    119.173      7.909      4189317 
          131HN-H    128.495      9.208      1250572 
          132HN-H    132.511     10.002      1078046 
          133HN-H    123.726      9.144      1438416 
          134HN-H    130.189      9.718      1403877 
          135HN-H    126.912      8.915      1353685 
          136HN-H    108.385      6.994      2549964 
          137HN-H    115.846      8.949      2073107 
          138HN-H    128.150      8.473      1460638 
          139HN-H    128.814      8.339      1417404 
          141HN-H    115.838      8.468      1393293 
          142HN-H    119.535      6.926      5259928 
          143HN-H    116.529      9.612      1221528 
          144HN-H    117.904      8.594      2263594 
          146HN-H    127.169      8.716      2628533 
          147HN-H    122.273      8.567      1558079 
          148HN-H    121.114      9.118      1722574 
          149HN-H    125.477      9.336      1498822 
          150HN-H    127.278      9.164      1428903 
          151HN-H    125.651      8.167      2514371 
          154HN-H    119.989      8.499      3571310 
          155HN-H    121.407      9.233      1388879 
          156HN-H    127.854      8.892      1592583 
          157HN-H    118.563      7.675      2019658 
          158HN-H    133.459      9.472       860233 
          159HN-H    126.933      8.518      1523620 
          160HN-H    123.426      8.435      1456228 
          162HN-H    126.363      9.314      1176126 
          164HN-H    117.609      8.731      3457519 
          165HN-H    125.540      8.941      3093436 
          167HN-H    108.239      8.112     11435515 
          168HN-H    117.427      7.427      4638944 
          169HN-H    119.173      7.909      4189317 
          170HN-H    121.789      8.613      3463267 
          171HN-H    124.762      8.769      1854809 
          172HN-H    128.202      7.367      1694939 
          173HN-H    123.645      8.809      1612379 
          174HN-H    119.722      9.004      1708196 
          175HN-H    118.433     10.094      1825150 
          176HN-H    130.448      9.062      1353326 
          177HN-H    126.453      7.978      2313963 
          178HN-H    126.246      9.067      2169467 
          179HN-H    108.690      9.182      1930450 
          180HN-H    117.817      7.823      4332740 
          181HN-H    126.883      9.012      2317021 
          182HN-H    110.417      8.296      3366574 
          183HN-H    123.965      8.682      2494647 
          184HN-H    126.092      8.852      2726786 
          185HN-H    122.643      9.202      1825451 
          186HN-H    124.080      8.929      3240229 
          187HN-H    121.805      8.876      1922601 
          189HN-H    125.382      7.939      2740161 
          190HN-H    125.863      8.410      2428469 
          192HN-H    113.373      5.795      3308690 
          193HN-H    119.946      9.186      1969827 
          194HN-H    120.614      9.095      2332403 
          195HN-H    112.590      7.141      1592278 
          196HN-H    118.085      7.762      2794756 
          198HN-H    116.649      8.816      2398632 
          199HN-H    121.632      8.211      1627875 
          200HN-H    127.554      9.882      1458385 
          201HN-H    125.258      9.393      1505124 
          202HN-H    123.241      9.645      2170398 
          203HN-H    130.233      9.552      1125400 
          204HN-H    127.528      8.998      1236676 
          205HN-H    128.071      8.338      1536818 
          207HN-H    107.003      8.044      2275838 
          208HN-H    116.283      6.519      2579492 
          209HN-H    114.759      8.597      1413800 
          210HN-H    123.241      9.645      2170398 
         V211HN-H    122.195      9.059      1371133 
         A212HN-H    129.671      9.491      1125631 
          213HN-H    120.469      8.384      1999247 
          214HN-H    127.258      9.908      1071556 
          215HN-H    107.639      8.917      1419924 
         A216HN-H    120.145      7.568      2591929 
          217HN-H    124.080      8.929      3240229 
          218HN-H    128.743      9.121       579505 
         L219HN-H    110.624      7.751      1362030 
         Q220HN-H    118.965      8.760      2046798 
          221HN-H    125.737      9.001      1532016 
          222HN-H    129.681      9.268      1843781 
          223HN-H    117.382      7.227      1974519 
          224HN-H    125.350      9.511       748394 
          225HN-H    120.401      8.339      2271274 
          227HN-H    120.751      7.110      2562634 
          228HN-H    122.883      7.670      1935716 
          229HN-H    113.069      8.445      3375576 
          230HN-H    116.505      7.453      2169542 
          231HN-H    122.218      7.674      1928703 
          232HN-H    116.250      7.726      2359244 
          233HN-H    120.939      7.903      3302138 
         234HN-HN    124.666      8.618      3391505 
          235HN-H    114.598      9.330      1232100 
          236HN-H    127.325      9.382      1684651 
          237HN-H    120.397      9.400      2224698 
          238HN-H    105.597      8.859      1896869 
          239HN-H    121.789      8.613      3463267 
          240HN-H    111.828      7.924      2839458 
          241HN-H    120.781      8.927      1460952 
          242HN-H    125.624      9.181      1888614 
          243HN-H    119.685      9.067       959775 
          244HN-H    112.405      7.766      2207622 
          245HN-H    126.595      8.422      1909860 
          246HN-H    115.363      8.606      2347122 
          247HN-H    114.933      8.372      1147958 
          248HN-H    114.895      8.904      1487373 
          250HN-H    124.666      8.618      3391505 
         1020HN-H    119.431      8.413      4158356 
         1021HN-H    109.851      8.288      2173522 
         1024HN-H    111.744      8.196      3538542 
         1034HN-H    107.916      8.403      2031192 
         1075HN-H    125.303      8.303      5408298 
         1078HN-H    119.373      7.791      2859918 
         1081HN-H    110.417      8.296      3366574 
         1105HN-H    110.355      8.031      2883954 
         1119HN-H    126.362      7.862       846995 
         1247HN-H    114.922      8.348      1346347 
         2097HN-H    125.606      8.141      2637883 
