# Supplementary material for: Evolution of intrinsically disordered regions in vertebrate galectins for phase separation
Source: EMBO Rep. 2026 Feb 2;27(5):1254–69. doi: 10.1038/s44319-026-00692-w (PMC12979664; doi:10.1038/s44319-026-00692-w)
Supplement: Supplementary file 9 — Source data Fig. 3 [file 44319_2026_692_MOESM9_ESM.zip › FIG_3/3B/hGal3_HSQC/40uM/fid.com~]

#!/bin/csh

bruk2pipe -in ./ser \
  -bad 0.0 -aswap -DMX -decim 1960 -dspfvs 20 -grpdly 67.9862976074219  \
  -xN              2048  -yN               128  \
  -xT              1024  -yT                64  \
  -xMODE            DQD  -yMODE        Complex  \
  -xSW        10204.082  -ySW         2498.751  \
  -xOBS         850.334  -yOBS          86.173  \
  -xCAR           4.814 -yCAR         119.588  \
  -xLAB              HN  -yLAB             15N  \
  -ndim               2  -aq2D          States  \
  -out ./test.fid -verb -ov

sleep 5
