# Supplementary material for: Evolution of intrinsically disordered regions in vertebrate galectins for phase separation
Source: EMBO Rep. 2026 Feb 2;27(5):1254–69. doi: 10.1038/s44319-026-00692-w (PMC12979664; doi:10.1038/s44319-026-00692-w)
Supplement: Supplementary file 9 — Source data Fig. 3 [file 44319_2026_692_MOESM9_ESM.zip › FIG_3/3B/hGal3_HSQC/40uM/audita.txt]

##TITLE= Audit trail, TOPSPIN		Version 3.2
##JCAMPDX= 5.01
##ORIGIN= Bruker BioSpin GmbH
##OWNER= jierongh
$$ /opt/data3/jierongh/20160428_Gal3_Gal3_con_YH/2/audita.txt
##AUDIT TRAIL=  $$ (NUMBER, WHEN, WHO, WHERE, PROCESS, VERSION, WHAT)
(   1,<2016-04-28 20:39:36.220 +0800>,<jierongh>,<AV850>,<go>,<TOPSPIN 3.2>,
      <created by zg
	started at 2016-04-28 19:21:36.888 +0800,
	POWCHK enabled, PULCHK disabled,
       configuration hash MD5:
       F4 8C AA 49 66 63 C9 50 8A 46 44 03 A1 F3 CE BE
       data hash MD5: 2K * 128
       CB 3C BB 46 C2 E9 6B AA 3C 89 52 89 D3 AD 4A 6E>)
##END=

$$ hash MD5
$$ C8 80 08 79 BE 47 30 0D BA 30 EF 79 9B 9C 8D 6A
