# Supplementary material for: Evolution of intrinsically disordered regions in vertebrate galectins for phase separation
Source: EMBO Rep. 2026 Feb 2;27(5):1254–69. doi: 10.1038/s44319-026-00692-w (PMC12979664; doi:10.1038/s44319-026-00692-w)
Supplement: Supplementary file 9 — Source data Fig. 3 [file 44319_2026_692_MOESM9_ESM.zip › FIG_3/3B/hGal3_HSQC/40uM/1WT_Gal3_40uM_303K.list]

      Assignment         w1         w2   Data Height 

            3HN-H    119.877      8.341      6349542 
            4HN-H    118.482      8.308      4397280 
            5HN-H    120.554      8.217      5865602 
            6HN-H    117.159      8.185      5133688 
            8HN-H    118.843      8.195      2066556 
            9HN-H    121.336      8.182      3342444 
           10HN-H    124.324      8.265      6474080 
           12HN-H    115.698      8.108      4776562 
           13HN-H    110.804      8.344      2160210 
           14HN-H    115.540      8.216      2398689 
           15HN-H    110.448      8.417      2626454 
           22HN-H    122.247      7.976      3026259 
           24HN-H    108.209      7.593       796457 
           28HN-H    118.482      8.212      1607910 
           29HN-H    121.142      8.218      2770294 
           31HN-H    124.136      8.371      4294242 
           32HN-H    108.185      8.261      2184069 
           34HN-H    107.810      8.367      2036310 
           35HN-H    107.937      8.072      2516819 
           36HN-H    121.098      8.008      1795207 
           38HN-H    109.045      8.000      2582688 
           40HN-H    114.410      8.153      2048430 
           41HN-H    122.708      8.063      1544983 
           43HN-H    109.164      8.032      2492517 
           47HN-H    111.295      8.454       881188 
           66HN-H    124.451      8.101       711633 
           73HN-H    124.543      7.921      3943808 
           75HN-H    125.330      8.284      2857975 
           78HN-H    119.238      7.741      2444700 
           79HN-H    125.547      8.381      2210908 
           81HN-H    108.348      7.557      1885901 
           84HN-H    115.268      8.270      2084782 
           85HN-H    110.355      8.193      2261988 
           91HN-H    116.175      8.396      1551195 
           92HN-H    117.223      8.334       708874 
           96HN-H    115.696      8.363      2593474 
           97HN-H    126.222      8.454      1353346 
           98HN-H    111.940      8.086      1910211 
           99HN-H    111.025      8.241      1940645 
          101HN-H    119.919      7.990      4068772 
          103HN-H    124.413      8.402      2282971 
          104HN-H    111.463      8.005      1698106 
          105HN-H    110.427      8.030       819806 
          108HN-H    110.133      8.055      1454579 
          109HN-H    124.598      7.985      4648936 
          111HN-H    124.590      8.435      3173261 
          112HN-H    107.752      8.148       555032 
          114HN-H    122.666      8.341       862442 
          116HN-H    121.705      7.966      1123287 
          118HN-H    126.333      9.226       543363 
          119HN-H    126.448      7.908       814808 
          120HN-H    128.299      9.367       664716 
          122HN-H    122.399      7.838       757329 
          124HN-H    112.085      8.766       325187 
          125HN-H    108.962      8.243       920560 
          126HN-H    113.476      7.207       902264 
          127HN-H    116.851      6.533       899887 
          129HN-H    112.700      8.776       584019 
          131HN-H    128.572      9.210       566070 
          132HN-H    132.558      9.994       559165 
          133HN-H    123.807      9.140       565255 
          134HN-H    130.233      9.717       662558 
          135HN-H    126.998      8.912       674524 
          136HN-H    108.431      6.990       958270 
          137HN-H    115.883      8.944       881387 
          138HN-H    128.189      8.460       682214 
          139HN-H    128.876      8.338       709237 
          141HN-H    115.919      8.473       674148 
          142HN-H    119.591      6.928      2075642 
          143HN-H    116.577      9.610       631674 
          144HN-H    117.966      8.598       973165 
          146HN-H    127.232      8.720      1109288 
          147HN-H    122.316      8.570       702649 
          148HN-H    121.181      9.123       724077 
          149HN-H    125.565      9.332       682223 
          150HN-H    127.369      9.171       633246 
          151HN-H    125.691      8.176       978776 
          154HN-H    120.052      8.499      1414589 
          155HN-H    121.467      9.237       639589 
          156HN-H    127.904      8.892       810438 
          157HN-H    118.608      7.676       925336 
          158HN-H    133.463      9.472       423331 
          159HN-H    127.050      8.532       682928 
          160HN-H    123.480      8.429       684000 
          162HN-H    126.408      9.317       574697 
          164HN-H    117.674      8.731      1239179 
          165HN-H    125.615      8.942      1141880 
          167HN-H    108.312      8.112      2856984 
          168HN-H    117.485      7.425      1535520 
          170HN-H    121.863      8.615      1595290 
          171HN-H    124.822      8.773       797738 
          172HN-H    128.247      7.364       742702 
          173HN-H    123.708      8.810       708923 
          174HN-H    119.766      8.996       784466 
          175HN-H    118.530     10.099       750014 
          176HN-H    130.523      9.065       605490 
          177HN-H    126.527      7.982       900814 
          178HN-H    126.294      9.067       949222 
          179HN-H    108.742      9.181       747293 
          180HN-H    117.871      7.822      1359217 
          181HN-H    126.935      9.013       996123 
          183HN-H    124.048      8.686      1119445 
          184HN-H    126.156      8.854      1122337 
          185HN-H    122.708      9.202       816580 
          186HN-H    124.140      8.930      1361391 
          187HN-H    121.876      8.874       791828 
          189HN-H    125.471      7.936      1072925 
          190HN-H    125.903      8.412       981768 
          192HN-H    113.502      5.801      1220810 
          193HN-H    120.021      9.191       797160 
          194HN-H    120.671      9.095      1094302 
          195HN-H    112.664      7.148       681258 
          196HN-H    118.162      7.767      1100731 
          198HN-H    116.675      8.810      1004228 
          199HN-H    121.336      8.182      3342444 
          200HN-H    127.607      9.880       683345 
          201HN-H    125.307      9.394       667850 
          202HN-H    123.409      9.629       697466 
          203HN-H    130.332      9.549       553653 
          204HN-H    127.622      9.012       580214 
          205HN-H    128.105      8.337       640502 
          207HN-H    107.079      8.055       864968 
          208HN-H    116.254      6.519      1095018 
          209HN-H    114.878      8.598       669737 
          210HN-H    123.383      9.656       620320 
         V211HN-H    122.473      9.073       637570 
         A212HN-H    129.819      9.476       441411 
          213HN-H    120.610      8.401       732916 
          214HN-H    127.312      9.908       546576 
          215HN-H    107.734      8.926       596027 
         A216HN-H    120.368      7.582       855257 
          217HN-H    124.140      8.930      1361391 
          218HN-H    128.761      9.097       348009 
         L219HN-H    110.609      7.739       547315 
         Q220HN-H    119.064      8.772       851126 
          221HN-H    125.822      8.993       638719 
          222HN-H    129.779      9.273       867357 
          223HN-H    117.418      7.217       913866 
          224HN-H    125.403      9.502       419373 
          225HN-H    120.453      8.331       681311 
          227HN-H    120.813      7.109      1106567 
          228HN-H    122.959      7.670      1018011 
          229HN-H    113.134      8.445      1373107 
          230HN-H    116.566      7.454       885979 
          231HN-H    122.282      7.678       873801 
          232HN-H    116.310      7.724       929905 
          233HN-H    121.015      7.901      1327309 
         234HN-HN    124.757      8.622      1400245 
          235HN-H    114.673      9.330       603745 
          236HN-H    127.393      9.382       695796 
          237HN-H    120.455      9.402       998698 
          238HN-H    105.672      8.861       894634 
          239HN-H    121.863      8.615      1595290 
          240HN-H    111.887      7.924      1089293 
          241HN-H    120.851      8.922       702572 
          242HN-H    125.676      9.180       791956 
          243HN-H    119.717      9.069       447418 
          244HN-H    112.492      7.766       779207 
          245HN-H    126.663      8.424       766803 
          246HN-H    115.417      8.607       932162 
          247HN-H    114.985      8.380       383078 
          248HN-H    114.979      8.903       635603 
          250HN-H    124.757      8.622      1400245 
         1020HN-H    119.526      8.417      1118885 
         1024HN-H    111.811      8.198       889373 
         1034HN-H    108.001      8.407       507567 
         1075HN-H    125.395      8.308      1264027 
         1078HN-H    119.487      7.793       688616 
         1109HN-H    124.855      8.024       780055 
         1119HN-H    126.459      7.867       337471 
         1247HN-H    114.989      8.347       493671 
         2097HN-H    125.685      8.143       660250 
