# Supplementary material for: Evolution of intrinsically disordered regions in vertebrate galectins for phase separation
Source: EMBO Rep. 2026 Feb 2;27(5):1254–69. doi: 10.1038/s44319-026-00692-w (PMC12979664; doi:10.1038/s44319-026-00692-w)
Supplement: Supplementary file 9 — Source data Fig. 3 [file 44319_2026_692_MOESM9_ESM.zip › FIG_3/3B/hGal3_HSQC/40uM/1WT_Gal3_40uM_303K.save]

<sparky save file>
<version 3.113>
<user>
set mode 7
set saveprompt 1
set saveinterval 0
set resizeViews 0
set keytimeout 3000
set cachesize 4
set contourgraying 1
default print command lpr
default print file /home/yuhaolin/1WT_Gal3_400uM_303K.ps
default print options 2 0 1.000000 1.000000
<end user>
<spectrum>
name 1WT_Gal3_40uM_303K
pathname ../1_40uM/1WT_Gal3_40uM_303K
dimension 2
shift 0.000000 0.000000
points 512 906
assignMultiAxisGuess 0
assignGuessThreshold 0.000000
assignRelation 1 4 
assignRelation 2 4 
assignRange 1 0.000000
assignRange 2 0.000000
assignFormat %a1-%a2
listTool sortBy label
listTool nameType assignment
listTool sortAxis w1
listTool showFlags frequency
integrate.overlapped_sep 300.000 30.000
integrate.methods 1 0 1
integrate.allow_motion 1
integrate.adjust_linewidths 1
integrate.motion_range 0.100 0.010
integrate.min_linewidth 0.0232 0.0024
integrate.max_linewidth 2.3209 0.2352
integrate.fit_baseline 0
integrate.subtract_peaks 0
integrate.contoured_data 1
integrate.rectangle_data 0
integrate.maxiterations 10000
integrate.tolerance 0.001000
peak.pick 0.000000 0.000000 0.000000 0.000000 0
peak.pick-minimum-linewidth 0.000000 0.000000
peak.pick-minimum-dropoff 0.00
noise.sigma 30971.041016
ornament.label.size 2.500000
ornament.line.size 0.400000
ornament.peak.size 1.200000
ornament.grid.size 0.400000
ornament.peakgroup.size 0.800000
ornament.selectsize 0.500000
ornament.pointersize 0.500000
ornament.lineendsize 0.500000
<attached data>
<end attached data>
<view>
name 1WT_Gal3_40uM_303K
precision 0
precision_by_units 0 0 0
viewmode 0
show 1 label line peak grid peakgroup
axistype 2
flags crosshair crosshair2
contour.pos 50 300000 1.100000 0.000000 red
contour.neg 0 -155000 1.400000 0.000000 green
<params>
orientation 1 0
location 338 215
size 500 500
offset 76.193028 561.137120
scale 1.000000 1.034600
zoom 3.465426
flags 0
<end params>
<params>
orientation 1 0
location 338 215
size 500 500
offset 76.193028 561.137120
scale 1.000000 1.034600
zoom 3.465426
flags 0
<end params>
<params>
orientation 1 0
location 338 215
size 500 500
offset 76.193028 561.137120
scale 1.000000 1.034600
zoom 3.465426
flags 0
<end params>
<end view>
<ornament>
type peak
color 0 2 0 white
flags 0 0 0 0
id 1
pos 119.792 8.329
height 0.000 6349393.500
rs |3|HN| |3|H|
[
type label
color 2 0 0 white
flags 0 0 0 1
mode 2
pos 119.792 8.329
label 3HN-H
xy 119.742,8.294 8.328,119.402
]
type peak
color 0 2 0 white
flags 0 0 0 0
id 2
pos 118.397 8.296
height 0.000 4397295.500
rs |4|HN| |4|H|
[
type label
color 2 0 0 white
flags 0 0 0 1
mode 2
pos 118.397 8.296
label 4HN-H
xy 118.390,8.258 8.292,118.050
]
type peak
color 0 2 0 white
flags 0 0 0 0
id 3
pos 120.469 8.205
height 0.000 5865354.000
rs |5|HN| |5|H|
[
type label
color 2 0 0 white
flags 0 0 0 1
mode 2
pos 120.469 8.205
label 5HN-H
xy 120.473,8.169 8.203,120.133
]
type peak
color 0 2 0 white
flags 0 0 0 0
id 4
pos 117.074 8.173
height 0.000 5133047.000
rs |6|HN| |6|H|
[
type label
color 2 0 0 white
flags 0 0 0 1
mode 2
pos 117.074 8.173
label 6HN-H
xy 117.123,8.144 8.178,116.783
]
type peak
color 0 2 0 white
flags 0 0 0 0
id 5
pos 118.758 8.183
height 0.000 2066419.375
rs |8|HN| |8|H|
[
type label
color 2 0 0 white
flags 0 0 0 1
mode 2
pos 118.758 8.183
label 8HN-H
xy 118.876,8.122 8.156,118.536
]
type peak
color 0 2 0 white
flags 0 0 0 0
id 6
pos 121.251 8.170
height 0.000 3342348.250
rs |9|HN| |9|H|
[
type label
color 2 0 0 white
flags 0 0 0 1
mode 2
pos 121.251 8.170
label 9HN-H
xy 121.287,8.121 8.155,120.947
]
type peak
color 0 2 0 white
flags 0 0 0 0
id 7
pos 124.239 8.253
height 0.000 6474208.000
rs |10|HN| |10|H|
[
type label
color 2 0 0 white
flags 0 0 0 1
mode 2
pos 124.239 8.253
label 10HN-H
xy 124.237,8.216 8.250,123.897
]
type peak
color 0 2 0 white
flags 0 0 0 0
id 8
pos 115.613 8.096
height 0.000 4776318.500
rs |12|HN| |12|H|
[
type label
color 2 0 0 white
flags 0 0 0 1
mode 2
pos 115.613 8.096
label 12HN-H
xy 115.589,8.056 8.090,115.249
]
type peak
color 0 2 0 white
flags 0 0 0 0
id 9
pos 110.719 8.332
height 0.000 2160368.500
rs |13|HN| |13|H|
[
type label
color 2 0 0 white
flags 0 0 0 1
mode 2
pos 110.719 8.332
label 13HN-H
xy 110.713,8.295 8.329,110.373
]
type peak
color 0 2 0 white
flags 0 0 0 0
id 10
pos 115.455 8.204
height 0.000 2398613.000
rs |14|HN| |14|H|
[
type label
color 2 0 0 white
flags 0 0 0 1
mode 2
pos 115.455 8.204
label 14HN-H
xy 115.461,8.168 8.202,115.121
]
type peak
color 0 2 0 white
flags 0 0 0 0
id 11
pos 110.363 8.405
height 0.000 2626196.250
rs |15|HN| |15|H|
[
type label
color 2 0 0 white
flags 0 0 0 1
mode 2
pos 110.363 8.405
label 15HN-H
xy 110.367,8.369 8.403,110.027
]
type peak
color 0 2 0 white
flags 0 0 0 0
id 12
pos 122.162 7.964
height 0.000 3026013.000
rs |22|HN| |22|H|
[
type label
color 2 0 0 white
flags 0 0 0 1
mode 2
pos 122.162 7.964
label 22HN-H
xy 122.161,7.935 7.969,121.821
]
type peak
color 0 2 0 white
flags 0 0 0 0
id 13
pos 108.124 7.581
height 0.000 795818.062
rs |24|HN| |24|H|
[
type label
color 2 0 0 white
flags 0 0 0 1
mode 2
pos 108.124 7.581
label 24HN-H
xy 108.117,7.549 7.583,107.777
]
type peak
color 0 2 0 white
flags 0 0 0 0
id 14
pos 118.397 8.200
height 0.000 1607926.625
rs |28|HN| |28|H|
[
type label
color 2 0 0 white
flags 0 0 0 1
mode 2
pos 118.397 8.200
label 28HN-H
xy 118.393,8.166 8.200,118.053
]
type peak
color 0 2 0 white
flags 0 0 0 0
id 15
pos 121.057 8.206
height 0.000 2770326.500
rs |29|HN| |29|H|
[
type label
color 2 0 0 white
flags 0 0 0 1
mode 2
pos 121.057 8.206
label 29HN-H
xy 121.052,8.175 8.209,120.712
]
type peak
color 0 2 0 white
flags 0 0 0 0
id 16
pos 124.051 8.359
height 0.000 4294408.000
rs |31|HN| |31|H|
[
type label
color 2 0 0 white
flags 0 0 0 1
mode 2
pos 124.051 8.359
label 31HN-H
xy 124.062,8.326 8.360,123.722
]
type peak
color 0 2 0 white
flags 0 0 0 0
id 17
pos 108.100 8.249
height 0.000 2183691.500
rs |32|HN| |32|H|
[
type label
color 2 0 0 white
flags 0 0 0 1
mode 2
pos 108.100 8.249
label 32HN-H
xy 108.107,8.216 8.250,107.767
]
type peak
color 0 2 0 white
flags 0 0 0 0
id 18
pos 107.725 8.355
height 0.000 2035971.375
rs |34|HN| |34|H|
[
type label
color 2 0 0 white
flags 0 0 0 1
mode 2
pos 107.725 8.355
label 34HN-H
xy 107.731,8.320 8.354,107.391
]
type peak
color 0 2 0 white
flags 0 0 0 0
id 19
pos 107.852 8.060
height 0.000 2516228.500
rs |35|HN| |35|H|
[
type label
color 2 0 0 white
flags 0 0 0 1
mode 2
pos 107.852 8.060
label 35HN-H
xy 107.859,8.026 8.060,107.519
]
type peak
color 0 2 0 white
flags 0 0 0 0
id 20
pos 121.013 7.996
height 0.000 1795023.375
rs |36|HN| |36|H|
[
type label
color 2 0 0 white
flags 0 0 0 1
mode 2
pos 121.013 7.996
label 36HN-H
xy 121.027,7.965 7.999,120.687
]
type peak
color 0 2 0 white
flags 0 0 0 0
id 21
pos 114.325 8.141
height 0.000 2048103.125
rs |40|HN| |40|H|
[
type label
color 2 0 0 white
flags 0 0 0 1
mode 2
pos 114.325 8.141
label 40HN-H
xy 114.334,8.108 8.142,113.994
]
type peak
color 0 2 0 white
flags 0 0 0 0
id 22
pos 122.623 8.051
height 0.000 1545094.875
rs |41|HN| |41|H|
[
type label
color 2 0 0 white
flags 0 0 0 1
mode 2
pos 122.623 8.051
label 41HN-H
xy 122.621,8.019 8.053,122.281
]
type peak
color 0 2 0 white
flags 0 0 0 0
id 23
pos 126.925 8.335
height 0.000 6653480.500
rs |49|HN| |49|H|
[
type label
color 2 0 0 white
flags 0 0 0 1
mode 2
pos 126.925 8.335
label 49HN-H
xy 126.917,8.301 8.418,127.084
]
type peak
color 0 2 0 white
flags 0 0 0 0
id 24
pos 124.366 8.089
height 0.000 711632.938
rs |66|HN| |66|H|
[
type label
color 2 0 0 white
flags 0 0 0 1
mode 2
pos 124.366 8.089
label 66HN-H
xy 124.359,8.053 8.087,124.019
]
type peak
color 0 2 0 white
flags 0 0 0 0
id 25
pos 124.458 7.909
height 0.000 3943808.500
rs |73|HN| |73|H|
[
type label
color 2 0 0 white
flags 0 0 0 1
mode 2
pos 124.458 7.909
label 73HN-H
xy 124.452,7.875 7.909,124.112
]
type peak
color 0 2 0 white
flags 0 0 0 0
id 26
pos 125.245 8.272
height 0.000 2857713.500
rs |75|HN| |75|H|
[
type label
color 2 0 0 white
flags 0 0 0 1
mode 2
pos 125.245 8.272
label 75HN-H
xy 125.232,8.236 8.270,124.892
]
type peak
color 0 2 0 white
flags 0 0 0 0
id 27
pos 119.153 7.729
height 0.000 2445198.500
rs |78|HN| |78|H|
[
type label
color 2 0 0 white
flags 0 0 0 1
mode 2
pos 119.153 7.729
label 78HN-H
xy 119.111,7.695 7.729,118.771
]
type peak
color 0 2 0 white
flags 0 0 0 0
id 28
pos 125.462 8.369
height 0.000 2210699.500
rs |79|HN| |79|H|
[
type label
color 2 0 0 white
flags 0 0 0 1
mode 2
pos 125.462 8.369
label 79HN-H
xy 125.433,8.333 8.367,125.093
]
type peak
color 0 2 0 white
flags 0 0 0 0
id 29
pos 108.263 7.545
height 0.000 1885488.875
rs |81|HN| |81|H|
[
type label
color 2 0 0 white
flags 0 0 0 1
mode 2
pos 108.263 7.545
label 81HN-H
xy 108.240,7.511 7.545,107.900
]
type peak
color 0 2 0 white
flags 0 0 0 0
id 30
pos 115.183 8.258
height 0.000 2085051.625
rs |84|HN| |84|H|
[
type label
color 2 0 0 white
flags 0 0 0 1
mode 2
pos 115.183 8.258
label 84HN-H
xy 115.192,8.223 8.257,114.852
]
type peak
color 0 2 0 white
flags 0 0 0 0
id 31
pos 110.270 8.181
height 0.000 2261747.250
rs |85|HN| |85|H|
[
type label
color 2 0 0 white
flags 0 0 0 1
mode 2
pos 110.270 8.181
label 85HN-H
xy 110.281,8.147 8.181,109.941
]
type peak
color 0 2 0 white
flags 0 0 0 0
id 32
pos 116.090 8.384
height 0.000 1551330.125
rs |91|HN| |91|H|
[
type label
color 2 0 0 white
flags 0 0 0 1
mode 2
pos 116.090 8.384
label 91HN-H
xy 116.101,8.347 8.381,115.761
]
type peak
color 0 2 0 white
flags 0 0 0 0
id 33
pos 117.138 8.322
height 0.000 708408.562
rs |92|HN| |92|H|
[
type label
color 2 0 0 white
flags 0 0 0 1
mode 2
pos 117.138 8.322
label 92HN-H
xy 117.195,8.292 8.326,116.855
]
type peak
color 0 2 0 white
flags 0 0 0 0
id 34
pos 115.611 8.351
height 0.000 2593293.000
rs |96|HN| |96|H|
[
type label
color 2 0 0 white
flags 0 0 0 1
mode 2
pos 115.611 8.351
label 96HN-H
xy 115.617,8.317 8.351,115.277
]
type peak
color 0 2 0 white
flags 0 0 0 0
id 35
pos 126.137 8.442
height 0.000 1353276.375
rs |97|HN| |97|H|
[
type label
color 2 0 0 white
flags 0 0 0 1
mode 2
pos 126.137 8.442
label 97HN-H
xy 126.153,8.407 8.441,125.813
]
type peak
color 0 2 0 white
flags 0 0 0 0
id 36
pos 111.855 8.074
height 0.000 1910210.875
rs |98|HN| |98|H|
[
type label
color 2 0 0 white
flags 0 0 0 1
mode 2
pos 111.855 8.074
label 98HN-H
xy 111.863,8.040 8.074,111.523
]
type peak
color 0 2 0 white
flags 0 0 0 0
id 37
pos 110.939 8.229
height 0.000 1940695.625
rs |99|HN| |99|H|
[
type label
color 2 0 0 white
flags 0 0 0 1
mode 2
pos 110.939 8.229
label 99HN-H
xy 110.935,8.194 8.228,110.595
]
type peak
color 0 2 0 white
flags 0 0 0 0
id 38
pos 124.328 8.390
height 0.000 2282971.000
rs |103|HN| |103|H|
[
type label
color 2 0 0 white
flags 0 0 0 1
mode 2
pos 124.328 8.390
label 103HN-H
xy 124.294,8.349 8.383,123.954
]
type peak
color 0 2 0 white
flags 0 0 0 0
id 39
pos 111.378 7.993
height 0.000 1698523.625
rs |104|HN| |104|H|
[
type label
color 2 0 0 white
flags 0 0 0 1
mode 2
pos 111.378 7.993
label 104HN-H
xy 111.388,7.961 7.995,111.048
]
type peak
color 0 2 0 white
flags 0 0 0 0
id 40
pos 110.048 8.043
height 0.000 1454550.375
rs |108|HN| |108|H|
[
type label
color 2 0 0 white
flags 0 0 0 1
mode 2
pos 110.048 8.043
label 108HN-H
xy 109.993,8.006 8.040,109.653
]
type peak
color 0 2 0 white
flags 0 0 0 0
id 41
pos 124.513 7.973
height 0.000 4648774.500
rs |109|HN| |109|H|
[
type label
color 2 0 0 white
flags 0 0 0 1
mode 2
pos 124.513 7.973
label 109HN-H
xy 124.527,7.938 7.972,124.187
]
type peak
color 0 2 0 white
flags 0 0 0 0
id 42
pos 124.505 8.423
height 0.000 3173261.000
rs |111|HN| |111|H|
[
type label
color 2 0 0 white
flags 0 0 0 1
mode 2
pos 124.505 8.423
label 111HN-H
xy 124.502,8.386 8.420,124.162
]
type peak
color 0 2 0 white
flags 0 0 0 0
id 43
pos 114.706 7.819
height 0.000 3512886.500
rs |112|HN| |112|H|
[
type label
color 2 0 0 white
flags 0 0 0 1
mode 2
pos 114.706 7.819
label 112HN-H
xy 114.732,7.787 7.821,114.392
]
type peak
color 0 2 0 white
flags 0 0 0 0
id 44
pos 122.581 8.329
height 0.000 862525.438
rs |114|HN| |114|H|
[
type label
color 2 0 0 white
flags 0 0 0 1
mode 2
pos 122.581 8.329
label 114HN-H
xy 122.553,8.292 8.326,122.213
]
type peak
color 0 2 0 white
flags 0 0 0 0
id 45
pos 121.620 7.954
height 0.000 1123163.875
rs |116|HN| |116|H|
[
type label
color 2 0 0 white
flags 0 0 0 1
mode 2
pos 121.620 7.954
label 116HN-H
xy 121.629,7.919 7.953,121.289
]
type peak
color 0 2 0 white
flags 0 0 0 0
id 46
pos 126.248 9.214
height 0.000 543351.188
rs |118|HN| |118|H|
[
type label
color 2 0 0 white
flags 0 0 0 1
mode 2
pos 126.248 9.214
label 118HN-H
xy 126.290,9.184 9.218,125.950
]
type peak
color 0 2 0 white
flags 0 0 0 0
id 47
pos 126.363 7.896
height 0.000 815182.500
rs |119|HN| |119|H|
[
type label
color 2 0 0 white
flags 0 0 0 1
mode 2
pos 126.363 7.896
label 119HN-H
xy 126.394,7.864 7.898,126.054
]
type peak
color 0 2 0 white
flags 0 0 0 0
id 48
pos 128.214 9.355
height 0.000 664575.938
rs |120|HN| |120|H|
[
type label
color 2 0 0 white
flags 0 0 0 1
mode 2
pos 128.214 9.355
label 120HN-H
xy 128.229,9.323 9.357,127.889
]
type peak
color 0 2 0 white
flags 0 0 0 0
id 49
pos 122.314 7.826
height 0.000 756981.000
rs |122|HN| |122|H|
[
type label
color 2 0 0 white
flags 0 0 0 1
mode 2
pos 122.314 7.826
label 122HN-H
xy 122.340,7.794 7.828,122.000
]
type peak
color 0 2 0 white
flags 0 0 0 0
id 50
pos 112.062 8.772
height 0.000 379131.062
rs |124|HN| |124|H|
[
type label
color 2 0 0 white
flags 0 0 0 1
mode 2
pos 112.062 8.772
label 124HN-H
xy 112.056,8.736 8.770,111.716
]
type peak
color 0 2 0 white
flags 0 0 0 0
id 51
pos 108.877 8.231
height 0.000 920233.812
rs |125|HN| |125|H|
[
type label
color 2 0 0 white
flags 0 0 0 1
mode 2
pos 108.877 8.231
label 125HN-H
xy 108.923,8.199 8.233,108.583
]
type peak
color 0 2 0 white
flags 0 0 0 0
id 52
pos 113.391 7.195
height 0.000 902841.938
rs |126|HN| |126|H|
[
type label
color 2 0 0 white
flags 0 0 0 1
mode 2
pos 113.391 7.195
label 126HN-H
xy 113.409,7.163 7.197,113.069
]
type peak
color 0 2 0 white
flags 0 0 0 0
id 53
pos 116.766 6.521
height 0.000 900318.562
rs |127|HN| |127|H|
[
type label
color 2 0 0 white
flags 0 0 0 1
mode 2
pos 116.766 6.521
label 127HN-H
xy 116.811,6.488 6.522,116.471
]
type peak
color 0 2 0 white
flags 0 0 0 0
id 54
pos 112.615 8.764
height 0.000 584049.562
rs |129|HN| |129|H|
[
type label
color 2 0 0 white
flags 0 0 0 1
mode 2
pos 112.615 8.764
label 129HN-H
xy 112.635,8.734 8.768,112.295
]
type peak
color 0 2 0 white
flags 0 0 0 0
id 55
pos 128.487 9.198
height 0.000 566069.625
rs |131|HN| |131|H|
[
type label
color 2 0 0 white
flags 0 0 0 1
mode 2
pos 128.487 9.198
label 131HN-H
xy 128.494,9.164 9.198,128.154
]
type peak
color 0 2 0 white
flags 0 0 0 0
id 56
pos 132.473 9.982
height 0.000 558956.062
rs |132|HN| |132|H|
[
type label
color 2 0 0 white
flags 0 0 0 1
mode 2
pos 132.473 9.982
label 132HN-H
xy 132.510,9.959 9.993,132.170
]
type peak
color 0 2 0 white
flags 0 0 0 0
id 57
pos 123.742 9.137
height 0.000 569476.500
rs |133|HN| |133|H|
[
type label
color 2 0 0 white
flags 0 0 0 1
mode 2
pos 123.742 9.137
label 133HN-H
xy 123.729,9.100 9.134,123.389
]
type peak
color 0 2 0 white
flags 0 0 0 0
id 58
pos 130.148 9.705
height 0.000 662758.375
rs |134|HN| |134|H|
[
type label
color 2 0 0 white
flags 0 0 0 1
mode 2
pos 130.148 9.705
label 134HN-H
xy 130.190,9.674 9.708,129.850
]
type peak
color 0 2 0 white
flags 0 0 0 0
id 59
pos 126.913 8.900
height 0.000 674459.062
rs |135|HN| |135|H|
[
type label
color 2 0 0 white
flags 0 0 0 1
mode 2
pos 126.913 8.900
label 135HN-H
xy 126.914,8.871 8.905,126.574
]
type peak
color 0 2 0 white
flags 0 0 0 0
id 60
pos 108.346 6.978
height 0.000 957640.062
rs |136|HN| |136|H|
[
type label
color 2 0 0 white
flags 0 0 0 1
mode 2
pos 108.346 6.978
label 136HN-H
xy 108.386,6.951 6.985,108.046
]
type peak
color 0 2 0 white
flags 0 0 0 0
id 61
pos 115.798 8.932
height 0.000 881353.562
rs |137|HN| |137|H|
[
type label
color 2 0 0 white
flags 0 0 0 1
mode 2
pos 115.798 8.932
label 137HN-H
xy 115.848,8.905 8.939,115.508
]
type peak
color 0 2 0 white
flags 0 0 0 0
id 62
pos 128.104 8.448
height 0.000 682541.625
rs |138|HN| |138|H|
[
type label
color 2 0 0 white
flags 0 0 0 1
mode 2
pos 128.104 8.448
label 138HN-H
xy 128.151,8.430 8.464,127.811
]
type peak
color 0 2 0 white
flags 0 0 0 0
id 63
pos 128.791 8.326
height 0.000 709236.562
rs |139|HN| |139|H|
[
type label
color 2 0 0 white
flags 0 0 0 1
mode 2
pos 128.791 8.326
label 139HN-H
xy 128.800,8.295 8.329,128.460
]
type peak
color 0 2 0 white
flags 0 0 0 0
id 64
pos 115.834 8.461
height 0.000 674029.938
rs |141|HN| |141|H|
[
type label
color 2 0 0 white
flags 0 0 0 1
mode 2
pos 115.834 8.461
label 141HN-H
xy 115.845,8.424 8.458,115.505
]
type peak
color 0 2 0 white
flags 0 0 0 0
id 65
pos 119.506 6.916
height 0.000 2075140.625
rs |142|HN| |142|H|
[
type label
color 2 0 0 white
flags 0 0 0 1
mode 2
pos 119.506 6.916
label 142HN-H
xy 119.536,6.883 6.917,119.196
]
type peak
color 0 2 0 white
flags 0 0 0 0
id 66
pos 116.492 9.598
height 0.000 631622.750
rs |143|HN| |143|H|
[
type label
color 2 0 0 white
flags 0 0 0 1
mode 2
pos 116.492 9.598
label 143HN-H
xy 116.530,9.568 9.602,116.190
]
type peak
color 0 2 0 white
flags 0 0 0 0
id 67
pos 117.881 8.586
height 0.000 973020.000
rs |144|HN| |144|H|
[
type label
color 2 0 0 white
flags 0 0 0 1
mode 2
pos 117.881 8.586
label 144HN-H
xy 117.904,8.551 8.585,117.564
]
type peak
color 0 2 0 white
flags 0 0 0 0
id 68
pos 127.147 8.708
height 0.000 1109201.000
rs |146|HN| |146|H|
[
type label
color 2 0 0 white
flags 0 0 0 1
mode 2
pos 127.147 8.708
label 146HN-H
xy 127.172,8.672 8.706,126.832
]
type peak
color 0 2 0 white
flags 0 0 0 0
id 69
pos 122.231 8.558
height 0.000 702504.500
rs |147|HN| |147|H|
[
type label
color 2 0 0 white
flags 0 0 0 1
mode 2
pos 122.231 8.558
label 147HN-H
xy 122.265,8.523 8.557,121.925
]
type peak
color 0 2 0 white
flags 0 0 0 0
id 70
pos 121.096 9.111
height 0.000 724189.312
rs |148|HN| |148|H|
[
type label
color 2 0 0 white
flags 0 0 0 1
mode 2
pos 121.096 9.111
label 148HN-H
xy 121.116,9.074 9.108,120.776
]
type peak
color 0 2 0 white
flags 0 0 0 0
id 71
pos 125.480 9.320
height 0.000 682270.625
rs |149|HN| |149|H|
[
type label
color 2 0 0 white
flags 0 0 0 1
mode 2
pos 125.480 9.320
label 149HN-H
xy 125.473,9.292 9.326,125.133
]
type peak
color 0 2 0 white
flags 0 0 0 0
id 72
pos 127.284 9.159
height 0.000 633233.562
rs |150|HN| |150|H|
[
type label
color 2 0 0 white
flags 0 0 0 1
mode 2
pos 127.284 9.159
label 150HN-H
xy 127.286,9.121 9.155,126.946
]
type peak
color 0 2 0 white
flags 0 0 0 0
id 73
pos 125.606 8.164
height 0.000 978618.562
rs |151|HN| |151|H|
[
type label
color 2 0 0 white
flags 0 0 0 1
mode 2
pos 125.606 8.164
label 151HN-H
xy 125.642,8.126 8.160,125.302
]
type peak
color 0 2 0 white
flags 0 0 0 0
id 74
pos 119.967 8.487
height 0.000 1414404.125
rs |154|HN| |154|H|
[
type label
color 2 0 0 white
flags 0 0 0 1
mode 2
pos 119.967 8.487
label 154HN-H
xy 119.991,8.455 8.489,119.651
]
type peak
color 0 2 0 white
flags 0 0 0 0
id 75
pos 121.382 9.225
height 0.000 639615.875
rs |155|HN| |155|H|
[
type label
color 2 0 0 white
flags 0 0 0 1
mode 2
pos 121.382 9.225
label 155HN-H
xy 121.409,9.190 9.224,121.069
]
type peak
color 0 2 0 white
flags 0 0 0 0
id 76
pos 127.819 8.880
height 0.000 810470.688
rs |156|HN| |156|H|
[
type label
color 2 0 0 white
flags 0 0 0 1
mode 2
pos 127.819 8.880
label 156HN-H
xy 127.854,8.849 8.883,127.514
]
type peak
color 0 2 0 white
flags 0 0 0 0
id 77
pos 118.523 7.664
height 0.000 925335.875
rs |157|HN| |157|H|
[
type label
color 2 0 0 white
flags 0 0 0 1
mode 2
pos 118.523 7.664
label 157HN-H
xy 118.563,7.632 7.666,118.223
]
type peak
color 0 2 0 white
flags 0 0 0 0
id 78
pos 133.378 9.460
height 0.000 423376.594
rs |158|HN| |158|H|
[
type label
color 2 0 0 white
flags 0 0 0 1
mode 2
pos 133.378 9.460
label 158HN-H
xy 133.460,9.428 9.462,133.120
]
type peak
color 0 2 0 white
flags 0 0 0 0
id 79
pos 126.965 8.520
height 0.000 682741.562
rs |159|HN| |159|H|
[
type label
color 2 0 0 white
flags 0 0 0 1
mode 2
pos 126.965 8.520
label 159HN-H
xy 126.942,8.474 8.508,126.602
]
type peak
color 0 2 0 white
flags 0 0 0 0
id 80
pos 123.395 8.417
height 0.000 684198.438
rs |160|HN| |160|H|
[
type label
color 2 0 0 white
flags 0 0 0 1
mode 2
pos 123.395 8.417
label 160HN-H
xy 123.426,8.391 8.425,123.086
]
type peak
color 0 2 0 white
flags 0 0 0 0
id 81
pos 126.323 9.305
height 0.000 574635.625
rs |162|HN| |162|H|
[
type label
color 2 0 0 white
flags 0 0 0 1
mode 2
pos 126.323 9.305
label 162HN-H
xy 126.366,9.270 9.304,126.026
]
type peak
color 0 2 0 white
flags 0 0 0 0
id 82
pos 117.589 8.719
height 0.000 1239188.750
rs |164|HN| |164|H|
[
type label
color 2 0 0 white
flags 0 0 0 1
mode 2
pos 117.589 8.719
label 164HN-H
xy 117.610,8.688 8.722,117.270
]
type peak
color 0 2 0 white
flags 0 0 0 0
id 83
pos 125.530 8.930
height 0.000 1141845.000
rs |165|HN| |165|H|
[
type label
color 2 0 0 white
flags 0 0 0 1
mode 2
pos 125.530 8.930
label 165HN-H
xy 125.543,8.898 8.932,125.203
]
type peak
color 0 2 0 white
flags 0 0 0 0
id 84
pos 108.227 8.100
height 0.000 2856678.250
rs |167|HN| |167|H|
[
type label
color 2 0 0 white
flags 0 0 0 1
mode 2
pos 108.227 8.100
label 167HN-H
xy 108.239,8.068 8.102,107.899
]
type peak
color 0 2 0 white
flags 0 0 0 0
id 85
pos 117.400 7.413
height 0.000 1535930.875
rs |168|HN| |168|H|
[
type label
color 2 0 0 white
flags 0 0 0 1
mode 2
pos 117.400 7.413
label 168HN-H
xy 117.428,7.383 7.417,117.088
]
type peak
color 0 2 0 white
flags 0 0 0 0
id 86
pos 121.778 8.603
height 0.000 1595280.750
rs |170|HN| |170|H|
[
type label
color 2 0 0 white
flags 0 0 0 1
mode 2
pos 121.778 8.603
label 170HN-H
xy 121.768,8.570 8.604,121.428
]
type peak
color 0 2 0 white
flags 0 0 0 0
id 87
pos 124.737 8.761
height 0.000 797803.500
rs |171|HN| |171|H|
[
type label
color 2 0 0 white
flags 0 0 0 1
mode 2
pos 124.737 8.761
label 171HN-H
xy 124.767,8.725 8.759,124.427
]
type peak
color 0 2 0 white
flags 0 0 0 0
id 88
pos 128.162 7.352
height 0.000 743298.312
rs |172|HN| |172|H|
[
type label
color 2 0 0 white
flags 0 0 0 1
mode 2
pos 128.162 7.352
label 172HN-H
xy 128.203,7.323 7.357,127.863
]
type peak
color 0 2 0 white
flags 0 0 0 0
id 89
pos 123.623 8.798
height 0.000 708982.250
rs |173|HN| |173|H|
[
type label
color 2 0 0 white
flags 0 0 0 1
mode 2
pos 123.623 8.798
label 173HN-H
xy 123.647,8.766 8.800,123.307
]
type peak
color 0 2 0 white
flags 0 0 0 0
id 90
pos 119.681 8.984
height 0.000 784418.500
rs |174|HN| |174|H|
[
type label
color 2 0 0 white
flags 0 0 0 1
mode 2
pos 119.681 8.984
label 174HN-H
xy 119.726,8.961 8.995,119.386
]
type peak
color 0 2 0 white
flags 0 0 0 0
id 91
pos 118.445 10.087
height 0.000 749995.250
rs |175|HN| |175|H|
[
type label
color 2 0 0 white
flags 0 0 0 1
mode 2
pos 118.445 10.087
label 175HN-H
xy 118.435,10.050 10.084,118.095
]
type peak
color 0 2 0 white
flags 0 0 0 0
id 92
pos 130.438 9.053
height 0.000 605481.375
rs |176|HN| |176|H|
[
type label
color 2 0 0 white
flags 0 0 0 1
mode 2
pos 130.438 9.053
label 176HN-H
xy 130.448,9.018 9.052,130.108
]
type peak
color 0 2 0 white
flags 0 0 0 0
id 93
pos 126.442 7.970
height 0.000 901149.188
rs |177|HN| |177|H|
[
type label
color 2 0 0 white
flags 0 0 0 1
mode 2
pos 126.442 7.970
label 177HN-H
xy 126.455,7.935 7.969,126.115
]
type peak
color 0 2 0 white
flags 0 0 0 0
id 94
pos 126.209 9.055
height 0.000 949230.750
rs |178|HN| |178|H|
[
type label
color 2 0 0 white
flags 0 0 0 1
mode 2
pos 126.209 9.055
label 178HN-H
xy 126.248,9.023 9.057,125.908
]
type peak
color 0 2 0 white
flags 0 0 0 0
id 95
pos 108.657 9.169
height 0.000 747281.250
rs |179|HN| |179|H|
[
type label
color 2 0 0 white
flags 0 0 0 1
mode 2
pos 108.657 9.169
label 179HN-H
xy 108.687,9.138 9.172,108.347
]
type peak
color 0 2 0 white
flags 0 0 0 0
id 96
pos 126.850 9.001
height 0.000 996092.250
rs |181|HN| |181|H|
[
type label
color 2 0 0 white
flags 0 0 0 1
mode 2
pos 126.850 9.001
label 181HN-H
xy 126.879,8.968 9.002,126.539
]
type peak
color 0 2 0 white
flags 0 0 0 0
id 97
pos 123.963 8.674
height 0.000 1119513.875
rs |183|HN| |183|H|
[
type label
color 2 0 0 white
flags 0 0 0 1
mode 2
pos 123.963 8.674
label 183HN-H
xy 123.964,8.639 8.673,123.624
]
type peak
color 0 2 0 white
flags 0 0 0 0
id 98
pos 126.071 8.842
height 0.000 1122285.875
rs |184|HN| |184|H|
[
type label
color 2 0 0 white
flags 0 0 0 1
mode 2
pos 126.071 8.842
label 184HN-H
xy 126.095,8.808 8.842,125.755
]
type peak
color 0 2 0 white
flags 0 0 0 0
id 99
pos 122.623 9.190
height 0.000 816574.938
rs |185|HN| |185|H|
[
type label
color 2 0 0 white
flags 0 0 0 1
mode 2
pos 122.623 9.190
label 185HN-H
xy 122.643,9.158 9.192,122.303
]
type peak
color 0 2 0 white
flags 0 0 0 0
id 100
pos 124.055 8.918
height 0.000 1361414.750
rs |186|HN| |186|H|
[
type label
color 2 0 0 white
flags 0 0 0 1
mode 2
pos 124.055 8.918
label 186HN-H
xy 124.081,8.885 8.919,123.741
]
type peak
color 0 2 0 white
flags 0 0 0 0
id 101
pos 121.791 8.862
height 0.000 791653.250
rs |187|HN| |187|H|
[
type label
color 2 0 0 white
flags 0 0 0 1
mode 2
pos 121.791 8.862
label 187HN-H
xy 121.808,8.832 8.866,121.468
]
type peak
color 0 2 0 white
flags 0 0 0 0
id 102
pos 125.386 7.924
height 0.000 1072527.500
rs |189|HN| |189|H|
[
type label
color 2 0 0 white
flags 0 0 0 1
mode 2
pos 125.386 7.924
label 189HN-H
xy 125.383,7.896 7.930,125.043
]
type peak
color 0 2 0 white
flags 0 0 0 0
id 103
pos 125.818 8.400
height 0.000 981597.875
rs |190|HN| |190|H|
[
type label
color 2 0 0 white
flags 0 0 0 1
mode 2
pos 125.818 8.400
label 190HN-H
xy 125.869,8.366 8.400,125.529
]
type peak
color 0 2 0 white
flags 0 0 0 0
id 104
pos 113.417 5.789
height 0.000 1221683.375
rs |192|HN| |192|H|
[
type label
color 2 0 0 white
flags 0 0 0 1
mode 2
pos 113.417 5.789
label 192HN-H
xy 113.374,5.751 5.785,113.034
]
type peak
color 0 2 0 white
flags 0 0 0 0
id 105
pos 119.936 9.179
height 0.000 797047.938
rs |193|HN| |193|H|
[
type label
color 2 0 0 white
flags 0 0 0 1
mode 2
pos 119.936 9.179
label 193HN-H
xy 119.949,9.142 9.176,119.609
]
type peak
color 0 2 0 white
flags 0 0 0 0
id 106
pos 120.586 9.083
height 0.000 1094288.875
rs |194|HN| |194|H|
[
type label
color 2 0 0 white
flags 0 0 0 1
mode 2
pos 120.586 9.083
label 194HN-H
xy 120.615,9.051 9.085,120.275
]
type peak
color 0 2 0 white
flags 0 0 0 0
id 107
pos 112.579 7.136
height 0.000 681223.125
rs |195|HN| |195|H|
[
type label
color 2 0 0 white
flags 0 0 0 1
mode 2
pos 112.579 7.136
label 195HN-H
xy 112.590,7.097 7.131,112.250
]
type peak
color 0 2 0 white
flags 0 0 0 0
id 108
pos 118.077 7.755
height 0.000 1100853.625
rs |196|HN| |196|H|
[
type label
color 2 0 0 white
flags 0 0 0 1
mode 2
pos 118.077 7.755
label 196HN-H
xy 118.085,7.718 7.752,117.745
]
type peak
color 0 2 0 white
flags 0 0 0 0
id 109
pos 116.590 8.798
height 0.000 1004284.750
rs |198|HN| |198|H|
[
type label
color 2 0 0 white
flags 0 0 0 1
mode 2
pos 116.590 8.798
label 198HN-H
xy 116.650,8.772 8.806,116.310
]
type peak
color 0 2 0 white
flags 0 0 0 0
id 110
pos 121.623 8.192
height 0.000 668470.438
rs |199|HN| |199|H|
[
type label
color 2 0 0 white
flags 0 0 0 1
mode 2
pos 121.623 8.192
label 199HN-H
xy 121.638,8.167 8.201,121.298
]
type peak
color 0 2 0 white
flags 0 0 0 0
id 111
pos 127.522 9.868
height 0.000 683299.562
rs |200|HN| |200|H|
[
type label
color 2 0 0 white
flags 0 0 0 1
mode 2
pos 127.522 9.868
label 200HN-H
xy 127.554,9.839 9.873,127.214
]
type peak
color 0 2 0 white
flags 0 0 0 0
id 112
pos 125.222 9.382
height 0.000 667912.062
rs |201|HN| |201|H|
[
type label
color 2 0 0 white
flags 0 0 0 1
mode 2
pos 125.222 9.382
label 201HN-H
xy 125.253,9.349 9.383,124.913
]
type peak
color 0 2 0 white
flags 0 0 0 0
id 113
pos 123.324 9.617
height 0.000 697371.562
rs |202|HN| |202|H|
[
type label
color 2 0 0 white
flags 0 0 0 1
mode 2
pos 123.324 9.617
label 202HN-H
xy 123.248,9.601 9.569,123.593
]
type peak
color 0 2 0 white
flags 0 0 0 0
id 114
pos 130.247 9.537
height 0.000 553664.125
rs |203|HN| |203|H|
[
type label
color 2 0 0 white
flags 0 0 0 1
mode 2
pos 130.247 9.537
label 203HN-H
xy 130.233,9.508 9.542,129.893
]
type peak
color 0 2 0 white
flags 0 0 0 0
id 115
pos 127.537 9.000
height 0.000 580214.375
rs |204|HN| |204|H|
[
type label
color 2 0 0 white
flags 0 0 0 1
mode 2
pos 127.537 9.000
label 204HN-H
xy 127.527,8.954 8.988,127.187
]
type peak
color 0 2 0 white
flags 0 0 0 0
id 116
pos 128.020 8.325
height 0.000 640979.812
rs |205|HN| |205|H|
[
type label
color 2 0 0 white
flags 0 0 0 1
mode 2
pos 128.020 8.325
label 205HN-H
xy 128.070,8.292 8.326,127.730
]
type peak
color 0 2 0 white
flags 0 0 0 0
id 117
pos 106.994 8.043
height 0.000 865061.938
rs |207|HN| |207|H|
[
type label
color 2 0 0 white
flags 0 0 0 1
mode 2
pos 106.994 8.043
label 207HN-H
xy 107.004,8.001 8.035,106.664
]
type peak
color 0 2 0 white
flags 0 0 0 0
id 118
pos 116.169 6.507
height 0.000 1096094.500
rs |208|HN| |208|H|
[
type label
color 2 0 0 white
flags 0 0 0 1
mode 2
pos 116.169 6.507
label 208HN-H
xy 116.284,6.475 6.509,115.944
]
type peak
color 0 2 0 white
flags 0 0 0 0
id 119
pos 114.793 8.586
height 0.000 669860.250
rs |209|HN| |209|H|
[
type label
color 2 0 0 white
flags 0 0 0 1
mode 2
pos 114.793 8.586
label 209HN-H
xy 114.760,8.553 8.587,114.420
]
type peak
color 0 2 0 white
flags 0 0 0 0
id 120
pos 123.308 9.653
height 0.000 653014.312
rs |210|HN| |210|H|
[
type label
color 2 0 0 white
flags 0 0 0 1
mode 2
pos 123.308 9.653
label 210HN-H
xy 123.248,9.601 9.715,123.258
]
type peak
color 0 2 0 white
flags 0 0 0 0
id 121
pos 122.389 9.061
height 0.000 637543.812
rs |V211|HN| |V211|H|
[
type label
color 2 0 0 white
flags 0 0 0 1
mode 2
pos 122.389 9.061
label V211HN-H
xy 122.200,9.015 9.049,121.860
]
type peak
color 0 2 0 white
flags 0 0 0 0
id 122
pos 129.734 9.464
height 0.000 441472.500
rs |A212|HN| |A212|H|
[
type label
color 2 0 0 white
flags 0 0 0 1
mode 2
pos 129.734 9.464
label A212HN-H
xy 129.670,9.448 9.482,129.330
]
type peak
color 0 2 0 white
flags 0 0 0 0
id 123
pos 120.525 8.389
height 0.000 732763.500
rs |213|HN| |213|H|
[
type label
color 2 0 0 white
flags 0 0 0 1
mode 2
pos 120.525 8.389
label 213HN-H
xy 120.475,8.341 8.375,120.135
]
type peak
color 0 2 0 white
flags 0 0 0 0
id 124
pos 127.227 9.896
height 0.000 546589.500
rs |214|HN| |214|H|
[
type label
color 2 0 0 white
flags 0 0 0 1
mode 2
pos 127.227 9.896
label 214HN-H
xy 127.250,9.864 9.898,126.910
]
type peak
color 0 2 0 white
flags 0 0 0 0
id 125
pos 107.649 8.914
height 0.000 595965.750
rs |215|HN| |215|H|
[
type label
color 2 0 0 white
flags 0 0 0 1
mode 2
pos 107.649 8.914
label 215HN-H
xy 107.640,8.874 8.908,107.300
]
type peak
color 0 2 0 white
flags 0 0 0 0
id 126
pos 120.319 7.572
height 0.000 837343.438
rs |A216|HN| |A216|H|
[
type label
color 2 0 0 white
flags 0 0 0 1
mode 2
pos 120.319 7.572
label A216HN-H
xy 120.147,7.524 7.558,119.807
]
type peak
color 0 2 0 white
flags 0 0 0 0
id 127
pos 124.055 8.918
height 0.000 1361414.750
rs |217|HN| |217|H|
[
type label
color 2 0 0 white
flags 0 0 0 1
mode 2
pos 124.055 8.918
label 217HN-H
xy 124.081,8.885 8.919,123.741
]
type peak
color 0 2 0 white
flags 0 0 0 0
id 128
pos 128.676 9.085
height 0.000 348008.969
rs |218|HN| |218|H|
[
type label
color 2 0 0 white
flags 0 0 0 1
mode 2
pos 128.676 9.085
label 218HN-H
xy 128.740,9.076 9.110,128.400
]
type peak
color 0 2 0 white
flags 0 0 0 0
id 129
pos 110.524 7.727
height 0.000 547069.562
rs |L219|HN| |L219|H|
[
type label
color 2 0 0 white
flags 0 0 0 1
mode 2
pos 110.524 7.727
label L219HN-H
xy 110.622,7.707 7.741,110.282
]
type peak
color 0 2 0 white
flags 0 0 0 0
id 130
pos 118.979 8.760
height 0.000 852837.875
rs |Q220|HN| |Q220|H|
[
type label
color 2 0 0 white
flags 0 0 0 1
mode 2
pos 118.979 8.760
label Q220HN-H
xy 118.964,8.717 8.751,118.624
]
type peak
color 0 2 0 white
flags 0 0 0 0
id 131
pos 125.737 8.981
height 0.000 638690.438
rs |221|HN| |221|H|
[
type label
color 2 0 0 white
flags 0 0 0 1
mode 2
pos 125.737 8.981
label 221HN-H
xy 125.739,8.957 8.991,125.399
]
type peak
color 0 2 0 white
flags 0 0 0 0
id 132
pos 129.694 9.261
height 0.000 867207.438
rs |222|HN| |222|H|
[
type label
color 2 0 0 white
flags 0 0 0 1
mode 2
pos 129.694 9.261
label 222HN-H
xy 129.681,9.224 9.258,129.341
]
type peak
color 0 2 0 white
flags 0 0 0 0
id 133
pos 117.334 7.205
height 0.000 914143.000
rs |223|HN| |223|H|
[
type label
color 2 0 0 white
flags 0 0 0 1
mode 2
pos 117.334 7.205
label 223HN-H
xy 117.385,7.183 7.217,117.045
]
type peak
color 0 2 0 white
flags 0 0 0 0
id 134
pos 125.318 9.490
height 0.000 419511.312
rs |224|HN| |224|H|
[
type label
color 2 0 0 white
flags 0 0 0 1
mode 2
pos 125.318 9.490
label 224HN-H
xy 125.350,9.468 9.502,125.010
]
type peak
color 0 2 0 white
flags 0 0 0 0
id 135
pos 120.402 8.323
height 0.000 714494.188
rs |225|HN| |225|H|
[
type label
color 2 0 0 white
flags 0 0 0 1
mode 2
pos 120.402 8.323
label 225HN-H
xy 120.397,8.294 8.328,120.057
]
type peak
color 0 2 0 white
flags 0 0 0 0
id 136
pos 120.728 7.097
height 0.000 1106262.000
rs |227|HN| |227|H|
[
type label
color 2 0 0 white
flags 0 0 0 1
mode 2
pos 120.728 7.097
label 227HN-H
xy 120.752,7.066 7.100,120.412
]
type peak
color 0 2 0 white
flags 0 0 0 0
id 137
pos 122.874 7.658
height 0.000 1018734.250
rs |228|HN| |228|H|
[
type label
color 2 0 0 white
flags 0 0 0 1
mode 2
pos 122.874 7.658
label 228HN-H
xy 122.883,7.626 7.660,122.543
]
type peak
color 0 2 0 white
flags 0 0 0 0
id 138
pos 113.049 8.433
height 0.000 1372946.250
rs |229|HN| |229|H|
[
type label
color 2 0 0 white
flags 0 0 0 1
mode 2
pos 113.049 8.433
label 229HN-H
xy 113.071,8.402 8.436,112.731
]
type peak
color 0 2 0 white
flags 0 0 0 0
id 139
pos 116.481 7.442
height 0.000 886140.312
rs |230|HN| |230|H|
[
type label
color 2 0 0 white
flags 0 0 0 1
mode 2
pos 116.481 7.442
label 230HN-H
xy 116.494,7.410 7.444,116.154
]
type peak
color 0 2 0 white
flags 0 0 0 0
id 140
pos 122.197 7.666
height 0.000 873437.312
rs |231|HN| |231|H|
[
type label
color 2 0 0 white
flags 0 0 0 1
mode 2
pos 122.197 7.666
label 231HN-H
xy 122.220,7.630 7.664,121.880
]
type peak
color 0 2 0 white
flags 0 0 0 0
id 141
pos 116.225 7.712
height 0.000 930366.312
rs |232|HN| |232|H|
[
type label
color 2 0 0 white
flags 0 0 0 1
mode 2
pos 116.225 7.712
label 232HN-H
xy 116.250,7.682 7.716,115.910
]
type peak
color 0 2 0 white
flags 0 0 0 0
id 142
pos 120.930 7.889
height 0.000 1327020.750
rs |233|HN| |233|H|
[
type label
color 2 0 0 white
flags 0 0 0 1
mode 2
pos 120.930 7.889
label 233HN-H
xy 120.945,7.859 7.893,120.605
]
type peak
color 0 2 0 white
flags 0 0 0 0
id 143
pos 124.672 8.610
height 0.000 1400227.250
rs |234|HN| |234|HN|
[
type label
color 2 0 0 white
flags 0 0 0 1
mode 2
pos 124.672 8.610
label 234HN-HN
xy 124.669,8.574 8.608,124.329
]
type peak
color 0 2 0 white
flags 0 0 0 0
id 144
pos 114.588 9.318
height 0.000 603775.500
rs |235|HN| |235|H|
[
type label
color 2 0 0 white
flags 0 0 0 1
mode 2
pos 114.588 9.318
label 235HN-H
xy 114.594,9.285 9.319,114.254
]
type peak
color 0 2 0 white
flags 0 0 0 0
id 145
pos 127.308 9.370
height 0.000 695762.938
rs |236|HN| |236|H|
[
type label
color 2 0 0 white
flags 0 0 0 1
mode 2
pos 127.308 9.370
label 236HN-H
xy 127.326,9.338 9.372,126.986
]
type peak
color 0 2 0 white
flags 0 0 0 0
id 146
pos 120.370 9.390
height 0.000 998779.250
rs |237|HN| |237|H|
[
type label
color 2 0 0 white
flags 0 0 0 1
mode 2
pos 120.370 9.390
label 237HN-H
xy 120.392,9.355 9.389,120.052
]
type peak
color 0 2 0 white
flags 0 0 0 0
id 147
pos 105.587 8.849
height 0.000 894694.312
rs |238|HN| |238|H|
[
type label
color 2 0 0 white
flags 0 0 0 1
mode 2
pos 105.587 8.849
label 238HN-H
xy 105.598,8.815 8.849,105.258
]
type peak
color 0 2 0 white
flags 0 0 0 0
id 148
pos 121.778 8.603
height 0.000 1595280.750
rs |239|HN| |239|H|
[
type label
color 2 0 0 white
flags 0 0 0 1
mode 2
pos 121.778 8.603
label 239HN-H
xy 121.768,8.570 8.604,121.428
]
type peak
color 0 2 0 white
flags 0 0 0 0
id 149
pos 111.802 7.912
height 0.000 1089292.750
rs |240|HN| |240|H|
[
type label
color 2 0 0 white
flags 0 0 0 1
mode 2
pos 111.802 7.912
label 240HN-H
xy 111.828,7.881 7.915,111.488
]
type peak
color 0 2 0 white
flags 0 0 0 0
id 150
pos 120.766 8.910
height 0.000 702531.500
rs |241|HN| |241|H|
[
type label
color 2 0 0 white
flags 0 0 0 1
mode 2
pos 120.766 8.910
label 241HN-H
xy 120.782,8.883 8.917,120.442
]
type peak
color 0 2 0 white
flags 0 0 0 0
id 151
pos 125.591 9.168
height 0.000 791960.188
rs |242|HN| |242|H|
[
type label
color 2 0 0 white
flags 0 0 0 1
mode 2
pos 125.591 9.168
label 242HN-H
xy 125.628,9.137 9.171,125.288
]
type peak
color 0 2 0 white
flags 0 0 0 0
id 152
pos 119.632 9.057
height 0.000 447379.500
rs |243|HN| |243|H|
[
type label
color 2 0 0 white
flags 0 0 0 1
mode 2
pos 119.632 9.057
label 243HN-H
xy 119.688,9.023 9.057,119.348
]
type peak
color 0 2 0 white
flags 0 0 0 0
id 153
pos 112.408 7.754
height 0.000 778970.125
rs |244|HN| |244|H|
[
type label
color 2 0 0 white
flags 0 0 0 1
mode 2
pos 112.408 7.754
label 244HN-H
xy 112.413,7.722 7.756,112.073
]
type peak
color 0 2 0 white
flags 0 0 0 0
id 154
pos 126.578 8.412
height 0.000 766901.000
rs |245|HN| |245|H|
[
type label
color 2 0 0 white
flags 0 0 0 1
mode 2
pos 126.578 8.412
label 245HN-H
xy 126.589,8.379 8.413,126.249
]
type peak
color 0 2 0 white
flags 0 0 0 0
id 155
pos 115.332 8.595
height 0.000 932229.062
rs |246|HN| |246|H|
[
type label
color 2 0 0 white
flags 0 0 0 1
mode 2
pos 115.332 8.595
label 246HN-H
xy 115.362,8.562 8.596,115.022
]
type peak
color 0 2 0 white
flags 0 0 0 0
id 156
pos 114.900 8.368
height 0.000 383258.125
rs |247|HN| |247|H|
[
type label
color 2 0 0 white
flags 0 0 0 1
mode 2
pos 114.900 8.368
label 247HN-H
xy 114.932,8.328 8.362,114.592
]
type peak
color 0 2 0 white
flags 0 0 0 0
id 157
pos 114.894 8.891
height 0.000 635662.500
rs |248|HN| |248|H|
[
type label
color 2 0 0 white
flags 0 0 0 1
mode 2
pos 114.894 8.891
label 248HN-H
xy 114.896,8.860 8.894,114.556
]
type peak
color 0 2 0 white
flags 0 0 0 0
id 158
pos 124.672 8.610
height 0.000 1400227.250
rs |250|HN| |250|H|
[
type label
color 2 0 0 white
flags 0 0 0 1
mode 2
pos 124.672 8.610
label 250HN-H
xy 124.669,8.574 8.608,124.329
]
type peak
color 0 2 0 white
flags 0 0 0 0
id 159
pos 119.441 8.405
height 0.000 1118293.375
rs |1020|HN| |1020|H|
[
type label
color 2 0 0 white
flags 0 0 0 1
mode 2
pos 119.441 8.405
label 1020HN-H
xy 119.426,8.369 8.403,119.086
]
type peak
color 0 2 0 white
flags 0 0 0 0
id 160
pos 107.917 8.395
height 0.000 507755.625
rs |1034|HN| |1034|H|
[
type label
color 2 0 0 white
flags 0 0 0 1
mode 2
pos 107.917 8.395
label 1034HN-H
xy 107.922,8.360 8.394,107.582
]
type peak
color 0 2 0 white
flags 0 0 0 0
id 161
pos 125.310 8.296
height 0.000 1263747.375
rs |1075|HN| |1075|H|
[
type label
color 2 0 0 white
flags 0 0 0 1
mode 2
pos 125.310 8.296
label 1075HN-H
xy 125.308,8.260 8.294,124.968
]
type peak
color 0 2 0 white
flags 0 0 0 0
id 162
pos 119.402 7.781
height 0.000 688571.812
rs |1078|HN| |1078|H|
[
type label
color 2 0 0 white
flags 0 0 0 1
mode 2
pos 119.402 7.781
label 1078HN-H
xy 119.383,7.748 7.782,119.043
]
type peak
color 0 2 0 white
flags 0 0 0 0
id 163
pos 124.770 8.012
height 0.000 780274.625
rs |1109|HN| |1109|H|
[
type label
color 2 0 0 white
flags 0 0 0 1
mode 2
pos 124.770 8.012
label 1109HN-H
xy 124.737,7.975 8.009,124.397
]
type peak
color 0 2 0 white
flags 0 0 0 0
id 164
pos 126.374 7.855
height 0.000 337857.938
rs |1119|HN| |1119|H|
[
type label
color 2 0 0 white
flags 0 0 0 1
mode 2
pos 126.374 7.855
label 1119HN-H
xy 126.366,7.820 7.854,126.026
]
type peak
color 0 2 0 white
flags 0 0 0 0
id 165
pos 114.904 8.335
height 0.000 493858.625
rs |1247|HN| |1247|H|
[
type label
color 2 0 0 white
flags 0 0 0 1
mode 2
pos 114.904 8.335
label 1247HN-H
xy 114.921,8.304 8.338,114.581
]
type peak
color 0 2 0 white
flags 0 0 0 0
id 166
pos 125.600 8.131
height 0.000 660086.500
rs |2097|HN| |2097|H|
[
type label
color 2 0 0 white
flags 0 0 0 1
mode 2
pos 125.600 8.131
label 2097HN-H
xy 125.607,8.098 8.132,125.267
]
type peak
color 0 2 0 white
flags 0 0 0 0
id 167
pos 126.925 8.335
height 0.000 6653480.500
rs |49|HN| |49|H|
[
type label
color 2 0 0 white
flags 0 0 0 1
mode 2
pos 126.925 8.335
label 49HN-H
xy 126.925,8.301 8.335,126.585
]
type peak
color 0 2 0 white
flags 0 0 0 0
id 168
pos 117.786 7.810
height 0.000 1358803.250
rs |180|HN| |180|H|
[
type label
color 2 0 0 white
flags 0 0 0 1
mode 2
pos 117.786 7.810
label 180HN-H
xy 117.786,7.776 7.810,117.447
]
<end ornament>
<end spectrum>
