# Supplementary material for: Evolution of intrinsically disordered regions in vertebrate galectins for phase separation
Source: EMBO Rep. 2026 Feb 2;27(5):1254–69. doi: 10.1038/s44319-026-00692-w (PMC12979664; doi:10.1038/s44319-026-00692-w)
Supplement: Supplementary file 9 — Source data Fig. 3 [file 44319_2026_692_MOESM9_ESM.zip › FIG_3/3B/hGal3_HSQC/40uM/acqus]

##TITLE= Parameter file, TOPSPIN		Version 3.2
##JCAMPDX= 5.0
##DATATYPE= Parameter Values
##NPOINTS= 11	$$ modification sequence number
##ORIGIN= Bruker BioSpin GmbH
##OWNER= jierongh
$$ 2016-04-28 20:39:36.270 +0800  jierongh@AV850
$$ /opt/data3/jierongh/20160428_Gal3_Gal3_con_YH/2/acqus
$$ process /opt/topspin3.2/prog/mod/shimcntl
##$ACQT0= 1000000
##$AMP= (0..31)
100 100 100 100 100 100 100 100 100 100 100 100 100 100 100 100 100 100
100 100 100 100 100 100 100 100 100 100 100 100 100 100
##$AMPCOIL= (0..19)
0 0 0 0 0 0 0 0 0 0 0 0 0 0 0 0 0 0 0 0
##$ANAVPT= -1
##$AQSEQ= 0
##$AQ_mod= 3
##$AUNM= <au_zg>
##$AUTOPOS= <>
##$BF1= 850.33
##$BF2= 213.815649
##$BF3= 86.163191
##$BF4= 850.33
##$BF5= 850.33
##$BF6= 850.33
##$BF7= 850.33
##$BF8= 850.33
##$BYTORDA= 0
##$CAGPARS= (0..11)
0 0 0 0 0 0 0 0 0 0 0 0
##$CFDGTYP= 0
##$CFRGTYP= 9
##$CHEMSTR= <none>
##$CNST= (0..63)
1 1 145 1 90 1 1 1 1 1 1 1 1 1 1 1 1 1 1 1 1 1 1 1 1 1 1 1 1 1 1 1 1 1
1 1 1 1 1 1 1 1 1 1 1 1 1 1 1 1 1 1 1 1 1 1 1 1 1 1 1 1 1 1
##$CPDPRG= (0..8)
<> <> <> <garp4> <mlev> <mlev> <mlev> <mlev> <mlev>
##$D= (0..63)
3e-06 1 0 0 0 0 0 0 0 0 0 0.03 2e-05 4e-06 0 0.06 0.0002 0 0 6.24e-05 0
0 0 0 0.00225 0 0.002777778 0 0 0 0 0 0 0 0 0 0 0 0 0 0 0 0 0 0 0 0 0 0
0 0 0 0 0 0 0 0 0 0 0 0 0 0 0
##$DATE= 1461842573
##$DE= 21
##$DECBNUC= <off>
##$DECIM= 1960
##$DECNUC= <off>
##$DECSTAT= 4
##$DIGMOD= 1
##$DIGTYP= 12
##$DQDMODE= 0
##$DR= 22
##$DS= 32
##$DSPFIRM= 0
##$DSPFVS= 20
##$DTYPA= 0
##$EXP= <std1_2D_15N-HSQC_hsqcfpf3gpphwg>
##$F1LIST= <111111111111111>
##$F2LIST= <222222222222222>
##$F3LIST= <333333333333333>
##$FCUCHAN= (0..9)
0 2 1 3 0 0 0 0 0 0
##$FL1= 90
##$FL2= 90
##$FL3= 90
##$FL4= 90
##$FOV= 20
##$FQ1LIST= <freqlist>
##$FQ2LIST= <freqlist>
##$FQ3LIST= <freqlist>
##$FQ4LIST= <freqlist>
##$FQ5LIST= <freqlist>
##$FQ6LIST= <freqlist>
##$FQ7LIST= <freqlist>
##$FQ8LIST= <freqlist>
##$FRQLO3= 1247998.8
##$FRQLO3N= 0
##$FS= (0..7)
83 83 83 83 83 83 83 83
##$FTLPGN= 0
##$FW= 125000
##$FnMODE= 0
##$FnTYPE= 0
##$GPNAM= (0..31)
<SINE.100> <SINE.100> <SINE.100> <SMSQ10.100> <SMSQ10.100> <SMSQ10.100>
<SINE.100> <SINE.100> <SINE.100> <SINE.100> <sine.100> <sine.100> <sine.100>
<sine.100> <sine.100> <sine.100> <sine.100> <sine.100> <sine.100> <sine.100>
<sine.100> <sine.100> <sine.100> <sine.100> <sine.100> <sine.100> <sine.100>
<sine.100> <sine.100> <sine.100> <sine.100> <sine.100>
##$GPX= (0..31)
0 0 0 0 0 0 0 0 0 0 0 0 0 0 0 0 0 0 0 0 0 0 0 0 0 0 0 0 0 0 0 0
##$GPY= (0..31)
0 0 0 0 0 0 0 0 0 0 0 0 0 0 0 0 0 0 0 0 0 0 0 0 0 0 0 0 0 0 0 0
##$GPZ= (0..31)
0 80 -50 50 80 30 0 0 0 0 0 0 0 0 0 0 0 0 0 0 0 0 0 0 0 0 0 0 0 0 0 0
##$GRDPROG= <grad_out>
##$GRPDLY= 67.9862976074219
##$HDDUTY= 20
##$HDRATE= 20
##$HGAIN= (0..3)
0 0 0 0
##$HL1= 256
##$HL2= 35
##$HL3= 16
##$HL4= 17
##$HOLDER= 0
##$HPMOD= (0..7)
0 0 0 0 0 0 0 0
##$HPPRGN= 0
##$IN= (0..63)
0.0002001 0.001 0.001 0.001 0.001 0.001 0.001 0.001 0.001 0.001 0.001 0.001
0.001 0.001 0.001 0.001 0.001 0.001 0.001 0.001 0.001 0.001 0.001 0.001
0.001 0.001 0.001 0.001 0.001 0.001 0.001 0.001 0.001 0.001 0.001 0.001
0.001 0.001 0.001 0.001 0.001 0.001 0.001 0.001 0.001 0.001 0.001 0.001
0.001 0.001 0.001 0.001 0.001 0.001 0.001 0.001 0.001 0.001 0.001 0.001
0.001 0.001 0.001 0.001
##$INF= (0..7)
0 400.2 0 0 0 0 0 0
##$INP= (0..63)
0 0 0 0 0 0 0 0 0 0 0 0 0 0 0 0 0 0 0 0 0 0 0 0 0 0 0 0 0 0 0 0 0 0 0 0
0 0 0 0 0 0 0 0 0 0 0 0 0 0 0 0 0 0 0 0 0 0 0 0 0 0 0 0
##$INSTRUM= <spect>
##$L= (0..31)
1 1 1 1 1 1 1 1 1 1 1 1 1 1 1 1 1 1 1 1 1 1 1 1 1 1 1 1 1 1 1 1
##$LFILTER= 100
##$LGAIN= -5
##$LINPSTP= 0
##$LOCKED= yes
##$LOCKFLD= 3231
##$LOCKGN= 110.900001525879
##$LOCKPOW= -18
##$LOCKPPM= 4.69999980926514
##$LOCNUC= <2H>
##$LOCPHAS= 267.3
##$LOCSHFT= yes
##$LOCSW= 0
##$LTIME= 0.349999994039536
##$MASR= 4200
##$MASRLST= <masrlst>
##$MULEXPNO= (0..15)
0 0 0 0 0 0 0 0 0 0 0 0 0 0 0 0
##$NBL= 1
##$NC= -6
##$NLOGCH= 1
##$NOVFLW= 0
##$NS= 32
##$NUC1= <1H>
##$NUC2= <13C>
##$NUC3= <15N>
##$NUC4= <off>
##$NUC5= <off>
##$NUC6= <off>
##$NUC7= <off>
##$NUC8= <off>
##$NUCLEUS= <off>
##$NUSLIST= <automatic>
##$NusAMOUNT= 25
##$NusFPNZ= no
##$NusJSP= 0
##$NusSEED= 54321
##$NusT2= 1
##$NusTD= 0
##$O1= 4032.44999995422
##$O2= 10583.0870664931
##$O3= 10296.5013245
##$O4= 3998.45246090536
##$O5= 3998.45246090536
##$O6= 3998.45246090536
##$O7= 3998.45246090536
##$O8= 3998.45246090536
##$OVERFLW= 0
##$P= (0..63)
11.33 11.33 22.66 17.2 34.4 15.84 24 48 500 25 50 1000 2000 315 218 1500
1000 2500 100000 500 2000 39 78 1000 667 84 55 11.33 0 4000 172 542 0 0
0 0 0 0 0 2117 1000 1850 1411 1355 141 72 48 1482 2329 71000 0 0 0 0 0
0 0 0 0 0 0 100 350 1500
##$PACOIL= (0..15)
1 0 4 2 3 0 0 0 0 0 0 0 0 0 0 0
##$PAPS= 2
##$PARMODE= 1
##$PCPD= (0..9)
100 55 50 240 100 100 100 100 0 100
##$PEXSEL= (0..9)
1 1 1 1 1 1 1 1 1 1
##$PHCOR= (0..31)
0 0 0 0 0 0 0 0 0 0 0 0 0 0 0 0 0 0 0 0 0 0 0 0 0 0 0 0 0 0 0 0
##$PHLIST= <>
##$PHP= 1
##$PH_ref= 0
##$PL= (0..63)
120 4.28 -0.4 -0.5 120 120 120 120 120 60.79 13.65042 26.51948 12.9 120
120 120 13.3 120 4.28 21.25465 120 120 120 7 120 120 120 22.62 14 120 12.9
120 120 120 120 120 120 120 120 120 120 120 120 120 120 120 120 120 120
120 120 120 120 120 120 120 120 120 120 120 120 120 120 120
##$PLSTEP= 0.1
##$PLSTRT= -6
##$PLW= (0..63)
0 10.139 208 244.54 0 0 0 0 0 5.2016e-05 2.2576 0.20319 25 0 5.8706 96.5
7 0 10.139 0.42988 11.324 0.56441 25.48 55.5 0.10437 15.8 3.0363 52.713
34.836 0 25 93.929 2.0806e-06 0 0 0 0 0 0 0 0 0 0 0 0 0 0 0 0 0 0 0 0 0
0 0 0 0 0 0 0 0 0 0
##$PLWMAX= (0..7)
82.5 268 445 0 0 0 0 0
##$POWMOD= 0
##$PQPHASE= 0
##$PQSCALE= 0
##$PR= 1
##$PRECHAN= (0..15)
-1 3 0 2 4 -1 -1 -1 -1 -1 -1 -1 -1 -1 -1 -1
##$PRGAIN= 0
##$PROBHD= <5 mm CPTCI 1H-13C/15N/D Z-GRD Z115199/0001
>
##$PULPROG= <hsqcfpf3gpphwg>
##$PW= 0
##$PYNM= <acqu.py>
##$QNP= 1
##$RD= 0
##$RECCHAN= (0..15)
0 2 0 0 0 0 0 0 0 0 0 0 0 0 0 0
##$RECPH= 0
##$RECPRE= (0..15)
-1 0 -1 -1 -1 -1 -1 -1 -1 -1 -1 -1 -1 -1 -1 -1
##$RECPRFX= (0..15)
-1 -1 -1 -1 -1 -1 -1 -1 -1 -1 -1 -1 -1 -1 -1 -1
##$RECSEL= (0..15)
0 0 1 0 0 0 0 0 0 0 0 0 0 0 0 0
##$RG= 90.5
##$RO= 0
##$ROUTWD1= (0..23)
0 128 2 2 2 2 2 2 0 0 0 0 0 0 0 0 0 0 0 0 1 1 0 0
##$ROUTWD2= (0..23)
0 2 2 2 2 2 2 2 0 0 0 0 0 0 0 0 0 0 1 0 1 1 0 0
##$RSEL= (0..15)
0 1 2 3 0 0 0 0 0 0 0 0 0 0 0 0
##$S= (0..7)
83 4 83 83 83 83 83 83
##$SELREC= (0..9)
0 0 0 0 0 0 0 0 0 0
##$SFO1= 850.33403245
##$SFO2= 213.826232087067
##$SFO3= 86.1734875013245
##$SFO4= 850.333998452461
##$SFO5= 850.333998452461
##$SFO6= 850.333998452461
##$SFO7= 850.333998452461
##$SFO8= 850.333998452461
##$SOLVENT= <H2O+D2O>
##$SOLVOLD= <off>
##$SP= (0..63)
1 42.67608 3.22 4.3 3.22 4.3 3 4.3 3 7.3 5.37 48.69667 5 6.55 120 14 7.3
7.3 120 150 150 150 150 34.67371 26.26694 37.17248 23.73279 37.17248 27.06845
27.06845 13.65042 120 120 120 120 120 120 120 120 120 120 120 120 120 120
120 120 120 120 120 120 120 120 120 120 120 120 120 120 120 120 120 120
120
##$SPECTR= 0
##$SPINCNT= 0
##$SPNAM= (0..63)
<gauss> <Squa100.1000> <G4.256> <Q3.1000> <G4.256> <Q3.1000> <G4tr.256>
<Q3.1000> <G4tr.256> <Q3.1000> <Q5.1000> <Sinc1.1000> <Q5tr.1000> <Crp80,0.5,20.1>
<Crp48,1.5,20.2> <Q3.1000> <Q3.1000> <Q3.1000> <Crp60_xfilt.2> <Iburp2.1000>
<Q3.1000> <Reburp.1000> <0.0> <Pc9_4_120.1000> <Rsnob.1000> <Pc9_4_90.1000>
<Reburp.1000> <Pc9_4_90.1000> <Eburp2.1000> <Eburp2tr.1000> <Bip720,50,20.1>
<Crp48,1.5,20.2> <Gaus1_180i.1000> <Q3.1000> <0.0> <0.0> <0.0> <0.0> <>
<> <> <> <> <> <> <> <> <> <> <> <> <> <> <> <> <> <> <> <> <> <> <> <>
<>
##$SPOAL= (0..63)
0.5 0.5 0.5 1 0.5 1 0.5 1 0.5 0 0.5 0.5 1 0.5 1 0.5 0 0 0.5 0.5 1 0.5 0.5
1 0.5 1 0.5 0 1 0 0.5 0.5 0.5 0 1 0.5 0.5 0.5 0.5 0.5 0.5 0.5 0.5 0.5 0.5
0.5 0.5 0.5 0.5 0.5 0.5 0.5 0.5 0.5 0.5 0.5 0.5 0.5 0.5 0.5 0.5 0.5 0.5
0.5
##$SPOFFS= (0..63)
0 0 0 0 0 0 0 0 0 0 0 0 0 0 0 0 0 0 0 0 0 0 0 0 0 0 0 0 0 0 0 0 0 0 0 0
0 0 0 0 0 0 0 0 0 0 0 0 0 0 0 0 0 0 0 0 0 0 0 0 0 0 0 0
##$SPPEX= (0..63)
0 0 0 0 0 0 0 0 0 0 0 0 0 0 0 0 0 0 0 0 0 0 0 0 0 0 0 0 0 0 0 0 0 0 0 0
0 0 0 0 0 0 0 0 0 0 0 0 0 0 0 0 0 0 0 0 0 0 0 0 0 0 0 0
##$SPW= (0..63)
0 0.0010401 208 208 208 208 208 208 208 21.5 19 0.00023435 19.6 115 57.405
34.836 21.5 21.5 34.483 10.557 208 6.7965 0 0.033012 0.11391 0.024316 0.41017
0.024316 0.19016 0.19016 4.1862 14.351 6.0914e-06 21.5 0 0 0 0 0 0 0 0
0 0 0 0 0 0 0 0 0 0 0 0 0 0 0 0 0 0 0 0 0 0
##$SUBNAM= (0..9)
<""> <""> <""> <""> <""> <""> <""> <""> <""> <"">
##$SW= 12.0000861346839
##$SWIBOX= (0..19)
0 1 2 4 0 0 0 0 0 0 0 0 0 0 0 0 0 0 0 0
##$SW_h= 10204.0816326531
##$SWfinal= 0
##$TD= 2048
##$TD0= 1
##$TE= 303.0151
##$TE1= 300
##$TE2= 300
##$TE3= 300
##$TE4= 300
##$TEG= 300
##$TE_PIDX= 0
##$TE_STAB= (0..9)
0 0 0 0 0 0 0 0 0 0
##$TL= (0..7)
0 120 120 120 120 120 120 120
##$TUNHIN= 0
##$TUNHOUT= 0
##$TUNXOUT= 0
##$USERA1= <user>
##$USERA2= <user>
##$USERA3= <user>
##$USERA4= <user>
##$USERA5= <user>
##$V9= 5
##$VALIST= <valist>
##$VCLIST= <CCCCCCCCCCCCCCC>
##$VD= 0
##$VDLIST= <DDDDDDDDDDDDDDD>
##$VPLIST= <PPPPPPPPPPPPPPP>
##$VTLIST= <TTTTTTTTTTTTTTT>
##$WBST= 1024
##$WBSW= 20
##$XGAIN= (0..3)
0 0 0 0
##$XL= 0
##$YL= 0
##$YMAX_a= 56957
##$YMIN_a= -55482
##$ZGOPTNS= <>
##$ZL1= 120
##$ZL2= 120
##$ZL3= 120
##$ZL4= 120
##END=
