# Supplementary material for: Evolution of intrinsically disordered regions in vertebrate galectins for phase separation
Source: EMBO Rep. 2026 Feb 2;27(5):1254–69. doi: 10.1038/s44319-026-00692-w (PMC12979664; doi:10.1038/s44319-026-00692-w)
Supplement: Supplementary file 9 — Source data Fig. 3 [file 44319_2026_692_MOESM9_ESM.zip › FIG_3/3D/fish_flvsCRD.dat]

88 0
89 0
90 0.00599333
91 0.0418057
92 0.0204137
94 0.0133634
95 0.0118533
96 0.00710634
98 0.0222279
99 0.0218215
100 0.0335932
101 0
102 0.00250599
104 0.00604152
105 0.00990051
106 0.0123968
107 0.00874643
108 0.0114856
109 0.00655134
110 0.0299002
111 0.0194093
112 0.00392173
113 0.00528015
114 0.00303645
115 0.00072111
117 0.00277849
118 0.00316228
119 0.00278927
120 0.00509902
121 0.00577754
122 0.00452769
123 0.00254951
124 0.00438406
125 0.0100409
126 0.00487647
127 0.00436807
128 0.00196977
130 0.00141421
131 0.00393954
132 0.00380789
133 0.00419762
134 0.0050774
135 0.00579828
136 0.00594811
138 0.00510098
139 0.00072111
140 0.00172627
141 0.00632456
143 0.00296985
144 0.00319061
146 0.00210238
147 0.00250599
148 0
149 0.00552268
150 0.00220907
151 0.0046669
152 0.00152315
153 0.00282843
154 0.00487647
155 0.00142127
156 0.00072111
157 0.00374433
158 0.00823286
159 0.00555698
160 0.003
161 0.0065192
162 0.00551543
163 0.00420476
164 0.0070342
166 0.00158114
167 0.00978366
170 0.00263059
173 0.00566392
175 0.00155563
177 0.0218765
178 0.0129035
179 0.0151585
180 0.014425
181 0.0219754
182 0.0146294
183 0.0127781
184 0.00714003
185 0.00942444
186 0.00675426
187 0.021882
188 0.0811115
189 0.058898
191 0.0136704
192 0.0221183
193 0.0197464
195 0.0115117
196 0.0130698
197 0.0147146
198 0.0139463
199 0
200 0.00796116
201 0.0017088
202 0.010316
203 0.0121004
204 0.00961873
205 0.0107042
206 0.00424264
207 0.0100499
208 0.0118962
209 0.0155235
210 0.00594811
211 0.00975295
212 0.00144222
213 0.00715681
214 0.00530848
215 0.00461736
216 0.00590931
217 0.001
218 0.00646375
219 0.00277849
220 0.0101242
222 0
223 0.00456946
224 0.0416332
225 0.0109142
226 0.0139463
227 0
228 0.0210219
