# Supplementary material for: Evolution of intrinsically disordered regions in vertebrate galectins for phase separation
Source: EMBO Rep. 2026 Feb 2;27(5):1254–69. doi: 10.1038/s44319-026-00692-w (PMC12979664; doi:10.1038/s44319-026-00692-w)
Supplement: Supplementary file 9 — Source data Fig. 3 [file 44319_2026_692_MOESM9_ESM.zip › FIG_3/3H/cf_R2R1_fCRD.agr]

# Grace project file
#
@version 50125
@page size 792, 612
@page scroll 5%
@page inout 5%
@link page off
@map font 8 to "Courier", "Courier"
@map font 10 to "Courier-Bold", "Courier-Bold"
@map font 11 to "Courier-BoldOblique", "Courier-BoldOblique"
@map font 9 to "Courier-Oblique", "Courier-Oblique"
@map font 4 to "Helvetica", "Helvetica"
@map font 6 to "Helvetica-Bold", "Helvetica-Bold"
@map font 7 to "Helvetica-BoldOblique", "Helvetica-BoldOblique"
@map font 5 to "Helvetica-Oblique", "Helvetica-Oblique"
@map font 18 to "NimbusMonoL-Bold", "NimbusMonoL-Bold"
@map font 19 to "NimbusMonoL-BoldOblique", "NimbusMonoL-BoldOblique"
@map font 20 to "NimbusMonoL-Regular", "NimbusMonoL-Regular"
@map font 21 to "NimbusMonoL-RegularOblique", "NimbusMonoL-RegularOblique"
@map font 22 to "NimbusMonoPS-Bold", "NimbusMonoPS-Bold"
@map font 23 to "NimbusMonoPS-BoldItalic", "NimbusMonoPS-BoldItalic"
@map font 24 to "NimbusMonoPS-Italic", "NimbusMonoPS-Italic"
@map font 25 to "NimbusMonoPS-Regular", "NimbusMonoPS-Regular"
@map font 26 to "NimbusRoman-Bold", "NimbusRoman-Bold"
@map font 27 to "NimbusRoman-BoldItalic", "NimbusRoman-BoldItalic"
@map font 28 to "NimbusRoman-Italic", "NimbusRoman-Italic"
@map font 29 to "NimbusRoman-Regular", "NimbusRoman-Regular"
@map font 30 to "NimbusRomanNo9L-Medium", "NimbusRomanNo9L-Medium"
@map font 31 to "NimbusRomanNo9L-MediumItalic", "NimbusRomanNo9L-MediumItalic"
@map font 32 to "NimbusRomanNo9L-Regular", "NimbusRomanNo9L-Regular"
@map font 33 to "NimbusRomanNo9L-RegularItalic", "NimbusRomanNo9L-RegularItalic"
@map font 34 to "NimbusSans-Bold", "NimbusSans-Bold"
@map font 35 to "NimbusSans-BoldItalic", "NimbusSans-BoldItalic"
@map font 36 to "NimbusSans-Italic", "NimbusSans-Italic"
@map font 37 to "NimbusSans-Regular", "NimbusSans-Regular"
@map font 38 to "NimbusSansL-Bold", "NimbusSansL-Bold"
@map font 39 to "NimbusSansL-BoldCondensed", "NimbusSansL-BoldCondensed"
@map font 40 to "NimbusSansL-BoldCondensedItalic", "NimbusSansL-BoldCondensedItalic"
@map font 41 to "NimbusSansL-BoldItalic", "NimbusSansL-BoldItalic"
@map font 42 to "NimbusSansL-Regular", "NimbusSansL-Regular"
@map font 43 to "NimbusSansL-RegularCondensed", "NimbusSansL-RegularCondensed"
@map font 44 to "NimbusSansL-RegularCondensedItalic", "NimbusSansL-RegularCondensedItalic"
@map font 45 to "NimbusSansL-RegularItalic", "NimbusSansL-RegularItalic"
@map font 46 to "NimbusSansNarrow-Bold", "NimbusSansNarrow-Bold"
@map font 47 to "NimbusSansNarrow-BoldOblique", "NimbusSansNarrow-BoldOblique"
@map font 48 to "NimbusSansNarrow-Oblique", "NimbusSansNarrow-Oblique"
@map font 49 to "NimbusSansNarrow-Regular", "NimbusSansNarrow-Regular"
@map font 50 to "P052-Bold", "P052-Bold"
@map font 51 to "P052-BoldItalic", "P052-BoldItalic"
@map font 52 to "P052-Italic", "P052-Italic"
@map font 53 to "P052-Roman", "P052-Roman"
@map font 54 to "StandardSymbolsL-Regular", "StandardSymbolsL-Regular"
@map font 55 to "StandardSymbolsPS-Regular", "StandardSymbolsPS-Regular"
@map font 12 to "Symbol", "Symbol"
@map font 2 to "Times-Bold", "Times-Bold"
@map font 3 to "Times-BoldItalic", "Times-BoldItalic"
@map font 1 to "Times-Italic", "Times-Italic"
@map font 0 to "Times-Roman", "Times-Roman"
@map font 61 to "URWBookman-Demi", "URWBookman-Demi"
@map font 62 to "URWBookman-DemiItalic", "URWBookman-DemiItalic"
@map font 63 to "URWBookman-Light", "URWBookman-Light"
@map font 64 to "URWBookman-LightItalic", "URWBookman-LightItalic"
@map font 65 to "URWBookmanL-DemiBold", "URWBookmanL-DemiBold"
@map font 66 to "URWBookmanL-DemiBoldItalic", "URWBookmanL-DemiBoldItalic"
@map font 67 to "URWBookmanL-Light", "URWBookmanL-Light"
@map font 68 to "URWBookmanL-LightItalic", "URWBookmanL-LightItalic"
@map font 69 to "URWChanceryL-MediumItalic", "URWChanceryL-MediumItalic"
@map font 70 to "URWGothic-Book", "URWGothic-Book"
@map font 71 to "URWGothic-BookOblique", "URWGothic-BookOblique"
@map font 72 to "URWGothic-Demi", "URWGothic-Demi"
@map font 73 to "URWGothic-DemiOblique", "URWGothic-DemiOblique"
@map font 74 to "URWGothicL-Book", "URWGothicL-Book"
@map font 75 to "URWGothicL-BookOblique", "URWGothicL-BookOblique"
@map font 76 to "URWGothicL-Demi", "URWGothicL-Demi"
@map font 77 to "URWGothicL-DemiOblique", "URWGothicL-DemiOblique"
@map font 78 to "URWPalladioL-Bold", "URWPalladioL-Bold"
@map font 79 to "URWPalladioL-BoldItalic", "URWPalladioL-BoldItalic"
@map font 80 to "URWPalladioL-Italic", "URWPalladioL-Italic"
@map font 81 to "URWPalladioL-Roman", "URWPalladioL-Roman"
@map font 82 to "Z003-MediumItalic", "Z003-MediumItalic"
@map font 13 to "ZapfDingbats", "ZapfDingbats"
@map color 0 to (255, 255, 255), "white"
@map color 1 to (0, 0, 0), "black"
@map color 2 to (255, 0, 0), "red"
@map color 3 to (0, 255, 0), "green"
@map color 4 to (0, 0, 255), "blue"
@map color 5 to (255, 255, 0), "yellow"
@map color 6 to (188, 143, 143), "brown"
@map color 7 to (220, 220, 220), "grey"
@map color 8 to (148, 0, 211), "violet"
@map color 9 to (0, 255, 255), "cyan"
@map color 10 to (255, 0, 255), "magenta"
@map color 11 to (255, 165, 0), "orange"
@map color 12 to (114, 33, 188), "indigo"
@map color 13 to (103, 7, 72), "maroon"
@map color 14 to (64, 224, 208), "turquoise"
@map color 15 to (0, 139, 0), "green4"
@reference date 0
@date wrap off
@date wrap year 1950
@default linewidth 1.0
@default linestyle 1
@default color 1
@default pattern 1
@default font 0
@default char size 1.000000
@default symbol size 1.000000
@default sformat "%.8g"
@background color 0
@page background fill on
@timestamp off
@timestamp 0.03, 0.03
@timestamp color 1
@timestamp rot 0
@timestamp font 0
@timestamp char size 1.000000
@timestamp def "Fri Jun 30 16:36:32 2023"
@r0 off
@link r0 to g0
@r0 type above
@r0 linestyle 1
@r0 linewidth 1.0
@r0 color 1
@r0 line 0, 0, 0, 0
@r1 off
@link r1 to g0
@r1 type above
@r1 linestyle 1
@r1 linewidth 1.0
@r1 color 1
@r1 line 0, 0, 0, 0
@r2 off
@link r2 to g0
@r2 type above
@r2 linestyle 1
@r2 linewidth 1.0
@r2 color 1
@r2 line 0, 0, 0, 0
@r3 off
@link r3 to g0
@r3 type above
@r3 linestyle 1
@r3 linewidth 1.0
@r3 color 1
@r3 line 0, 0, 0, 0
@r4 off
@link r4 to g0
@r4 type above
@r4 linestyle 1
@r4 linewidth 1.0
@r4 color 1
@r4 line 0, 0, 0, 0
@g0 on
@g0 hidden false
@g0 type XY
@g0 stacked false
@g0 bar hgap 0.000000
@g0 fixedpoint off
@g0 fixedpoint type 0
@g0 fixedpoint xy 0.000000, 0.000000
@g0 fixedpoint format general general
@g0 fixedpoint prec 6, 6
@with g0
@    world 0, 0, 51, 2.2
@    stack world 0, 0, 0, 0
@    znorm 1
@    view 0.150000, 0.732353, 0.601872, 0.850000
@    title ""
@    title font 0
@    title size 1.500000
@    title color 1
@    subtitle ""
@    subtitle font 0
@    subtitle size 1.000000
@    subtitle color 1
@    xaxes scale Normal
@    yaxes scale Normal
@    xaxes invert off
@    yaxes invert off
@    xaxis  on
@    xaxis  type zero false
@    xaxis  offset 0.000000 , 0.000000
@    xaxis  bar on
@    xaxis  bar color 1
@    xaxis  bar linestyle 1
@    xaxis  bar linewidth 1.0
@    xaxis  label ""
@    xaxis  label layout para
@    xaxis  label place auto
@    xaxis  label char size 1.000000
@    xaxis  label font 0
@    xaxis  label color 1
@    xaxis  label place normal
@    xaxis  tick on
@    xaxis  tick major 50
@    xaxis  tick minor ticks 0
@    xaxis  tick default 6
@    xaxis  tick place rounded true
@    xaxis  tick out
@    xaxis  tick major size 0.250000
@    xaxis  tick major color 1
@    xaxis  tick major linewidth 1.0
@    xaxis  tick major linestyle 1
@    xaxis  tick major grid off
@    xaxis  tick minor color 1
@    xaxis  tick minor linewidth 1.0
@    xaxis  tick minor linestyle 1
@    xaxis  tick minor grid off
@    xaxis  tick minor size 0.250000
@    xaxis  ticklabel on
@    xaxis  ticklabel format general
@    xaxis  ticklabel prec 5
@    xaxis  ticklabel formula ""
@    xaxis  ticklabel append ""
@    xaxis  ticklabel prepend ""
@    xaxis  ticklabel angle 0
@    xaxis  ticklabel skip 0
@    xaxis  ticklabel stagger 0
@    xaxis  ticklabel place normal
@    xaxis  ticklabel offset auto
@    xaxis  ticklabel offset 0.000000 , 0.010000
@    xaxis  ticklabel start type auto
@    xaxis  ticklabel start 0.000000
@    xaxis  ticklabel stop type auto
@    xaxis  ticklabel stop 0.000000
@    xaxis  ticklabel char size 1.000000
@    xaxis  ticklabel font 0
@    xaxis  ticklabel color 1
@    xaxis  tick place normal
@    xaxis  tick spec type none
@    yaxis  on
@    yaxis  type zero false
@    yaxis  offset 0.000000 , 0.000000
@    yaxis  bar on
@    yaxis  bar color 1
@    yaxis  bar linestyle 1
@    yaxis  bar linewidth 1.0
@    yaxis  label ""
@    yaxis  label layout para
@    yaxis  label place auto
@    yaxis  label char size 1.000000
@    yaxis  label font 0
@    yaxis  label color 1
@    yaxis  label place normal
@    yaxis  tick on
@    yaxis  tick major 1
@    yaxis  tick minor ticks 0
@    yaxis  tick default 6
@    yaxis  tick place rounded true
@    yaxis  tick out
@    yaxis  tick major size 0.250000
@    yaxis  tick major color 1
@    yaxis  tick major linewidth 1.0
@    yaxis  tick major linestyle 1
@    yaxis  tick major grid off
@    yaxis  tick minor color 1
@    yaxis  tick minor linewidth 1.0
@    yaxis  tick minor linestyle 1
@    yaxis  tick minor grid off
@    yaxis  tick minor size 0.250000
@    yaxis  ticklabel on
@    yaxis  ticklabel format general
@    yaxis  ticklabel prec 5
@    yaxis  ticklabel formula ""
@    yaxis  ticklabel append ""
@    yaxis  ticklabel prepend ""
@    yaxis  ticklabel angle 0
@    yaxis  ticklabel skip 0
@    yaxis  ticklabel stagger 0
@    yaxis  ticklabel place normal
@    yaxis  ticklabel offset auto
@    yaxis  ticklabel offset 0.000000 , 0.010000
@    yaxis  ticklabel start type auto
@    yaxis  ticklabel start 0.000000
@    yaxis  ticklabel stop type auto
@    yaxis  ticklabel stop 0.000000
@    yaxis  ticklabel char size 1.000000
@    yaxis  ticklabel font 0
@    yaxis  ticklabel color 1
@    yaxis  tick place normal
@    yaxis  tick spec type none
@    altxaxis  off
@    altyaxis  off
@    legend on
@    legend loctype view
@    legend 0.85, 0.8
@    legend box color 1
@    legend box pattern 1
@    legend box linewidth 1.0
@    legend box linestyle 1
@    legend box fill color 0
@    legend box fill pattern 1
@    legend font 0
@    legend char size 1.000000
@    legend color 1
@    legend length 4
@    legend vgap 1
@    legend hgap 1
@    legend invert false
@    frame type 0
@    frame linestyle 1
@    frame linewidth 1.0
@    frame color 1
@    frame pattern 1
@    frame background color 0
@    frame background pattern 0
@g1 on
@g1 hidden false
@g1 type XY
@g1 stacked false
@g1 bar hgap 0.000000
@g1 fixedpoint off
@g1 fixedpoint type 0
@g1 fixedpoint xy 0.000000, 0.000000
@g1 fixedpoint format general general
@g1 fixedpoint prec 6, 6
@with g1
@    world 88, 0, 229, 2.2
@    stack world 0, 0, 0, 0
@    znorm 1
@    view 0.692246, 0.732353, 1.144118, 0.850000
@    title ""
@    title font 0
@    title size 1.500000
@    title color 1
@    subtitle ""
@    subtitle font 0
@    subtitle size 1.000000
@    subtitle color 1
@    xaxes scale Normal
@    yaxes scale Normal
@    xaxes invert off
@    yaxes invert off
@    xaxis  on
@    xaxis  type zero false
@    xaxis  offset 0.000000 , 0.000000
@    xaxis  bar on
@    xaxis  bar color 1
@    xaxis  bar linestyle 1
@    xaxis  bar linewidth 1.0
@    xaxis  label ""
@    xaxis  label layout para
@    xaxis  label place auto
@    xaxis  label char size 1.000000
@    xaxis  label font 0
@    xaxis  label color 1
@    xaxis  label place normal
@    xaxis  tick on
@    xaxis  tick major 50
@    xaxis  tick minor ticks 0
@    xaxis  tick default 6
@    xaxis  tick place rounded true
@    xaxis  tick out
@    xaxis  tick major size 0.250000
@    xaxis  tick major color 1
@    xaxis  tick major linewidth 1.0
@    xaxis  tick major linestyle 1
@    xaxis  tick major grid off
@    xaxis  tick minor color 1
@    xaxis  tick minor linewidth 1.0
@    xaxis  tick minor linestyle 1
@    xaxis  tick minor grid off
@    xaxis  tick minor size 0.250000
@    xaxis  ticklabel on
@    xaxis  ticklabel format general
@    xaxis  ticklabel prec 5
@    xaxis  ticklabel formula ""
@    xaxis  ticklabel append ""
@    xaxis  ticklabel prepend ""
@    xaxis  ticklabel angle 0
@    xaxis  ticklabel skip 0
@    xaxis  ticklabel stagger 0
@    xaxis  ticklabel place normal
@    xaxis  ticklabel offset auto
@    xaxis  ticklabel offset 0.000000 , 0.010000
@    xaxis  ticklabel start type auto
@    xaxis  ticklabel start 0.000000
@    xaxis  ticklabel stop type auto
@    xaxis  ticklabel stop 0.000000
@    xaxis  ticklabel char size 1.000000
@    xaxis  ticklabel font 0
@    xaxis  ticklabel color 1
@    xaxis  tick place normal
@    xaxis  tick spec type none
@    yaxis  on
@    yaxis  type zero false
@    yaxis  offset 0.000000 , 0.000000
@    yaxis  bar on
@    yaxis  bar color 1
@    yaxis  bar linestyle 1
@    yaxis  bar linewidth 1.0
@    yaxis  label ""
@    yaxis  label layout para
@    yaxis  label place auto
@    yaxis  label char size 1.000000
@    yaxis  label font 0
@    yaxis  label color 1
@    yaxis  label place normal
@    yaxis  tick on
@    yaxis  tick major 1
@    yaxis  tick minor ticks 0
@    yaxis  tick default 6
@    yaxis  tick place rounded true
@    yaxis  tick out
@    yaxis  tick major size 0.250000
@    yaxis  tick major color 1
@    yaxis  tick major linewidth 1.0
@    yaxis  tick major linestyle 1
@    yaxis  tick major grid off
@    yaxis  tick minor color 1
@    yaxis  tick minor linewidth 1.0
@    yaxis  tick minor linestyle 1
@    yaxis  tick minor grid off
@    yaxis  tick minor size 0.250000
@    yaxis  ticklabel on
@    yaxis  ticklabel format general
@    yaxis  ticklabel prec 5
@    yaxis  ticklabel formula ""
@    yaxis  ticklabel append ""
@    yaxis  ticklabel prepend ""
@    yaxis  ticklabel angle 0
@    yaxis  ticklabel skip 0
@    yaxis  ticklabel stagger 0
@    yaxis  ticklabel place normal
@    yaxis  ticklabel offset auto
@    yaxis  ticklabel offset 0.000000 , 0.010000
@    yaxis  ticklabel start type auto
@    yaxis  ticklabel start 0.000000
@    yaxis  ticklabel stop type auto
@    yaxis  ticklabel stop 0.000000
@    yaxis  ticklabel char size 1.000000
@    yaxis  ticklabel font 0
@    yaxis  ticklabel color 1
@    yaxis  tick place normal
@    yaxis  tick spec type none
@    altxaxis  off
@    altyaxis  off
@    legend on
@    legend loctype view
@    legend 0.5, 0.8
@    legend box color 1
@    legend box pattern 1
@    legend box linewidth 1.0
@    legend box linestyle 1
@    legend box fill color 0
@    legend box fill pattern 1
@    legend font 0
@    legend char size 1.000000
@    legend color 1
@    legend length 4
@    legend vgap 1
@    legend hgap 1
@    legend invert false
@    frame type 0
@    frame linestyle 1
@    frame linewidth 1.0
@    frame color 1
@    frame pattern 1
@    frame background color 0
@    frame background pattern 0
@    s0 hidden false
@    s0 type xydy
@    s0 symbol 1
@    s0 symbol size 0.250000
@    s0 symbol color 1
@    s0 symbol pattern 1
@    s0 symbol fill color 1
@    s0 symbol fill pattern 1
@    s0 symbol linewidth 1.0
@    s0 symbol linestyle 1
@    s0 symbol char 65
@    s0 symbol char font 0
@    s0 symbol skip 0
@    s0 line type 1
@    s0 line linestyle 1
@    s0 line linewidth 1.0
@    s0 line color 1
@    s0 line pattern 1
@    s0 baseline type 0
@    s0 baseline off
@    s0 dropline off
@    s0 fill type 0
@    s0 fill rule 0
@    s0 fill color 1
@    s0 fill pattern 1
@    s0 avalue off
@    s0 avalue type 2
@    s0 avalue char size 1.000000
@    s0 avalue font 0
@    s0 avalue color 1
@    s0 avalue rot 0
@    s0 avalue format general
@    s0 avalue prec 3
@    s0 avalue prepend ""
@    s0 avalue append ""
@    s0 avalue offset 0.000000 , 0.000000
@    s0 errorbar on
@    s0 errorbar place both
@    s0 errorbar color 1
@    s0 errorbar pattern 1
@    s0 errorbar size 0.000000
@    s0 errorbar linewidth 1.0
@    s0 errorbar linestyle 1
@    s0 errorbar riser linewidth 1.0
@    s0 errorbar riser linestyle 1
@    s0 errorbar riser clip off
@    s0 errorbar riser clip length 0.100000
@    s0 comment "Cols 1:2:3"
@    s0 legend  ""
@    s1 hidden false
@    s1 type xydy
@    s1 symbol 1
@    s1 symbol size 0.250000
@    s1 symbol color 2
@    s1 symbol pattern 1
@    s1 symbol fill color 2
@    s1 symbol fill pattern 1
@    s1 symbol linewidth 1.0
@    s1 symbol linestyle 1
@    s1 symbol char 65
@    s1 symbol char font 0
@    s1 symbol skip 0
@    s1 line type 1
@    s1 line linestyle 1
@    s1 line linewidth 1.0
@    s1 line color 2
@    s1 line pattern 1
@    s1 baseline type 0
@    s1 baseline off
@    s1 dropline off
@    s1 fill type 0
@    s1 fill rule 0
@    s1 fill color 1
@    s1 fill pattern 1
@    s1 avalue off
@    s1 avalue type 2
@    s1 avalue char size 1.000000
@    s1 avalue font 0
@    s1 avalue color 1
@    s1 avalue rot 0
@    s1 avalue format general
@    s1 avalue prec 3
@    s1 avalue prepend ""
@    s1 avalue append ""
@    s1 avalue offset 0.000000 , 0.000000
@    s1 errorbar on
@    s1 errorbar place both
@    s1 errorbar color 2
@    s1 errorbar pattern 1
@    s1 errorbar size 0.000000
@    s1 errorbar linewidth 1.0
@    s1 errorbar linestyle 1
@    s1 errorbar riser linewidth 1.0
@    s1 errorbar riser linestyle 1
@    s1 errorbar riser clip off
@    s1 errorbar riser clip length 0.100000
@    s1 comment "Cols 1:2:3"
@    s1 legend  ""
@g2 on
@g2 hidden false
@g2 type XY
@g2 stacked false
@g2 bar hgap 0.000000
@g2 fixedpoint off
@g2 fixedpoint type 0
@g2 fixedpoint xy 0.000000, 0.000000
@g2 fixedpoint format general general
@g2 fixedpoint prec 6, 6
@with g2
@    world 0, 0, 50, 52
@    stack world 0, 0, 0, 0
@    znorm 1
@    view 0.150000, 0.591176, 0.601872, 0.708824
@    title ""
@    title font 0
@    title size 1.500000
@    title color 1
@    subtitle ""
@    subtitle font 0
@    subtitle size 1.000000
@    subtitle color 1
@    xaxes scale Normal
@    yaxes scale Normal
@    xaxes invert off
@    yaxes invert off
@    xaxis  on
@    xaxis  type zero false
@    xaxis  offset 0.000000 , 0.000000
@    xaxis  bar on
@    xaxis  bar color 1
@    xaxis  bar linestyle 1
@    xaxis  bar linewidth 1.0
@    xaxis  label ""
@    xaxis  label layout para
@    xaxis  label place auto
@    xaxis  label char size 1.000000
@    xaxis  label font 0
@    xaxis  label color 1
@    xaxis  label place normal
@    xaxis  tick on
@    xaxis  tick major 50
@    xaxis  tick minor ticks 0
@    xaxis  tick default 6
@    xaxis  tick place rounded true
@    xaxis  tick out
@    xaxis  tick major size 0.250000
@    xaxis  tick major color 1
@    xaxis  tick major linewidth 1.0
@    xaxis  tick major linestyle 1
@    xaxis  tick major grid off
@    xaxis  tick minor color 1
@    xaxis  tick minor linewidth 1.0
@    xaxis  tick minor linestyle 1
@    xaxis  tick minor grid off
@    xaxis  tick minor size 0.250000
@    xaxis  ticklabel on
@    xaxis  ticklabel format general
@    xaxis  ticklabel prec 5
@    xaxis  ticklabel formula ""
@    xaxis  ticklabel append ""
@    xaxis  ticklabel prepend ""
@    xaxis  ticklabel angle 0
@    xaxis  ticklabel skip 0
@    xaxis  ticklabel stagger 0
@    xaxis  ticklabel place normal
@    xaxis  ticklabel offset auto
@    xaxis  ticklabel offset 0.000000 , 0.010000
@    xaxis  ticklabel start type auto
@    xaxis  ticklabel start 0.000000
@    xaxis  ticklabel stop type auto
@    xaxis  ticklabel stop 0.000000
@    xaxis  ticklabel char size 1.000000
@    xaxis  ticklabel font 0
@    xaxis  ticklabel color 1
@    xaxis  tick place normal
@    xaxis  tick spec type none
@    yaxis  on
@    yaxis  type zero false
@    yaxis  offset 0.000000 , 0.000000
@    yaxis  bar on
@    yaxis  bar color 1
@    yaxis  bar linestyle 1
@    yaxis  bar linewidth 1.0
@    yaxis  label ""
@    yaxis  label layout para
@    yaxis  label place auto
@    yaxis  label char size 1.000000
@    yaxis  label font 0
@    yaxis  label color 1
@    yaxis  label place normal
@    yaxis  tick on
@    yaxis  tick major 10
@    yaxis  tick minor ticks 0
@    yaxis  tick default 6
@    yaxis  tick place rounded true
@    yaxis  tick out
@    yaxis  tick major size 0.250000
@    yaxis  tick major color 1
@    yaxis  tick major linewidth 1.0
@    yaxis  tick major linestyle 1
@    yaxis  tick major grid off
@    yaxis  tick minor color 1
@    yaxis  tick minor linewidth 1.0
@    yaxis  tick minor linestyle 1
@    yaxis  tick minor grid off
@    yaxis  tick minor size 0.250000
@    yaxis  ticklabel on
@    yaxis  ticklabel format general
@    yaxis  ticklabel prec 5
@    yaxis  ticklabel formula ""
@    yaxis  ticklabel append ""
@    yaxis  ticklabel prepend ""
@    yaxis  ticklabel angle 0
@    yaxis  ticklabel skip 0
@    yaxis  ticklabel stagger 0
@    yaxis  ticklabel place normal
@    yaxis  ticklabel offset auto
@    yaxis  ticklabel offset 0.000000 , 0.010000
@    yaxis  ticklabel start type auto
@    yaxis  ticklabel start 0.000000
@    yaxis  ticklabel stop type auto
@    yaxis  ticklabel stop 0.000000
@    yaxis  ticklabel char size 1.000000
@    yaxis  ticklabel font 0
@    yaxis  ticklabel color 1
@    yaxis  tick place normal
@    yaxis  tick spec type none
@    altxaxis  off
@    altyaxis  off
@    legend on
@    legend loctype view
@    legend 0.5, 0.8
@    legend box color 1
@    legend box pattern 1
@    legend box linewidth 1.0
@    legend box linestyle 1
@    legend box fill color 0
@    legend box fill pattern 1
@    legend font 0
@    legend char size 1.000000
@    legend color 1
@    legend length 4
@    legend vgap 1
@    legend hgap 1
@    legend invert false
@    frame type 0
@    frame linestyle 1
@    frame linewidth 1.0
@    frame color 1
@    frame pattern 1
@    frame background color 0
@    frame background pattern 0
@g3 on
@g3 hidden false
@g3 type XY
@g3 stacked false
@g3 bar hgap 0.000000
@g3 fixedpoint off
@g3 fixedpoint type 0
@g3 fixedpoint xy 0.000000, 0.000000
@g3 fixedpoint format general general
@g3 fixedpoint prec 6, 6
@with g3
@    world 88, 0, 229, 52
@    stack world 0, 0, 0, 0
@    znorm 1
@    view 0.692246, 0.591176, 1.144118, 0.708824
@    title ""
@    title font 0
@    title size 1.500000
@    title color 1
@    subtitle ""
@    subtitle font 0
@    subtitle size 1.000000
@    subtitle color 1
@    xaxes scale Normal
@    yaxes scale Normal
@    xaxes invert off
@    yaxes invert off
@    xaxis  on
@    xaxis  type zero false
@    xaxis  offset 0.000000 , 0.000000
@    xaxis  bar on
@    xaxis  bar color 1
@    xaxis  bar linestyle 1
@    xaxis  bar linewidth 1.0
@    xaxis  label ""
@    xaxis  label layout para
@    xaxis  label place auto
@    xaxis  label char size 1.000000
@    xaxis  label font 0
@    xaxis  label color 1
@    xaxis  label place normal
@    xaxis  tick on
@    xaxis  tick major 50
@    xaxis  tick minor ticks 0
@    xaxis  tick default 6
@    xaxis  tick place rounded true
@    xaxis  tick out
@    xaxis  tick major size 0.250000
@    xaxis  tick major color 1
@    xaxis  tick major linewidth 1.0
@    xaxis  tick major linestyle 1
@    xaxis  tick major grid off
@    xaxis  tick minor color 1
@    xaxis  tick minor linewidth 1.0
@    xaxis  tick minor linestyle 1
@    xaxis  tick minor grid off
@    xaxis  tick minor size 0.250000
@    xaxis  ticklabel on
@    xaxis  ticklabel format general
@    xaxis  ticklabel prec 5
@    xaxis  ticklabel formula ""
@    xaxis  ticklabel append ""
@    xaxis  ticklabel prepend ""
@    xaxis  ticklabel angle 0
@    xaxis  ticklabel skip 0
@    xaxis  ticklabel stagger 0
@    xaxis  ticklabel place normal
@    xaxis  ticklabel offset auto
@    xaxis  ticklabel offset 0.000000 , 0.010000
@    xaxis  ticklabel start type auto
@    xaxis  ticklabel start 0.000000
@    xaxis  ticklabel stop type auto
@    xaxis  ticklabel stop 0.000000
@    xaxis  ticklabel char size 1.000000
@    xaxis  ticklabel font 0
@    xaxis  ticklabel color 1
@    xaxis  tick place normal
@    xaxis  tick spec type none
@    yaxis  on
@    yaxis  type zero false
@    yaxis  offset 0.000000 , 0.000000
@    yaxis  bar on
@    yaxis  bar color 1
@    yaxis  bar linestyle 1
@    yaxis  bar linewidth 1.0
@    yaxis  label ""
@    yaxis  label layout para
@    yaxis  label place auto
@    yaxis  label char size 1.000000
@    yaxis  label font 0
@    yaxis  label color 1
@    yaxis  label place normal
@    yaxis  tick on
@    yaxis  tick major 10
@    yaxis  tick minor ticks 0
@    yaxis  tick default 6
@    yaxis  tick place rounded true
@    yaxis  tick out
@    yaxis  tick major size 0.250000
@    yaxis  tick major color 1
@    yaxis  tick major linewidth 1.0
@    yaxis  tick major linestyle 1
@    yaxis  tick major grid off
@    yaxis  tick minor color 1
@    yaxis  tick minor linewidth 1.0
@    yaxis  tick minor linestyle 1
@    yaxis  tick minor grid off
@    yaxis  tick minor size 0.250000
@    yaxis  ticklabel on
@    yaxis  ticklabel format general
@    yaxis  ticklabel prec 5
@    yaxis  ticklabel formula ""
@    yaxis  ticklabel append ""
@    yaxis  ticklabel prepend ""
@    yaxis  ticklabel angle 0
@    yaxis  ticklabel skip 0
@    yaxis  ticklabel stagger 0
@    yaxis  ticklabel place normal
@    yaxis  ticklabel offset auto
@    yaxis  ticklabel offset 0.000000 , 0.010000
@    yaxis  ticklabel start type auto
@    yaxis  ticklabel start 0.000000
@    yaxis  ticklabel stop type auto
@    yaxis  ticklabel stop 0.000000
@    yaxis  ticklabel char size 1.000000
@    yaxis  ticklabel font 0
@    yaxis  ticklabel color 1
@    yaxis  tick place normal
@    yaxis  tick spec type none
@    altxaxis  off
@    altyaxis  off
@    legend on
@    legend loctype view
@    legend 0.5, 0.8
@    legend box color 1
@    legend box pattern 1
@    legend box linewidth 1.0
@    legend box linestyle 1
@    legend box fill color 0
@    legend box fill pattern 1
@    legend font 0
@    legend char size 1.000000
@    legend color 1
@    legend length 4
@    legend vgap 1
@    legend hgap 1
@    legend invert false
@    frame type 0
@    frame linestyle 1
@    frame linewidth 1.0
@    frame color 1
@    frame pattern 1
@    frame background color 0
@    frame background pattern 0
@    s0 hidden false
@    s0 type xydy
@    s0 symbol 1
@    s0 symbol size 0.250000
@    s0 symbol color 1
@    s0 symbol pattern 1
@    s0 symbol fill color 1
@    s0 symbol fill pattern 1
@    s0 symbol linewidth 1.0
@    s0 symbol linestyle 1
@    s0 symbol char 65
@    s0 symbol char font 0
@    s0 symbol skip 0
@    s0 line type 1
@    s0 line linestyle 1
@    s0 line linewidth 1.0
@    s0 line color 1
@    s0 line pattern 1
@    s0 baseline type 0
@    s0 baseline off
@    s0 dropline off
@    s0 fill type 0
@    s0 fill rule 0
@    s0 fill color 1
@    s0 fill pattern 1
@    s0 avalue off
@    s0 avalue type 2
@    s0 avalue char size 1.000000
@    s0 avalue font 0
@    s0 avalue color 1
@    s0 avalue rot 0
@    s0 avalue format general
@    s0 avalue prec 3
@    s0 avalue prepend ""
@    s0 avalue append ""
@    s0 avalue offset 0.000000 , 0.000000
@    s0 errorbar on
@    s0 errorbar place both
@    s0 errorbar color 1
@    s0 errorbar pattern 1
@    s0 errorbar size 0.000000
@    s0 errorbar linewidth 1.0
@    s0 errorbar linestyle 1
@    s0 errorbar riser linewidth 1.0
@    s0 errorbar riser linestyle 1
@    s0 errorbar riser clip off
@    s0 errorbar riser clip length 0.100000
@    s0 comment "Cols 1:2:3"
@    s0 legend  ""
@    s1 hidden false
@    s1 type xydy
@    s1 symbol 1
@    s1 symbol size 0.250000
@    s1 symbol color 2
@    s1 symbol pattern 1
@    s1 symbol fill color 2
@    s1 symbol fill pattern 1
@    s1 symbol linewidth 1.0
@    s1 symbol linestyle 1
@    s1 symbol char 65
@    s1 symbol char font 0
@    s1 symbol skip 0
@    s1 line type 1
@    s1 line linestyle 1
@    s1 line linewidth 1.0
@    s1 line color 2
@    s1 line pattern 1
@    s1 baseline type 0
@    s1 baseline off
@    s1 dropline off
@    s1 fill type 0
@    s1 fill rule 0
@    s1 fill color 1
@    s1 fill pattern 1
@    s1 avalue off
@    s1 avalue type 2
@    s1 avalue char size 1.000000
@    s1 avalue font 0
@    s1 avalue color 1
@    s1 avalue rot 0
@    s1 avalue format general
@    s1 avalue prec 3
@    s1 avalue prepend ""
@    s1 avalue append ""
@    s1 avalue offset 0.000000 , 0.000000
@    s1 errorbar on
@    s1 errorbar place both
@    s1 errorbar color 2
@    s1 errorbar pattern 1
@    s1 errorbar size 0.000000
@    s1 errorbar linewidth 1.0
@    s1 errorbar linestyle 1
@    s1 errorbar riser linewidth 1.0
@    s1 errorbar riser linestyle 1
@    s1 errorbar riser clip off
@    s1 errorbar riser clip length 0.100000
@    s1 comment "Cols 1:2:3"
@    s1 legend  ""
@g4 on
@g4 hidden false
@g4 type XY
@g4 stacked false
@g4 bar hgap 0.000000
@g4 fixedpoint off
@g4 fixedpoint type 0
@g4 fixedpoint xy 0.000000, 0.000000
@g4 fixedpoint format general general
@g4 fixedpoint prec 6, 6
@with g4
@    world 0, 0, 50, 55
@    stack world 0, 0, 0, 0
@    znorm 1
@    view 0.150000, 0.450000, 0.601872, 0.567647
@    title ""
@    title font 0
@    title size 1.500000
@    title color 1
@    subtitle ""
@    subtitle font 0
@    subtitle size 1.000000
@    subtitle color 1
@    xaxes scale Normal
@    yaxes scale Normal
@    xaxes invert off
@    yaxes invert off
@    xaxis  on
@    xaxis  type zero false
@    xaxis  offset 0.000000 , 0.000000
@    xaxis  bar on
@    xaxis  bar color 1
@    xaxis  bar linestyle 1
@    xaxis  bar linewidth 1.0
@    xaxis  label ""
@    xaxis  label layout para
@    xaxis  label place auto
@    xaxis  label char size 1.000000
@    xaxis  label font 0
@    xaxis  label color 1
@    xaxis  label place normal
@    xaxis  tick on
@    xaxis  tick major 10
@    xaxis  tick minor ticks 0
@    xaxis  tick default 6
@    xaxis  tick place rounded true
@    xaxis  tick out
@    xaxis  tick major size 0.250000
@    xaxis  tick major color 1
@    xaxis  tick major linewidth 1.0
@    xaxis  tick major linestyle 1
@    xaxis  tick major grid off
@    xaxis  tick minor color 1
@    xaxis  tick minor linewidth 1.0
@    xaxis  tick minor linestyle 1
@    xaxis  tick minor grid off
@    xaxis  tick minor size 0.250000
@    xaxis  ticklabel on
@    xaxis  ticklabel format general
@    xaxis  ticklabel prec 5
@    xaxis  ticklabel formula ""
@    xaxis  ticklabel append ""
@    xaxis  ticklabel prepend ""
@    xaxis  ticklabel angle 0
@    xaxis  ticklabel skip 0
@    xaxis  ticklabel stagger 0
@    xaxis  ticklabel place normal
@    xaxis  ticklabel offset auto
@    xaxis  ticklabel offset 0.000000 , 0.010000
@    xaxis  ticklabel start type auto
@    xaxis  ticklabel start 0.000000
@    xaxis  ticklabel stop type auto
@    xaxis  ticklabel stop 0.000000
@    xaxis  ticklabel char size 1.000000
@    xaxis  ticklabel font 0
@    xaxis  ticklabel color 1
@    xaxis  tick place normal
@    xaxis  tick spec type none
@    yaxis  on
@    yaxis  type zero false
@    yaxis  offset 0.000000 , 0.000000
@    yaxis  bar on
@    yaxis  bar color 1
@    yaxis  bar linestyle 1
@    yaxis  bar linewidth 1.0
@    yaxis  label ""
@    yaxis  label layout para
@    yaxis  label place auto
@    yaxis  label char size 1.000000
@    yaxis  label font 0
@    yaxis  label color 1
@    yaxis  label place normal
@    yaxis  tick on
@    yaxis  tick major 10
@    yaxis  tick minor ticks 0
@    yaxis  tick default 6
@    yaxis  tick place rounded true
@    yaxis  tick out
@    yaxis  tick major size 0.250000
@    yaxis  tick major color 1
@    yaxis  tick major linewidth 1.0
@    yaxis  tick major linestyle 1
@    yaxis  tick major grid off
@    yaxis  tick minor color 1
@    yaxis  tick minor linewidth 1.0
@    yaxis  tick minor linestyle 1
@    yaxis  tick minor grid off
@    yaxis  tick minor size 0.250000
@    yaxis  ticklabel on
@    yaxis  ticklabel format general
@    yaxis  ticklabel prec 5
@    yaxis  ticklabel formula ""
@    yaxis  ticklabel append ""
@    yaxis  ticklabel prepend ""
@    yaxis  ticklabel angle 0
@    yaxis  ticklabel skip 0
@    yaxis  ticklabel stagger 0
@    yaxis  ticklabel place normal
@    yaxis  ticklabel offset auto
@    yaxis  ticklabel offset 0.000000 , 0.010000
@    yaxis  ticklabel start type auto
@    yaxis  ticklabel start 0.000000
@    yaxis  ticklabel stop type auto
@    yaxis  ticklabel stop 0.000000
@    yaxis  ticklabel char size 1.000000
@    yaxis  ticklabel font 0
@    yaxis  ticklabel color 1
@    yaxis  tick place normal
@    yaxis  tick spec type none
@    altxaxis  off
@    altyaxis  off
@    legend on
@    legend loctype view
@    legend 0.5, 0.8
@    legend box color 1
@    legend box pattern 1
@    legend box linewidth 1.0
@    legend box linestyle 1
@    legend box fill color 0
@    legend box fill pattern 1
@    legend font 0
@    legend char size 1.000000
@    legend color 1
@    legend length 4
@    legend vgap 1
@    legend hgap 1
@    legend invert false
@    frame type 0
@    frame linestyle 1
@    frame linewidth 1.0
@    frame color 1
@    frame pattern 1
@    frame background color 0
@    frame background pattern 0
@g5 on
@g5 hidden false
@g5 type XY
@g5 stacked false
@g5 bar hgap 0.000000
@g5 fixedpoint off
@g5 fixedpoint type 0
@g5 fixedpoint xy 0.000000, 0.000000
@g5 fixedpoint format general general
@g5 fixedpoint prec 6, 6
@with g5
@    world 88, 0, 229, 55
@    stack world 0, 0, 0, 0
@    znorm 1
@    view 0.692246, 0.450000, 1.144118, 0.567647
@    title ""
@    title font 0
@    title size 1.500000
@    title color 1
@    subtitle ""
@    subtitle font 0
@    subtitle size 1.000000
@    subtitle color 1
@    xaxes scale Normal
@    yaxes scale Normal
@    xaxes invert off
@    yaxes invert off
@    xaxis  on
@    xaxis  type zero false
@    xaxis  offset 0.000000 , 0.000000
@    xaxis  bar on
@    xaxis  bar color 1
@    xaxis  bar linestyle 1
@    xaxis  bar linewidth 1.0
@    xaxis  label ""
@    xaxis  label layout para
@    xaxis  label place auto
@    xaxis  label char size 1.000000
@    xaxis  label font 0
@    xaxis  label color 1
@    xaxis  label place normal
@    xaxis  tick on
@    xaxis  tick major 50
@    xaxis  tick minor ticks 0
@    xaxis  tick default 6
@    xaxis  tick place rounded true
@    xaxis  tick out
@    xaxis  tick major size 0.250000
@    xaxis  tick major color 1
@    xaxis  tick major linewidth 1.0
@    xaxis  tick major linestyle 1
@    xaxis  tick major grid off
@    xaxis  tick minor color 1
@    xaxis  tick minor linewidth 1.0
@    xaxis  tick minor linestyle 1
@    xaxis  tick minor grid off
@    xaxis  tick minor size 0.250000
@    xaxis  ticklabel on
@    xaxis  ticklabel format general
@    xaxis  ticklabel prec 5
@    xaxis  ticklabel formula ""
@    xaxis  ticklabel append ""
@    xaxis  ticklabel prepend ""
@    xaxis  ticklabel angle 0
@    xaxis  ticklabel skip 0
@    xaxis  ticklabel stagger 0
@    xaxis  ticklabel place normal
@    xaxis  ticklabel offset auto
@    xaxis  ticklabel offset 0.000000 , 0.010000
@    xaxis  ticklabel start type auto
@    xaxis  ticklabel start 0.000000
@    xaxis  ticklabel stop type auto
@    xaxis  ticklabel stop 0.000000
@    xaxis  ticklabel char size 1.000000
@    xaxis  ticklabel font 0
@    xaxis  ticklabel color 1
@    xaxis  tick place normal
@    xaxis  tick spec type none
@    yaxis  on
@    yaxis  type zero false
@    yaxis  offset 0.000000 , 0.000000
@    yaxis  bar on
@    yaxis  bar color 1
@    yaxis  bar linestyle 1
@    yaxis  bar linewidth 1.0
@    yaxis  label ""
@    yaxis  label layout para
@    yaxis  label place auto
@    yaxis  label char size 1.000000
@    yaxis  label font 0
@    yaxis  label color 1
@    yaxis  label place normal
@    yaxis  tick on
@    yaxis  tick major 10
@    yaxis  tick minor ticks 0
@    yaxis  tick default 6
@    yaxis  tick place rounded true
@    yaxis  tick out
@    yaxis  tick major size 0.250000
@    yaxis  tick major color 1
@    yaxis  tick major linewidth 1.0
@    yaxis  tick major linestyle 1
@    yaxis  tick major grid off
@    yaxis  tick minor color 1
@    yaxis  tick minor linewidth 1.0
@    yaxis  tick minor linestyle 1
@    yaxis  tick minor grid off
@    yaxis  tick minor size 0.250000
@    yaxis  ticklabel on
@    yaxis  ticklabel format general
@    yaxis  ticklabel prec 5
@    yaxis  ticklabel formula ""
@    yaxis  ticklabel append ""
@    yaxis  ticklabel prepend ""
@    yaxis  ticklabel angle 0
@    yaxis  ticklabel skip 0
@    yaxis  ticklabel stagger 0
@    yaxis  ticklabel place normal
@    yaxis  ticklabel offset auto
@    yaxis  ticklabel offset 0.000000 , 0.010000
@    yaxis  ticklabel start type auto
@    yaxis  ticklabel start 0.000000
@    yaxis  ticklabel stop type auto
@    yaxis  ticklabel stop 0.000000
@    yaxis  ticklabel char size 1.000000
@    yaxis  ticklabel font 0
@    yaxis  ticklabel color 1
@    yaxis  tick place normal
@    yaxis  tick spec type none
@    altxaxis  off
@    altyaxis  off
@    legend on
@    legend loctype view
@    legend 0.5, 0.8
@    legend box color 1
@    legend box pattern 1
@    legend box linewidth 1.0
@    legend box linestyle 1
@    legend box fill color 0
@    legend box fill pattern 1
@    legend font 0
@    legend char size 1.000000
@    legend color 1
@    legend length 4
@    legend vgap 1
@    legend hgap 1
@    legend invert false
@    frame type 0
@    frame linestyle 1
@    frame linewidth 1.0
@    frame color 1
@    frame pattern 1
@    frame background color 0
@    frame background pattern 0
@    s0 hidden false
@    s0 type bar
@    s0 symbol 0
@    s0 symbol size 0.100000
@    s0 symbol color 6
@    s0 symbol pattern 1
@    s0 symbol fill color 6
@    s0 symbol fill pattern 1
@    s0 symbol linewidth 1.0
@    s0 symbol linestyle 1
@    s0 symbol char 65
@    s0 symbol char font 0
@    s0 symbol skip 0
@    s0 line type 1
@    s0 line linestyle 0
@    s0 line linewidth 1.0
@    s0 line color 6
@    s0 line pattern 1
@    s0 baseline type 0
@    s0 baseline off
@    s0 dropline off
@    s0 fill type 0
@    s0 fill rule 0
@    s0 fill color 1
@    s0 fill pattern 1
@    s0 avalue off
@    s0 avalue type 2
@    s0 avalue char size 1.000000
@    s0 avalue font 0
@    s0 avalue color 1
@    s0 avalue rot 0
@    s0 avalue format general
@    s0 avalue prec 3
@    s0 avalue prepend ""
@    s0 avalue append ""
@    s0 avalue offset 0.000000 , 0.000000
@    s0 errorbar on
@    s0 errorbar place both
@    s0 errorbar color 6
@    s0 errorbar pattern 1
@    s0 errorbar size 1.000000
@    s0 errorbar linewidth 1.0
@    s0 errorbar linestyle 1
@    s0 errorbar riser linewidth 1.0
@    s0 errorbar riser linestyle 1
@    s0 errorbar riser clip off
@    s0 errorbar riser clip length 0.100000
@    s0 comment "Cols 1:2"
@    s0 legend  ""
@    s1 hidden false
@    s1 type xydy
@    s1 symbol 1
@    s1 symbol size 0.250000
@    s1 symbol color 1
@    s1 symbol pattern 1
@    s1 symbol fill color 1
@    s1 symbol fill pattern 1
@    s1 symbol linewidth 1.0
@    s1 symbol linestyle 1
@    s1 symbol char 65
@    s1 symbol char font 0
@    s1 symbol skip 0
@    s1 line type 1
@    s1 line linestyle 1
@    s1 line linewidth 1.0
@    s1 line color 1
@    s1 line pattern 1
@    s1 baseline type 0
@    s1 baseline off
@    s1 dropline off
@    s1 fill type 0
@    s1 fill rule 0
@    s1 fill color 1
@    s1 fill pattern 1
@    s1 avalue off
@    s1 avalue type 2
@    s1 avalue char size 1.000000
@    s1 avalue font 0
@    s1 avalue color 1
@    s1 avalue rot 0
@    s1 avalue format general
@    s1 avalue prec 3
@    s1 avalue prepend ""
@    s1 avalue append ""
@    s1 avalue offset 0.000000 , 0.000000
@    s1 errorbar on
@    s1 errorbar place both
@    s1 errorbar color 1
@    s1 errorbar pattern 1
@    s1 errorbar size 0.000000
@    s1 errorbar linewidth 1.0
@    s1 errorbar linestyle 1
@    s1 errorbar riser linewidth 1.0
@    s1 errorbar riser linestyle 1
@    s1 errorbar riser clip off
@    s1 errorbar riser clip length 0.100000
@    s1 comment "Cols 1:2:3"
@    s1 legend  ""
@    s2 hidden false
@    s2 type xydy
@    s2 symbol 1
@    s2 symbol size 0.250000
@    s2 symbol color 2
@    s2 symbol pattern 1
@    s2 symbol fill color 2
@    s2 symbol fill pattern 1
@    s2 symbol linewidth 1.0
@    s2 symbol linestyle 1
@    s2 symbol char 65
@    s2 symbol char font 0
@    s2 symbol skip 0
@    s2 line type 1
@    s2 line linestyle 1
@    s2 line linewidth 1.0
@    s2 line color 2
@    s2 line pattern 1
@    s2 baseline type 0
@    s2 baseline off
@    s2 dropline off
@    s2 fill type 0
@    s2 fill rule 0
@    s2 fill color 1
@    s2 fill pattern 1
@    s2 avalue off
@    s2 avalue type 2
@    s2 avalue char size 1.000000
@    s2 avalue font 0
@    s2 avalue color 1
@    s2 avalue rot 0
@    s2 avalue format general
@    s2 avalue prec 3
@    s2 avalue prepend ""
@    s2 avalue append ""
@    s2 avalue offset 0.000000 , 0.000000
@    s2 errorbar on
@    s2 errorbar place both
@    s2 errorbar color 2
@    s2 errorbar pattern 1
@    s2 errorbar size 0.000000
@    s2 errorbar linewidth 1.0
@    s2 errorbar linestyle 1
@    s2 errorbar riser linewidth 1.0
@    s2 errorbar riser linestyle 1
@    s2 errorbar riser clip off
@    s2 errorbar riser clip length 0.100000
@    s2 comment "Cols 1:2:3"
@    s2 legend  ""
@target G1.S0
@type xydy
86 1.0060362 0.097972139
88 1.2341108 0.056504395
89 1.484781 0.042107375
90 1.5620119 0.069292623
91 1.2807377 0.054949684
92 1.4086491 0.044249718
94 1.6463615 0.056107481
95 1.4684288 0.053475821
96 1.2926577 0.12097779
98 1.2016342 0.03436541
99 1.2865046 0.071003533
100 1.3012362 0.20487909
101 1.3825522 0.083721535
102 1.2229424 0.06161823
104 1.4164306 0.028890369
105 1.5755475 0.14943747
106 1.4639145 0.080792822
107 1.4792899 0.0061272364
108 1.5595758 0.064698559
109 1.48721 0.035388697
110 1.8086453 0.12299704
111 1.5410695 0.045360498
112 1.5441631 0.0099192686
113 1.6345211 0.055837677
114 1.5715857 0.051126551
115 1.5542431 0.031645298
117 1.5718328 0.094379144
118 1.5262515 0.04099821
119 1.50015 0.060537107
120 1.4322544 0.074258963
121 1.5503876 0.075716604
122 1.4064698 0.041541301
123 1.5547264 0.037707916
124 1.4914243 0.055163793
125 1.323802 0.083416697
126 1.2172855 0.098538628
127 1.5110305 0.080140785
128 1.2591287 0.11747851
130 1.6374652 0.069177341
131 1.4827995 0.040895716
132 1.4792899 0.046610763
133 1.6369291 0.046623943
134 1.4553922 0.14551804
135 1.6455488 0.076631612
136 1.4432097 0.079565032
138 1.6043639 0.063319992
139 1.4609204 0.11012928
140 1.5181418 0.090115901
141 1.7088175 0.42924842
143 1.6455488 0.66341855
144 1.4287755 0.036745192
146 1.5391719 0.071071507
147 1.2371644 0.1190788
148 1.4994752 0.048341155
149 1.5620119 0.039526074
150 1.5169903 0.037280405
151 1.5862944 0.11902241
152 1.4312294 0.070055884
153 1.4039028 0.091648859
154 1.5382249 0.055840805
155 1.5067048 0.083768884
156 1.473405 0.059483274
157 1.6074586 0.054779171
158 1.3526309 0.1460029
159 1.525553 0.11403829
160 1.429797 0.030460359
161 1.8158707 0.15860429
162 1.3758943 0.19120161
163 1.5898251 0.30583281
164 1.2274457 0.16572852
166 1.3804528 0.072986391
167 1.0016026 0.38824138
170 1.3190872 0.090827531
172 1.5160704 0.058151273
173 1.6005122 0.027153375
175 1.5076135 0.025001881
176 1.5140045 0.10979685
177 1.5610365 0.090162897
178 1.442377 0.022260831
179 1.4801658 0.02826249
180 1.6490765 0.065538826
181 1.5629884 0.095762968
182 1.3863857 0.064965807
183 1.4885383 0.044314923
184 1.7439833 0.099456318
185 1.5738118 0.036905564
186 1.4645577 0.14478273
187 1.509434 0.06744037
188 1.3945056 0.10909464
189 1.5913431 0.079516507
190 1.4905351 0.031770237
191 1.6764459 0.050869525
192 1.4394703 0.24450481
193 1.3898541 0.06471176
195 1.3774105 0.14457118
196 1.8112661 0.1633781
197 1.4196479 0.050788086
198 2.0383204 0.49857002
199 1.6466326 0.16756446
200 1.7247327 0.14695032
201 1.4965579 0.40314341
202 1.934236 0.30678404
203 1.4900909 0.10369132
204 1.4499058 0.080515283
205 1.634254 0.092409196
206 1.5024039 0.011105509
207 1.5615241 0.034137003
208 1.5698587 0.21218969
209 1.3779799 0.13747519
210 1.4336918 0.09044077
211 1.3627692 0.11124267
212 1.5792799 0.019129937
213 1.5304561 1.2015978
214 1.4940983 0.048664789
215 1.4792899 0.059959385
216 1.4196479 0.11487781
217 1.5703518 0.030331857
218 1.546073 0.10445793
219 1.6175995 0.079283831
220 1.5605493 0.045783906
221 1.3239772 0.026469027
222 1.4834594 0.0347703
223 1.532802 0.059911787
224 1.4176354 0.0087019581
225 1.5163002 0.05747916
226 1.3585111 0.034327273
227 1.3616558 0.25586669
228 1.2640627 0.024766745
&
@target G1.S1
@type xydy
86 0.99502488 0.048909681
88 1.2088975 0.092654861
89 1.5008255 0.067123816
90 1.5647004 0.074917589
91 1.2459507 0.02018111
92 1.3192612 0.023496077
94 1.471887 0.020624616
95 1.3860014 0.023051998
96 1.3757051 0.047692622
98 1.3163091 0.024430641
99 1.209775 0.11181564
100 1.312336 0.047188983
101 1.4436264 0.034386943
102 1.4094433 0.02224914
104 1.3627692 0.020428537
105 1.396453 0.021450891
106 1.3986014 0.03736124
107 1.4549687 0.032177396
108 1.4632719 0.020191182
109 1.3663069 0.075231817
110 1.4775414 0.033183553
111 1.4639145 0.017873001
112 1.4684288 0.012420191
113 1.5010507 0.02748847
114 1.44655 0.034107862
115 1.5218384 0.019454333
117 1.3721185 0.12877732
118 1.4347202 0.026553646
119 1.4084507 0.0073398135
120 1.4172336 0.053427456
121 1.4768867 0.053875501
122 1.4208582 0.028465616
123 1.4448779 0.035699194
124 1.3719303 0.037079198
125 1.380834 0.061014483
126 1.2700025 0.046935578
127 1.4058766 0.076490121
128 1.4017382 0.081149125
130 1.3785498 0.050360586
131 1.4279595 0.012152846
132 1.4490654 0.027297275
133 1.4269406 0.046628055
134 1.4164306 0.078846632
135 1.4790711 0.064098187
136 1.3764625 0.061007697
138 1.4222728 0.0736321
139 1.4630578 0.033178341
140 1.4136274 0.066944468
141 1.167406 0.11011722
143 1.226392 0.079563569
144 1.4247044 0.088092563
146 1.4779781 0.017540887
147 1.3486177 0.024917144
148 1.4440433 0.041913748
149 1.4740566 0.038459319
150 1.4277556 0.049739058
151 1.3383298 0.069316598
152 1.3636983 0.077734339
153 1.2973534 0.0494839
154 1.419245 0.03867372
155 1.4744913 0.070224224
156 1.368738 0.036157465
157 1.4206563 0.066199074
158 1.3800718 0.033140006
159 1.4801658 0.076462086
160 1.3551972 0.02350796
161 1.6207455 0.0457066
162 1.3732491 0.046391003
163 1.2738854 0.18499736
164 1.2919897 0.089638043
166 1.2294074 0.033100593
167 1.1435106 0.070349765
170 1.356484 0.033672894
172 1.4518002 0.013320815
173 1.4080541 0.019290856
175 1.4821402 0.030754354
176 1.4727541 0.024509751
177 1.4679977 0.025860205
178 1.4074595 0.024167497
179 1.3640704 0.022328256
180 1.5087508 0.037787059
181 1.3945056 0.014798756
182 1.4628438 0.039160388
183 1.4775414 0.03754981
184 1.5316281 0.081402199
185 1.4228799 0.073897434
186 1.3850415 0.060811381
187 1.3572204 0.01597055
188 1.3810247 0.030897114
189 1.4345144 0.02407663
190 1.4068655 0.01712069
191 1.5232292 0.041996115
192 1.5163002 0.053800493
193 1.3229263 0.063179839
195 1.459002 0.067479377
196 1.4450867 0.04531558
197 1.4238929 0.036899973
198 1.4845606 0.10049876
199 1.5211439 0.0164054
200 1.4819206 0.077521927
201 1.3906272 0.074452991
202 1.1684973 0.092709707
203 1.4455045 0.029670662
204 1.4316392 0.037302554
205 1.4338973 0.052018358
206 1.5069319 0.055181502
207 1.4409222 0.049207285
208 1.42572 0.050207134
209 1.4267371 0.062288706
210 1.4622021 0.035277576
211 1.4118311 0.019932672
212 1.4797277 0.028026805
213 1.3457139 0.052336337
214 1.4925373 0.045221653
215 1.4318442 0.039978468
216 1.4019347 0.040291127
217 1.5389351 0.016341416
218 1.5133172 0.037787127
219 1.5033073 0.022599328
220 1.4568765 0.017213386
221 1.3592497 0.041939606
222 1.4017382 0.01373444
223 1.4174344 0.016876611
224 1.3616558 0.062854209
225 1.4041 0.037655588
226 1.3368984 0.027524379
227 1.3374348 0.044539423
228 1.2310723 0.012306176
&
@target G3.S0
@type xydy
86 4.2390844 0.89489784
88 4.6189376 1.0219266
89 8.5034014 0.76646305
90 6.2893082 0.2586923
91 5.5679287 0.16989003
92 8.7336245 0.22272649
94 9.8619329 0.7469393
95 9.4607379 1.2799295
96 11.415525 1.1076708
98 12.171373 1.0162563
99 10.777023 0.5981428
100 13.783597 0.84164489
101 10.473398 0.73274294
102 14.660607 1.1047577
104 10.664392 0.4537797
105 11.281588 0.65546233
106 9.5602294 0.70010858
107 14.214641 0.72740168
108 9.3023256 0.53477555
109 10.602205 0.43726228
110 10.532968 1.1094342
111 9.9304866 0.68339893
112 9.5328885 0.06797522
113 10.301844 0.35234493
114 9.0991811 0.91902557
115 12.545477 0.97109014
117 10.021044 1.7573732
118 10.529641 0.34481608
119 10.680338 0.086236624
120 9.5328885 0.4343871
121 10.544074 0.71487133
122 10.176046 0.48255187
123 10.619093 0.77920711
124 15.151515 0.99632691
125 19.688915 4.3417179
126 10.138903 0.74630879
127 10.213461 0.36823122
128 10.951703 1.2473739
130 9.6711799 0.94467038
131 8.9686099 0.52846428
132 13.892748 0.52884314
133 11.961722 1.1561091
134 12.042389 1.1949577
135 11.075424 0.7077771
136 9.6432015 0.30129193
138 10.516353 0.41804411
139 10.347682 0.54286784
140 10.350895 1.1464091
141 27.056277 2.7597988
143 11.720581 2.9260242
144 8.0128205 1.3547317
146 10.966115 0.21525765
147 11.846938 0.49683875
148 11.198208 0.97310298
149 12.746973 0.94403965
150 12.457954 0.69995483
151 10.686044 0.61092472
152 12.150668 0.23326921
153 13.679891 1.3286898
154 17.464198 0.79604537
155 20.056157 2.6910488
156 10.292301 1.1758393
157 18.092998 1.6236886
158 10.052272 0.36175244
159 11.926058 0.48358496
160 10.908694 0.59380805
161 11.238481 0.85886343
162 11.384335 1.049785
163 12.512512 1.8630993
164 11.238481 1.8314
166 11.205737 0.37293859
167 8.0128205 2.4719038
170 9.487666 0.73362883
172 9.6432015 0.95781076
173 10.049241 0.49180791
175 10.26694 0.59872918
176 10.140959 0.5008262
177 11.884954 1.5396481
178 9.1491308 0.63282186
179 8.5324232 0.36983541
180 10.089799 0.31152039
181 10.348753 0.46479963
182 12.135922 1.1208054
183 11.281588 0.84510094
184 13.726836 2.0915289
185 12.143291 0.61638076
186 12.567551 1.4878262
187 10 0.746
188 11.741223 0.52247548
189 11.0595 0.34125199
190 15.870497 1.0150469
191 10.931351 0.88784367
192 12.868357 0.7551114
193 8.2987552 0.72312805
195 14.50116 2.2710634
196 28.20079 5.7817186
197 11.568718 0.70397337
198 10.884946 1.3151508
199 16.123831 1.7210539
200 11.286682 0.54267792
201 11.448197 1.8217509
202 30.184123 2.7787979
203 14.174344 0.56255371
204 9.8619329 0.32289564
205 13.292569 0.6767319
206 13.533631 0.56962502
207 14.326648 0.76764559
208 14.760148 0.44225977
209 8.5616438 0.15906479
210 10.578652 0.20143419
211 10.933742 0.79020371
212 10.611205 0.29050202
213 9.99001 0.4660674
214 10.330578 0.70862646
215 9.1575092 1.0398637
216 10.770059 0.4720963
217 10.807306 0.23593167
218 10.628122 0.13215966
219 9.2421442 0.21781393
220 10.45369 0.40652025
221 17.724211 4.4608969
222 9.3984962 0.19344649
223 10.309278 0.24125837
224 10.837759 0.13507557
225 11.531365 0.15690742
226 9.1743119 0.4797576
227 17.911517 1.22875
228 6.6622252 0.20150901
&
@target G3.S1
@type xydy
86 4.6685341 0.23538827
88 4.214075 0.29123822
89 8.7565674 0.139553
90 6.6622252 0.19396352
91 6.4020487 0.11271212
92 8.8731145 0.10471377
94 10.902748 0.21515452
95 10.079629 0.13919052
96 11.719208 0.36120376
98 11.968881 0.22777404
99 10.612331 0.25339856
100 14.218683 0.62268655
101 10.871929 0.47397732
102 14.990256 0.050559252
104 10.490978 0.062404368
105 10.047222 0.16555254
106 10.656436 0.41676387
107 15.188335 0.42446138
108 9.8522168 0.4008833
109 10.354111 0.12436082
110 11.118524 0.1743064
111 10.276436 0.085962584
112 10.018033 0.13247649
113 10.065425 0.13677226
114 9.7847358 0.075252469
115 12.158055 1.107159
117 12.100678 0.70870377
118 10.827198 0.11089789
119 9.9403578 0.13240636
120 10.615711 0.19045172
121 10.603329 0.11692782
122 10.413412 0.13012699
123 10.338054 0.14641925
124 15.644556 0.33775793
125 15.172204 0.79187352
126 10.49979 0.072541598
127 10.362694 0.11168085
128 10.901559 0.22104982
130 10.851872 0.22374994
131 10.549636 0.23483207
132 13.740038 0.72872422
133 12.835323 0.257003
134 12.639029 0.22364309
135 11.085245 0.1241115
136 9.9601594 0.19245726
138 11.596892 0.31873633
139 10.165701 0.12400977
140 9.9304866 0.28105151
141 13.417416 1.8362759
143 10.09897 0.29270898
144 8.4961767 0.29379303
146 12.254902 0.2402922
147 12.8783 0.25706845
148 12.773023 1.2350465
149 11.143303 0.23468735
150 11.256191 0.15457624
151 10.763104 0.30119546
152 11.669973 0.17568287
153 14.236902 0.18100162
154 16.9549 0.18857942
155 17.331022 0.193735
156 10.15744 0.27341002
157 19.700552 1.3467477
158 9.9800399 0.16932204
159 12.430081 0.17768295
160 12.339585 0.24362459
161 10.707785 0.15134678
162 10.808474 0.34462817
163 11.712345 0.27161446
164 10.39285 0.14581529
166 11.518083 0.2825791
167 10.7032 0.17756567
170 10.150223 0.06665849
172 9.057971 0.19773288
173 10.255358 0.16932753
175 10.320983 0.12676199
176 10.253255 0.17661713
177 12.067093 1.5726391
178 10.297601 0.10816139
179 10.198878 0.10349703
180 10.417752 0.32884455
181 11.900512 0.18977372
182 12.396182 0.097884814
183 11.310938 0.41835501
184 12.651822 1.4486208
185 12.855123 0.18343214
186 14.1623 0.30887894
187 11.022928 0.15309622
188 11.428571 0.10749388
189 10.549636 0.26154283
190 15.698587 0.31791487
191 12.288031 0.25367281
192 14.212621 0.3009779
193 9.0744102 0.20503885
195 14.019347 0.88640479
196 29.403117 0.4953833
197 12.226433 0.22273366
198 11.173184 0.10698792
199 16.50165 2.5542158
200 11.423349 0.26229075
201 11.883541 0.20335472
202 21.440823 0.35259673
203 11.599582 0.091763313
204 10.401498 0.11468263
205 13.871549 0.12122453
206 14.675668 0.11522575
207 12.835323 0.20593189
208 13.968431 0.089558737
209 8.9928058 0.070842607
210 10.774701 0.15672715
211 11.214534 0.17984506
212 10.297601 0.11664464
213 10.422095 0.90589131
214 10.629252 0.13783681
215 9.4607379 0.28552274
216 10.460251 0.057990932
217 10.761946 0.10412171
218 10.236462 0.10415645
219 9.8425197 0.1472503
220 9.9304866 0.19032611
221 16.616816 8.4216167
222 10.276436 0.10053609
223 10.26694 0.052072573
224 11.137098 0.15876473
225 10.858942 0.098460385
226 9.5057034 0.14999494
227 18.723086 2.0717737
228 7.1736012 0.22488262
&
@target G5.S0
@type bar
86 0.47823
88 -0.25685
89 0.10746
90 0.23141
91 0.79084
92 0.52582
94 1.41719
95 0.82969
96 -0.31236
98 -1.03624
99 0.39517
100 0.2419
101 -0.04442
102 -1.3524
104 0.16922
105 0.0344
106 1.08876
107 0.8298
108 0.76835
109 0.44925
110 1.70134
111 0.57594
112 0.64878
113 0.40292
114 0.97438
115 -0.0827
117 2.44358
118 0.64754
119 -0.06186
120 0.83459
121 0.37858
122 0.09379
123 0.32477
124 1.2442
125 -3.8853
126 -0.06158
127 0.61171
128 -0.92067
130 1.96576
131 1.33948
132 0.0905
133 1.68757
134 0.64882
135 0.7642
136 0.55429
138 1.59893
139 -0.13473
140 0.2067
141 -4.3399
143 1.1121
144 0.3553
146 1.16699
147 -0.02662
148 1.37723
149 -0.60099
150 -0.32844
151 1.30571
152 0.06792
153 1.22961
154 0.5929
155 -1.5574
156 0.43565
157 2.6115
158 -0.2001
159 0.58023
160 1.47584
161 0.41767
162 -0.4034
163 1.32382
164 -1.11192
166 1.25137
167 1.35995
170 0.29014
172 -0.12153
173 1.00459
175 0.15351
176 0.26386
177 0.6066
178 0.97336
179 1.71229
180 0.78644
181 1.91273
182 -0.27961
183 0.07627
184 0.3894
185 1.31873
186 1.64408
187 1.49669
188 -0.1442
189 0.40436
190 0.5111
191 1.54654
192 0.43357
193 0.8884
195 -0.91894
196 4.7773
197 0.43761
198 2.18611
199 1.0562
200 1.16446
201 0.89576
202 2.7439
203 -1.48781
204 0.46367
205 1.5403
206 0.73079
207 -0.26708
208 0.39525
209 0.08988
210 -0.00979
211 -0.07993
212 0.2401
213 1.21719
214 0.20734
215 0.4169
216 -0.12513
217 0.11102
218 -0.11002
219 0.83375
220 0.11757
221 -1.1621
222 0.99568
223 0.51756
224 0.53412
225 0.1288
226 0.35706
227 0.8451
228 0.55663
&
@target G5.S1
@type xydy
86 4.21365 0
88 3.74273 0
89 5.72704 0
90 4.02642 0
91 4.34744 0
92 6.2 0
94 5.99014 0
95 6.44276 0
96 8.83105 0
98 10.129 0
99 8.37698 0
100 10.5927 0
101 7.57541 0
102 11.988 0
104 7.52906 0
105 7.16042 0
106 6.53059 0
107 9.6091 0
108 5.96465 0
109 7.12892 0
110 5.82368 0
111 6.44389 0
112 6.1735 0
113 6.30267 0
114 5.78981 0
115 8.07176 0
117 6.37539 0
118 6.89902 0
119 7.11951 0
120 6.65586 0
121 6.80093 0
122 7.23517 0
123 6.8302 0
124 10.1591 0
125 14.873 0
126 8.32911 0
127 6.75927 0
128 8.69784 0
130 5.90619 0
131 6.04843 0
132 9.3915 0
133 7.30742 0
134 8.27433 0
135 6.73053 0
136 6.68177 0
138 6.55484 0
139 7.08299 0
140 6.81813 0
141 15.8333 0
143 7.1226 0
144 5.60817 0
146 7.12468 0
147 9.57588 0
148 7.46809 0
149 8.16061 0
150 8.21228 0
151 6.73648 0
152 8.48967 0
153 9.74419 0
154 11.3535 0
155 13.3113 0
156 6.98538 0
157 11.2557 0
158 7.43164 0
159 7.81753 0
160 7.62954 0
161 6.18903 0
162 8.27413 0
163 7.87037 0
164 9.15599 0
166 8.11744 0
167 8 0
170 7.1926 0
172 6.36066 0
173 6.27877 0
175 6.81006 0
176 6.6981 0
177 7.6135 0
178 6.34309 0
179 5.76451 0
180 6.11845 0
181 6.62113 0
182 8.75364 0
183 7.57897 0
184 7.87097 0
185 7.71585 0
186 8.58112 0
187 6.625 0
188 8.41963 0
189 6.94979 0
190 10.6475 0
191 6.52055 0
192 8.93965 0
193 5.97095 0
195 10.5278 0
196 15.5697 0
197 8.14901 0
198 5.34015 0
199 9.792 0
200 6.54402 0
201 7.64969 0
202 15.6052 0
203 9.5124 0
204 6.80178 0
205 8.13372 0
206 9.00798 0
207 9.17479 0
208 9.40221 0
209 6.21318 0
210 7.37861 0
211 8.02318 0
212 6.71902 0
213 6.52747 0
214 6.91426 0
215 6.19048 0
216 7.58643 0
217 6.88209 0
218 6.87427 0
219 5.71349 0
220 6.69872 0
221 13.3871 0
222 6.33553 0
223 6.72577 0
224 7.64496 0
225 7.60494 0
226 6.75321 0
227 13.1542 0
228 5.27049 0
&
@target G5.S2
@type xydy
86 4.69188 0
88 3.48588 0
89 5.8345 0
90 4.25783 0
91 5.13828 0
92 6.72582 0
94 7.40733 0
95 7.27245 0
96 8.51869 0
98 9.09276 0
99 8.77215 0
100 10.8346 0
101 7.53099 0
102 10.6356 0
104 7.69828 0
105 7.19482 0
106 7.61935 0
107 10.4389 0
108 6.733 0
109 7.57817 0
110 7.52502 0
111 7.01983 0
112 6.82228 0
113 6.70559 0
114 6.76419 0
115 7.98906 0
117 8.81897 0
118 7.54656 0
119 7.05765 0
120 7.49045 0
121 7.17951 0
122 7.32896 0
123 7.15497 0
124 11.4033 0
125 10.9877 0
126 8.26753 0
127 7.37098 0
128 7.77717 0
130 7.87195 0
131 7.38791 0
132 9.482 0
133 8.99499 0
134 8.92315 0
135 7.49473 0
136 7.23606 0
138 8.15377 0
139 6.94826 0
140 7.02483 0
141 11.4934 0
143 8.2347 0
144 5.96347 0
146 8.29167 0
147 9.54926 0
148 8.84532 0
149 7.55962 0
150 7.88384 0
151 8.04219 0
152 8.55759 0
153 10.9738 0
154 11.9464 0
155 11.7539 0
156 7.42103 0
157 13.8672 0
158 7.23154 0
159 8.39776 0
160 9.10538 0
161 6.6067 0
162 7.87073 0
163 9.19419 0
164 8.04407 0
166 9.36881 0
167 9.35995 0
170 7.48274 0
172 6.23913 0
173 7.28336 0
175 6.96357 0
176 6.96196 0
177 8.2201 0
178 7.31645 0
179 7.4768 0
180 6.90489 0
181 8.53386 0
182 8.47403 0
183 7.65524 0
184 8.26037 0
185 9.03458 0
186 10.2252 0
187 8.12169 0
188 8.27543 0
189 7.35415 0
190 11.1586 0
191 8.06709 0
192 9.37322 0
193 6.85935 0
195 9.60886 0
196 20.347 0
197 8.58662 0
198 7.52626 0
199 10.8482 0
200 7.70848 0
201 8.54545 0
202 18.3491 0
203 8.02459 0
204 7.26545 0
205 9.67402 0
206 9.73877 0
207 8.90771 0
208 9.79746 0
209 6.30306 0
210 7.36882 0
211 7.94325 0
212 6.95912 0
213 7.74466 0
214 7.1216 0
215 6.60738 0
216 7.4613 0
217 6.99311 0
218 6.76425 0
219 6.54724 0
220 6.81629 0
221 12.225 0
222 7.33121 0
223 7.24333 0
224 8.17908 0
225 7.73374 0
226 7.11027 0
227 13.9993 0
228 5.82712 0
&
