# Supplementary material for: Evolution of intrinsically disordered regions in vertebrate galectins for phase separation
Source: EMBO Rep. 2026 Feb 2;27(5):1254–69. doi: 10.1038/s44319-026-00692-w (PMC12979664; doi:10.1038/s44319-026-00692-w)
Supplement: Supplementary file 9 — Source data Fig. 3 [file 44319_2026_692_MOESM9_ESM.zip › FIG_3/3H/zfCRD_R2R1/T2_fCRD_40uM/ANA/T2.dat]

86	235.9 49.8	1.41e+07 1.229e+07 1.303e+07 1.209e+07 8.578e+06 1.053e+07
88	216.5 47.9	1.717e+07 1.457e+07 1.555e+07 1.377e+07 1.037e+07 1.238e+07
89	117.6 10.6	1.324e+07 1.086e+07 1.065e+07 8.704e+06 6.764e+06	6.47e+06
90	159 6.54	1.479e+07 1.322e+07 1.247e+07 1.137e+07 8.762e+06 8.907e+06
91	179.6 5.48	1.295e+07 1.158e+07 1.109e+07 9.792e+06 8.577e+06 8.105e+06
92	114.5 2.92	1.478e+07 1.274e+07 1.055e+07 9.678e+06 8.09e+06 6.944e+06
94	101.4 7.68	5.972e+06 5.554e+06 4.576e+06 3.524e+06 3.201e+06 2.571e+06
95	105.7 14.3	8.722e+06 7.59e+06 6.756e+06 4.884e+06 4.617e+06 4.071e+06
96	87.6 8.5	8.741e+06 6.346e+06 5.756e+06 4.551e+06 3.762e+06 3.491e+06
98	82.16 6.86	7.005e+06 6.129e+06 4.61e+06 4.213e+06 2.913e+06 2.377e+06
99	92.79 5.15	1.3e+07 1.042e+07 9.461e+06 7.717e+06 5.327e+06 5.528e+06
100	72.55 4.43	3.862e+06 2.973e+06 2.602e+06 1.921e+06 1.311e+06 1.253e+06
101	95.48 6.68	8.421e+06 6.669e+06 5.375e+06 4.96e+06 3.85e+06 3.621e+06
102	68.21 5.14	5.103e+06 4.121e+06	3.4e+06 2.708e+06 1.556e+06 1.393e+06
104	93.77 3.99	1.302e+07 9.873e+06 8.994e+06 7.33e+06 5.796e+06 5.452e+06
105	88.64 5.15	3.558e+06 2.753e+06 2.465e+06 1.714e+06 1.379e+06 1.692e+06
106	104.6 7.66	8.7e+06 7.305e+06 6.09e+06 5.744e+06 4.034e+06 3.998e+06
107	70.35 3.6	9.07e+06 6.685e+06 5.52e+06 3.947e+06 3.315e+06 3.042e+06
108	107.5 6.18	7.07e+06 6.331e+06 5.252e+06 4.203e+06 3.967e+06 3.175e+06
109	94.32 3.89	1.598e+07 1.285e+07 1.117e+07 9.829e+06 7.444e+06 6.163e+06
110	94.94 10	8.368e+06 7.038e+06 6.301e+06 5.351e+06 3.53e+06 3.456e+06
111	100.7 6.93	9.435e+06 7.884e+06 6.882e+06 5.783e+06 4.307e+06 4.288e+06
112	104.9 0.748	1.56e+07 1.309e+07 1.168e+07 9.611e+06 7.877e+06 6.911e+06
113	97.07 3.32	1.233e+07 1.06e+07 8.761e+06 7.62e+06 6.239e+06 4.801e+06
114	109.9 11.1	1.02e+07 8.868e+06 8.202e+06 6.692e+06 5.123e+06 4.713e+06
115	79.71 6.17	1.066e+07 7.552e+06 6.115e+06 5.989e+06 4.189e+06 3.661e+06
117	99.79 17.5	2.802e+06 2.234e+06 2.322e+06 1.915e+06 7.136e+05 1.516e+06
118	94.97 3.11	1.717e+07 1.376e+07 1.209e+07 1.004e+07 7.83e+06 7.156e+06
119	93.63 0.756	7.963e+06 6.61e+06 5.393e+06 4.534e+06 3.843e+06 3.235e+06
120	104.9 4.78	1.147e+07 9.969e+06 8.374e+06 7.628e+06 5.53e+06 5.144e+06
121	94.84 6.43	1.361e+07 1.06e+07 9.393e+06 8.032e+06 6.246e+06 5.528e+06
122	98.27 4.66	9.83e+06 8.479e+06 7.351e+06 6.005e+06 4.418e+06 4.377e+06
123	94.17 6.91	8.843e+06 7.985e+06 6.515e+06 4.923e+06 4.426e+06 3.642e+06
124	66 4.34	5.235e+06 4.119e+06 3.106e+06 2.36e+06 1.576e+06 1.739e+06
125	50.79 11.2	2.855e+06 1.529e+06 1.852e+06 1.076e+06 7.453e+05 2.276e+05
126	98.63 7.26	5.885e+06 4.638e+06 4.193e+06 3.125e+06 2.672e+06 2.799e+06
127	97.91 3.53	9.067e+06 7.81e+06 6.586e+06 5.4e+06 4.233e+06 3.998e+06
128	91.31 10.4	4.542e+06 4.088e+06 3.504e+06 2.461e+06 2.078e+06 1.907e+06
130	103.4 10.1	9.604e+06 7.551e+06 6.664e+06 5.936e+06 3.942e+06 4.815e+06
131	111.5 6.57	4.045e+06 3.273e+06 2.924e+06 2.505e+06 1.973e+06 2.011e+06
132	71.98 2.74	6.456e+06 4.597e+06 3.774e+06 2.831e+06 2.552e+06 2.147e+06
133	83.6 8.08	1.087e+07 8.544e+06 7.477e+06 5.965e+06 4.256e+06 4.139e+06
134	83.04 8.24	3.686e+06 3.332e+06 2.36e+06 1.682e+06 2.11e+06 1.184e+06
135	90.29 5.77	9.125e+06 7.011e+06 6.374e+06 5.381e+06 3.915e+06 3.505e+06
136	103.7 3.24	7.306e+06 5.858e+06 5.214e+06 4.442e+06 3.516e+06 3.302e+06
138	95.09 3.78	6.551e+06 5.179e+06 4.652e+06 3.977e+06 2.899e+06 2.691e+06
139	96.64 5.07	1.013e+07 8.043e+06 7.508e+06 6.019e+06 4.599e+06 4.223e+06
140	96.61 10.7	1.009e+07 7.616e+06 7.183e+06 6.51e+06 4.212e+06 4.152e+06
141	36.96 3.77	1.319e+06 9.383e+05 6.627e+05 4.02e+05 -1.606e+04 6.486e+04
143	85.32 21.3	1.815e+06 1.293e+06 1.015e+06 1.076e+06 3.606e+05 1.013e+06
144	124.8 21.1	1.061e+07 8.598e+06 8.599e+06 7.225e+06 4.855e+06 5.928e+06
146	91.19 1.79	9.584e+06 7.692e+06 6.669e+06 5.257e+06 4.557e+06 3.731e+06
147	84.41 3.54	6.13e+06 5.243e+06 4.086e+06 3.315e+06 2.617e+06 2.384e+06
148	89.3 7.76	5.639e+06 3.955e+06 3.511e+06 3.145e+06 2.491e+06 2.168e+06
149	78.45 5.81	6.781e+06 5.331e+06 4.62e+06 3.826e+06 2.451e+06 2.288e+06
150	80.27 4.51	9.65e+06 7.351e+06 6.576e+06 4.941e+06 3.714e+06 3.563e+06
151	93.58 5.35	6.49e+06 4.594e+06 4.539e+06 3.84e+06 3.015e+06 2.368e+06
152	82.3 1.58	7.088e+06 6.003e+06 4.489e+06 3.834e+06 2.724e+06	2.91e+06
153	73.1 7.1	8.12e+06 6.617e+06 4.983e+06 4.218e+06 2.68e+06	2.9e+06
154	57.26 2.61	6.214e+06 4.951e+06 3.65e+06 2.649e+06 1.793e+06 1.243e+06
155	49.86 6.69	4.981e+06 3.446e+06 2.267e+06 2.256e+06 7.851e+05 1.093e+06
156	97.16 11.1	1.004e+07 8.235e+06 7.501e+06 6.058e+06 4.227e+06	4.52e+06
157	55.27 4.96	6.862e+06 5.216e+06 3.831e+06 2.874e+06 1.42e+06 1.788e+06
158	99.48 3.58	1e+07 8.504e+06 7.284e+06 6.097e+06 4.476e+06 4.585e+06
159	83.85 3.4	8.764e+06 7.107e+06 6.232e+06 5.06e+06 3.235e+06 3.367e+06
160	91.67 4.99	9.093e+06 7.93e+06 6.788e+06 5.248e+06 3.957e+06 3.807e+06
161	88.98 6.8	2.078e+06 1.161e+06 1.433e+06 1.052e+06 9.773e+05 6.872e+05
162	87.84 8.1	5.162e+06 3.145e+06 3.787e+06 2.942e+06 1.959e+06 1.861e+06
163	79.92 11.9	2.316e+06 1.795e+06 1.592e+06 1.167e+06 7.094e+05 1.024e+06
164	88.98 14.5	2.023e+06 1.904e+06 1.685e+06 1.398e+06 7.506e+05 7.492e+05
166	89.24 2.97	9.305e+06 7.839e+06 6.123e+06 5.299e+06 4.124e+06	3.78e+06
167	124.8 38.5	1.524e+06 1.302e+06 1.77e+06 1.01e+06 7.204e+05 8.057e+05
170	105.4 8.15	7.491e+06 6.406e+06 5.612e+06 4.697e+06 3.675e+06 3.432e+06
172	103.7 10.3	8.855e+06 7.203e+06 6.76e+06 5.806e+06 4.236e+06 3.732e+06
173	99.51 4.87	1.33e+07 1.074e+07 9.874e+06 7.906e+06 6.323e+06 5.682e+06
175	97.4 5.68	1.318e+07 1.12e+07 9.821e+06 7.99e+06 5.838e+06 5.835e+06
176	98.61 4.87	9.074e+06 7.185e+06 6.241e+06 5.6e+06 4.404e+06 3.671e+06
177	84.14 10.9	6.209e+06 4.508e+06 3.617e+06 3.791e+06 2.25e+06 2.407e+06
178	109.3 7.56	9.296e+06 8.16e+06 6.826e+06 6.205e+06 4.728e+06	4.28e+06
179	117.2 5.08	9.586e+06 8.328e+06 7.258e+06 6.398e+06 5.099e+06 4.691e+06
180	99.11 3.06	8.222e+06 6.705e+06 5.872e+06 5.105e+06 4.255e+06 3.136e+06
181	96.63 4.34	7.023e+06 5.818e+06 5.209e+06 4.186e+06 3.288e+06 2.908e+06
182	82.4 7.61	8.27e+06 6.395e+06 5.112e+06 4.54e+06 3.226e+06 3.201e+06
183	88.64 6.64	7.447e+06 5.926e+06 5.511e+06 4.01e+06 3.111e+06 3.028e+06
184	72.85 11.1	4.242e+06 3.133e+06 2.903e+06 1.784e+06 1.405e+06 1.623e+06
185	82.35 4.18	8.007e+06 6.932e+06 5.264e+06 3.985e+06 3.324e+06 3.284e+06
186	79.57 9.42	4.154e+06 2.755e+06 3.16e+06 2.236e+06 1.302e+06 1.482e+06
187	100 7.46	7.724e+06 6.546e+06 5.591e+06 5.119e+06 3.418e+06	3.37e+06
188	85.17 3.79	8.211e+06 6.776e+06 5.91e+06 4.68e+06 3.508e+06 2.908e+06
189	90.42 2.79	7.669e+06 6.3e+06 5.281e+06 4.606e+06 3.245e+06 3.082e+06
190	63.01 4.03	4.912e+06 3.634e+06 2.767e+06 1.825e+06 1.727e+06 1.505e+06
191	91.48 7.43	6.244e+06 4.569e+06	4.4e+06 3.434e+06 2.646e+06 2.575e+06
192	77.71 4.56	5.556e+06 4.516e+06 3.668e+06 2.946e+06 1.996e+06 2.041e+06
193	120.5 10.5	8.289e+06 7.464e+06 6.429e+06 5.871e+06 4.137e+06 4.351e+06
195	68.96 10.8	3.01e+06 2.071e+06 1.449e+06 1.534e+06 8.665e+05 1.136e+06
196	35.46 7.27	3.102e+06 1.546e+06 8.859e+05 4.633e+05 1.153e+06 4.064e+05
197	86.44 5.26	7.402e+06 6.553e+06 5.305e+06 4.056e+06 3.376e+06 2.775e+06
198	91.87 11.1	5.615e+06 4.658e+06 3.621e+06 3.186e+06 2.329e+06 2.568e+06
199	62.02 6.62	7.647e+06 4.796e+06 4.381e+06 3.784e+06 2.228e+06 1.744e+06
200	88.6 4.26	6.074e+06 4.849e+06 4.049e+06 3.274e+06 2.652e+06 2.492e+06
201	87.35 13.9	3.364e+06 2.224e+06 2.76e+06 1.851e+06 1.542e+06 9.751e+05
202	33.13 3.05	2.138e+06 1.344e+06 7.002e+05 2.828e+05 4.355e+05 2.455e+05
203	70.55 2.8	3.858e+06 2.888e+06 2.263e+06 2.003e+06 1.459e+06 1.056e+06
204	101.4 3.32	1.142e+07 9.47e+06 8.945e+06 6.708e+06 5.081e+06 5.382e+06
205	75.23 3.83	6.18e+06 5.119e+06 4.189e+06 3.67e+06 2.136e+06 1.839e+06
206	73.89 3.11	8.117e+06 6.328e+06 5.304e+06 4.024e+06 2.777e+06 2.856e+06
207	69.8 3.74	6.512e+06 5.036e+06 4.102e+06 3.585e+06 2.029e+06 1.871e+06
208	67.75 2.03	6.415e+06 5.206e+06 4.191e+06 3.092e+06 2.264e+06 1.693e+06
209	116.8 2.17	4.512e+06 3.92e+06 3.391e+06 3.195e+06 2.331e+06 2.158e+06
210	94.53 1.8	1.429e+07 1.179e+07 9.831e+06 8.318e+06 6.565e+06 6.032e+06
211	91.46 6.61	1.075e+07 8.555e+06	7.8e+06 5.81e+06 4.547e+06 4.647e+06
212	94.24 2.58	9.436e+06 7.756e+06 6.823e+06 5.812e+06 4.208e+06 3.786e+06
213	100.1 4.67	1.144e+07 9.319e+06 8.303e+06 6.925e+06 5.686e+06 4.732e+06
214	96.8 6.64	8.875e+06 7.127e+06 6.639e+06 5.124e+06 4.135e+06 3.721e+06
215	109.2 12.4	1.063e+07 8.995e+06 8.284e+06 7.093e+06 4.96e+06 5.055e+06
216	92.85 4.07	9.372e+06 7.681e+06 6.787e+06 5.595e+06 4.124e+06 3.782e+06
217	92.53 2.02	1.427e+07 1.192e+07 1.05e+07 8.2e+06 6.829e+06 5.464e+06
218	94.09 1.17	1.005e+07 7.878e+06 6.782e+06 5.917e+06 4.702e+06 3.993e+06
219	108.2 2.55	1.048e+07 9.082e+06 7.853e+06 6.566e+06 5.286e+06 4.955e+06
220	95.66 3.72	8.535e+06 7.515e+06 6.335e+06 5.362e+06 3.982e+06 3.442e+06
221	56.42 14.2	1.199e+07 1.758e+07 8.416e+06 -2.79e+05 2.203e+06 7.764e+06
222	106.4 2.19	1.201e+07 1.05e+07 8.804e+06 7.48e+06 6.126e+06 5.553e+06
223	97 2.27	1.183e+07 1.009e+07 8.636e+06 7.065e+06 5.553e+06 5.045e+06
224	92.27 1.15	1.156e+07 9.374e+06 8.149e+06 6.664e+06 5.411e+06 4.493e+06
225	86.72 1.18	1.167e+07 9.421e+06 8.011e+06 6.52e+06 5.142e+06 4.339e+06
226	109 5.7	1.42e+07 1.169e+07 1.117e+07 8.924e+06 7.073e+06 6.536e+06
227	55.83 3.83	1.675e+06 1.128e+06 7.535e+05 6.597e+05 8.003e+05 1.432e+05
228	150.1 4.54	2.195e+07 2.032e+07 1.827e+07 1.598e+07 1.38e+07 1.255e+07
