# Supplementary material for: Evolution of intrinsically disordered regions in vertebrate galectins for phase separation
Source: EMBO Rep. 2026 Feb 2;27(5):1254–69. doi: 10.1038/s44319-026-00692-w (PMC12979664; doi:10.1038/s44319-026-00692-w)
Supplement: Supplementary file 9 — Source data Fig. 3 [file 44319_2026_692_MOESM9_ESM.zip › FIG_3/3H/zfCRD_R2R1/T2_fCRD_40uM/ANA/B1.list]

      Assignment         w1         w2   Data Height 

           A86N-H    127.172      8.526     14098881 
           Q88N-H    120.784      8.546     17169456 
           V89N-H    121.532      8.204     13238044 
           L90N-H    126.998      8.607     14786504 
           T91N-H    115.509      7.734     12953092 
           V92N-H    121.795      7.982     14780406 
           L94N-H    127.137      8.803      5971617 
           D95N-H    126.503      8.823      8721648 
           F96N-H    128.446      9.584      8741158 
           L98N-H    122.730      7.789      7004839 
           Q99N-H    121.569      8.579     13004457 
          N100N-H    116.927      9.019      3861946 
          G101N-H    107.093      7.798      8420972 
          A102N-H    118.702      7.525      5102586 
          N104N-H    116.673      8.642     13024841 
          K105N-H    117.642      9.132      3566212 
          M106N-H    120.411      7.847      8699940 
          L107N-H    128.541      9.155      9070356 
          I108N-H    130.661      9.573      7070474 
          T109N-H    124.083      9.267     15977631 
          I110N-H    127.912      9.524      8367804 
          N111N-H    125.838      8.937      9434740 
          G112N-H    109.444      7.290     15602855 
          E113N-H    119.139      8.807     12325057 
          V114N-H    124.022      7.803     10201401 
          K115N-H    129.629      7.975     10656728 
          N117N-H    114.852      8.447      2801530 
          A118N-H    118.642      6.858     17171910 
          K119N-H    118.449      9.783      7963332 
          Q120N-H    114.098      8.579     11473257 
          F121N-H    113.688      8.382     13616610 
          T122N-H    115.814      8.456      9829883 
          V123N-H    125.752      8.599      8843220 
          N124N-H    122.326      9.284      5234613 
          L125N-H    122.714      9.292      2855164 
          R126N-H    124.054      9.215      5885250 
          R127N-H    124.230      8.268      9066700 
          G128N-H    116.659      8.940      4542450 
          D130N-H    118.968      8.311      9603553 
          I131N-H    122.457      9.674      4044925 
          A132N-H    128.827      8.555      6455648 
          F133N-H    114.541      7.490     10867146 
          H134N-H    131.429      8.586      3685936 
          I135N-H    122.281      8.422      9125188 
          N136N-H    123.766      8.562      7306392 
          R138N-H    123.593      9.131      6550696 
          F139N-H    119.355      8.159     10230620 
          S140N-H    113.167      8.543     10094973 
          E141N-H    128.551      8.856      1322258 
          G143N-H    104.455      7.726      1814753 
          K144N-H    119.394      7.484     10613506 
          V146N-H    115.340      8.231      9583707 
          I147N-H    120.359      9.317      6130032 
          V148N-H    129.280      7.265      5638845 
          R149N-H    124.921      8.710      6782884 
          N150N-H    118.053      8.846      9649955 
          S151N-H    113.820      9.932      6489790 
          M152N-H    123.946      9.042      7088255 
          I153N-H    126.155      7.873      8120262 
          G154N-H    120.668      9.187      6214412 
          N155N-H    111.456      8.926      4981261 
          N156N-H    116.077      7.397     10036943 
          W157N-H    128.317      9.136      6861920 
          G158N-H    109.861      8.299     10000632 
          R159N-H    123.152      8.584      8763749 
          E160N-H    126.500      8.906      9093024 
          E161N-H    124.022      9.309      2078264 
          R162N-H    119.642      8.794      5161513 
          E163N-H    124.249      8.972      2315748 
          L164N-H    125.740      8.779      2022940 
          S166N-H    108.934      7.111      9304735 
          F167N-H    121.082      8.668      1523753 
          V170N-H    123.830      9.414      7490772 
          G172N-H    111.524      7.458      8854810 
          K173N-H    117.838      7.975     13299823 
          F175N-H    115.881      8.801     13183236 
          E176N-H    120.524      8.340      9073715 
          M177N-H    129.869      9.925      6209168 
          K178N-H    126.949      9.391      9296231 
          I179N-H    123.319      9.705      9586261 
          L180N-H    130.541      9.495      8221903 
          I181N-H    128.190      9.240      7022538 
          T182N-H    118.007      8.741      8270177 
          D183N-H    115.215      8.426      7446674 
          T184N-H    105.729      8.336      4241648 
          E185N-H    119.877      7.854      8007194 
          Y186N-H    114.521      8.314      4153803 
          K187N-H    121.414      9.728      7724207 
          V188N-H    123.839      9.150      8210520 
          A189N-H    131.003      9.304      7669121 
          V190N-H    118.908      8.421      4911668 
          N191N-H    127.623      9.861      6243634 
          K192N-H    107.801      9.157      5556473 
          S193N-H    114.203      7.682      8289436 
          L195N-H    129.154      9.010      3010396 
          L196N-H    109.400      7.584      3102375 
          E197N-H    118.236      8.809      7402362 
          F198N-H    124.393      8.792      5615260 
          K199N-H    129.896      9.149      7646526 
          H200N-H    116.211      6.750      6074248 
          R201N-H    118.518      9.120      3363895 
          V202N-H    118.954      7.915      2138172 
          F203N-H    124.234      8.839      3858082 
          E204N-H    120.602      8.112     11451352 
          L205N-H    123.389      7.950      6180461 
          N206N-H    113.444      8.636      8116736 
          Q207N-H    116.053      7.726      6511815 
          I208N-H    123.167      7.721      6414932 
          T209N-H    112.144      8.321      4511960 
          G210N-H    109.191      7.769     14285100 
          L211N-H    123.999      9.078     10746783 
          S212N-H    122.193      9.544      9435616 
          I213N-H    121.925      8.539     11444613 
          Y214N-H    121.663      8.737      8874784 
          N215N-H    113.780      9.702     10632102 
          D216N-H    122.179      8.298      9371660 
          V217N-H    115.751      9.007     14266542 
          T218N-H    113.058      8.756     10047098 
          L219N-H    121.118      8.898     10482822 
          S220N-H    115.536      9.042      8534710 
          T221N-H    111.796      7.672     11993234 
          V222N-H    122.472      8.131     12013015 
          N223N-H    123.749      8.926     11832817 
          V224N-H    121.877      8.541     11556544 
          E225N-H    126.161      9.117     11671842 
          T226N-H    116.636      8.683     14199183 
          L227N-H    129.884      9.111      1674969 
          Q228N-H    126.925      8.008     21954138 
