# Supplementary material for: Evolution of intrinsically disordered regions in vertebrate galectins for phase separation
Source: EMBO Rep. 2026 Feb 2;27(5):1254–69. doi: 10.1038/s44319-026-00692-w (PMC12979664; doi:10.1038/s44319-026-00692-w)
Supplement: Supplementary file 9 — Source data Fig. 3 [file 44319_2026_692_MOESM9_ESM.zip › FIG_3/3H/zfCRD_R2R1/T2_fCRD_40uM/ANA/r2_out.dat]

 8.60000000e+01 4.23908436e+00 8.94897842e-01
 8.80000000e+01 4.61893764e+00 1.02192662e+00
 8.90000000e+01 8.50340136e+00 7.66463048e-01
 9.00000000e+01 6.28930818e+00 2.58692299e-01
 9.10000000e+01 5.56792873e+00 1.69890030e-01
 9.20000000e+01 8.73362445e+00 2.22726493e-01
 9.40000000e+01 9.86193294e+00 7.46939300e-01
 9.50000000e+01 9.46073794e+00 1.27992954e+00
 9.60000000e+01 1.14155251e+01 1.10767082e+00
 9.80000000e+01 1.21713729e+01 1.01625631e+00
 9.90000000e+01 1.07770234e+01 5.98142800e-01
 1.00000000e+02 1.37835975e+01 8.41644893e-01
 1.01000000e+02 1.04733976e+01 7.32742939e-01
 1.02000000e+02 1.46606069e+01 1.10475766e+00
 1.04000000e+02 1.06643916e+01 4.53779700e-01
 1.05000000e+02 1.12815884e+01 6.55462325e-01
 1.06000000e+02 9.56022945e+00 7.00108581e-01
 1.07000000e+02 1.42146411e+01 7.27401676e-01
 1.08000000e+02 9.30232558e+00 5.34775554e-01
 1.09000000e+02 1.06022053e+01 4.37262282e-01
 1.10000000e+02 1.05329682e+01 1.10943419e+00
 1.11000000e+02 9.93048659e+00 6.83398928e-01
 1.12000000e+02 9.53288847e+00 6.79752199e-02
 1.13000000e+02 1.03018440e+01 3.52344928e-01
 1.14000000e+02 9.09918107e+00 9.19025568e-01
 1.15000000e+02 1.25454774e+01 9.71090143e-01
 1.17000000e+02 1.00210442e+01 1.75737322e+00
 1.18000000e+02 1.05296409e+01 3.44816082e-01
 1.19000000e+02 1.06803375e+01 8.62366245e-02
 1.20000000e+02 9.53288847e+00 4.34387101e-01
 1.21000000e+02 1.05440742e+01 7.14871334e-01
 1.22000000e+02 1.01760456e+01 4.82551872e-01
 1.23000000e+02 1.06190931e+01 7.79207110e-01
 1.24000000e+02 1.51515152e+01 9.96326905e-01
 1.25000000e+02 1.96889151e+01 4.34171785e+00
 1.26000000e+02 1.01389030e+01 7.46308786e-01
 1.27000000e+02 1.02134613e+01 3.68231218e-01
 1.28000000e+02 1.09517030e+01 1.24737390e+00
 1.30000000e+02 9.67117988e+00 9.44670376e-01
 1.31000000e+02 8.96860987e+00 5.28464276e-01
 1.32000000e+02 1.38927480e+01 5.28843144e-01
 1.33000000e+02 1.19617225e+01 1.15610906e+00
 1.34000000e+02 1.20423892e+01 1.19495770e+00
 1.35000000e+02 1.10754236e+01 7.07777100e-01
 1.36000000e+02 9.64320154e+00 3.01291929e-01
 1.38000000e+02 1.05163529e+01 4.18044106e-01
 1.39000000e+02 1.03476821e+01 5.42867843e-01
 1.40000000e+02 1.03508954e+01 1.14640907e+00
 1.41000000e+02 2.70562771e+01 2.75979882e+00
 1.43000000e+02 1.17205813e+01 2.92602417e+00
 1.44000000e+02 8.01282051e+00 1.35473167e+00
 1.46000000e+02 1.09661147e+01 2.15257652e-01
 1.47000000e+02 1.18469376e+01 4.96838751e-01
 1.48000000e+02 1.11982083e+01 9.73102982e-01
 1.49000000e+02 1.27469726e+01 9.44039653e-01
 1.50000000e+02 1.24579544e+01 6.99954832e-01
 1.51000000e+02 1.06860440e+01 6.10924723e-01
 1.52000000e+02 1.21506683e+01 2.33269209e-01
 1.53000000e+02 1.36798906e+01 1.32868978e+00
 1.54000000e+02 1.74641984e+01 7.96045369e-01
 1.55000000e+02 2.00561572e+01 2.69104878e+00
 1.56000000e+02 1.02923014e+01 1.17583929e+00
 1.57000000e+02 1.80929980e+01 1.62368862e+00
 1.58000000e+02 1.00522718e+01 3.61752444e-01
 1.59000000e+02 1.19260584e+01 4.83584958e-01
 1.60000000e+02 1.09086942e+01 5.93808053e-01
 1.61000000e+02 1.12384806e+01 8.58863428e-01
 1.62000000e+02 1.13843352e+01 1.04978500e+00
 1.63000000e+02 1.25125125e+01 1.86309934e+00
 1.64000000e+02 1.12384806e+01 1.83139996e+00
 1.66000000e+02 1.12057373e+01 3.72938591e-01
 1.67000000e+02 8.01282051e+00 2.47190376e+00
 1.70000000e+02 9.48766603e+00 7.33628825e-01
 1.72000000e+02 9.64320154e+00 9.57810761e-01
 1.73000000e+02 1.00492413e+01 4.91807909e-01
 1.75000000e+02 1.02669405e+01 5.98729176e-01
 1.76000000e+02 1.01409593e+01 5.00826204e-01
 1.77000000e+02 1.18849536e+01 1.53964814e+00
 1.78000000e+02 9.14913083e+00 6.32821858e-01
 1.79000000e+02 8.53242321e+00 3.69835409e-01
 1.80000000e+02 1.00897992e+01 3.11520387e-01
 1.81000000e+02 1.03487530e+01 4.64799627e-01
 1.82000000e+02 1.21359223e+01 1.12080545e+00
 1.83000000e+02 1.12815884e+01 8.45100940e-01
 1.84000000e+02 1.37268360e+01 2.09152888e+00
 1.85000000e+02 1.21432908e+01 6.16380761e-01
 1.86000000e+02 1.25675506e+01 1.48782615e+00
 1.87000000e+02 1.00000000e+01 7.46000000e-01
 1.88000000e+02 1.17412234e+01 5.22475482e-01
 1.89000000e+02 1.10595001e+01 3.41251994e-01
 1.90000000e+02 1.58704967e+01 1.01504685e+00
 1.91000000e+02 1.09313511e+01 8.87843668e-01
 1.92000000e+02 1.28683567e+01 7.55111396e-01
 1.93000000e+02 8.29875519e+00 7.23128045e-01
 1.95000000e+02 1.45011601e+01 2.27106336e+00
 1.96000000e+02 2.82007896e+01 5.78171857e+00
 1.97000000e+02 1.15687182e+01 7.03973365e-01
 1.98000000e+02 1.08849461e+01 1.31515078e+00
 1.99000000e+02 1.61238310e+01 1.72105388e+00
 2.00000000e+02 1.12866817e+01 5.42677924e-01
 2.01000000e+02 1.14481969e+01 1.82175085e+00
 2.02000000e+02 3.01841232e+01 2.77879794e+00
 2.03000000e+02 1.41743444e+01 5.62553713e-01
 2.04000000e+02 9.86193294e+00 3.22895635e-01
 2.05000000e+02 1.32925695e+01 6.76731902e-01
 2.06000000e+02 1.35336311e+01 5.69625019e-01
 2.07000000e+02 1.43266476e+01 7.67645586e-01
 2.08000000e+02 1.47601476e+01 4.42259773e-01
 2.09000000e+02 8.56164384e+00 1.59064787e-01
 2.10000000e+02 1.05786523e+01 2.01434191e-01
 2.11000000e+02 1.09337415e+01 7.90203712e-01
 2.12000000e+02 1.06112054e+01 2.90502016e-01
 2.13000000e+02 9.99000999e+00 4.66067399e-01
 2.14000000e+02 1.03305785e+01 7.08626460e-01
 2.15000000e+02 9.15750916e+00 1.03986368e+00
 2.16000000e+02 1.07700592e+01 4.72096296e-01
 2.17000000e+02 1.08073057e+01 2.35931672e-01
 2.18000000e+02 1.06281220e+01 1.32159664e-01
 2.19000000e+02 9.24214418e+00 2.17813934e-01
 2.20000000e+02 1.04536902e+01 4.06520253e-01
 2.21000000e+02 1.77242113e+01 4.46089685e+00
 2.22000000e+02 9.39849624e+00 1.93446492e-01
 2.23000000e+02 1.03092784e+01 2.41258370e-01
 2.24000000e+02 1.08377588e+01 1.35075567e-01
 2.25000000e+02 1.15313653e+01 1.56907415e-01
 2.26000000e+02 9.17431193e+00 4.79757596e-01
 2.27000000e+02 1.79115171e+01 1.22874996e+00
 2.28000000e+02 6.66222518e+00 2.01509010e-01
