# Supplementary material for: Evolution of intrinsically disordered regions in vertebrate galectins for phase separation
Source: EMBO Rep. 2026 Feb 2;27(5):1254–69. doi: 10.1038/s44319-026-00692-w (PMC12979664; doi:10.1038/s44319-026-00692-w)
Supplement: Supplementary file 9 — Source data Fig. 3 [file 44319_2026_692_MOESM9_ESM.zip › FIG_3/3H/zfCRD_R2R1/T2_fCRD_40uM/shimvalues]

# Thu Mar 23 18:18:21 2023
#$$PROBEID=34
#$$PROBEINFO=5 mm CPTCI 1H-13C/15N/D Z-GRD Z44896/0005
#$$PICSINFO=Z44896_0005_34.par
#$$SHIMID=302923
#
# Active Shim Gradients
#
Z           		-7218           
Z2          		-2327           
Z3          		1686            
Z4          		-1778           
Z5          		550             
Z6          		-5026           
X           		-863            
XZ          		3310            
XZ2         		-5339           
XZ3         		1518            
XZ4         		-247            
XZ5         		-21987          
Y           		-43730          
YZ          		-4399           
YZ2         		3248            
YZ3         		-2557           
YZ4         		2093            
YZ5         		15998           
XY          		5866            
XYZ         		2022            
XYZ2        		2088            
XYZ3        		1416            
XYZ4        		2578            
XYZ5        		2688            
(X2-Y2)     		-17844          
(X2-Y2)Z    		5661            
(X2-Y2)Z2   		215             
(X2-Y2)Z3   		-8878           
(X2-Y2)Z4   		-123            
(X2-Y2)Z5   		-640            
X3          		2280            
X3Z         		2893            
Y3          		-6842           
Y3Z         		-2707           
#
# Lock Parameter
#
FIELD		-625.343
LOCKPHASE		199.400 
LOCKPOWER		-18.000 
LOCKGAIN		106.922 
LOCKDC		-75.000 
LOCKSHIFT		4.700   
LOOPGAIN		-5.000  
LOOPTIME		0.350   
LOOPFILTER		100.000 
#
IEEE64_VERSION_CODE 1
#
# Shim currents 
#
SHIM_SETTING [1 ]  -3500.62937915  
SHIM_SETTING [2 ]  -2327.18598827  
SHIM_SETTING [3 ]  1685.52044288   
SHIM_SETTING [4 ]  0.00000000      
SHIM_SETTING [5 ]  -1778.12947320  
SHIM_SETTING [6 ]  550.39863646    
SHIM_SETTING [7 ]  -5025.78100000  
SHIM_SETTING [8 ]  0.00000000      
SHIM_SETTING [9 ]  0.00000000      
SHIM_SETTING [10]  -612.65500000   
SHIM_SETTING [11]  5173.19200000   
SHIM_SETTING [12]  -4134.91100000  
SHIM_SETTING [13]  -9548.20100000  
SHIM_SETTING [14]  0.00000000      
SHIM_SETTING [15]  -9217.85965137  
SHIM_SETTING [16]  -3318.29865137  
SHIM_SETTING [17]  -2011.84935584  
SHIM_SETTING [18]  7675.78835584   
SHIM_SETTING [19]  -19303.52524583 
SHIM_SETTING [20]  21352.49462583  
SHIM_SETTING [21]  -12471.87000000 
SHIM_SETTING [22]  -10300.93500000 
SHIM_SETTING [23]  -8488.25300000  
SHIM_SETTING [24]  -27269.00500000 
SHIM_SETTING [25]  -15377.70600000 
SHIM_SETTING [26]  1128.79200000   
SHIM_SETTING [27]  0.00000000      
SHIM_SETTING [28]  -36130.45386698 
SHIM_SETTING [29]  8163.12400000   
SHIM_SETTING [30]  -948.72000000   
SHIM_SETTING [31]  -43896.06932957 
SHIM_SETTING [32]  -33812.43786698 
SHIM_SETTING [33]  10940.16800000  
SHIM_SETTING [34]  3219.35300000   
SHIM_SETTING [35]  3189.16800000   
SHIM_SETTING [36]  329.05200000    
SHIM_SETTING [37]  -33483.87852429 
SHIM_SETTING [38]  -6661.03445042  
SHIM_SETTING [39]  -51943.81767043 
SHIM_SETTING [40]  0.00000000      
