# Supplementary material for: Evolution of intrinsically disordered regions in vertebrate galectins for phase separation
Source: EMBO Rep. 2026 Feb 2;27(5):1254–69. doi: 10.1038/s44319-026-00692-w (PMC12979664; doi:10.1038/s44319-026-00692-w)
Supplement: Supplementary file 9 — Source data Fig. 3 [file 44319_2026_692_MOESM9_ESM.zip › FIG_3/3H/zfCRD_R2R1/T2_fCRD_40uM/uxnmr.info]

CONFIGURATION INFORMATION
=========================

Path         : /opt/topspin3.2pl6/conf/instr/spect/uxnmr.info
Date         : Tue Jan 10 12:05:21 2023
Release      : TOPSPIN Version 3.2-pl6
Installed in : /opt/topspin3.2pl6
Host         : AVIII600
OS           : CentOS release 5.8 (Final)
CPU          : Intel(R) Xeon(R) CPU W3565 @ 3.20GHz (8 cores at 3207 MHz with Hyperthreading)
User         : sthsu (Shang-Te Danny Hsu)
Description  : Avance III 600
Location     : 
System       : Avance III NMR spectrometer
1H-frequency : 600.14 MHz
Order Number : 
Configured in: /opt/topspin3.2pl6/conf/instr/spect

IPSO: connected to spectrometer subnet
- TCP/IP address = 149.236.99.254
- Tctrl : 1
- Fctrls: 5
- Gctrl1: without digital preemphasis
- Rctrl : none
- FREDs : none
- DPP : none

DRU: AQS DRU-E Z102520/01311 ECL 04.00
- TCP/IP address = 149.236.99.89
- Firmware Version = 140519
- DRU controls AQS-Rack and HPPR/2

AQS: connected to 149.236.99.89:/dev/tty10
  _Slot_ SBSB _____________________Board_____________________
  Number Addr Type HW-VS FW-VS ID  ECL Name   Description
  -----------------------------------------------------------
     2   0x10 0x42   0x4    AW  R  4.4 REC-1  AQS RXAD600 Z102117/634 ECL 04.04
     3   0x34 0xc9   0x1        X  1.1 REF-1  REF/2-1000 Reference Board for AQS/2 Receiver
     4   0x24 0x19   0x8    AE  S  2.5 SGU-1  AQS SGU/2 600 Z103081/01178 ECL 02.05 FPGA-Vs=AF
     5   0x25 0x19   0x8    AE  S  2.5 SGU-2  AQS SGU/2 600 Z103081/01182 ECL 02.05 FPGA-Vs=AF
     6   0x26 0x19   0x8    AE  S  2.5 SGU-3  AQS SGU/2 600 Z103081/01129 ECL 02.05 FPGA-Vs=AF
     7   0x27 0x19   0x8    AE  S  2.6 SGU-4  AQS SGU/2 600 Z103081/01205 ECL 02.06 FPGA-Vs=AF
     8   0x28 0x19   0x8    AE  S  2.6 SGU-5  AQS SGU/2 600 Z103081/01210 ECL 02.06 FPGA-Vs=AF
    21   0x21 0xcf     0        P  1.0 PSD-1  PSD/3 Power Supply Distribution Board
    --   0x20 0xd1     0        B  3.1 MASTER AQS/3 Chassis
     1   0x20  0x7     0        B      MASTER AQS Rack Master
  Logical Receiver/SGU configuration:


Router: none installed


Transmitters at the spectrometer subnet:
----------------------------------------
BLA_W1345084_0019 W1345084/0019 ECL 1:
- TCP/IP address = 149.236.99.253
- Firmware VS    = 20120627
- Amplifier      = BLAH100 E 200-600MHZ INR: W1345084/0019 ECL 1
- Router         = BLMMR31 RF AMPLIFIER MODULE: W1345212/0716 ECL 0
- Controller     = BLA CONTROL BOARD 6 2V H-USB: W1522050/0484 ECL 03
BLA_W1345092_0246 W1345092/0246 ECL 1:
- TCP/IP address = 149.236.99.251
- Firmware VS    = 20120627
- Amplifier      = BLAX300 E 6-365MHZ INR: W1345092/0246 ECL 1
- Router         = BLMMR31 RF AMPLIFIER MODULE: W1345212/0712 ECL 0
- Controller     = BLA CONTROL BOARD 6 2V H-USB: W1522050/0450 ECL 03
BLA_W1345096_0347 W1345096/0347 ECL 2:
- TCP/IP address = 149.236.99.250
- Firmware VS    = 20120627
- Amplifier      = BLAXH2H300/100/150 E 200-600MHZ INR: W1345096/0347 ECL 2
- Router         = BLMMR32 RF AMPLIFIER MODULE: W1345204/0564 ECL 0
- Controller     = BLA CONTROL BOARD 6 2V H-USB: W1522050/0500 ECL 03

BSMS: BSMS/2 connected to ethernet
- TCP/IP address = 149.236.99.20
- GAB current limits = 0.0/X, 0.0/Y, 10.0/Z (in A)
- SCB channels = 40
- Shim System = BOSS2-SB
- Note: the ELCB firmware does not support the L-TRX (needs vs=20080519)
- 2HTX Amplifier: not available
- Lock: installed
- Note: the ELCB firmware does not support VTU boards (needs vs=20090923)

Bruker Automatic Changer: device connected to 149.236.99.254:/dev/tty05
- Capacity: 60 holders
- Firmware: 970111
- use BACS air  = yes
- BACS sx delay = 10 s
- Sample Rail fast changer mode = no

Eurotherm VTU: device connected to 149.236.99.254:/dev/tty04

Preamplifiers :
HPPR: - HPPR/2 preamplifier connected to 149.236.99.89:/dev/tty10
    Type      : HPPR/2
    Controller: Application firmware = AQ
                15 LEDs for tuning, 15 LEDs for matching
    Module  1 : 1H LNA
                 PN=Z003462, SN=00518 from 20070427
    Module  2 : XBB19F 2HS
                 PN=Z003506, SN=00569 from 20070511
    Module  3 : 2H
                 PN=Z003473, SN=00015 from 20060707
    Module  4 : 13C
                 PN=Z003524, SN=00365 from 20070504
    Module  5 : 15N
                 PN=Z003530, SN=00266 from 20070503


Frequency generation:
- F1: for SGU
- F2: for SGU
- F3: for SGU
- F4: for SGU
- F5: for SGU


RF cable connections (detected by 'confamp')
--------------------------------------------------------------------
SGU1 NORM output -> input 1 of transmitter 3 (BLAXH2H300/100/150 E 200-600MHZ W1345096/0347 at TCP/IP 149.236.99.250)
SGU1 AUX  output -> input 1 of transmitter 1 (BLAH100 E 200-600MHZ INR W1345084/0019 at TCP/IP 149.236.99.253)
SGU2 NORM output -> input 2 of transmitter 3 (BLAXH2H300/100/150 E 200-600MHZ W1345096/0347 at TCP/IP 149.236.99.250)
SGU2 AUX  output -> TUNE signal input of HPPR
SGU3 NORM output -> input 1 of transmitter 2 (BLAX300 E 6-365MHZ INR W1345092/0246 at TCP/IP 149.236.99.251)
SGU3 AUX  output -> open
SGU4 NORM output -> open
SGU4 AUX  output -> input 2 of transmitter 2 (BLAX300 E 6-365MHZ INR W1345092/0246 at TCP/IP 149.236.99.251)
SGU5 NORM output -> input 4 of transmitter 3 (BLAXH2H300/100/150 E 200-600MHZ W1345096/0347 at TCP/IP 149.236.99.250)
SGU5 AUX  output -> input 2 of transmitter 1 (BLAH100 E 200-600MHZ INR W1345084/0019 at TCP/IP 149.236.99.253)

Blanking cable connections (detected by 'confamp')
--------------------------------------------------------------------
transmitter 1 (BLAH100 E 200-600MHZ INR W1345084/0019 at TCP/IP 149.236.99.253) amplifier 1H-100W uses blanking 5
transmitter 2 (BLAX300 E 6-365MHZ INR W1345092/0246 at TCP/IP 149.236.99.251) amplifier X-300W uses blanking 3
transmitter 3 (BLAXH2H300/100/150 E 200-600MHZ W1345096/0347 at TCP/IP 149.236.99.250) amplifier 1H-100W uses blanking 2
transmitter 3 (BLAXH2H300/100/150 E 200-600MHZ W1345096/0347 at TCP/IP 149.236.99.250) amplifier X-300W uses blanking 1
transmitter 3 (BLAXH2H300/100/150 E 200-600MHZ W1345096/0347 at TCP/IP 149.236.99.250) amplifier 2H-150W needs no blanking
