# Supplementary material for: Evolution of intrinsically disordered regions in vertebrate galectins for phase separation
Source: EMBO Rep. 2026 Feb 2;27(5):1254–69. doi: 10.1038/s44319-026-00692-w (PMC12979664; doi:10.1038/s44319-026-00692-w)
Supplement: Supplementary file 9 — Source data Fig. 3 [file 44319_2026_692_MOESM9_ESM.zip › FIG_3/3H/zfCRD_R2R1/T1_fCRD_400uM/ANA/B5.list]

      Assignment         w1         w2  

           A86N-H    127.162      8.521 
           Q88N-H    120.776      8.540 
           V89N-H    121.523      8.196 
           L90N-H    126.981      8.598 
           T91N-H    115.501      7.728 
           V92N-H    121.796      7.974 
           L94N-H    127.139      8.796 
           D95N-H    126.499      8.815 
           F96N-H    128.474      9.577 
           L98N-H    122.761      7.784 
           Q99N-H    121.559      8.573 
          N100N-H    116.918      9.017 
          G101N-H    107.035      7.791 
          A102N-H    118.708      7.520 
          N104N-H    116.666      8.635 
          K105N-H    117.628      9.124 
          M106N-H    120.390      7.838 
          L107N-H    128.588      9.149 
          I108N-H    130.708      9.569 
          T109N-H    124.090      9.257 
          I110N-H    127.939      9.520 
          N111N-H    125.822      8.931 
          G112N-H    109.445      7.282 
          E113N-H    119.129      8.801 
          V114N-H    124.037      7.796 
          K115N-H    129.699      7.967 
          N117N-H    114.811      8.444 
          A118N-H    118.640      6.853 
          K119N-H    118.449      9.777 
          Q120N-H    114.061      8.571 
          F121N-H    113.655      8.377 
          T122N-H    115.812      8.449 
          V123N-H    125.735      8.591 
          N124N-H    122.362      9.279 
          L125N-H    122.742      9.285 
          R126N-H    124.046      9.215 
          R127N-H    124.239      8.265 
          G128N-H    116.659      8.930 
          D130N-H    118.950      8.304 
          I131N-H    122.490      9.667 
          A132N-H    128.875      8.548 
          F133N-H    114.527      7.486 
          H134N-H    131.464      8.583 
          I135N-H    122.292      8.414 
          N136N-H    123.787      8.557 
          R138N-H    123.472      9.117 
          F139N-H    119.354      8.155 
          S140N-H    113.140      8.534 
          E141N-H    128.582      8.862 
          G143N-H    104.465      7.728 
          K144N-H    119.412      7.485 
          V146N-H    115.312      8.220 
          I147N-H    120.334      9.307 
          V148N-H    129.329      7.260 
          R149N-H    124.908      8.703 
          N150N-H    118.042      8.838 
          S151N-H    113.791      9.930 
          M152N-H    123.961      9.039 
          I153N-H    126.133      7.867 
          G154N-H    120.655      9.180 
          N155N-H    111.453      8.920 
          N156N-H    116.076      7.389 
          W157N-H    128.263      9.125 
          G158N-H    109.864      8.293 
          R159N-H    123.180      8.579 
          E160N-H    126.481      8.900 
          E161N-H    124.041      9.298 
          R162N-H    119.658      8.786 
          E163N-H    124.270      8.968 
          L164N-H    125.751      8.771 
          S166N-H    108.931      7.103 
          F167N-H    121.017      8.657 
          V170N-H    123.841      9.406 
          G172N-H    111.504      7.449 
          K173N-H    117.845      7.967 
          F175N-H    115.875      8.794 
          E176N-H    120.519      8.339 
          M177N-H    129.932      9.921 
          K178N-H    126.938      9.385 
          I179N-H    123.340      9.704 
          L180N-H    130.586      9.486 
          I181N-H    128.212      9.232 
          T182N-H    118.012      8.732 
          D183N-H    115.230      8.415 
          T184N-H    105.660      8.332 
          E185N-H    119.868      7.848 
          Y186N-H    114.502      8.308 
          K187N-H    121.420      9.724 
          V188N-H    123.883      9.146 
          A189N-H    131.030      9.296 
          V190N-H    118.895      8.413 
          N191N-H    127.637      9.853 
          K192N-H    107.790      9.150 
          S193N-H    114.176      7.674 
          L195N-H    129.195      9.006 
          L196N-H    109.409      7.579 
          E197N-H    118.218      8.802 
          F198N-H    124.281      8.753 
          K199N-H    129.961      9.160 
          H200N-H    116.212      6.743 
          R201N-H    118.527      9.119 
          V202N-H    118.945      7.910 
          F203N-H    124.234      8.839 
          E204N-H    120.596      8.103 
          L205N-H    123.410      7.943 
          N206N-H    113.422      8.629 
          Q207N-H    116.066      7.723 
          I208N-H    123.174      7.715 
          T209N-H    112.111      8.326 
          G210N-H    109.184      7.762 
          L211N-H    124.004      9.073 
          S212N-H    122.208      9.537 
          I213N-H    122.124      8.494 
          Y214N-H    121.674      8.731 
          N215N-H    113.758      9.698 
          D216N-H    122.194      8.295 
          V217N-H    115.755      9.001 
          T218N-H    113.030      8.748 
          L219N-H    121.116      8.894 
          S220N-H    115.539      9.037 
          T221N-H    111.760      7.666 
          V222N-H    122.490      8.124 
          N223N-H    123.766      8.920 
          V224N-H    121.900      8.534 
          E225N-H    126.151      9.112 
          T226N-H    116.644      8.677 
          L227N-H    129.979      9.115 
          Q228N-H    126.893      8.002 
