# Supplementary material for: Evolution of intrinsically disordered regions in vertebrate galectins for phase separation
Source: EMBO Rep. 2026 Feb 2;27(5):1254–69. doi: 10.1038/s44319-026-00692-w (PMC12979664; doi:10.1038/s44319-026-00692-w)
Supplement: Supplementary file 9 — Source data Fig. 3 [file 44319_2026_692_MOESM9_ESM.zip › FIG_3/3H/zfCRD_R2R1/T1_fCRD_400uM/ANA/T1.dat]

         86	1.005 0.0494	2.912e+07  2.817e+07  2.207e+07  2.084e+07  1.613e+07  1.184e+07 
         88    0.8272 0.0634	3.412e+07  3.193e+07  2.446e+07  2.221e+07  1.644e+07  1.157e+07 
         89    0.6663 0.0298	3.076e+07  2.731e+07  2.193e+07  1.706e+07  1.213e+07  8.547e+06 
         90    0.6391 0.0306	3.659e+07  3.174e+07  2.556e+07  1.966e+07  1.422e+07	 9.3e+06 
         91    0.8026 0.013	3.048e+07  2.763e+07  2.356e+07    1.9e+07  1.466e+07  9.712e+06 
         92	0.758 0.0135	3.651e+07  3.266e+07  2.782e+07  2.185e+07  1.634e+07  1.135e+07 
         94    0.6794 0.00952	1.721e+07  1.504e+07	1.3e+07  9.523e+06  7.169e+06  4.578e+06 
         95    0.7215 0.012	2.465e+07   2.22e+07  1.873e+07   1.41e+07  1.081e+07  7.268e+06 
         96    0.7269 0.0252	2.065e+07  1.867e+07  1.559e+07  1.203e+07  8.917e+06  6.241e+06 
         98    0.7597 0.0141	1.718e+07  1.533e+07  1.274e+07  1.039e+07  7.849e+06  5.191e+06 
         99    0.8266 0.0764	 2.77e+07  2.571e+07  2.026e+07  1.792e+07  1.324e+07  9.446e+06 
        100	0.762 0.0274	8.723e+06  8.374e+06  6.487e+06  5.535e+06   3.92e+06  2.747e+06 
        101    0.6927 0.0165	2.221e+07  1.977e+07  1.626e+07   1.31e+07  9.246e+06  5.942e+06 
        102    0.7095 0.0112	1.494e+07  1.321e+07  1.124e+07  8.718e+06  6.331e+06  4.216e+06 
        104    0.7338 0.011	  3.4e+07  3.043e+07  2.563e+07  1.992e+07    1.5e+07  1.011e+07 
        105    0.7161 0.011	 9.06e+06  8.092e+06  6.652e+06  5.271e+06  3.893e+06  2.632e+06 
        106	0.715 0.0191	2.238e+07  1.995e+07  1.666e+07  1.324e+07  9.713e+06	6.21e+06 
        107    0.6873 0.0152	2.273e+07  2.015e+07  1.703e+07  1.317e+07  9.367e+06  6.086e+06 
        108    0.6834 0.00943	1.982e+07  1.762e+07  1.424e+07  1.096e+07  8.338e+06  5.486e+06 
        109    0.7319 0.0403	3.916e+07  3.527e+07  2.818e+07  2.339e+07  1.738e+07  1.139e+07 
        110    0.6768 0.0152	2.156e+07  1.919e+07  1.595e+07   1.18e+07  8.995e+06  5.878e+06 
        111    0.6831 0.00834	2.384e+07  2.107e+07  1.795e+07  1.343e+07  9.761e+06  6.528e+06 
        112	0.681 0.00576	3.924e+07  3.438e+07  2.899e+07  2.182e+07  1.627e+07  1.063e+07 
        113    0.6662 0.0122	3.415e+07  2.982e+07  2.536e+07  1.843e+07  1.378e+07  9.264e+06 
        114    0.6913 0.0163	2.659e+07  2.342e+07   1.93e+07  1.528e+07  1.127e+07  7.094e+06 
        115    0.6571 0.0084	2.763e+07  2.409e+07  2.013e+07  1.513e+07  1.097e+07  7.211e+06 
        117    0.7288 0.0684	7.452e+06  6.897e+06  5.075e+06  4.649e+06  3.117e+06  2.269e+06 
        118	0.697 0.0129	 4.28e+07  3.807e+07  3.175e+07  2.428e+07  1.809e+07	 1.2e+07 
        119	 0.71 0.0037	1.921e+07  1.708e+07  1.449e+07  1.082e+07  8.328e+06  5.533e+06 
        120    0.7056 0.0266	2.899e+07  2.608e+07   2.14e+07  1.698e+07  1.241e+07  8.056e+06 
        121    0.6771 0.0247	3.347e+07  2.966e+07  2.405e+07  1.921e+07  1.379e+07  8.761e+06 
        122    0.7038 0.0141	2.157e+07  1.912e+07  1.603e+07  1.253e+07  9.118e+06  6.023e+06 
        123    0.6921 0.0171	2.204e+07  1.931e+07  1.596e+07  1.282e+07  9.184e+06  5.912e+06 
        124    0.7289 0.0197	1.431e+07  1.297e+07  1.038e+07  8.699e+06  6.188e+06	4.18e+06 
        125    0.7242 0.032	8.131e+06  7.298e+06  5.911e+06  4.795e+06   3.53e+06  2.385e+06 
        126    0.7874 0.0291	1.989e+07  1.786e+07  1.486e+07  1.235e+07  9.423e+06	6.15e+06 
        127    0.7113 0.0387	2.074e+07  1.891e+07  1.551e+07  1.231e+07  8.847e+06  5.892e+06 
        128    0.7134 0.0413	1.066e+07  9.751e+06  7.515e+06  6.273e+06  4.554e+06  3.143e+06 
        130    0.7254 0.0265	2.317e+07  2.124e+07  1.697e+07  1.404e+07  1.017e+07  6.627e+06 
        131    0.7003 0.00596	9.332e+06  8.189e+06  6.876e+06  5.413e+06  3.855e+06  2.632e+06 
        132    0.6901 0.013	1.637e+07  1.471e+07  1.213e+07  9.493e+06  6.811e+06	4.46e+06 
        133    0.7008 0.0229	2.769e+07  2.482e+07  2.064e+07  1.592e+07  1.167e+07  7.833e+06 
        134	0.706 0.0393	9.845e+06   8.91e+06  7.398e+06  5.814e+06  4.184e+06  2.742e+06 
        135    0.6761 0.0293	2.186e+07  1.916e+07  1.538e+07  1.251e+07  8.893e+06  5.809e+06 
        136    0.7265 0.0322	1.766e+07  1.619e+07  1.332e+07  1.078e+07   7.72e+06  5.014e+06 
        138    0.7031 0.0364	1.149e+07  1.029e+07  7.989e+06  6.846e+06  4.814e+06  3.217e+06 
        139    0.6835 0.0155	2.668e+07  2.338e+07  1.942e+07  1.478e+07  1.104e+07  7.408e+06 
        140    0.7074 0.0335	2.241e+07  2.083e+07  1.568e+07  1.344e+07  9.407e+06  6.542e+06 
        141    0.8566 0.0808	3.389e+06  3.429e+06   2.42e+06   2.26e+06   1.71e+06  1.238e+06 
        143    0.8154 0.0529	4.956e+06  4.785e+06   3.59e+06  3.275e+06  2.305e+06  1.713e+06 
        144    0.7019 0.0434	2.474e+07  2.287e+07  1.728e+07  1.438e+07  1.044e+07  7.261e+06 
        146    0.6766 0.00803	2.465e+07  2.163e+07  1.795e+07   1.37e+07  1.001e+07  6.779e+06 
        147    0.7415 0.0137	1.653e+07  1.499e+07   1.23e+07  9.986e+06  7.381e+06  4.883e+06 
        148    0.6925 0.0201	1.556e+07  1.369e+07  1.135e+07  8.956e+06  6.449e+06  4.279e+06 
        149    0.6784 0.0177	1.718e+07  1.555e+07  1.249e+07  9.837e+06   7.15e+06  4.557e+06 
        150    0.7004 0.0244	2.453e+07  2.212e+07  1.788e+07  1.388e+07  1.039e+07  7.113e+06 
        151    0.7472 0.0387	1.461e+07  1.381e+07  1.078e+07  9.429e+06  6.483e+06  4.267e+06 
        152    0.7333 0.0418	1.712e+07  1.562e+07  1.252e+07  1.044e+07  7.528e+06	4.98e+06 
        153    0.7708 0.0294	2.078e+07  1.903e+07  1.558e+07  1.279e+07  9.622e+06  6.429e+06 
        154    0.7046 0.0192	1.686e+07  1.546e+07  1.236e+07  9.974e+06  7.342e+06  4.588e+06 
        155    0.6782 0.0323	1.261e+07  1.152e+07   9.06e+06  7.267e+06   5.13e+06  3.461e+06 
        156    0.7306 0.0193	  2.5e+07  2.246e+07   1.85e+07  1.441e+07  1.094e+07  7.626e+06 
        157    0.7039 0.0328	1.626e+07  1.462e+07  1.173e+07  9.587e+06  6.834e+06  4.589e+06 
        158    0.7246 0.0174	2.486e+07  2.258e+07  1.829e+07  1.492e+07  1.086e+07  7.151e+06 
        159    0.6756 0.0349	2.009e+07   1.81e+07  1.414e+07  1.153e+07  8.146e+06  5.464e+06 
        160    0.7379 0.0128	2.577e+07  2.351e+07  1.975e+07  1.514e+07  1.145e+07  7.807e+06 
        161	0.617 0.0174	6.994e+06   5.75e+06  4.823e+06   3.82e+06  2.524e+06  1.615e+06 
        162    0.7282 0.0246	1.325e+07  1.194e+07  9.616e+06  7.727e+06  5.791e+06  3.985e+06 
        163	0.785 0.114	5.871e+06  5.583e+06  4.203e+06  4.004e+06  2.538e+06  1.915e+06 
        164	0.774 0.0537	5.679e+06  5.534e+06  4.219e+06  3.567e+06   2.65e+06  1.827e+06 
        166    0.8134 0.0219	2.571e+07  2.357e+07  1.957e+07  1.608e+07  1.231e+07  8.596e+06 
        167    0.8745 0.0538	4.722e+06   4.68e+06  3.822e+06  3.261e+06  2.305e+06  1.768e+06 
        170    0.7372 0.0183	2.038e+07  1.829e+07  1.541e+07   1.22e+07  8.855e+06  6.119e+06 
        172    0.6888 0.00632	2.249e+07  1.973e+07  1.666e+07  1.254e+07  9.321e+06  6.301e+06 
        173    0.7102 0.00973	3.535e+07  3.092e+07  2.645e+07  2.004e+07  1.511e+07  1.017e+07 
        175    0.6747 0.014	3.651e+07  3.148e+07  2.715e+07  1.975e+07  1.482e+07  1.007e+07 
        176	0.679 0.0113	2.223e+07  1.949e+07  1.639e+07  1.238e+07  9.144e+06  6.025e+06 
        177    0.6812 0.012	1.762e+07  1.557e+07  1.301e+07  1.008e+07  7.287e+06  4.648e+06 
        178    0.7105 0.0122	2.579e+07  2.278e+07  1.918e+07  1.463e+07   1.12e+07  7.341e+06 
        179    0.7331 0.012	 2.41e+07  2.137e+07  1.815e+07  1.418e+07  1.035e+07  7.302e+06 
        180    0.6628 0.0166	2.535e+07  2.209e+07  1.792e+07  1.395e+07  1.002e+07  6.884e+06 
        181    0.7171 0.00761	1.939e+07  1.688e+07  1.449e+07  1.121e+07  8.438e+06  5.442e+06 
        182    0.6836 0.0183	2.508e+07   2.24e+07  1.835e+07    1.4e+07  1.038e+07  7.006e+06 
        183    0.6768 0.0172	1.742e+07   1.56e+07  1.252e+07  9.923e+06  7.194e+06  4.633e+06 
        184    0.6529 0.0347	1.152e+07  1.062e+07  8.255e+06  6.704e+06  4.535e+06  2.887e+06 
        185    0.7028 0.0365	2.121e+07  1.943e+07  1.522e+07   1.27e+07  8.956e+06  5.905e+06 
        186	0.722 0.0317	1.152e+07  1.038e+07  8.372e+06   6.86e+06  4.937e+06  3.373e+06 
        187    0.7368 0.00867	1.991e+07   1.77e+07  1.517e+07  1.175e+07   8.81e+06  5.866e+06 
        188    0.7241 0.0162	2.161e+07   1.91e+07  1.562e+07  1.292e+07  9.392e+06  6.129e+06 
        189    0.6971 0.0117	2.177e+07  1.946e+07  1.617e+07  1.257e+07  8.984e+06  6.192e+06 
        190    0.7108 0.00865	1.256e+07   1.11e+07   9.29e+06  7.119e+06  5.433e+06  3.613e+06 
        191    0.6565 0.0181	1.715e+07  1.495e+07   1.23e+07    9.5e+06  6.859e+06  4.363e+06 
        192    0.6595 0.0234	1.412e+07  1.245e+07   9.93e+06  7.773e+06  5.732e+06  3.676e+06 
        193    0.7559 0.0361	2.393e+07  2.185e+07  1.741e+07  1.482e+07  1.075e+07  7.258e+06 
        195    0.6854 0.0317	9.001e+06  7.865e+06  6.377e+06   5.03e+06  3.646e+06  2.579e+06 
        196	0.692 0.0217	9.197e+06  8.315e+06  6.806e+06  5.124e+06  3.794e+06  2.708e+06 
        197    0.7023 0.0182	2.364e+07  2.115e+07  1.758e+07  1.332e+07  9.934e+06  6.923e+06 
        198    0.6736 0.0456	3.817e+06  3.767e+06  2.997e+06  2.134e+06  1.786e+06	9.01e+05 
        199    0.6574 0.00709	1.055e+07  9.311e+06  7.602e+06  5.859e+06  4.276e+06  2.662e+06 
        200    0.6748 0.0353	1.407e+07  1.257e+07  1.025e+07  7.953e+06  5.902e+06  3.632e+06 
        201    0.7191 0.0385	 7.54e+06  7.029e+06  5.567e+06  4.662e+06  3.233e+06	2.14e+06 
        202    0.8558 0.0679	5.211e+06  4.952e+06   3.81e+06  3.396e+06  2.728e+06  1.749e+06 
        203    0.6918 0.0142	7.012e+06  6.074e+06  5.066e+06  3.928e+06  2.931e+06  1.949e+06 
        204    0.6985 0.0182	2.938e+07  2.637e+07  2.153e+07  1.685e+07  1.212e+07  8.544e+06 
        205    0.6974 0.0253	1.679e+07  1.525e+07  1.231e+07  9.779e+06  7.055e+06	 4.7e+06 
        206    0.6636 0.0243	2.319e+07  2.102e+07  1.639e+07  1.333e+07  9.338e+06	6.01e+06 
        207	0.694 0.0237	1.525e+07  1.391e+07  1.138e+07  9.056e+06  6.491e+06  4.008e+06 
        208    0.7014 0.0247	 1.69e+07  1.516e+07  1.216e+07  9.863e+06  7.169e+06  4.713e+06 
        209    0.7009 0.0306	1.107e+07   1.01e+07  8.177e+06  6.634e+06  4.705e+06  2.985e+06 
        210    0.6839 0.0165	 3.43e+07   3.02e+07  2.469e+07  1.962e+07  1.434e+07	9.08e+06 
        211    0.7083 0.01	2.602e+07  2.294e+07  1.899e+07  1.524e+07  1.106e+07  7.269e+06 
        212    0.6758 0.0128	2.223e+07  1.982e+07  1.651e+07  1.262e+07   8.85e+06  6.126e+06 
        213    0.7431 0.0289	7.146e+06  6.095e+06  5.292e+06  4.289e+06  3.175e+06  2.033e+06 
        214	 0.67 0.0203	2.355e+07  2.094e+07  1.739e+07  1.331e+07   9.32e+06  6.387e+06 
        215    0.6984 0.0195	2.548e+07  2.286e+07  1.902e+07  1.466e+07  1.069e+07  7.177e+06 
        216    0.7133 0.0205	 2.32e+07  2.051e+07  1.699e+07  1.377e+07   9.76e+06  6.618e+06 
        217    0.6498 0.0069	3.296e+07  2.851e+07  2.392e+07  1.779e+07  1.319e+07  8.293e+06 
        218    0.6608 0.0165	2.718e+07  2.403e+07   2.02e+07  1.483e+07  1.078e+07  7.309e+06 
        219    0.6652 0.01	2.971e+07  2.581e+07  2.166e+07  1.632e+07  1.184e+07	7.98e+06 
        220    0.6864 0.00811	2.088e+07   1.84e+07  1.547e+07  1.177e+07  8.814e+06  5.579e+06 
        221    0.7357 0.0227	3.294e+07  2.919e+07  2.377e+07   1.95e+07  1.442e+07  9.846e+06 
        222    0.7134 0.00699	3.038e+07  2.669e+07  2.296e+07  1.746e+07  1.278e+07  8.896e+06 
        223    0.7055 0.0084	3.064e+07  2.721e+07   2.32e+07  1.746e+07  1.294e+07  8.823e+06 
        224    0.7344 0.0339	2.815e+07   2.54e+07  2.062e+07  1.666e+07  1.247e+07  8.368e+06 
        225    0.7122 0.0191	 2.66e+07  2.368e+07  1.953e+07  1.542e+07  1.159e+07  7.463e+06 
        226	0.748 0.0154	3.611e+07  3.222e+07   2.71e+07  2.135e+07  1.603e+07  1.111e+07 
        227    0.7477 0.0249	 9.99e+06  8.928e+06  7.272e+06  6.092e+06  4.538e+06  2.889e+06 
        228    0.8123 0.00812	5.801e+07  5.152e+07  4.529e+07  3.495e+07  2.786e+07  1.939e+07 
