# Supplementary material for: Evolution of intrinsically disordered regions in vertebrate galectins for phase separation
Source: EMBO Rep. 2026 Feb 2;27(5):1254–69. doi: 10.1038/s44319-026-00692-w (PMC12979664; doi:10.1038/s44319-026-00692-w)
Supplement: Supplementary file 9 — Source data Fig. 3 [file 44319_2026_692_MOESM9_ESM.zip › FIG_3/3H/zfCRD_R2R1/T1_fCRD_400uM/ANA/t1.proj.BAK]

<sparky project file>
<version 3.190>
<savefiles>
../ANA/B1.save5
../ANA/B2.save5
../ANA/B3.save5
../ANA/B4.save5
../ANA/B5.save6
../ANA/B6.save5
<end savefiles>
<options>
<end options>
<overlays>
<end overlays>
<attached data>
<end attached data>
<molecule>
name 
<attached data>
<end attached data>
<condition>
name 
<resonances>
|A86|H|      8.52082       1H
|A86|N|      127.162      15N
|Q88|H|      8.54008       1H
|Q88|N|      120.776      15N
|V89|H|      8.1959        1H
|V89|N|      121.523      15N
|L90|H|      8.5982        1H
|L90|N|      126.981      15N
|T91|H|      7.72769       1H
|T91|N|      115.501      15N
|V92|H|      7.97421       1H
|V92|N|      121.796      15N
|L94|H|      8.79633       1H
|L94|N|      127.139      15N
|D95|H|      8.81478       1H
|D95|N|      126.499      15N
|F96|H|      9.5775        1H
|F96|N|      128.474      15N
|L98|H|      7.78368       1H
|L98|N|      122.761      15N
|Q99|H|      8.57334       1H
|Q99|N|      121.559      15N
|N100|H|     9.0175        1H
|N100|N|     116.918      15N
|G101|H|     7.79094       1H
|G101|N|     107.035      15N
|A102|H|     7.52028       1H
|A102|N|     118.708      15N
|N104|H|     8.63484       1H
|N104|N|     116.666      15N
|K105|H|     9.12372       1H
|K105|N|     117.628      15N
|M106|H|     7.83831       1H
|M106|N|     120.39       15N
|L107|H|     9.1487        1H
|L107|N|     128.588      15N
|I108|H|     9.56869       1H
|I108|N|     130.708      15N
|T109|H|     9.25651       1H
|T109|N|     124.09       15N
|I110|H|     9.52032       1H
|I110|N|     127.939      15N
|N111|H|     8.93117       1H
|N111|N|     125.822      15N
|G112|H|     7.28234       1H
|G112|N|     109.445      15N
|E113|H|     8.80069       1H
|E113|N|     119.129      15N
|V114|H|     7.79592       1H
|V114|N|     124.037      15N
|K115|H|     7.9673        1H
|K115|N|     129.699      15N
|N117|H|     8.44367       1H
|N117|N|     114.811      15N
|A118|H|     6.853         1H
|A118|N|     118.64       15N
|K119|H|     9.77713       1H
|K119|N|     118.449      15N
|Q120|H|     8.57121       1H
|Q120|N|     114.061      15N
|F121|H|     8.3771        1H
|F121|N|     113.655      15N
|T122|H|     8.44918       1H
|T122|N|     115.812      15N
|V123|H|     8.59077       1H
|V123|N|     125.735      15N
|N124|H|     9.27896       1H
|N124|N|     122.362      15N
|L125|H|     9.27896       1H
|L125|N|     122.362      15N
|R126|H|     9.21539       1H
|R126|N|     124.046      15N
|R127|H|     8.26458       1H
|R127|N|     124.239      15N
|G128|H|     8.93          1H
|G128|N|     116.659      15N
|D130|H|     8.30409       1H
|D130|N|     118.95       15N
|I131|H|     9.66722       1H
|I131|N|     122.49       15N
|A132|H|     8.54802       1H
|A132|N|     128.875      15N
|F133|H|     7.4857        1H
|F133|N|     114.527      15N
|H134|H|     8.58279       1H
|H134|N|     131.464      15N
|I135|H|     8.41444       1H
|I135|N|     122.292      15N
|N136|H|     8.55651       1H
|N136|N|     123.787      15N
|R138|H|     9.11726       1H
|R138|N|     123.472      15N
|F139|H|     8.15469       1H
|F139|N|     119.354      15N
|S140|H|     8.53369       1H
|S140|N|     113.14       15N
|E141|H|     8.86166       1H
|E141|N|     128.582      15N
|G143|H|     7.7281        1H
|G143|N|     104.465      15N
|K144|H|     7.48494       1H
|K144|N|     119.412      15N
|V146|H|     8.22016       1H
|V146|N|     115.312      15N
|I147|H|     9.30746       1H
|I147|N|     120.334      15N
|V148|H|     7.25955       1H
|V148|N|     129.329      15N
|R149|H|     8.70306       1H
|R149|N|     124.908      15N
|N150|H|     8.83815       1H
|N150|N|     118.042      15N
|S151|H|     9.9297        1H
|S151|N|     113.791      15N
|M152|H|     9.03907       1H
|M152|N|     123.961      15N
|I153|H|     7.86655       1H
|I153|N|     126.133      15N
|G154|H|     9.18007       1H
|G154|N|     120.655      15N
|N155|H|     8.92038       1H
|N155|N|     111.453      15N
|N156|H|     7.38881       1H
|N156|N|     116.076      15N
|W157|H|     9.1247        1H
|W157|N|     128.263      15N
|G158|H|     8.29326       1H
|G158|N|     109.864      15N
|R159|H|     8.57871       1H
|R159|N|     123.18       15N
|E160|H|     8.89996       1H
|E160|N|     126.481      15N
|E161|H|     9.298         1H
|E161|N|     124.041      15N
|R162|H|     8.78574       1H
|R162|N|     119.658      15N
|E163|H|     8.96785       1H
|E163|N|     124.27       15N
|L164|H|     8.77055       1H
|L164|N|     125.751      15N
|S166|H|     7.10343       1H
|S166|N|     108.931      15N
|F167|H|     8.65743       1H
|F167|N|     121.017      15N
|V170|H|     9.40636       1H
|V170|N|     123.841      15N
|G172|H|     7.44904       1H
|G172|N|     111.504      15N
|K173|H|     7.96691       1H
|K173|N|     117.845      15N
|F175|H|     8.79396       1H
|F175|N|     115.875      15N
|E176|H|     8.33872       1H
|E176|N|     120.519      15N
|M177|H|     9.92092       1H
|M177|N|     129.932      15N
|K178|H|     9.38461       1H
|K178|N|     126.938      15N
|I179|H|     9.70363       1H
|I179|N|     123.34       15N
|L180|H|     9.48592       1H
|L180|N|     130.586      15N
|I181|H|     9.2323        1H
|I181|N|     128.212      15N
|T182|H|     8.73158       1H
|T182|N|     118.012      15N
|D183|H|     8.41527       1H
|D183|N|     115.23       15N
|T184|H|     8.33151       1H
|T184|N|     105.66       15N
|E185|H|     7.8478        1H
|E185|N|     119.868      15N
|Y186|H|     8.30833       1H
|Y186|N|     114.502      15N
|K187|H|     9.72367       1H
|K187|N|     121.42       15N
|V188|H|     9.14615       1H
|V188|N|     123.883      15N
|A189|H|     9.29647       1H
|A189|N|     131.03       15N
|V190|H|     8.41295       1H
|V190|N|     118.895      15N
|N191|H|     9.8533        1H
|N191|N|     127.637      15N
|K192|H|     9.15021       1H
|K192|N|     107.79       15N
|S193|H|     7.67408       1H
|S193|N|     114.176      15N
|L195|H|     9.00637       1H
|L195|N|     129.195      15N
|L196|H|     7.57935       1H
|L196|N|     109.409      15N
|E197|H|     8.80165       1H
|E197|N|     118.218      15N
|F198|H|     8.75266       1H
|F198|N|     124.281      15N
|K199|H|     9.15987       1H
|K199|N|     129.961      15N
|H200|H|     6.74307       1H
|H200|N|     116.212      15N
|R201|H|     9.11855       1H
|R201|N|     118.527      15N
|V202|H|     7.90968       1H
|V202|N|     118.945      15N
|F203|H|     8.839         1H
|F203|N|     124.234      15N
|E204|H|     8.10272       1H
|E204|N|     120.596      15N
|L205|H|     7.94334       1H
|L205|N|     123.41       15N
|N206|H|     8.62878       1H
|N206|N|     113.422      15N
|Q207|H|     7.72306       1H
|Q207|N|     116.066      15N
|I208|H|     7.7146        1H
|I208|N|     123.174      15N
|T209|H|     8.32623       1H
|T209|N|     112.111      15N
|G210|H|     7.76222       1H
|G210|N|     109.184      15N
|L211|H|     9.07325       1H
|L211|N|     124.004      15N
|S212|H|     9.53662       1H
|S212|N|     122.208      15N
|I213|H|     8.49443       1H
|I213|N|     122.124      15N
|Y214|H|     8.73087       1H
|Y214|N|     121.674      15N
|N215|H|     9.69815       1H
|N215|N|     113.758      15N
|D216|H|     8.29481       1H
|D216|N|     122.194      15N
|V217|H|     9.00148       1H
|V217|N|     115.755      15N
|T218|H|     8.74775       1H
|T218|N|     113.03       15N
|L219|H|     8.89381       1H
|L219|N|     121.116      15N
|S220|H|     9.03695       1H
|S220|N|     115.539      15N
|T221|H|     7.66633       1H
|T221|N|     111.76       15N
|V222|H|     8.12436       1H
|V222|N|     122.49       15N
|N223|H|     8.91953       1H
|N223|N|     123.766      15N
|V224|H|     8.53397       1H
|V224|N|     121.9        15N
|E225|H|     9.11203       1H
|E225|N|     126.151      15N
|T226|H|     8.67695       1H
|T226|N|     116.644      15N
|L227|H|     9.11531       1H
|L227|N|     129.979      15N
|Q228|H|     8.00199       1H
|Q228|N|     126.893      15N
<end resonances>
<end condition>
<end molecule>
