# Supplementary material for: Evolution of intrinsically disordered regions in vertebrate galectins for phase separation
Source: EMBO Rep. 2026 Feb 2;27(5):1254–69. doi: 10.1038/s44319-026-00692-w (PMC12979664; doi:10.1038/s44319-026-00692-w)
Supplement: Supplementary file 9 — Source data Fig. 3 [file 44319_2026_692_MOESM9_ESM.zip › FIG_3/3H/zfCRD_R2R1/T1_fCRD_400uM/ANA/r1_out.dat]

 8.60000000e+01 9.95024876e-01 4.89096805e-02
 8.80000000e+01 1.20889749e+00 9.26548605e-02
 8.90000000e+01 1.50082545e+00 6.71238159e-02
 9.00000000e+01 1.56470036e+00 7.49175888e-02
 9.10000000e+01 1.24595066e+00 2.01811096e-02
 9.20000000e+01 1.31926121e+00 2.34960770e-02
 9.40000000e+01 1.47188696e+00 2.06246156e-02
 9.50000000e+01 1.38600139e+00 2.30519981e-02
 9.60000000e+01 1.37570505e+00 4.76926224e-02
 9.80000000e+01 1.31630907e+00 2.44306409e-02
 9.90000000e+01 1.20977498e+00 1.11815641e-01
 1.00000000e+02 1.31233596e+00 4.71889833e-02
 1.01000000e+02 1.44362639e+00 3.43869430e-02
 1.02000000e+02 1.40944327e+00 2.22491397e-02
 1.04000000e+02 1.36276915e+00 2.04285372e-02
 1.05000000e+02 1.39645301e+00 2.14508911e-02
 1.06000000e+02 1.39860140e+00 3.73612402e-02
 1.07000000e+02 1.45496872e+00 3.21773964e-02
 1.08000000e+02 1.46327188e+00 2.01911820e-02
 1.09000000e+02 1.36630687e+00 7.52318171e-02
 1.10000000e+02 1.47754137e+00 3.31835533e-02
 1.11000000e+02 1.46391451e+00 1.78730010e-02
 1.12000000e+02 1.46842878e+00 1.24201906e-02
 1.13000000e+02 1.50105074e+00 2.74884704e-02
 1.14000000e+02 1.44654998e+00 3.41078615e-02
 1.15000000e+02 1.52183838e+00 1.94543333e-02
 1.17000000e+02 1.37211855e+00 1.28777317e-01
 1.18000000e+02 1.43472023e+00 2.65536456e-02
 1.19000000e+02 1.40845070e+00 7.33981353e-03
 1.20000000e+02 1.41723356e+00 5.34274556e-02
 1.21000000e+02 1.47688672e+00 5.38755015e-02
 1.22000000e+02 1.42085820e+00 2.84656161e-02
 1.23000000e+02 1.44487791e+00 3.56991941e-02
 1.24000000e+02 1.37193031e+00 3.70791975e-02
 1.25000000e+02 1.38083402e+00 6.10144832e-02
 1.26000000e+02 1.27000254e+00 4.69355777e-02
 1.27000000e+02 1.40587656e+00 7.64901209e-02
 1.28000000e+02 1.40173816e+00 8.11491251e-02
 1.30000000e+02 1.37854977e+00 5.03605856e-02
 1.31000000e+02 1.42795945e+00 1.21528463e-02
 1.32000000e+02 1.44906535e+00 2.72972752e-02
 1.33000000e+02 1.42694064e+00 4.66280546e-02
 1.34000000e+02 1.41643059e+00 7.88466323e-02
 1.35000000e+02 1.47907114e+00 6.40981874e-02
 1.36000000e+02 1.37646249e+00 6.10076975e-02
 1.38000000e+02 1.42227279e+00 7.36321002e-02
 1.39000000e+02 1.46305779e+00 3.31783405e-02
 1.40000000e+02 1.41362737e+00 6.69444682e-02
 1.41000000e+02 1.16740602e+00 1.10117215e-01
 1.43000000e+02 1.22639195e+00 7.95635693e-02
 1.44000000e+02 1.42470437e+00 8.80925628e-02
 1.46000000e+02 1.47797813e+00 1.75408873e-02
 1.47000000e+02 1.34861767e+00 2.49171437e-02
 1.48000000e+02 1.44404332e+00 4.19137484e-02
 1.49000000e+02 1.47405660e+00 3.84593188e-02
 1.50000000e+02 1.42775557e+00 4.97390575e-02
 1.51000000e+02 1.33832976e+00 6.93165978e-02
 1.52000000e+02 1.36369835e+00 7.77343393e-02
 1.53000000e+02 1.29735340e+00 4.94838998e-02
 1.54000000e+02 1.41924496e+00 3.86737202e-02
 1.55000000e+02 1.47449130e+00 7.02242244e-02
 1.56000000e+02 1.36873802e+00 3.61574649e-02
 1.57000000e+02 1.42065634e+00 6.61990738e-02
 1.58000000e+02 1.38007176e+00 3.31400065e-02
 1.59000000e+02 1.48016578e+00 7.64620865e-02
 1.60000000e+02 1.35519718e+00 2.35079603e-02
 1.61000000e+02 1.62074554e+00 4.57066004e-02
 1.62000000e+02 1.37324911e+00 4.63910025e-02
 1.63000000e+02 1.27388535e+00 1.84997363e-01
 1.64000000e+02 1.29198966e+00 8.96380426e-02
 1.66000000e+02 1.22940743e+00 3.31005933e-02
 1.67000000e+02 1.14351058e+00 7.03497645e-02
 1.70000000e+02 1.35648399e+00 3.36728935e-02
 1.72000000e+02 1.45180023e+00 1.33208151e-02
 1.73000000e+02 1.40805407e+00 1.92908562e-02
 1.75000000e+02 1.48214021e+00 3.07543544e-02
 1.76000000e+02 1.47275405e+00 2.45097508e-02
 1.77000000e+02 1.46799765e+00 2.58602052e-02
 1.78000000e+02 1.40745954e+00 2.41674966e-02
 1.79000000e+02 1.36407039e+00 2.23282562e-02
 1.80000000e+02 1.50875075e+00 3.77870587e-02
 1.81000000e+02 1.39450565e+00 1.47987561e-02
 1.82000000e+02 1.46284377e+00 3.91603876e-02
 1.83000000e+02 1.47754137e+00 3.75498103e-02
 1.84000000e+02 1.53162812e+00 8.14021991e-02
 1.85000000e+02 1.42287991e+00 7.38974341e-02
 1.86000000e+02 1.38504155e+00 6.08113811e-02
 1.87000000e+02 1.35722041e+00 1.59705496e-02
 1.88000000e+02 1.38102472e+00 3.08971143e-02
 1.89000000e+02 1.43451442e+00 2.40766299e-02
 1.90000000e+02 1.40686550e+00 1.71206902e-02
 1.91000000e+02 1.52322925e+00 4.19961148e-02
 1.92000000e+02 1.51630023e+00 5.38004933e-02
 1.93000000e+02 1.32292631e+00 6.31798385e-02
 1.95000000e+02 1.45900204e+00 6.74793766e-02
 1.96000000e+02 1.44508671e+00 4.53155802e-02
 1.97000000e+02 1.42389292e+00 3.68999732e-02
 1.98000000e+02 1.48456057e+00 1.00498756e-01
 1.99000000e+02 1.52114390e+00 1.64054004e-02
 2.00000000e+02 1.48192057e+00 7.75219266e-02
 2.01000000e+02 1.39062717e+00 7.44529915e-02
 2.02000000e+02 1.16849731e+00 9.27097073e-02
 2.03000000e+02 1.44550448e+00 2.96706615e-02
 2.04000000e+02 1.43163923e+00 3.73025539e-02
 2.05000000e+02 1.43389733e+00 5.20183575e-02
 2.06000000e+02 1.50693189e+00 5.51815022e-02
 2.07000000e+02 1.44092219e+00 4.92072852e-02
 2.08000000e+02 1.42571999e+00 5.02071339e-02
 2.09000000e+02 1.42673705e+00 6.22887057e-02
 2.10000000e+02 1.46220208e+00 3.52775760e-02
 2.11000000e+02 1.41183114e+00 1.99326718e-02
 2.12000000e+02 1.47972773e+00 2.80268052e-02
 2.13000000e+02 1.34571390e+00 5.23363366e-02
 2.14000000e+02 1.49253731e+00 4.52216529e-02
 2.15000000e+02 1.43184422e+00 3.99784682e-02
 2.16000000e+02 1.40193467e+00 4.02911268e-02
 2.17000000e+02 1.53893506e+00 1.63414157e-02
 2.18000000e+02 1.51331719e+00 3.77871272e-02
 2.19000000e+02 1.50330728e+00 2.25993277e-02
 2.20000000e+02 1.45687646e+00 1.72133859e-02
 2.21000000e+02 1.35924969e+00 4.19396059e-02
 2.22000000e+02 1.40173816e+00 1.37344403e-02
 2.23000000e+02 1.41743444e+00 1.68766114e-02
 2.24000000e+02 1.36165577e+00 6.28542085e-02
 2.25000000e+02 1.40409997e+00 3.76555876e-02
 2.26000000e+02 1.33689840e+00 2.75243787e-02
 2.27000000e+02 1.33743480e+00 4.45394229e-02
 2.28000000e+02 1.23107226e+00 1.23061760e-02
