# Supplementary material for: Evolution of intrinsically disordered regions in vertebrate galectins for phase separation
Source: EMBO Rep. 2026 Feb 2;27(5):1254–69. doi: 10.1038/s44319-026-00692-w (PMC12979664; doi:10.1038/s44319-026-00692-w)
Supplement: Supplementary file 9 — Source data Fig. 3 [file 44319_2026_692_MOESM9_ESM.zip › FIG_3/3H/zfCRD_R2R1/T1_fCRD_400uM/ANA/t1_fit.m]

clear all;

dat = load('T1.dat','-ascii');
[nr nc] = size(dat); %data size row/column

delay = [500 ; 1000; 300; 700; 100; 200 ]; %delay tau (ms)

%format short g %output format type. short g --> 5 digit floating-point

for ii = 1:nr
	
	name=strcat(int2str(dat(ii,1)),'.png');
	data=[delay, dat(ii,4:9)'/dat(ii,4)];

	%F = @ (x, p) p(1)*exp(-x/p(2));
	
	%init = [1; 100];

	%options.bounds=[1,10; 1,10000];
	%global verbose; verbose = false;
	%[f, p, cvg, iter] = leasqr (data(:,1), data(:,2), init, F, .0001, 20, ones(length(dat(ii,2:9)),1),.001*ones(size(init)),"dfdp",options);
	
	% for plot
	%xp=0:1:300;
	%Fp = @ (xp, p) p(1)*exp(-xp/p(2));

        %plot(data(:,1), data(:,2), "r*", "markersize", 10, xp, Fp(xp,p),"b");
	%set(gca(), 'xtick',[0:50:300], 'xlim', [0, 300], 'ytick',[0:0.2:1.5], 'ylim', [0,1.5])   
	
	%print(name,'-dpng');
	
	%out(ii,2)=1/p(2)*1000;
	out(ii,2)=1/dat(ii,2);
	out(ii,3)=dat(ii,3)/(dat(ii,2)*dat(ii,2));
	out(ii,1)=dat(ii,1)';	
end        

save('r1_out.dat','out','-ascii');
