# Supplementary material for: Evolution of intrinsically disordered regions in vertebrate galectins for phase separation
Source: EMBO Rep. 2026 Feb 2;27(5):1254–69. doi: 10.1038/s44319-026-00692-w (PMC12979664; doi:10.1038/s44319-026-00692-w)
Supplement: Supplementary file 9 — Source data Fig. 3 [file 44319_2026_692_MOESM9_ESM.zip › FIG_3/3H/zfCRD_R2R1/T1_fCRD_400uM/audita.txt]

##TITLE= Audit trail, TOPSPIN		Version 3.2
##JCAMPDX= 5.01
##ORIGIN= Bruker BioSpin GmbH
##OWNER= jierongh
$$ /data/data3/jierongh/nmr/20230303_fCRD_CYC/4/audita.txt
##AUDIT TRAIL=  $$ (NUMBER, WHEN, WHO, WHERE, PROCESS, VERSION, WHAT)
(   1,<2023-03-04 13:26:27.044 +0800>,<jierongh>,<AVIII600>,<go>,<TOPSPIN 3.2>,
      <created by zg
	started at 2023-03-04 00:49:32.591 +0800,
	POWCHK enabled, PULCHK disabled,
       configuration hash MD5:
       F3 9B 8F 67 F8 58 98 04 EA D6 6A 75 18 BD 3E D4
       data hash MD5: 2K * 128 * 6
       E9 13 2F 32 AE 0F 5D 19 EB 4C 9C 45 BE 85 41 F1>)
##END=

$$ hash MD5
$$ CB 68 B2 F1 0D 0D 82 B1 D1 9A 85 48 51 D5 1F 7E
