# Supplementary material for: Evolution of intrinsically disordered regions in vertebrate galectins for phase separation
Source: EMBO Rep. 2026 Feb 2;27(5):1254–69. doi: 10.1038/s44319-026-00692-w (PMC12979664; doi:10.1038/s44319-026-00692-w)
Supplement: Supplementary file 9 — Source data Fig. 3 [file 44319_2026_692_MOESM9_ESM.zip › FIG_3/3H/zfCRD_R2R1/T1_fCRD_400uM/shimvalues]

# Sat Mar  4 01:01:22 2023
#$$PROBEID=34
#$$PROBEINFO=5 mm CPTCI 1H-13C/15N/D Z-GRD Z44896/0005
#$$PICSINFO=Z44896_0005_34.par
#$$SHIMID=302923
#
# Active Shim Gradients
#
Z           		-6539           
Z2          		-2436           
Z3          		2336            
Z4          		-3703           
Z5          		1928            
Z6          		-5026           
X           		-810            
XZ          		3316            
XZ2         		-5558           
XZ3         		1289            
XZ4         		521             
XZ5         		-21987          
Y           		-43689          
YZ          		-4388           
YZ2         		3133            
YZ3         		-2713           
YZ4         		2596            
YZ5         		15998           
XY          		5852            
XYZ         		1932            
XYZ2        		1916            
XYZ3        		2053            
XYZ4        		2578            
XYZ5        		2688            
(X2-Y2)     		-17688          
(X2-Y2)Z    		5019            
(X2-Y2)Z2   		159             
(X2-Y2)Z3   		-8322           
(X2-Y2)Z4   		-123            
(X2-Y2)Z5   		-640            
X3          		2296            
X3Z         		2244            
Y3          		-6931           
Y3Z         		-2707           
#
# Lock Parameter
#
FIELD		-622.411
LOCKPHASE		213.400 
LOCKPOWER		-18.000 
LOCKGAIN		106.877 
LOCKDC		-75.000 
LOCKSHIFT		4.700   
LOOPGAIN		-5.000  
LOOPTIME		0.350   
LOOPFILTER		100.000 
#
IEEE64_VERSION_CODE 1
#
# Shim currents 
#
SHIM_SETTING [1 ]  -3171.61959317  
SHIM_SETTING [2 ]  -2435.55157329  
SHIM_SETTING [3 ]  2335.75674546   
SHIM_SETTING [4 ]  0.00000000      
SHIM_SETTING [5 ]  -3703.49241703  
SHIM_SETTING [6 ]  1927.94508358   
SHIM_SETTING [7 ]  -5025.78100000  
SHIM_SETTING [8 ]  0.00000000      
SHIM_SETTING [9 ]  0.00000000      
SHIM_SETTING [10]  52.28800000     
SHIM_SETTING [11]  4540.58400000   
SHIM_SETTING [12]  -4224.04000000  
SHIM_SETTING [13]  -9637.33000000  
SHIM_SETTING [14]  0.00000000      
SHIM_SETTING [15]  -9123.15301376  
SHIM_SETTING [16]  -2822.62301376  
SHIM_SETTING [17]  -2353.59150934  
SHIM_SETTING [18]  6870.02350934   
SHIM_SETTING [19]  -18781.47386626 
SHIM_SETTING [20]  22195.79474685  
SHIM_SETTING [21]  -12656.98000000 
SHIM_SETTING [22]  -10023.87000000 
SHIM_SETTING [23]  -9095.57200000  
SHIM_SETTING [24]  -26267.28700000 
SHIM_SETTING [25]  -14889.04100000 
SHIM_SETTING [26]  791.50600000    
SHIM_SETTING [27]  0.00000000      
SHIM_SETTING [28]  -36030.49042202 
SHIM_SETTING [29]  8818.95100000   
SHIM_SETTING [30]  -1526.51100000  
SHIM_SETTING [31]  -44124.18645701 
SHIM_SETTING [32]  -33454.99442202 
SHIM_SETTING [33]  11139.17000000  
SHIM_SETTING [34]  2657.71500000   
SHIM_SETTING [35]  2834.09400000   
SHIM_SETTING [36]  906.62400000    
SHIM_SETTING [37]  -32934.13666103 
SHIM_SETTING [38]  -6326.38809780  
SHIM_SETTING [39]  -52492.99954299 
SHIM_SETTING [40]  0.00000000      
