# Supplementary material for: Evolution of intrinsically disordered regions in vertebrate galectins for phase separation
Source: EMBO Rep. 2026 Feb 2;27(5):1254–69. doi: 10.1038/s44319-026-00692-w (PMC12979664; doi:10.1038/s44319-026-00692-w)
Supplement: Supplementary file 9 — Source data Fig. 3 [file 44319_2026_692_MOESM9_ESM.zip › FIG_3/3H/zfCRD_R2R1/T1_fCRD_400uM/specpar]

##TITLE= Parameter file, TOPSPIN		Version 3.2
##JCAMPDX= 5.0
##DATATYPE= Parameter Values
##NPOINTS= 18727	$$ modification sequence number
##ORIGIN= Bruker BioSpin GmbH
##OWNER= nmrsu
$$ 2023-02-24 13:00:27.946 +0800  jierongh@AVIII600
$$ /opt/topspin3.2pl6/conf/instr/spect/specpar
$$ process /home/opt/topspin3.2pl6/prog/mod/cprserver
##$HPPRECH= (0..15)
-1 -1 -1 -1 -1 -1 -1 -1 -1 -1 -1 -1 -1 -1 -1 -1
##$NUC1= 1
##$NUC2= 10
##$NUC3= 12
##$NUC4= 0
##$NUC5= 0
##$NUC6= 0
##$NUC7= 0
##$NUC8= 0
##$NUCARR= (0..123)
600.14 600.14 92.125144012 640.133173564 457.183273212 88.31711852 233.237191316
84.330550538 64.476989121 192.548761564 150.905323028 43.353423439 60.811658077
81.35772104 564.695797615 47.376828014 158.74843266 36.738380289 156.377633603
119.230936062 242.941125039 46.0667464 58.801171073 48.945768015 28.004770922
15.371415827 40.389596041 145.784490446 33.833096548 33.842116652 59.835812433
157.854512127 33.922889494 148.770012905 19.431200889 142.395661904 53.628816471
159.129959662 170.46192317 37.549577524 144.041725896 183.022919386 20.934773641
102.75965566 114.455778118 31.313636811 150.358955572 162.076917125 23.09098664
57.94317492 196.368532636 26.008999351 29.408048277 55.790802817 146.891286638
39.110679696 39.931485173 135.081467656 27.637353211 30.975439917 19.123143026
27.46300654 24.292580947 27.927712946 127.322581672 133.190120445 131.225142057
131.506451681 196.358300249 213.843439163 223.795998885 143.616964808 77.773444904
157.055089639 189.342783677 120.07292648 166.90005026 49.475067489 78.715214599
59.62065024 66.693126099 79.18427202 84.773621897 183.762868 32.70763 20.164704
25.025838 20.644816 149.194804 65.895372 18.424298 24.185642 144.273656
20.644816 28.926748 128.069876 17.284032 49.751606 105.020335028 28.9327494
68.4399656 48.7973834 24.0476098 15.1055238 71.95438544 25.004154942 135.17913444
136.54145224 13.697181263 46.60327156 10.3104052 11.2286194 129.010799498
10.3764206 107.490007151 39.678754216 342.81917248 346.183785373 125.552882839
96.438225003 11.05097796 100 100 100
##$OFFSF= (0..7)
-35674.2 0 0 0 0 0 0 0
##$OFFSH= (0..7)
3600.90000003765 4883.89999998162 0 0 0 0 0 0
##$OFFSX= (0..7)
7469.89999998959 7114.99999999887 276.4 0 0 0 0 0
##$PRECHAN= (0..15)
-1 3 0 2 4 -1 -1 -1 -1 -1 -1 -1 -1 -1 -1 -1
##$RECPRE= (0..15)
-1 0 -1 -1 -1 -1 -1 -1 -1 -1 -1 -1 -1 -1 -1 -1
##$RECSEL= (0..15)
0 0 0 0 0 1 0 0 0 0 0 0 0 0 0 0
##$SELREC= (0..9)
0 0 0 0 0 0 0 0 0 0
##$SFO1= 600.14
##$SFO2= 150.905323
##$SFO3= 60.811658
##$SFO4= 600.14
##$SFO5= 600.14
##$SFO6= 600.14
##$SFO7= 600.14
##$SFO8= 600.14
##END=
