# Supplementary material for: Evolution of intrinsically disordered regions in vertebrate galectins for phase separation
Source: EMBO Rep. 2026 Feb 2;27(5):1254–69. doi: 10.1038/s44319-026-00692-w (PMC12979664; doi:10.1038/s44319-026-00692-w)
Supplement: Supplementary file 9 — Source data Fig. 3 [file 44319_2026_692_MOESM9_ESM.zip › FIG_3/3H/zfCRD_R2R1/T2_fCRD_400uM/ANA/T2.dat]

         86	214.2 10.8	3.799e+07  3.482e+07  3.334e+07  3.058e+07  2.643e+07  2.591e+07 
         88	237.3 16.4	4.722e+07  4.309e+07  4.143e+07  3.821e+07  3.374e+07  3.357e+07 
         89	114.2 1.82	3.653e+07  3.131e+07  2.721e+07  2.351e+07  1.945e+07  1.752e+07 
         90	150.1 4.37	4.187e+07   3.79e+07  3.436e+07  3.041e+07  2.632e+07  2.365e+07 
         91	156.2 2.75	3.493e+07  3.076e+07  2.845e+07  2.521e+07    2.2e+07  2.026e+07 
         92	112.7 1.33	3.712e+07  3.245e+07  2.774e+07  2.376e+07  2.004e+07  1.748e+07 
         94	91.72 1.81	1.611e+07  1.363e+07  1.145e+07  9.457e+06  7.537e+06  6.217e+06 
         95	99.21 1.37	2.387e+07  2.023e+07  1.711e+07  1.453e+07  1.191e+07  9.903e+06 
         96	85.33 2.63	2.163e+07  1.717e+07	1.4e+07   1.12e+07  9.563e+06  8.429e+06 
         98	83.55 1.59	1.864e+07  1.523e+07  1.246e+07  9.949e+06  8.088e+06  6.845e+06 
         99	94.23 2.25	3.275e+07  2.684e+07  2.284e+07  1.904e+07  1.517e+07  1.352e+07 
        100	70.33 3.08	9.328e+06  7.231e+06   5.71e+06  4.664e+06  3.217e+06  2.897e+06 
        101	91.98 4.01	 2.27e+07  1.765e+07  1.439e+07  1.287e+07  1.075e+07  8.974e+06 
        102	66.71 0.225	 1.36e+07  1.047e+07  8.055e+06  6.269e+06  4.882e+06  3.786e+06 
        104	95.32 0.567	3.291e+07  2.739e+07   2.31e+07  1.916e+07  1.581e+07  1.351e+07 
        105	99.53 1.64	8.851e+06  7.603e+06  6.422e+06  5.434e+06  4.265e+06  3.813e+06 
        106	93.84 3.67	2.321e+07  1.856e+07  1.619e+07  1.356e+07  1.059e+07  9.458e+06 
        107	65.84 1.84	2.468e+07  1.807e+07  1.328e+07  1.086e+07  8.459e+06  7.811e+06 
        108	101.5 4.13	1.817e+07  1.474e+07  1.333e+07  1.092e+07  9.466e+06  7.344e+06 
        109	96.58 1.16	4.233e+07  3.558e+07  3.029e+07  2.506e+07  2.032e+07	1.76e+07 
        110	89.94 1.41	2.256e+07    1.9e+07  1.597e+07  1.294e+07  1.023e+07  8.766e+06 
        111	97.31 0.814	 2.45e+07  2.097e+07  1.747e+07  1.486e+07  1.202e+07  1.006e+07 
        112	99.82 1.32	4.035e+07    3.4e+07  2.873e+07  2.385e+07  2.001e+07  1.746e+07 
        113	99.35 1.35	3.224e+07  2.787e+07  2.325e+07  1.934e+07   1.62e+07  1.363e+07 
        114	102.2 0.786	2.791e+07  2.367e+07  2.027e+07  1.714e+07  1.398e+07	1.21e+07 
        115	82.25 7.49	2.563e+07  1.797e+07  1.534e+07  1.468e+07  1.072e+07	8.51e+06 
        117	82.64 4.84	8.106e+06  6.114e+06  5.439e+06  4.348e+06   3.26e+06  2.967e+06 
        118	92.36 0.946	4.566e+07  3.789e+07  3.178e+07  2.617e+07  2.141e+07  1.822e+07 
        119	100.6 1.34	1.998e+07  1.709e+07  1.427e+07  1.199e+07  9.971e+06  8.683e+06 
        120	 94.2 1.69	3.054e+07  2.498e+07  2.146e+07  1.787e+07  1.445e+07  1.222e+07 
        121	94.31 1.04	3.633e+07  2.981e+07  2.547e+07  2.136e+07  1.712e+07  1.461e+07 
        122	96.03 1.2	 2.63e+07  2.219e+07  1.879e+07  1.561e+07   1.27e+07  1.075e+07 
        123	96.73 1.37	2.411e+07  1.995e+07  1.713e+07  1.415e+07  1.181e+07  9.856e+06 
        124	63.92 1.38	1.519e+07  1.167e+07  9.075e+06  6.801e+06  4.982e+06  4.081e+06 
        125	65.91 3.44	6.878e+06  5.462e+06  4.592e+06  3.481e+06  2.285e+06  1.534e+06 
        126	95.24 0.658	3.163e+07  2.657e+07  2.222e+07  1.849e+07  1.524e+07  1.295e+07 
        127	 96.5 1.04	2.394e+07  2.024e+07  1.687e+07  1.418e+07  1.149e+07  1.003e+07 
        128	91.73 1.86	 1.17e+07  9.441e+06  7.952e+06  6.542e+06  5.385e+06  4.751e+06 
        130	92.15 1.9	2.578e+07  2.097e+07  1.785e+07  1.481e+07  1.194e+07  1.024e+07 
        131	94.79 2.11	1.018e+07  8.478e+06   7.08e+06  5.809e+06  4.736e+06  4.357e+06 
        132	72.78 3.86	1.625e+07  1.273e+07  9.314e+06  7.217e+06  6.432e+06	 5.8e+06 
        133	77.91 1.56	 2.98e+07  2.348e+07  1.924e+07  1.552e+07  1.204e+07	9.99e+06 
        134	79.12 1.4	  9.4e+06  7.829e+06  6.247e+06   4.92e+06  3.838e+06	3.28e+06 
        135	90.21 1.01	2.434e+07  1.997e+07  1.676e+07  1.369e+07  1.118e+07	9.54e+06 
        136	100.4 1.94	1.957e+07  1.639e+07  1.414e+07  1.189e+07  9.604e+06  8.378e+06 
        138	86.23 2.37	1.641e+07  1.372e+07  1.132e+07  9.121e+06  7.047e+06	6.32e+06 
        139	98.37 1.2	2.721e+07  2.289e+07  1.954e+07  1.613e+07  1.331e+07  1.151e+07 
        140	100.7 2.85	 2.66e+07  2.177e+07  1.905e+07  1.621e+07  1.299e+07  1.135e+07 
        141	74.53 10.2	3.149e+06  2.216e+06  1.736e+06  1.647e+06  9.697e+05  1.243e+06 
        143	99.02 2.87	 4.79e+06  4.141e+06  3.339e+06  2.904e+06  2.236e+06  2.164e+06 
        144	117.7 4.07	2.969e+07  2.509e+07  2.232e+07  1.916e+07   1.59e+07  1.463e+07 
        146	 81.6 1.6	2.502e+07  2.022e+07  1.668e+07  1.339e+07  1.044e+07  8.919e+06 
        147	77.65 1.55	1.579e+07  1.258e+07  1.026e+07  8.235e+06  6.218e+06  5.392e+06 
        148	78.29 7.57	1.433e+07  1.009e+07  7.791e+06  7.051e+06  6.167e+06  5.042e+06 
        149	89.74 1.89	1.684e+07  1.389e+07  1.159e+07  9.717e+06  7.628e+06  6.477e+06 
        150	88.84 1.22	2.467e+07  2.052e+07  1.714e+07  1.378e+07  1.115e+07	9.59e+06 
        151	92.91 2.6	1.688e+07  1.371e+07  1.189e+07  9.914e+06  7.607e+06  6.816e+06 
        152	85.69 1.29	1.852e+07  1.516e+07  1.237e+07  1.018e+07  8.156e+06  6.948e+06 
        153	70.24 0.893	 2.09e+07   1.63e+07  1.299e+07  1.007e+07  7.571e+06  6.343e+06 
        154	58.98 0.656	1.619e+07  1.222e+07  9.264e+06  6.908e+06  4.841e+06  3.772e+06 
        155	 57.7 0.645	1.153e+07  8.363e+06  6.515e+06  4.686e+06  3.418e+06  2.645e+06 
        156	98.45 2.65	2.654e+07  2.198e+07  1.894e+07   1.59e+07  1.276e+07  1.125e+07 
        157	50.76 3.47	1.193e+07  9.239e+06  6.754e+06  4.472e+06  2.619e+06  2.014e+06 
        158	100.2 1.7	2.644e+07  2.242e+07  1.903e+07   1.59e+07  1.297e+07  1.147e+07 
        159	80.45 1.15	2.245e+07  1.796e+07  1.491e+07  1.175e+07  9.166e+06	8.03e+06 
        160	81.04 1.6	2.439e+07  2.006e+07  1.632e+07  1.321e+07  1.041e+07	8.27e+06 
        161	93.39 1.32	8.572e+06  7.163e+06  6.287e+06  5.074e+06   3.96e+06  3.393e+06 
        162	92.52 2.95	1.344e+07  1.036e+07   9.55e+06  7.713e+06  6.046e+06  5.313e+06 
        163	85.38 1.98	5.853e+06  4.752e+06  3.738e+06  3.076e+06  2.694e+06  2.205e+06 
        164	96.22 1.35	5.592e+06  4.591e+06  3.937e+06  3.352e+06  2.708e+06  2.243e+06 
        166	86.82 2.13	2.506e+07  2.071e+07   1.67e+07  1.377e+07  1.106e+07  9.746e+06 
        167	93.43 1.55	4.473e+06  3.756e+06  3.151e+06   2.56e+06   2.11e+06  1.826e+06 
        170	98.52 0.647	 2.03e+07  1.717e+07  1.433e+07  1.207e+07  9.919e+06  8.683e+06 
        172	110.4 2.41	2.147e+07  1.807e+07  1.619e+07  1.385e+07  1.134e+07  9.642e+06 
        173	97.51 1.61	3.486e+07  2.942e+07  2.486e+07  2.055e+07  1.692e+07  1.474e+07 
        175	96.89 1.19	3.534e+07   2.98e+07  2.515e+07  2.086e+07  1.708e+07  1.479e+07 
        176	97.53 1.68	2.323e+07  1.938e+07  1.661e+07  1.382e+07  1.135e+07  9.611e+06 
        177	82.87 10.8	1.688e+07  1.153e+07  1.076e+07  9.571e+06  6.676e+06  5.846e+06 
        178	97.11 1.02	2.558e+07  2.197e+07  1.843e+07  1.546e+07  1.252e+07  1.049e+07 
        179	98.05 0.995	 2.64e+07  2.227e+07   1.86e+07  1.588e+07  1.299e+07  1.098e+07 
        180	95.99 3.03	2.201e+07   1.83e+07   1.61e+07  1.249e+07  1.118e+07  8.699e+06 
        181	84.03 1.34	1.884e+07  1.567e+07  1.269e+07   1.02e+07  8.168e+06  6.961e+06 
        182	80.67 0.637	2.254e+07  1.839e+07  1.481e+07  1.176e+07  9.542e+06  7.976e+06 
        183	88.41 3.27	1.823e+07  1.439e+07  1.252e+07  1.018e+07  8.046e+06  6.992e+06 
        184	79.04 9.05	1.066e+07  7.626e+06	7.3e+06  5.414e+06   4.13e+06  3.657e+06 
        185	77.79 1.11	2.041e+07  1.624e+07  1.357e+07  1.075e+07  7.928e+06  6.912e+06 
        186	70.61 1.54	1.123e+07  8.826e+06  6.949e+06  5.343e+06  4.117e+06  3.505e+06 
        187	90.72 1.26	2.071e+07  1.717e+07  1.439e+07  1.192e+07  9.551e+06  8.039e+06 
        188	 87.5 0.823	2.153e+07  1.763e+07  1.476e+07  1.207e+07  9.665e+06  8.072e+06 
        189	94.79 2.35	1.996e+07  1.755e+07  1.385e+07  1.234e+07  9.085e+06  8.425e+06 
        190	 63.7 1.29	1.148e+07  8.512e+06  6.727e+06  5.014e+06  3.969e+06	2.97e+06 
        191	81.38 1.68	1.571e+07  1.322e+07  1.051e+07  8.562e+06  6.754e+06  5.392e+06 
        192	70.36 1.49	1.509e+07  1.146e+07  9.134e+06  7.063e+06  5.689e+06  4.607e+06 
        193	110.2 2.49	2.264e+07  2.042e+07  1.726e+07  1.449e+07  1.226e+07  1.039e+07 
        195	71.33 4.51	7.876e+06  5.531e+06  4.127e+06   3.74e+06  3.201e+06  2.433e+06 
        196	34.01 0.573	6.785e+06   4.13e+06  2.421e+06  1.555e+06    8.5e+05  5.852e+05 
        197	81.79 1.49	2.053e+07  1.746e+07  1.356e+07  1.128e+07  8.708e+06  7.303e+06 
        198	 89.5 0.857	6.323e+06  5.251e+06  4.399e+06  3.585e+06  2.848e+06  2.471e+06 
        199	 60.6 9.38	1.261e+07  6.816e+06   6.55e+06   5.97e+06  3.443e+06  3.278e+06 
        200	87.54 2.01	1.433e+07   1.17e+07  9.847e+06  8.057e+06  6.315e+06  5.451e+06 
        201	84.15 1.44	8.407e+06  6.899e+06  5.839e+06  4.628e+06  3.556e+06  3.071e+06 
        202	46.64 0.767	4.631e+06  3.126e+06  2.173e+06  1.487e+06  1.075e+06  8.303e+05 
        203	86.21 0.682	7.857e+06  6.497e+06  5.176e+06  4.341e+06  3.512e+06	2.97e+06 
        204	96.14 1.06	3.053e+07  2.518e+07  2.166e+07  1.817e+07  1.448e+07  1.256e+07 
        205	72.09 0.63	1.612e+07   1.29e+07  1.033e+07   7.91e+06  5.961e+06  5.056e+06 
        206	68.14 0.535	2.211e+07  1.659e+07  1.325e+07   1.05e+07  7.899e+06  6.323e+06 
        207	77.91 1.25	 1.63e+07  1.346e+07  1.069e+07  8.601e+06  6.599e+06  5.456e+06 
        208	71.59 0.459	1.633e+07  1.272e+07  1.025e+07  7.924e+06   6.15e+06	4.98e+06 
        209	111.2 0.876	1.147e+07  9.744e+06  8.514e+06  7.395e+06  6.024e+06  5.291e+06 
        210	92.81 1.35	3.795e+07  3.143e+07   2.63e+07  2.169e+07  1.783e+07  1.533e+07 
        211	89.17 1.43	2.825e+07  2.327e+07  1.945e+07   1.59e+07  1.287e+07  1.089e+07 
        212	97.11 1.1	 2.51e+07  2.111e+07  1.774e+07  1.495e+07  1.217e+07  1.045e+07 
        213	95.95 8.34	7.035e+06    6.1e+06  5.162e+06  4.262e+06   3.25e+06  2.963e+06 
        214	94.08 1.22	2.279e+07  1.922e+07  1.573e+07  1.341e+07  1.079e+07  9.293e+06 
        215	105.7 3.19	2.798e+07  2.379e+07  2.067e+07  1.757e+07  1.414e+07  1.254e+07 
        216	 95.6 0.53	2.419e+07  2.007e+07  1.706e+07   1.41e+07  1.178e+07	9.81e+06 
        217	92.92 0.899	3.838e+07  3.215e+07  2.707e+07  2.228e+07  1.788e+07  1.545e+07 
        218	97.69 0.994	2.621e+07  2.177e+07  1.856e+07  1.582e+07  1.271e+07  1.084e+07 
        219	101.6 1.52	2.858e+07  2.422e+07   2.07e+07  1.724e+07  1.422e+07  1.251e+07 
        220	100.7 1.93	2.255e+07  1.888e+07   1.64e+07  1.367e+07  1.119e+07  9.597e+06 
        221	60.18 30.5	3.251e+07  4.312e+07  2.013e+07  2.159e+06  9.831e+06	 1.9e+07 
        222	97.31 0.952	3.207e+07  2.674e+07  2.244e+07    1.9e+07  1.559e+07  1.342e+07 
        223	 97.4 0.494	3.126e+07  2.632e+07  2.214e+07  1.848e+07  1.521e+07  1.314e+07 
        224	89.79 1.28	3.131e+07  2.571e+07   2.13e+07  1.765e+07  1.419e+07  1.236e+07 
        225	92.09 0.835	2.905e+07  2.441e+07  2.045e+07  1.671e+07  1.371e+07  1.144e+07 
        226	105.2 1.66	3.778e+07   3.19e+07  2.781e+07   2.31e+07  1.916e+07  1.703e+07 
        227	53.41 5.91	 8.33e+06  4.834e+06  4.248e+06  3.414e+06  1.977e+06  1.899e+06 
        228	139.4 4.37	5.936e+07   5.38e+07   4.76e+07  4.187e+07  3.639e+07  3.203e+07 
