# Supplementary material for: Evolution of intrinsically disordered regions in vertebrate galectins for phase separation
Source: EMBO Rep. 2026 Feb 2;27(5):1254–69. doi: 10.1038/s44319-026-00692-w (PMC12979664; doi:10.1038/s44319-026-00692-w)
Supplement: Supplementary file 9 — Source data Fig. 3 [file 44319_2026_692_MOESM9_ESM.zip › FIG_3/3H/zfCRD_R2R1/T2_fCRD_400uM/ANA/B1.list]

128 peaks
      Assignment     Shift (ppm)
          A86N-H 127.165   8.523
          Q88N-H 120.781   8.543
          V89N-H 121.519   8.198
          L90N-H 126.984   8.602
          T91N-H 115.505   7.730
          V92N-H 121.790   7.979
          L94N-H 127.139   8.799
          D95N-H 126.509   8.819
          F96N-H 128.440   9.579
          L98N-H 122.733   7.787
          Q99N-H 121.550   8.576
         N100N-H 116.907   9.017
         G101N-H 107.094   7.794
         A102N-H 118.709   7.523
         N104N-H 116.667   8.638
         K105N-H 117.635   9.125
         M106N-H 120.397   7.841
         L107N-H 128.533   9.149
         I108N-H 130.660   9.570
         T109N-H 124.080   9.260
         I110N-H 127.922   9.522
         N111N-H 125.832   8.933
         G112N-H 109.444   7.286
         E113N-H 119.140   8.804
         V114N-H 124.023   7.799
         K115N-H 129.630   7.971
         N117N-H 114.826   8.445
         A118N-H 118.646   6.854
         K119N-H 118.452   9.776
         Q120N-H 114.085   8.574
         F121N-H 113.688   8.378
         T122N-H 115.812   8.451
         V123N-H 125.742   8.595
         N124N-H 122.329   9.282
         L125N-H 122.736   9.290
         R126N-H 124.061   9.228
         R127N-H 124.221   8.264
         G128N-H 116.661   8.932
         D130N-H 118.956   8.305
         I131N-H 122.466   9.667
         A132N-H 128.825   8.551
         F133N-H 114.542   7.488
         H134N-H 131.439   8.587
         I135N-H 122.275   8.416
         N136N-H 123.770   8.559
         R138N-H 123.569   9.124
         F139N-H 119.367   8.156
         S140N-H 113.175   8.536
         E141N-H 128.549   8.861
         G143N-H 104.506   7.730
         K144N-H 119.423   7.488
         V146N-H 115.317   8.222
         I147N-H 120.344   9.311
         V148N-H 129.264   7.264
         R149N-H 124.904   8.707
         N150N-H 118.047   8.840
         S151N-H 113.816   9.930
         M152N-H 123.941   9.036
         I153N-H 126.145   7.870
         G154N-H 120.666   9.181
         N155N-H 111.475   8.922
         N156N-H 116.075   7.394
         W157N-H 128.136   9.124
         G158N-H 109.862   8.294
         R159N-H 123.158   8.582
         E160N-H 126.493   8.902
         E161N-H 124.041   9.298
         R162N-H 119.666   8.789
         E163N-H 124.253   8.970
         L164N-H 125.758   8.773
         S166N-H 108.937   7.106
         F167N-H 121.014   8.662
         V170N-H 123.830   9.411
         G172N-H 111.521   7.447
         K173N-H 117.846   7.971
         F175N-H 115.874   8.797
         E176N-H 120.528   8.338
         M177N-H 129.864   9.921
         K178N-H 126.945   9.388
         I179N-H 123.314   9.703
         L180N-H 130.537   9.488
         I181N-H 128.188   9.235
         T182N-H 118.009   8.737
         D183N-H 115.236   8.417
         T184N-H 105.725   8.332
         E185N-H 119.938   7.849
         Y186N-H 114.517   8.309
         K187N-H 121.410   9.723
         V188N-H 123.858   9.148
         A189N-H 130.993   9.300
         V190N-H 118.908   8.413
         N191N-H 127.627   9.853
         K192N-H 107.827   9.152
         S193N-H 114.204   7.678
         L195N-H 129.142   9.007
         L196N-H 109.413   7.581
         E197N-H 118.213   8.807
         F198N-H 124.325   8.776
         K199N-H 129.867   9.158
         H200N-H 116.213   6.745
         R201N-H 118.528   9.118
         V202N-H 118.948   7.914
         F203N-H 124.234   8.839
         E204N-H 120.601   8.105
         L205N-H 123.382   7.947
         N206N-H 113.457   8.632
         Q207N-H 116.067   7.725
         I208N-H 123.145   7.716
         T209N-H 112.144   8.326
         G210N-H 109.187   7.764
         L211N-H 123.990   9.074
         S212N-H 122.188   9.539
         I213N-H 122.107   8.496
         Y214N-H 121.663   8.734
         N215N-H 113.785   9.698
         D216N-H 122.179   8.296
         V217N-H 115.755   9.002
         T218N-H 113.054   8.753
         L219N-H 121.113   8.896
         S220N-H 115.546   9.037
         T221N-H 111.790   7.668
         V222N-H 122.468   8.127
         N223N-H 123.748   8.921
         V224N-H 121.899   8.536
         E225N-H 126.166   9.113
         T226N-H 116.647   8.680
         L227N-H 129.895   9.120
         Q228N-H 126.900   8.006
