# Supplementary material for: Evolution of intrinsically disordered regions in vertebrate galectins for phase separation
Source: EMBO Rep. 2026 Feb 2;27(5):1254–69. doi: 10.1038/s44319-026-00692-w (PMC12979664; doi:10.1038/s44319-026-00692-w)
Supplement: Supplementary file 9 — Source data Fig. 3 [file 44319_2026_692_MOESM9_ESM.zip › FIG_3/3H/zfCRD_R2R1/T2_fCRD_400uM/ANA/r2_out.dat]

 8.60000000e+01 4.66853408e+00 2.35388273e-01
 8.80000000e+01 4.21407501e+00 2.91238222e-01
 8.90000000e+01 8.75656743e+00 1.39553001e-01
 9.00000000e+01 6.66222518e+00 1.93963518e-01
 9.10000000e+01 6.40204866e+00 1.12712124e-01
 9.20000000e+01 8.87311446e+00 1.04713773e-01
 9.40000000e+01 1.09027475e+01 2.15154524e-01
 9.50000000e+01 1.00796291e+01 1.39190523e-01
 9.60000000e+01 1.17192078e+01 3.61203756e-01
 9.80000000e+01 1.19688809e+01 2.27774035e-01
 9.90000000e+01 1.06123315e+01 2.53398556e-01
 1.00000000e+02 1.42186833e+01 6.22686545e-01
 1.01000000e+02 1.08719287e+01 4.73977321e-01
 1.02000000e+02 1.49902563e+01 5.05592516e-02
 1.04000000e+02 1.04909778e+01 6.24043683e-02
 1.05000000e+02 1.00472219e+01 1.65552537e-01
 1.06000000e+02 1.06564365e+01 4.16763874e-01
 1.07000000e+02 1.51883354e+01 4.24461377e-01
 1.08000000e+02 9.85221675e+00 4.00883302e-01
 1.09000000e+02 1.03541106e+01 1.24360823e-01
 1.10000000e+02 1.11185235e+01 1.74306405e-01
 1.11000000e+02 1.02764361e+01 8.59625836e-02
 1.12000000e+02 1.00180325e+01 1.32476486e-01
 1.13000000e+02 1.00654253e+01 1.36772261e-01
 1.14000000e+02 9.78473581e+00 7.52524692e-02
 1.15000000e+02 1.21580547e+01 1.10715902e+00
 1.17000000e+02 1.21006776e+01 7.08703773e-01
 1.18000000e+02 1.08271979e+01 1.10897891e-01
 1.19000000e+02 9.94035785e+00 1.32406357e-01
 1.20000000e+02 1.06157113e+01 1.90451720e-01
 1.21000000e+02 1.06033294e+01 1.16927819e-01
 1.22000000e+02 1.04134125e+01 1.30126991e-01
 1.23000000e+02 1.03380544e+01 1.46419255e-01
 1.24000000e+02 1.56445557e+01 3.37757930e-01
 1.25000000e+02 1.51722045e+01 7.91873518e-01
 1.26000000e+02 1.04997900e+01 7.25415983e-02
 1.27000000e+02 1.03626943e+01 1.11680850e-01
 1.28000000e+02 1.09015589e+01 2.21049816e-01
 1.30000000e+02 1.08518719e+01 2.23749937e-01
 1.31000000e+02 1.05496360e+01 2.34832071e-01
 1.32000000e+02 1.37400385e+01 7.28724217e-01
 1.33000000e+02 1.28353228e+01 2.57002998e-01
 1.34000000e+02 1.26390293e+01 2.23643087e-01
 1.35000000e+02 1.10852455e+01 1.24111495e-01
 1.36000000e+02 9.96015936e+00 1.92457263e-01
 1.38000000e+02 1.15968920e+01 3.18736334e-01
 1.39000000e+02 1.01657009e+01 1.24009770e-01
 1.40000000e+02 9.93048659e+00 2.81051507e-01
 1.41000000e+02 1.34174158e+01 1.83627588e+00
 1.43000000e+02 1.00989699e+01 2.92708984e-01
 1.44000000e+02 8.49617672e+00 2.93793027e-01
 1.46000000e+02 1.22549020e+01 2.40292195e-01
 1.47000000e+02 1.28783001e+01 2.57068449e-01
 1.48000000e+02 1.27730234e+01 1.23504645e+00
 1.49000000e+02 1.11433029e+01 2.34687346e-01
 1.50000000e+02 1.12561909e+01 1.54576237e-01
 1.51000000e+02 1.07631041e+01 3.01195464e-01
 1.52000000e+02 1.16699732e+01 1.75682873e-01
 1.53000000e+02 1.42369021e+01 1.81001616e-01
 1.54000000e+02 1.69549000e+01 1.88579423e-01
 1.55000000e+02 1.73310225e+01 1.93735001e-01
 1.56000000e+02 1.01574403e+01 2.73410024e-01
 1.57000000e+02 1.97005516e+01 1.34674772e+00
 1.58000000e+02 9.98003992e+00 1.69322035e-01
 1.59000000e+02 1.24300808e+01 1.77682945e-01
 1.60000000e+02 1.23395854e+01 2.43624588e-01
 1.61000000e+02 1.07077846e+01 1.51346778e-01
 1.62000000e+02 1.08084738e+01 3.44628165e-01
 1.63000000e+02 1.17123448e+01 2.71614462e-01
 1.64000000e+02 1.03928497e+01 1.45815289e-01
 1.66000000e+02 1.15180834e+01 2.82579102e-01
 1.67000000e+02 1.07032003e+01 1.77565668e-01
 1.70000000e+02 1.01502233e+01 6.66584904e-02
 1.72000000e+02 9.05797101e+00 1.97732882e-01
 1.73000000e+02 1.02553584e+01 1.69327526e-01
 1.75000000e+02 1.03209826e+01 1.26761990e-01
 1.76000000e+02 1.02532554e+01 1.76617134e-01
 1.77000000e+02 1.20670930e+01 1.57263913e+00
 1.78000000e+02 1.02976007e+01 1.08161391e-01
 1.79000000e+02 1.01988781e+01 1.03497029e-01
 1.80000000e+02 1.04177518e+01 3.28844547e-01
 1.81000000e+02 1.19005117e+01 1.89773720e-01
 1.82000000e+02 1.23961820e+01 9.78848137e-02
 1.83000000e+02 1.13109377e+01 4.18355007e-01
 1.84000000e+02 1.26518219e+01 1.44862080e+00
 1.85000000e+02 1.28551228e+01 1.83432141e-01
 1.86000000e+02 1.41623000e+01 3.08878940e-01
 1.87000000e+02 1.10229277e+01 1.53096218e-01
 1.88000000e+02 1.14285714e+01 1.07493878e-01
 1.89000000e+02 1.05496360e+01 2.61542828e-01
 1.90000000e+02 1.56985871e+01 3.17914873e-01
 1.91000000e+02 1.22880315e+01 2.53672805e-01
 1.92000000e+02 1.42126208e+01 3.00977899e-01
 1.93000000e+02 9.07441016e+00 2.05038850e-01
 1.95000000e+02 1.40193467e+01 8.86404789e-01
 1.96000000e+02 2.94031167e+01 4.95383296e-01
 1.97000000e+02 1.22264335e+01 2.22733659e-01
 1.98000000e+02 1.11731844e+01 1.06987922e-01
 1.99000000e+02 1.65016502e+01 2.55421582e+00
 2.00000000e+02 1.14233493e+01 2.62290749e-01
 2.01000000e+02 1.18835413e+01 2.03354717e-01
 2.02000000e+02 2.14408233e+01 3.52596730e-01
 2.03000000e+02 1.15995824e+01 9.17633129e-02
 2.04000000e+02 1.04014978e+01 1.14682626e-01
 2.05000000e+02 1.38715495e+01 1.21224527e-01
 2.06000000e+02 1.46756677e+01 1.15225745e-01
 2.07000000e+02 1.28353228e+01 2.05931889e-01
 2.08000000e+02 1.39684313e+01 8.95587371e-02
 2.09000000e+02 8.99280576e+00 7.08426065e-02
 2.10000000e+02 1.07747010e+01 1.56727145e-01
 2.11000000e+02 1.12145340e+01 1.79845056e-01
 2.12000000e+02 1.02976007e+01 1.16644637e-01
 2.13000000e+02 1.04220948e+01 9.05891308e-01
 2.14000000e+02 1.06292517e+01 1.37836810e-01
 2.15000000e+02 9.46073794e+00 2.85522744e-01
 2.16000000e+02 1.04602510e+01 5.79909315e-02
 2.17000000e+02 1.07619458e+01 1.04121709e-01
 2.18000000e+02 1.02364623e+01 1.04156449e-01
 2.19000000e+02 9.84251969e+00 1.47250295e-01
 2.20000000e+02 9.93048659e+00 1.90326109e-01
 2.21000000e+02 1.66168162e+01 8.42161673e+00
 2.22000000e+02 1.02764361e+01 1.00536093e-01
 2.23000000e+02 1.02669405e+01 5.20725727e-02
 2.24000000e+02 1.11370977e+01 1.58764729e-01
 2.25000000e+02 1.08589423e+01 9.84603850e-02
 2.26000000e+02 9.50570342e+00 1.49994940e-01
 2.27000000e+02 1.87230856e+01 2.07177374e+00
 2.28000000e+02 7.17360115e+00 2.24882618e-01
