# Supplementary material for: Evolution of intrinsically disordered regions in vertebrate galectins for phase separation
Source: EMBO Rep. 2026 Feb 2;27(5):1254–69. doi: 10.1038/s44319-026-00692-w (PMC12979664; doi:10.1038/s44319-026-00692-w)
Supplement: Supplementary file 9 — Source data Fig. 3 [file 44319_2026_692_MOESM9_ESM.zip › FIG_3/3H/zfCRD_R2R1/T2_fCRD_400uM/acqu2]

##TITLE= Parameter file, TOPSPIN		Version 3.2
##JCAMPDX= 5.0
##DATATYPE= Parameter Values
##NPOINTS= 16	$$ modification sequence number
##ORIGIN= Bruker BioSpin GmbH
##OWNER= jierongh
$$ 2023-03-03 12:12:58.328 +0800  jierongh@AVIII600
$$ /data/data3/jierongh/nmr/20230303_fCRD_CYC/2/acqu2
$$ process /home/opt/topspin3.2pl6/prog/mod/dataserver
##$ACQT0= 0
##$BF1= 60.811658077
##$FnMODE= 6
##$NUC1= <15N>
##$NusJSP= 0
##$NusT2= 1
##$NusTD= 0
##$O1= 7175.77565308858
##$SFO1= 60.8188338526531
##$SW= 28.0000419949638
##$SW_h= 1702.92990195901
##$TD= 128
##END=
