# Supplementary material for: Evolution of intrinsically disordered regions in vertebrate galectins for phase separation
Source: EMBO Rep. 2026 Feb 2;27(5):1254–69. doi: 10.1038/s44319-026-00692-w (PMC12979664; doi:10.1038/s44319-026-00692-w)
Supplement: Supplementary file 9 — Source data Fig. 3 [file 44319_2026_692_MOESM9_ESM.zip › FIG_3/3H/zfCRD_R2R1/T2_fCRD_400uM/pdata/1/outd]

##TITLE= Parameter file, TOPSPIN		Version 3.2
##JCAMPDX= 5.0
##DATATYPE= Parameter Values
##NPOINTS= 1	$$ modification sequence number
##ORIGIN= Bruker BioSpin GmbH
##OWNER= jierongh
$$ 2023-03-03 11:43:05.560 +0800  jierongh@AVIII600
$$ /data/data3/jierongh/nmr/20230303_fCRD_CYC/2/pdata/1/outd
$$ process /home/opt/topspin3.2pl6/prog/mod/edparproc
##$CURPLOT= <HP4600>
##$CURPRIN= <$HP4600>
##$DFORMAT= <normdp>
##$LAYOUT= <>
##$LFORMAT= <normlp>
##$PFORMAT= <normpl>
##END=
