# Supplementary material for: Evolution of intrinsically disordered regions in vertebrate galectins for phase separation
Source: EMBO Rep. 2026 Feb 2;27(5):1254–69. doi: 10.1038/s44319-026-00692-w (PMC12979664; doi:10.1038/s44319-026-00692-w)
Supplement: Supplementary file 10 — Source data Fig. 4 [file 44319_2026_692_MOESM10_ESM.zip]

Archive with 309 entries (255 files):
- FIG_4/
- FIG_4/.DS_Store
- __MACOSX/
- __MACOSX/FIG_4/
- __MACOSX/FIG_4/._.DS_Store
- FIG_4/4E/
- FIG_4/4E/cf_fGal_wtWY_cs_ir.agr
- __MACOSX/FIG_4/4E/
- __MACOSX/FIG_4/4E/._cf_fGal_wtWY_cs_ir.agr
- __MACOSX/FIG_4/._4E
- FIG_4/4B/
- FIG_4/4B/.DS_Store
- __MACOSX/FIG_4/4B/
- __MACOSX/FIG_4/4B/._.DS_Store
- FIG_4/4B/zfGAL3_WY/
- FIG_4/4B/zfGAL3_WY/.DS_Store
- __MACOSX/FIG_4/4B/zfGAL3_WY/
- __MACOSX/FIG_4/4B/zfGAL3_WY/._.DS_Store
- FIG_4/4B/zfGAL3_WY/400uM/
- FIG_4/4B/zfGAL3_WY/400uM/uxnmr.par
- FIG_4/4B/zfGAL3_WY/400uM/fGAL3_WY_400uM_pH6.8.ucsf
- FIG_4/4B/zfGAL3_WY/400uM/pulseprogram
- FIG_4/4B/zfGAL3_WY/400uM/.DS_Store
- __MACOSX/FIG_4/4B/zfGAL3_WY/400uM/
- __MACOSX/FIG_4/4B/zfGAL3_WY/400uM/._.DS_Store
- FIG_4/4B/zfGAL3_WY/400uM/acqu2s
- FIG_4/4B/zfGAL3_WY/400uM/caln.com
- FIG_4/4B/zfGAL3_WY/400uM/test.fid
- FIG_4/4B/zfGAL3_WY/400uM/spnam1
- FIG_4/4B/zfGAL3_WY/400uM/format.temp
- FIG_4/4B/zfGAL3_WY/400uM/audita.txt
- FIG_4/4B/zfGAL3_WY/400uM/acqu2
- FIG_4/4B/zfGAL3_WY/400uM/pdata/
- FIG_4/4B/zfGAL3_WY/400uM/pdata/1/
- FIG_4/4B/zfGAL3_WY/400uM/pdata/1/proc
- FIG_4/4B/zfGAL3_WY/400uM/pdata/1/proc2
- FIG_4/4B/zfGAL3_WY/400uM/pdata/1/.DS_Store
- __MACOSX/FIG_4/4B/zfGAL3_WY/400uM/pdata/
- __MACOSX/FIG_4/4B/zfGAL3_WY/400uM/pdata/1/
- __MACOSX/FIG_4/4B/zfGAL3_WY/400uM/pdata/1/._.DS_Store
- FIG_4/4B/zfGAL3_WY/400uM/pdata/1/title
- FIG_4/4B/zfGAL3_WY/400uM/pdata/1/auditp.txt
- FIG_4/4B/zfGAL3_WY/400uM/pdata/1/proc2s
- FIG_4/4B/zfGAL3_WY/400uM/pdata/1/clevels
- FIG_4/4B/zfGAL3_WY/400uM/pdata/1/procs
- FIG_4/4B/zfGAL3_WY/400uM/pdata/1/outd
- FIG_4/4B/zfGAL3_WY/400uM/cpdprg3
- FIG_4/4B/zfGAL3_WY/400uM/hsqc.ucsf
- FIG_4/4B/zfGAL3_WY/400uM/shimvalues
- FIG_4/4B/zfGAL3_WY/400uM/uxnmr.info
- FIG_4/4B/zfGAL3_WY/400uM/ser
- FIG_4/4B/zfGAL3_WY/400uM/fid.com
- FIG_4/4B/zfGAL3_WY/400uM/scon2
- FIG_4/4B/zfGAL3_WY/400uM/nmrproc.com
- FIG_4/4B/zfGAL3_WY/400uM/acqu
- FIG_4/4B/zfGAL3_WY/400uM/conv.com
- FIG_4/4B/zfGAL3_WY/400uM/acqus
- FIG_4/4B/zfGAL3_WY/400uM/specpar
- FIG_4/4B/zfGAL3_WY/40uM/
- FIG_4/4B/zfGAL3_WY/40uM/uxnmr.par
- FIG_4/4B/zfGAL3_WY/40uM/pulseprogram
- FIG_4/4B/zfGAL3_WY/40uM/fGAL3_WY_40uM_pH6.8.ucsf
- FIG_4/4B/zfGAL3_WY/40uM/.DS_Store
- __MACOSX/FIG_4/4B/zfGAL3_WY/40uM/
- __MACOSX/FIG_4/4B/zfGAL3_WY/40uM/._.DS_Store
- FIG_4/4B/zfGAL3_WY/40uM/acqu2s
- FIG_4/4B/zfGAL3_WY/40uM/caln.com
- FIG_4/4B/zfGAL3_WY/40uM/test.fid
- FIG_4/4B/zfGAL3_WY/40uM/spnam1
- FIG_4/4B/zfGAL3_WY/40uM/format.temp
- FIG_4/4B/zfGAL3_WY/40uM/audita.txt
- FIG_4/4B/zfGAL3_WY/40uM/acqu2
- FIG_4/4B/zfGAL3_WY/40uM/pdata/
- FIG_4/4B/zfGAL3_WY/40uM/pdata/1/
- FIG_4/4B/zfGAL3_WY/40uM/pdata/1/proc
- FIG_4/4B/zfGAL3_WY/40uM/pdata/1/proc2
- FIG_4/4B/zfGAL3_WY/40uM/pdata/1/.DS_Store
- __MACOSX/FIG_4/4B/zfGAL3_WY/40uM/pdata/
- __MACOSX/FIG_4/4B/zfGAL3_WY/40uM/pdata/1/
- __MACOSX/FIG_4/4B/zfGAL3_WY/40uM/pdata/1/._.DS_Store
- FIG_4/4B/zfGAL3_WY/40uM/pdata/1/title
- FIG_4/4B/zfGAL3_WY/40uM/pdata/1/auditp.txt
- FIG_4/4B/zfGAL3_WY/40uM/pdata/1/proc2s
- FIG_4/4B/zfGAL3_WY/40uM/pdata/1/clevels
- FIG_4/4B/zfGAL3_WY/40uM/pdata/1/procs
- FIG_4/4B/zfGAL3_WY/40uM/pdata/1/outd
- FIG_4/4B/zfGAL3_WY/40uM/cpdprg3
- FIG_4/4B/zfGAL3_WY/40uM/hsqc.ucsf
- FIG_4/4B/zfGAL3_WY/40uM/shimvalues
- FIG_4/4B/zfGAL3_WY/40uM/uxnmr.info
- FIG_4/4B/zfGAL3_WY/40uM/ser
- FIG_4/4B/zfGAL3_WY/40uM/fid.com
- FIG_4/4B/zfGAL3_WY/40uM/scon2
- FIG_4/4B/zfGAL3_WY/40uM/nmrproc.com
- FIG_4/4B/zfGAL3_WY/40uM/acqu
- FIG_4/4B/zfGAL3_WY/40uM/conv.com
- FIG_4/4B/zfGAL3_WY/40uM/acqus
- FIG_4/4B/zfGAL3_WY/40uM/specpar
- FIG_4/4C/
- FIG_4/4C/cf_fGalWY_fCRD_cs.agr
- __MACOSX/FIG_4/4C/
- __MACOSX/FIG_4/4C/._cf_fGalWY_fCRD_cs.agr
- __MACOSX/FIG_4/._4C
- FIG_4/4D/
- FIG_4/4F/
- FIG_4/4F/.DS_Store
- __MACOSX/FIG_4/4F/
- __MACOSX/FIG_4/4F/._.DS_Store
- FIG_4/4F/cf_R2R1_fGal3WY.agr
- __MACOSX/FIG_4/4F/._cf_R2R1_fGal3WY.agr
- FIG_4/4F/zfGAL3_WY/
- FIG_4/4F/zfGAL3_WY/T1_fGAL3_WY_40uM/
- FIG_4/4F/zfGAL3_WY/T1_fGAL3_WY_40uM/uxnmr.par
- FIG_4/4F/zfGAL3_WY/T1_fGAL3_WY_40uM/ANA/
- FIG_4/4F/zfGAL3_WY/T1_fGAL3_WY_40uM/ANA/.DS_Store
- __MACOSX/FIG_4/4F/zfGAL3_WY/
- __MACOSX/FIG_4/4F/zfGAL3_WY/T1_fGAL3_WY_40uM/
- __MACOSX/FIG_4/4F/zfGAL3_WY/T1_fGAL3_WY_40uM/ANA/
- __MACOSX/FIG_4/4F/zfGAL3_WY/T1_fGAL3_WY_40uM/ANA/._.DS_Store
- FIG_4/4F/zfGAL3_WY/T1_fGAL3_WY_40uM/ANA/40_crd_r1_out.dat
- FIG_4/4F/zfGAL3_WY/T1_fGAL3_WY_40uM/ANA/40_crd_T1.dat
- FIG_4/4F/zfGAL3_WY/T1_fGAL3_WY_40uM/ANA/40_ntd_r1_out.dat
- FIG_4/4F/zfGAL3_WY/T1_fGAL3_WY_40uM/ANA/40_ntd_T1.dat
- FIG_4/4F/zfGAL3_WY/T1_fGAL3_WY_40uM/ANA/crd_B6.list
- FIG_4/4F/zfGAL3_WY/T1_fGAL3_WY_40uM/ANA/t1_fit.m
- FIG_4/4F/zfGAL3_WY/T1_fGAL3_WY_40uM/ANA/sepsern
- FIG_4/4F/zfGAL3_WY/T1_fGAL3_WY_40uM/ANA/ntd_B6.list
- FIG_4/4F/zfGAL3_WY/T1_fGAL3_WY_40uM/ANA/sp.com
- FIG_4/4F/zfGAL3_WY/T1_fGAL3_WY_40uM/cpdprg1
- FIG_4/4F/zfGAL3_WY/T1_fGAL3_WY_40uM/pulseprogram
- FIG_4/4F/zfGAL3_WY/T1_fGAL3_WY_40uM/.DS_Store
- __MACOSX/FIG_4/4F/zfGAL3_WY/T1_fGAL3_WY_40uM/._.DS_Store
- FIG_4/4F/zfGAL3_WY/T1_fGAL3_WY_40uM/vdlist
- FIG_4/4F/zfGAL3_WY/T1_fGAL3_WY_40uM/acqu2s
- FIG_4/4F/zfGAL3_WY/T1_fGAL3_WY_40uM/spnam1
- FIG_4/4F/zfGAL3_WY/T1_fGAL3_WY_40uM/acqu3
- FIG_4/4F/zfGAL3_WY/T1_fGAL3_WY_40uM/format.temp
- FIG_4/4F/zfGAL3_WY/T1_fGAL3_WY_40uM/audita.txt
- FIG_4/4F/zfGAL3_WY/T1_fGAL3_WY_40uM/acqu2
- FIG_4/4F/zfGAL3_WY/T1_fGAL3_WY_40uM/pdata/
- FIG_4/4F/zfGAL3_WY/T1_fGAL3_WY_40uM/pdata/1/
- FIG_4/4F/zfGAL3_WY/T1_fGAL3_WY_40uM/pdata/1/proc
- FIG_4/4F/zfGAL3_WY/T1_fGAL3_WY_40uM/pdata/1/proc2
- FIG_4/4F/zfGAL3_WY/T1_fGAL3_WY_40uM/pdata/1/proc3
- FIG_4/4F/zfGAL3_WY/T1_fGAL3_WY_40uM/pdata/1/title
- FIG_4/4F/zfGAL3_WY/T1_fGAL3_WY_40uM/pdata/1/proc2s
- FIG_4/4F/zfGAL3_WY/T1_fGAL3_WY_40uM/pdata/1/procs
- FIG_4/4F/zfGAL3_WY/T1_fGAL3_WY_40uM/pdata/1/outd
- FIG_4/4F/zfGAL3_WY/T1_fGAL3_WY_40uM/pdata/1/proc3s
- FIG_4/4F/zfGAL3_WY/T1_fGAL3_WY_40uM/cpdprg3
- FIG_4/4F/zfGAL3_WY/T1_fGAL3_WY_40uM/shimvalues
- FIG_4/4F/zfGAL3_WY/T1_fGAL3_WY_40uM/uxnmr.info
- FIG_4/4F/zfGAL3_WY/T1_fGAL3_WY_40uM/ser
- FIG_4/4F/zfGAL3_WY/T1_fGAL3_WY_40uM/scon2
- FIG_4/4F/zfGAL3_WY/T1_fGAL3_WY_40uM/acqu3s
- FIG_4/4F/zfGAL3_WY/T1_fGAL3_WY_40uM/acqu
- FIG_4/4F/zfGAL3_WY/T1_fGAL3_WY_40uM/acqus
- FIG_4/4F/zfGAL3_WY/T1_fGAL3_WY_40uM/specpar
- FIG_4/4F/zfGAL3_WY/T2_fGAL3_WY_40uM/
- FIG_4/4F/zfGAL3_WY/T2_fGAL3_WY_40uM/vclist
- FIG_4/4F/zfGAL3_WY/T2_fGAL3_WY_40uM/uxnmr.par
- FIG_4/4F/zfGAL3_WY/T2_fGAL3_WY_40uM/ANA/
- FIG_4/4F/zfGAL3_WY/T2_fGAL3_WY_40uM/ANA/40_crd_r2_out.dat
- FIG_4/4F/zfGAL3_WY/T2_fGAL3_WY_40uM/ANA/.DS_Store
- __MACOSX/FIG_4/4F/zfGAL3_WY/T2_fGAL3_WY_40uM/
- __MACOSX/FIG_4/4F/zfGAL3_WY/T2_fGAL3_WY_40uM/ANA/
- __MACOSX/FIG_4/4F/zfGAL3_WY/T2_fGAL3_WY_40uM/ANA/._.DS_Store
- FIG_4/4F/zfGAL3_WY/T2_fGAL3_WY_40uM/ANA/40_ntd_r2_out.dat
- FIG_4/4F/zfGAL3_WY/T2_fGAL3_WY_40uM/ANA/put_back.com
- FIG_4/4F/zfGAL3_WY/T2_fGAL3_WY_40uM/ANA/40_crd_T2.dat
- FIG_4/4F/zfGAL3_WY/T2_fGAL3_WY_40uM/ANA/t2_fit.m
- FIG_4/4F/zfGAL3_WY/T2_fGAL3_WY_40uM/ANA/ntd_B1.list
- FIG_4/4F/zfGAL3_WY/T2_fGAL3_WY_40uM/ANA/40_ntd_T2.dat
- FIG_4/4F/zfGAL3_WY/T2_fGAL3_WY_40uM/ANA/sepsern
- FIG_4/4F/zfGAL3_WY/T2_fGAL3_WY_40uM/ANA/crd_B1.list
- FIG_4/4F/zfGAL3_WY/T2_fGAL3_WY_40uM/ANA/sp.com
- FIG_4/4F/zfGAL3_WY/T2_fGAL3_WY_40uM/pulseprogram
- FIG_4/4F/zfGAL3_WY/T2_fGAL3_WY_40uM/.DS_Store
- __MACOSX/FIG_4/4F/zfGAL3_WY/T2_fGAL3_WY_40uM/._.DS_Store
- FIG_4/4F/zfGAL3_WY/T2_fGAL3_WY_40uM/acqu2s
- FIG_4/4F/zfGAL3_WY/T2_fGAL3_WY_40uM/spnam30
- FIG_4/4F/zfGAL3_WY/T2_fGAL3_WY_40uM/spnam1
- FIG_4/4F/zfGAL3_WY/T2_fGAL3_WY_40uM/acqu3
- FIG_4/4F/zfGAL3_WY/T2_fGAL3_WY_40uM/format.temp
- FIG_4/4F/zfGAL3_WY/T2_fGAL3_WY_40uM/audita.txt
- FIG_4/4F/zfGAL3_WY/T2_fGAL3_WY_40uM/acqu2
- FIG_4/4F/zfGAL3_WY/T2_fGAL3_WY_40uM/pdata/
- FIG_4/4F/zfGAL3_WY/T2_fGAL3_WY_40uM/pdata/1/
- FIG_4/4F/zfGAL3_WY/T2_fGAL3_WY_40uM/pdata/1/proc
- FIG_4/4F/zfGAL3_WY/T2_fGAL3_WY_40uM/pdata/1/proc2
- FIG_4/4F/zfGAL3_WY/T2_fGAL3_WY_40uM/pdata/1/proc3
- FIG_4/4F/zfGAL3_WY/T2_fGAL3_WY_40uM/pdata/1/title
- FIG_4/4F/zfGAL3_WY/T2_fGAL3_WY_40uM/pdata/1/proc2s
- FIG_4/4F/zfGAL3_WY/T2_fGAL3_WY_40uM/pdata/1/procs
- FIG_4/4F/zfGAL3_WY/T2_fGAL3_WY_40uM/pdata/1/outd
- FIG_4/4F/zfGAL3_WY/T2_fGAL3_WY_40uM/pdata/1/proc3s
- FIG_4/4F/zfGAL3_WY/T2_fGAL3_WY_40uM/cpdprg3
- FIG_4/4F/zfGAL3_WY/T2_fGAL3_WY_40uM/shimvalues
- FIG_4/4F/zfGAL3_WY/T2_fGAL3_WY_40uM/uxnmr.info
- FIG_4/4F/zfGAL3_WY/T2_fGAL3_WY_40uM/ser
- FIG_4/4F/zfGAL3_WY/T2_fGAL3_WY_40uM/scon2
- FIG_4/4F/zfGAL3_WY/T2_fGAL3_WY_40uM/acqu3s
- FIG_4/4F/zfGAL3_WY/T2_fGAL3_WY_40uM/acqu
- FIG_4/4F/zfGAL3_WY/T2_fGAL3_WY_40uM/acqus
- FIG_4/4F/zfGAL3_WY/T2_fGAL3_WY_40uM/specpar
- FIG_4/4F/zfGAL3_WY/.DS_Store
- __MACOSX/FIG_4/4F/zfGAL3_WY/._.DS_Store
- FIG_4/4F/zfGAL3_WY/T2_fGAL3_WY_400uM/
- FIG_4/4F/zfGAL3_WY/T2_fGAL3_WY_400uM/vclist
- FIG_4/4F/zfGAL3_WY/T2_fGAL3_WY_400uM/uxnmr.par
- FIG_4/4F/zfGAL3_WY/T2_fGAL3_WY_400uM/ANA/
- FIG_4/4F/zfGAL3_WY/T2_fGAL3_WY_400uM/ANA/.DS_Store
- __MACOSX/FIG_4/4F/zfGAL3_WY/T2_fGAL3_WY_400uM/
- __MACOSX/FIG_4/4F/zfGAL3_WY/T2_fGAL3_WY_400uM/ANA/
- __MACOSX/FIG_4/4F/zfGAL3_WY/T2_fGAL3_WY_400uM/ANA/._.DS_Store
- FIG_4/4F/zfGAL3_WY/T2_fGAL3_WY_400uM/ANA/put_back.com
- FIG_4/4F/zfGAL3_WY/T2_fGAL3_WY_400uM/ANA/400_ntd_T2.dat
- FIG_4/4F/zfGAL3_WY/T2_fGAL3_WY_400uM/ANA/t2_fit.m
- FIG_4/4F/zfGAL3_WY/T2_fGAL3_WY_400uM/ANA/ntd_B1.list
- FIG_4/4F/zfGAL3_WY/T2_fGAL3_WY_400uM/ANA/400_crd_T2.dat
- FIG_4/4F/zfGAL3_WY/T2_fGAL3_WY_400uM/ANA/sepsern
- FIG_4/4F/zfGAL3_WY/T2_fGAL3_WY_400uM/ANA/400_ntd_r2_out.dat
- FIG_4/4F/zfGAL3_WY/T2_fGAL3_WY_400uM/ANA/400_crd_r2_out.dat
- FIG_4/4F/zfGAL3_WY/T2_fGAL3_WY_400uM/ANA/crd_B1.list
- FIG_4/4F/zfGAL3_WY/T2_fGAL3_WY_400uM/ANA/sp.com
- FIG_4/4F/zfGAL3_WY/T2_fGAL3_WY_400uM/pulseprogram
- FIG_4/4F/zfGAL3_WY/T2_fGAL3_WY_400uM/.DS_Store
- __MACOSX/FIG_4/4F/zfGAL3_WY/T2_fGAL3_WY_400uM/._.DS_Store
- FIG_4/4F/zfGAL3_WY/T2_fGAL3_WY_400uM/acqu2s
- FIG_4/4F/zfGAL3_WY/T2_fGAL3_WY_400uM/spnam30
- FIG_4/4F/zfGAL3_WY/T2_fGAL3_WY_400uM/spnam1
- FIG_4/4F/zfGAL3_WY/T2_fGAL3_WY_400uM/acqu3
- FIG_4/4F/zfGAL3_WY/T2_fGAL3_WY_400uM/format.temp
- FIG_4/4F/zfGAL3_WY/T2_fGAL3_WY_400uM/audita.txt
- FIG_4/4F/zfGAL3_WY/T2_fGAL3_WY_400uM/acqu2
- FIG_4/4F/zfGAL3_WY/T2_fGAL3_WY_400uM/pdata/
- FIG_4/4F/zfGAL3_WY/T2_fGAL3_WY_400uM/pdata/1/
- FIG_4/4F/zfGAL3_WY/T2_fGAL3_WY_400uM/pdata/1/proc
- FIG_4/4F/zfGAL3_WY/T2_fGAL3_WY_400uM/pdata/1/proc2
- FIG_4/4F/zfGAL3_WY/T2_fGAL3_WY_400uM/pdata/1/proc3
- FIG_4/4F/zfGAL3_WY/T2_fGAL3_WY_400uM/pdata/1/title
- FIG_4/4F/zfGAL3_WY/T2_fGAL3_WY_400uM/pdata/1/proc2s
- FIG_4/4F/zfGAL3_WY/T2_fGAL3_WY_400uM/pdata/1/procs
- FIG_4/4F/zfGAL3_WY/T2_fGAL3_WY_400uM/pdata/1/outd
- FIG_4/4F/zfGAL3_WY/T2_fGAL3_WY_400uM/pdata/1/proc3s
- FIG_4/4F/zfGAL3_WY/T2_fGAL3_WY_400uM/cpdprg3
- FIG_4/4F/zfGAL3_WY/T2_fGAL3_WY_400uM/shimvalues
- FIG_4/4F/zfGAL3_WY/T2_fGAL3_WY_400uM/uxnmr.info
- FIG_4/4F/zfGAL3_WY/T2_fGAL3_WY_400uM/ser
- FIG_4/4F/zfGAL3_WY/T2_fGAL3_WY_400uM/scon2
- FIG_4/4F/zfGAL3_WY/T2_fGAL3_WY_400uM/acqu3s
- FIG_4/4F/zfGAL3_WY/T2_fGAL3_WY_400uM/acqu
- FIG_4/4F/zfGAL3_WY/T2_fGAL3_WY_400uM/acqus
- FIG_4/4F/zfGAL3_WY/T2_fGAL3_WY_400uM/specpar
- FIG_4/4F/zfGAL3_WY/T1_fGAL3_WY_400uM/
- FIG_4/4F/zfGAL3_WY/T1_fGAL3_WY_400uM/uxnmr.par
- FIG_4/4F/zfGAL3_WY/T1_fGAL3_WY_400uM/ANA/
- FIG_4/4F/zfGAL3_WY/T1_fGAL3_WY_400uM/ANA/.DS_Store
- __MACOSX/FIG_4/4F/zfGAL3_WY/T1_fGAL3_WY_400uM/
- __MACOSX/FIG_4/4F/zfGAL3_WY/T1_fGAL3_WY_400uM/ANA/
- __MACOSX/FIG_4/4F/zfGAL3_WY/T1_fGAL3_WY_400uM/ANA/._.DS_Store
- FIG_4/4F/zfGAL3_WY/T1_fGAL3_WY_400uM/ANA/400_ntd_T1.dat
- FIG_4/4F/zfGAL3_WY/T1_fGAL3_WY_400uM/ANA/400_ntd_r1_out.dat
- FIG_4/4F/zfGAL3_WY/T1_fGAL3_WY_400uM/ANA/crd_B6.list
- FIG_4/4F/zfGAL3_WY/T1_fGAL3_WY_400uM/ANA/400_crd_r1_out.dat
- FIG_4/4F/zfGAL3_WY/T1_fGAL3_WY_400uM/ANA/400_crd_T1.dat
- FIG_4/4F/zfGAL3_WY/T1_fGAL3_WY_400uM/ANA/t1_fit.m
- FIG_4/4F/zfGAL3_WY/T1_fGAL3_WY_400uM/ANA/sepsern
- FIG_4/4F/zfGAL3_WY/T1_fGAL3_WY_400uM/ANA/ntd_B6.list
- FIG_4/4F/zfGAL3_WY/T1_fGAL3_WY_400uM/ANA/sp.com
- FIG_4/4F/zfGAL3_WY/T1_fGAL3_WY_400uM/cpdprg1
- FIG_4/4F/zfGAL3_WY/T1_fGAL3_WY_400uM/pulseprogram
- FIG_4/4F/zfGAL3_WY/T1_fGAL3_WY_400uM/.DS_Store
- __MACOSX/FIG_4/4F/zfGAL3_WY/T1_fGAL3_WY_400uM/._.DS_Store
- FIG_4/4F/zfGAL3_WY/T1_fGAL3_WY_400uM/vdlist
- FIG_4/4F/zfGAL3_WY/T1_fGAL3_WY_400uM/acqu2s
- FIG_4/4F/zfGAL3_WY/T1_fGAL3_WY_400uM/spnam1
- FIG_4/4F/zfGAL3_WY/T1_fGAL3_WY_400uM/acqu3
- FIG_4/4F/zfGAL3_WY/T1_fGAL3_WY_400uM/format.temp
- FIG_4/4F/zfGAL3_WY/T1_fGAL3_WY_400uM/audita.txt
- FIG_4/4F/zfGAL3_WY/T1_fGAL3_WY_400uM/acqu2
- FIG_4/4F/zfGAL3_WY/T1_fGAL3_WY_400uM/pdata/
- FIG_4/4F/zfGAL3_WY/T1_fGAL3_WY_400uM/pdata/1/
- FIG_4/4F/zfGAL3_WY/T1_fGAL3_WY_400uM/pdata/1/proc
- FIG_4/4F/zfGAL3_WY/T1_fGAL3_WY_400uM/pdata/1/proc2
- FIG_4/4F/zfGAL3_WY/T1_fGAL3_WY_400uM/pdata/1/proc3
- FIG_4/4F/zfGAL3_WY/T1_fGAL3_WY_400uM/pdata/1/title
- FIG_4/4F/zfGAL3_WY/T1_fGAL3_WY_400uM/pdata/1/proc2s
- FIG_4/4F/zfGAL3_WY/T1_fGAL3_WY_400uM/pdata/1/procs
- FIG_4/4F/zfGAL3_WY/T1_fGAL3_WY_400uM/pdata/1/outd
- FIG_4/4F/zfGAL3_WY/T1_fGAL3_WY_400uM/pdata/1/proc3s
- FIG_4/4F/zfGAL3_WY/T1_fGAL3_WY_400uM/cpdprg3
- FIG_4/4F/zfGAL3_WY/T1_fGAL3_WY_400uM/shimvalues
- FIG_4/4F/zfGAL3_WY/T1_fGAL3_WY_400uM/uxnmr.info
- FIG_4/4F/zfGAL3_WY/T1_fGAL3_WY_400uM/ser
- FIG_4/4F/zfGAL3_WY/T1_fGAL3_WY_400uM/scon2
- FIG_4/4F/zfGAL3_WY/T1_fGAL3_WY_400uM/acqu3s
- FIG_4/4F/zfGAL3_WY/T1_fGAL3_WY_400uM/acqu
- FIG_4/4F/zfGAL3_WY/T1_fGAL3_WY_400uM/acqus
- FIG_4/4F/zfGAL3_WY/T1_fGAL3_WY_400uM/specpar
[truncated: 9 more entries]
