# Supplementary material for: Evolution of intrinsically disordered regions in vertebrate galectins for phase separation
Source: EMBO Rep. 2026 Feb 2;27(5):1254–69. doi: 10.1038/s44319-026-00692-w (PMC12979664; doi:10.1038/s44319-026-00692-w)
Supplement: Supplementary file 10 — Source data Fig. 4 [file 44319_2026_692_MOESM10_ESM.zip › FIG_4/4E/cf_fGal_wtWY_cs_ir.agr]

# Grace project file
#
@version 50125
@page size 792, 612
@page scroll 5%
@page inout 5%
@link page off
@map font 8 to "Courier", "Courier"
@map font 10 to "Courier-Bold", "Courier-Bold"
@map font 11 to "Courier-BoldOblique", "Courier-BoldOblique"
@map font 9 to "Courier-Oblique", "Courier-Oblique"
@map font 4 to "Helvetica", "Helvetica"
@map font 6 to "Helvetica-Bold", "Helvetica-Bold"
@map font 7 to "Helvetica-BoldOblique", "Helvetica-BoldOblique"
@map font 5 to "Helvetica-Oblique", "Helvetica-Oblique"
@map font 18 to "NimbusMonoL-Bold", "NimbusMonoL-Bold"
@map font 19 to "NimbusMonoL-BoldOblique", "NimbusMonoL-BoldOblique"
@map font 20 to "NimbusMonoL-Regular", "NimbusMonoL-Regular"
@map font 21 to "NimbusMonoL-RegularOblique", "NimbusMonoL-RegularOblique"
@map font 22 to "NimbusMonoPS-Bold", "NimbusMonoPS-Bold"
@map font 23 to "NimbusMonoPS-BoldItalic", "NimbusMonoPS-BoldItalic"
@map font 24 to "NimbusMonoPS-Italic", "NimbusMonoPS-Italic"
@map font 25 to "NimbusMonoPS-Regular", "NimbusMonoPS-Regular"
@map font 26 to "NimbusRoman-Bold", "NimbusRoman-Bold"
@map font 27 to "NimbusRoman-BoldItalic", "NimbusRoman-BoldItalic"
@map font 28 to "NimbusRoman-Italic", "NimbusRoman-Italic"
@map font 29 to "NimbusRoman-Regular", "NimbusRoman-Regular"
@map font 30 to "NimbusRomanNo9L-Medium", "NimbusRomanNo9L-Medium"
@map font 31 to "NimbusRomanNo9L-MediumItalic", "NimbusRomanNo9L-MediumItalic"
@map font 32 to "NimbusRomanNo9L-Regular", "NimbusRomanNo9L-Regular"
@map font 33 to "NimbusRomanNo9L-RegularItalic", "NimbusRomanNo9L-RegularItalic"
@map font 34 to "NimbusSans-Bold", "NimbusSans-Bold"
@map font 35 to "NimbusSans-BoldItalic", "NimbusSans-BoldItalic"
@map font 36 to "NimbusSans-Italic", "NimbusSans-Italic"
@map font 37 to "NimbusSans-Regular", "NimbusSans-Regular"
@map font 38 to "NimbusSansL-Bold", "NimbusSansL-Bold"
@map font 39 to "NimbusSansL-BoldCondensed", "NimbusSansL-BoldCondensed"
@map font 40 to "NimbusSansL-BoldCondensedItalic", "NimbusSansL-BoldCondensedItalic"
@map font 41 to "NimbusSansL-BoldItalic", "NimbusSansL-BoldItalic"
@map font 42 to "NimbusSansL-Regular", "NimbusSansL-Regular"
@map font 43 to "NimbusSansL-RegularCondensed", "NimbusSansL-RegularCondensed"
@map font 44 to "NimbusSansL-RegularCondensedItalic", "NimbusSansL-RegularCondensedItalic"
@map font 45 to "NimbusSansL-RegularItalic", "NimbusSansL-RegularItalic"
@map font 46 to "NimbusSansNarrow-Bold", "NimbusSansNarrow-Bold"
@map font 47 to "NimbusSansNarrow-BoldOblique", "NimbusSansNarrow-BoldOblique"
@map font 48 to "NimbusSansNarrow-Oblique", "NimbusSansNarrow-Oblique"
@map font 49 to "NimbusSansNarrow-Regular", "NimbusSansNarrow-Regular"
@map font 50 to "P052-Bold", "P052-Bold"
@map font 51 to "P052-BoldItalic", "P052-BoldItalic"
@map font 52 to "P052-Italic", "P052-Italic"
@map font 53 to "P052-Roman", "P052-Roman"
@map font 54 to "StandardSymbolsL-Regular", "StandardSymbolsL-Regular"
@map font 55 to "StandardSymbolsPS-Regular", "StandardSymbolsPS-Regular"
@map font 12 to "Symbol", "Symbol"
@map font 2 to "Times-Bold", "Times-Bold"
@map font 3 to "Times-BoldItalic", "Times-BoldItalic"
@map font 1 to "Times-Italic", "Times-Italic"
@map font 0 to "Times-Roman", "Times-Roman"
@map font 61 to "URWBookman-Demi", "URWBookman-Demi"
@map font 62 to "URWBookman-DemiItalic", "URWBookman-DemiItalic"
@map font 63 to "URWBookman-Light", "URWBookman-Light"
@map font 64 to "URWBookman-LightItalic", "URWBookman-LightItalic"
@map font 65 to "URWBookmanL-DemiBold", "URWBookmanL-DemiBold"
@map font 66 to "URWBookmanL-DemiBoldItalic", "URWBookmanL-DemiBoldItalic"
@map font 67 to "URWBookmanL-Light", "URWBookmanL-Light"
@map font 68 to "URWBookmanL-LightItalic", "URWBookmanL-LightItalic"
@map font 69 to "URWChanceryL-MediumItalic", "URWChanceryL-MediumItalic"
@map font 70 to "URWGothic-Book", "URWGothic-Book"
@map font 71 to "URWGothic-BookOblique", "URWGothic-BookOblique"
@map font 72 to "URWGothic-Demi", "URWGothic-Demi"
@map font 73 to "URWGothic-DemiOblique", "URWGothic-DemiOblique"
@map font 74 to "URWGothicL-Book", "URWGothicL-Book"
@map font 75 to "URWGothicL-BookOblique", "URWGothicL-BookOblique"
@map font 76 to "URWGothicL-Demi", "URWGothicL-Demi"
@map font 77 to "URWGothicL-DemiOblique", "URWGothicL-DemiOblique"
@map font 78 to "URWPalladioL-Bold", "URWPalladioL-Bold"
@map font 79 to "URWPalladioL-BoldItalic", "URWPalladioL-BoldItalic"
@map font 80 to "URWPalladioL-Italic", "URWPalladioL-Italic"
@map font 81 to "URWPalladioL-Roman", "URWPalladioL-Roman"
@map font 82 to "Z003-MediumItalic", "Z003-MediumItalic"
@map font 13 to "ZapfDingbats", "ZapfDingbats"
@map color 0 to (255, 255, 255), "white"
@map color 1 to (0, 0, 0), "black"
@map color 2 to (255, 0, 0), "red"
@map color 3 to (0, 255, 0), "green"
@map color 4 to (0, 0, 255), "blue"
@map color 5 to (255, 255, 0), "yellow"
@map color 6 to (188, 143, 143), "brown"
@map color 7 to (220, 220, 220), "grey"
@map color 8 to (148, 0, 211), "violet"
@map color 9 to (0, 255, 255), "cyan"
@map color 10 to (255, 0, 255), "magenta"
@map color 11 to (255, 165, 0), "orange"
@map color 12 to (114, 33, 188), "indigo"
@map color 13 to (103, 7, 72), "maroon"
@map color 14 to (64, 224, 208), "turquoise"
@map color 15 to (0, 139, 0), "green4"
@reference date 0
@date wrap off
@date wrap year 1950
@default linewidth 1.0
@default linestyle 1
@default color 1
@default pattern 1
@default font 0
@default char size 1.000000
@default symbol size 1.000000
@default sformat "%.8g"
@background color 0
@page background fill on
@timestamp off
@timestamp 0.03, 0.03
@timestamp color 1
@timestamp rot 0
@timestamp font 0
@timestamp char size 1.000000
@timestamp def "Wed Jul  5 16:14:57 2023"
@r0 off
@link r0 to g0
@r0 type above
@r0 linestyle 1
@r0 linewidth 1.0
@r0 color 1
@r0 line 0, 0, 0, 0
@r1 off
@link r1 to g0
@r1 type above
@r1 linestyle 1
@r1 linewidth 1.0
@r1 color 1
@r1 line 0, 0, 0, 0
@r2 off
@link r2 to g0
@r2 type above
@r2 linestyle 1
@r2 linewidth 1.0
@r2 color 1
@r2 line 0, 0, 0, 0
@r3 off
@link r3 to g0
@r3 type above
@r3 linestyle 1
@r3 linewidth 1.0
@r3 color 1
@r3 line 0, 0, 0, 0
@r4 off
@link r4 to g0
@r4 type above
@r4 linestyle 1
@r4 linewidth 1.0
@r4 color 1
@r4 line 0, 0, 0, 0
@g0 on
@g0 hidden false
@g0 type XY
@g0 stacked false
@g0 bar hgap 0.000000
@g0 fixedpoint off
@g0 fixedpoint type 0
@g0 fixedpoint xy 0.000000, 0.000000
@g0 fixedpoint format general general
@g0 fixedpoint prec 6, 6
@with g0
@    world 89, 0, 229, 0.31
@    stack world 0, 0, 0, 0
@    znorm 1
@    view 0.150000, 0.554433, 1.144118, 0.850000
@    title ""
@    title font 0
@    title size 1.500000
@    title color 1
@    subtitle ""
@    subtitle font 0
@    subtitle size 1.000000
@    subtitle color 1
@    xaxes scale Normal
@    yaxes scale Normal
@    xaxes invert off
@    yaxes invert off
@    xaxis  on
@    xaxis  type zero false
@    xaxis  offset 0.000000 , 0.000000
@    xaxis  bar on
@    xaxis  bar color 1
@    xaxis  bar linestyle 1
@    xaxis  bar linewidth 1.0
@    xaxis  label ""
@    xaxis  label layout para
@    xaxis  label place auto
@    xaxis  label char size 1.000000
@    xaxis  label font 0
@    xaxis  label color 1
@    xaxis  label place normal
@    xaxis  tick on
@    xaxis  tick major 50
@    xaxis  tick minor ticks 1
@    xaxis  tick default 6
@    xaxis  tick place rounded true
@    xaxis  tick out
@    xaxis  tick major size 0.250000
@    xaxis  tick major color 1
@    xaxis  tick major linewidth 1.0
@    xaxis  tick major linestyle 1
@    xaxis  tick major grid off
@    xaxis  tick minor color 1
@    xaxis  tick minor linewidth 1.0
@    xaxis  tick minor linestyle 1
@    xaxis  tick minor grid off
@    xaxis  tick minor size 0.100000
@    xaxis  ticklabel off
@    xaxis  ticklabel format general
@    xaxis  ticklabel prec 5
@    xaxis  ticklabel formula ""
@    xaxis  ticklabel append ""
@    xaxis  ticklabel prepend ""
@    xaxis  ticklabel angle 0
@    xaxis  ticklabel skip 0
@    xaxis  ticklabel stagger 0
@    xaxis  ticklabel place normal
@    xaxis  ticklabel offset auto
@    xaxis  ticklabel offset 0.000000 , 0.010000
@    xaxis  ticklabel start type auto
@    xaxis  ticklabel start 0.000000
@    xaxis  ticklabel stop type auto
@    xaxis  ticklabel stop 0.000000
@    xaxis  ticklabel char size 1.000000
@    xaxis  ticklabel font 0
@    xaxis  ticklabel color 1
@    xaxis  tick place normal
@    xaxis  tick spec type none
@    yaxis  on
@    yaxis  type zero false
@    yaxis  offset 0.000000 , 0.000000
@    yaxis  bar on
@    yaxis  bar color 1
@    yaxis  bar linestyle 1
@    yaxis  bar linewidth 1.0
@    yaxis  label ""
@    yaxis  label layout para
@    yaxis  label place auto
@    yaxis  label char size 1.000000
@    yaxis  label font 0
@    yaxis  label color 1
@    yaxis  label place normal
@    yaxis  tick on
@    yaxis  tick major 0.1
@    yaxis  tick minor ticks 1
@    yaxis  tick default 6
@    yaxis  tick place rounded true
@    yaxis  tick out
@    yaxis  tick major size 0.250000
@    yaxis  tick major color 1
@    yaxis  tick major linewidth 1.0
@    yaxis  tick major linestyle 1
@    yaxis  tick major grid off
@    yaxis  tick minor color 1
@    yaxis  tick minor linewidth 1.0
@    yaxis  tick minor linestyle 1
@    yaxis  tick minor grid off
@    yaxis  tick minor size 0.100000
@    yaxis  ticklabel on
@    yaxis  ticklabel format general
@    yaxis  ticklabel prec 5
@    yaxis  ticklabel formula ""
@    yaxis  ticklabel append ""
@    yaxis  ticklabel prepend ""
@    yaxis  ticklabel angle 0
@    yaxis  ticklabel skip 0
@    yaxis  ticklabel stagger 0
@    yaxis  ticklabel place normal
@    yaxis  ticklabel offset auto
@    yaxis  ticklabel offset 0.000000 , 0.010000
@    yaxis  ticklabel start type auto
@    yaxis  ticklabel start 0.000000
@    yaxis  ticklabel stop type auto
@    yaxis  ticklabel stop 0.000000
@    yaxis  ticklabel char size 1.000000
@    yaxis  ticklabel font 0
@    yaxis  ticklabel color 1
@    yaxis  tick place normal
@    yaxis  tick spec type none
@    altxaxis  off
@    altyaxis  off
@    legend on
@    legend loctype view
@    legend 0.85, 0.8
@    legend box color 1
@    legend box pattern 1
@    legend box linewidth 1.0
@    legend box linestyle 1
@    legend box fill color 0
@    legend box fill pattern 1
@    legend font 0
@    legend char size 1.000000
@    legend color 1
@    legend length 4
@    legend vgap 1
@    legend hgap 1
@    legend invert false
@    frame type 0
@    frame linestyle 1
@    frame linewidth 1.0
@    frame color 1
@    frame pattern 1
@    frame background color 0
@    frame background pattern 0
@    s0 hidden false
@    s0 type bar
@    s0 symbol 0
@    s0 symbol size 0.150000
@    s0 symbol color 1
@    s0 symbol pattern 1
@    s0 symbol fill color 1
@    s0 symbol fill pattern 1
@    s0 symbol linewidth 1.0
@    s0 symbol linestyle 1
@    s0 symbol char 65
@    s0 symbol char font 0
@    s0 symbol skip 0
@    s0 line type 1
@    s0 line linestyle 0
@    s0 line linewidth 1.0
@    s0 line color 1
@    s0 line pattern 1
@    s0 baseline type 0
@    s0 baseline off
@    s0 dropline off
@    s0 fill type 0
@    s0 fill rule 0
@    s0 fill color 1
@    s0 fill pattern 1
@    s0 avalue off
@    s0 avalue type 2
@    s0 avalue char size 1.000000
@    s0 avalue font 0
@    s0 avalue color 1
@    s0 avalue rot 0
@    s0 avalue format general
@    s0 avalue prec 3
@    s0 avalue prepend ""
@    s0 avalue append ""
@    s0 avalue offset 0.000000 , 0.000000
@    s0 errorbar on
@    s0 errorbar place both
@    s0 errorbar color 1
@    s0 errorbar pattern 1
@    s0 errorbar size 1.000000
@    s0 errorbar linewidth 1.0
@    s0 errorbar linestyle 1
@    s0 errorbar riser linewidth 1.0
@    s0 errorbar riser linestyle 1
@    s0 errorbar riser clip off
@    s0 errorbar riser clip length 0.100000
@    s0 comment "/home/jierong/DATA/31_Evo/NMR/HSQC_compare/fGAL3_WY/400uMfGAL3_WY_400uMfGAL3_pH6.8_compare/chemical_shift_analysis/Cs_fGAL3_WY_m.list_fGAL3_m.list.dat"
@    s0 legend  ""
@    s1 hidden false
@    s1 type xy
@    s1 symbol 2
@    s1 symbol size 0.250000
@    s1 symbol color 7
@    s1 symbol pattern 1
@    s1 symbol fill color 7
@    s1 symbol fill pattern 1
@    s1 symbol linewidth 1.0
@    s1 symbol linestyle 1
@    s1 symbol char 65
@    s1 symbol char font 0
@    s1 symbol skip 0
@    s1 line type 1
@    s1 line linestyle 0
@    s1 line linewidth 1.0
@    s1 line color 7
@    s1 line pattern 1
@    s1 baseline type 0
@    s1 baseline off
@    s1 dropline off
@    s1 fill type 0
@    s1 fill rule 0
@    s1 fill color 1
@    s1 fill pattern 1
@    s1 avalue off
@    s1 avalue type 2
@    s1 avalue char size 1.000000
@    s1 avalue font 0
@    s1 avalue color 1
@    s1 avalue rot 0
@    s1 avalue format general
@    s1 avalue prec 3
@    s1 avalue prepend ""
@    s1 avalue append ""
@    s1 avalue offset 0.000000 , 0.000000
@    s1 errorbar on
@    s1 errorbar place both
@    s1 errorbar color 7
@    s1 errorbar pattern 1
@    s1 errorbar size 1.000000
@    s1 errorbar linewidth 1.0
@    s1 errorbar linestyle 1
@    s1 errorbar riser linewidth 1.0
@    s1 errorbar riser linestyle 1
@    s1 errorbar riser clip off
@    s1 errorbar riser clip length 0.100000
@    s1 comment "/home/jierong/DATA/31_Evo/NMR/HSQC_compare/fGAL3_WY/400uMfGAL3_WY_400uMfGAL3_pH6.8_compare/fCB_0.3.dat"
@    s1 legend  ""
@    s2 hidden false
@    s2 type xy
@    s2 symbol 2
@    s2 symbol size 0.250000
@    s2 symbol color 5
@    s2 symbol pattern 1
@    s2 symbol fill color 5
@    s2 symbol fill pattern 1
@    s2 symbol linewidth 1.0
@    s2 symbol linestyle 1
@    s2 symbol char 65
@    s2 symbol char font 0
@    s2 symbol skip 0
@    s2 line type 1
@    s2 line linestyle 0
@    s2 line linewidth 1.0
@    s2 line color 5
@    s2 line pattern 1
@    s2 baseline type 0
@    s2 baseline off
@    s2 dropline off
@    s2 fill type 0
@    s2 fill rule 0
@    s2 fill color 1
@    s2 fill pattern 1
@    s2 avalue off
@    s2 avalue type 2
@    s2 avalue char size 1.000000
@    s2 avalue font 0
@    s2 avalue color 1
@    s2 avalue rot 0
@    s2 avalue format general
@    s2 avalue prec 3
@    s2 avalue prepend ""
@    s2 avalue append ""
@    s2 avalue offset 0.000000 , 0.000000
@    s2 errorbar on
@    s2 errorbar place both
@    s2 errorbar color 5
@    s2 errorbar pattern 1
@    s2 errorbar size 1.000000
@    s2 errorbar linewidth 1.0
@    s2 errorbar linestyle 1
@    s2 errorbar riser linewidth 1.0
@    s2 errorbar riser linestyle 1
@    s2 errorbar riser clip off
@    s2 errorbar riser clip length 0.100000
@    s2 comment "/home/jierong/DATA/31_Evo/NMR/HSQC_compare/fGAL3_WY/400uMfGAL3_WY_400uMfGAL3_pH6.8_compare/fFF_0.3.dat"
@    s2 legend  ""
@g1 on
@g1 hidden false
@g1 type XY
@g1 stacked false
@g1 bar hgap 0.000000
@g1 fixedpoint off
@g1 fixedpoint type 0
@g1 fixedpoint xy 0.000000, 0.000000
@g1 fixedpoint format general general
@g1 fixedpoint prec 6, 6
@with g1
@    world 89, 0, 229, 1.3
@    stack world 0, 0, 0, 0
@    znorm 1
@    view 0.150000, 0.250000, 1.144118, 0.545567
@    title ""
@    title font 0
@    title size 1.500000
@    title color 1
@    subtitle ""
@    subtitle font 0
@    subtitle size 1.000000
@    subtitle color 1
@    xaxes scale Normal
@    yaxes scale Normal
@    xaxes invert off
@    yaxes invert off
@    xaxis  on
@    xaxis  type zero false
@    xaxis  offset 0.000000 , 0.000000
@    xaxis  bar on
@    xaxis  bar color 1
@    xaxis  bar linestyle 1
@    xaxis  bar linewidth 1.0
@    xaxis  label ""
@    xaxis  label layout para
@    xaxis  label place auto
@    xaxis  label char size 1.000000
@    xaxis  label font 0
@    xaxis  label color 1
@    xaxis  label place normal
@    xaxis  tick on
@    xaxis  tick major 50
@    xaxis  tick minor ticks 1
@    xaxis  tick default 6
@    xaxis  tick place rounded true
@    xaxis  tick out
@    xaxis  tick major size 0.250000
@    xaxis  tick major color 1
@    xaxis  tick major linewidth 1.0
@    xaxis  tick major linestyle 1
@    xaxis  tick major grid off
@    xaxis  tick minor color 1
@    xaxis  tick minor linewidth 1.0
@    xaxis  tick minor linestyle 1
@    xaxis  tick minor grid off
@    xaxis  tick minor size 0.100000
@    xaxis  ticklabel on
@    xaxis  ticklabel format general
@    xaxis  ticklabel prec 5
@    xaxis  ticklabel formula ""
@    xaxis  ticklabel append ""
@    xaxis  ticklabel prepend ""
@    xaxis  ticklabel angle 0
@    xaxis  ticklabel skip 0
@    xaxis  ticklabel stagger 0
@    xaxis  ticklabel place normal
@    xaxis  ticklabel offset auto
@    xaxis  ticklabel offset 0.000000 , 0.010000
@    xaxis  ticklabel start type auto
@    xaxis  ticklabel start 0.000000
@    xaxis  ticklabel stop type auto
@    xaxis  ticklabel stop 0.000000
@    xaxis  ticklabel char size 1.000000
@    xaxis  ticklabel font 0
@    xaxis  ticklabel color 1
@    xaxis  tick place normal
@    xaxis  tick spec type none
@    yaxis  on
@    yaxis  type zero false
@    yaxis  offset 0.000000 , 0.000000
@    yaxis  bar on
@    yaxis  bar color 1
@    yaxis  bar linestyle 1
@    yaxis  bar linewidth 1.0
@    yaxis  label ""
@    yaxis  label layout para
@    yaxis  label place auto
@    yaxis  label char size 1.000000
@    yaxis  label font 0
@    yaxis  label color 1
@    yaxis  label place normal
@    yaxis  tick on
@    yaxis  tick major 0.5
@    yaxis  tick minor ticks 4
@    yaxis  tick default 6
@    yaxis  tick place rounded true
@    yaxis  tick out
@    yaxis  tick major size 0.250000
@    yaxis  tick major color 1
@    yaxis  tick major linewidth 1.0
@    yaxis  tick major linestyle 1
@    yaxis  tick major grid off
@    yaxis  tick minor color 1
@    yaxis  tick minor linewidth 1.0
@    yaxis  tick minor linestyle 1
@    yaxis  tick minor grid off
@    yaxis  tick minor size 0.100000
@    yaxis  ticklabel on
@    yaxis  ticklabel format general
@    yaxis  ticklabel prec 5
@    yaxis  ticklabel formula ""
@    yaxis  ticklabel append ""
@    yaxis  ticklabel prepend ""
@    yaxis  ticklabel angle 0
@    yaxis  ticklabel skip 0
@    yaxis  ticklabel stagger 0
@    yaxis  ticklabel place normal
@    yaxis  ticklabel offset auto
@    yaxis  ticklabel offset 0.000000 , 0.010000
@    yaxis  ticklabel start type auto
@    yaxis  ticklabel start 0.000000
@    yaxis  ticklabel stop type auto
@    yaxis  ticklabel stop 0.000000
@    yaxis  ticklabel char size 1.000000
@    yaxis  ticklabel font 0
@    yaxis  ticklabel color 1
@    yaxis  tick place normal
@    yaxis  tick spec type none
@    altxaxis  off
@    altyaxis  off
@    legend on
@    legend loctype view
@    legend 0.5, 0.8
@    legend box color 1
@    legend box pattern 1
@    legend box linewidth 1.0
@    legend box linestyle 1
@    legend box fill color 0
@    legend box fill pattern 1
@    legend font 0
@    legend char size 1.000000
@    legend color 1
@    legend length 4
@    legend vgap 1
@    legend hgap 1
@    legend invert false
@    frame type 0
@    frame linestyle 1
@    frame linewidth 1.0
@    frame color 1
@    frame pattern 1
@    frame background color 0
@    frame background pattern 0
@    s0 hidden false
@    s0 type bar
@    s0 symbol 0
@    s0 symbol size 0.150000
@    s0 symbol color 1
@    s0 symbol pattern 1
@    s0 symbol fill color 1
@    s0 symbol fill pattern 1
@    s0 symbol linewidth 1.0
@    s0 symbol linestyle 1
@    s0 symbol char 65
@    s0 symbol char font 0
@    s0 symbol skip 0
@    s0 line type 1
@    s0 line linestyle 0
@    s0 line linewidth 1.0
@    s0 line color 1
@    s0 line pattern 1
@    s0 baseline type 0
@    s0 baseline off
@    s0 dropline off
@    s0 fill type 0
@    s0 fill rule 0
@    s0 fill color 1
@    s0 fill pattern 1
@    s0 avalue off
@    s0 avalue type 2
@    s0 avalue char size 1.000000
@    s0 avalue font 0
@    s0 avalue color 1
@    s0 avalue rot 0
@    s0 avalue format general
@    s0 avalue prec 3
@    s0 avalue prepend ""
@    s0 avalue append ""
@    s0 avalue offset 0.000000 , 0.000000
@    s0 errorbar on
@    s0 errorbar place both
@    s0 errorbar color 1
@    s0 errorbar pattern 1
@    s0 errorbar size 1.000000
@    s0 errorbar linewidth 1.0
@    s0 errorbar linestyle 1
@    s0 errorbar riser linewidth 1.0
@    s0 errorbar riser linestyle 1
@    s0 errorbar riser clip off
@    s0 errorbar riser clip length 0.100000
@    s0 comment "/home/jierong/DATA/31_Evo/NMR/HSQC_compare/fGAL3_WY/400uMfGAL3_WY_400uMfGAL3_pH6.8_compare/intensity_ratio_analysis/Ir_fGAL3_WY_m.list_fGAL3_m.list.dat"
@    s0 legend  ""
@target G0.S0
@type bar
90 0.0223343
91 0.0489522
94 0.0111319
95 0.0111364
96 0.026
98 0.00936376
99 0.00942444
100 0.00590931
101 0.0132484
102 0.00474342
104 0.0309302
105 0.0377521
106 0.0267675
107 0.0434108
108 0.0770876
110 0.133279
111 0.0152971
112 0.030512
113 0.0401121
114 0.0232246
115 0.0101922
117 0.00451885
118 0.00152315
119 0.00271662
120 0.00316228
121 0.00619839
122 0.00574282
123 0.0197185
124 0.0123491
126 0.00806226
128 0.0134536
130 0.0138232
131 0.0176777
132 0.00574282
133 0.0151222
134 0.0151162
135 0.0193256
136 0.0186231
138 0.00961769
140 0.00542033
141 0.00584637
143 0.00254558
144 0.00152315
146 0.0292828
147 0.016844
148 0.0101843
149 0.0202158
150 0.025762
151 0.0038833
152 0.00240416
153 0.00231948
154 0.00310161
155 0.00329848
156 0.00212603
157 0.00590085
158 0.00682495
159 0.00626259
160 0.00254951
162 0.00696563
163 0.00299666
164 0.0212763
166 0.0249195
170 0.0308914
173 0.0380789
175 0.0415646
177 0.0542308
178 0.0527502
179 0.103498
180 0.1789
181 0.0208849
182 0.0254437
183 0.00268701
184 0.029129
185 0.0320924
186 0.0324697
187 0.101304
189 0.207461
191 0.0980776
192 0.0558659
195 0.286293
196 0.159345
197 0.0831163
198 0.0620659
199 0.0843346
200 0.0105119
201 0.00514782
202 0.022302
203 0.0128655
205 0.00596825
206 0.0170294
207 0.00848528
208 0.023
209 0.0312525
210 0.0115317
211 0.0211192
212 0.020801
213 0.0135949
214 0.00957706
215 0.00316228
217 0.0191708
218 0.036372
219 0.0250715
220 0.01
223 0.0214401
224 0.0603066
225 0.0895349
226 0.0315753
227 0.0133184
228 0.0179939
&
@target G0.S1
@type xy
94 0.3
95 0.3
96 0.3
97 0.3
120 0.3
121 0.3
122 0.3
123 0.3
124 0.3
125 0.3
126 0.3
127 0.3
130 0.3
131 0.3
132 0.3
133 0.3
134 0.3
135 0.3
136 0.3
137 0.3
138 0.3
139 0.3
140 0.3
141 0.3
144 0.3
145 0.3
146 0.3
147 0.3
148 0.3
149 0.3
150 0.3
151 0.3
152 0.3
153 0.3
210 0.3
211 0.3
212 0.3
213 0.3
214 0.3
215 0.3
&
@target G0.S2
@type xy
106 0.3
107 0.3
108 0.3
109 0.3
110 0.3
111 0.3
112 0.3
113 0.3
114 0.3
174 0.3
175 0.3
176 0.3
177 0.3
178 0.3
179 0.3
180 0.3
181 0.3
185 0.3
186 0.3
187 0.3
188 0.3
189 0.3
190 0.3
193 0.3
194 0.3
195 0.3
196 0.3
197 0.3
198 0.3
199 0.3
217 0.3
218 0.3
219 0.3
220 0.3
221 0.3
222 0.3
223 0.3
224 0.3
225 0.3
226 0.3
&
@target G1.S0
@type bar
90 0.485417
91 0.350624
94 0.903342
95 1.05621
96 1.02209
98 1.07399
99 0.920379
100 1.18062
101 1.04327
102 1.34537
104 0.821159
105 0.969722
106 0.933676
107 1.10206
108 0.485135
110 0.2619
111 0.779816
112 0.508594
113 0.65802
114 0.697345
115 0.843912
117 0.925432
118 0.911751
119 0.90402
120 1.03101
121 1.00338
122 0.999544
123 1.01769
124 1.01433
126 0.764933
128 1.33348
130 1.24802
131 1.6158
132 1.2479
133 1.09095
134 1.22897
135 1.03897
136 1.0632
138 0.941568
140 1.01439
141 1.10916
143 1.08848
144 1.03384
146 1.10077
147 1.13257
148 1.02024
149 0.975591
150 0.900532
151 1.42958
152 1.21503
153 1.15345
154 1.26395
155 1.18709
156 1.11884
157 1.24654
158 1.25482
159 1.18653
160 1.37764
162 1.02876
163 1.35261
164 1.25121
166 1.07016
170 1.02561
173 0.548542
175 0.680602
177 0.439731
178 0.560463
179 0.687612
180 0.228836
181 0.838618
182 0.84493
183 0.973013
184 0.90786
185 0.732139
186 1.11327
187 0.699576
189 0.3448
191 0.337216
192 0.488449
195 0.923911
196 0.551367
197 0.769325
198 0.491803
199 0.314639
200 1.10454
201 1.05567
202 1.19598
203 0.74414
205 1.26193
206 1.27115
207 1.09108
208 1.10958
209 1.00313
210 1.19154
211 0.979809
212 1.09537
213 1.25681
214 0.965065
215 0.971115
217 0.98921
218 0.71685
219 0.819705
220 0.825606
223 0.846981
224 0.943974
225 0.293796
226 0.444568
227 0.784119
228 0.203299
&
