# Supplementary material for: Evolution of intrinsically disordered regions in vertebrate galectins for phase separation
Source: EMBO Rep. 2026 Feb 2;27(5):1254–69. doi: 10.1038/s44319-026-00692-w (PMC12979664; doi:10.1038/s44319-026-00692-w)
Supplement: Supplementary file 10 — Source data Fig. 4 [file 44319_2026_692_MOESM10_ESM.zip › FIG_4/4B/zfGAL3_WY/400uM/audita.txt]

##TITLE= Audit trail, TOPSPIN		Version 3.2
##JCAMPDX= 5.01
##ORIGIN= Bruker BioSpin GmbH
##OWNER= jierongh
$$ /opt/data3/jierongh/20230330_fGal3_WY_CYC/2/audita.txt
##AUDIT TRAIL=  $$ (NUMBER, WHEN, WHO, WHERE, PROCESS, VERSION, WHAT)
(   1,<2023-03-30 17:05:35.691 +0800>,<jierongh>,<AV850>,<go>,<TOPSPIN 3.2>,
      <created by zg
	started at 2023-03-30 16:26:30.298 +0800,
	POWCHK enabled, PULCHK disabled,
       configuration hash MD5:
       E2 D3 27 92 2A 42 F2 46 40 F7 CA CE 36 2B 7D AB
       data hash MD5: 2K * 128
       19 59 B9 D9 D9 83 6C AF CA 1D 7B BA D7 61 B6 95>)
##END=

$$ hash MD5
$$ 22 96 50 D9 85 9E A9 42 B4 13 11 8C 1B 7F E6 31
