# Supplementary material for: Evolution of intrinsically disordered regions in vertebrate galectins for phase separation
Source: EMBO Rep. 2026 Feb 2;27(5):1254–69. doi: 10.1038/s44319-026-00692-w (PMC12979664; doi:10.1038/s44319-026-00692-w)
Supplement: Supplementary file 10 — Source data Fig. 4 [file 44319_2026_692_MOESM10_ESM.zip › FIG_4/4B/zfGAL3_WY/400uM/pdata/1/auditp.txt]

##TITLE= Audit trail, TOPSPIN		Version 3.2
##JCAMPDX= 5.01
##ORIGIN= Bruker BioSpin GmbH
##OWNER= jierongh
$$ /opt/data3/jierongh/20230330_fGal3_WY_CYC/2/pdata/1/auditp.txt
##AUDIT TRAIL=  $$ (NUMBER, WHEN, WHO, WHERE, PROCESS, VERSION, WHAT)
(   1,<2023-03-30 16:26:30.298 +0800>,<jierongh>,<AV850>,<go>,<TOPSPIN 3.2>,
      <acquisition in progress>)
(   2,<2023-03-30 16:57:31.760 +0800>,<jierongh>,<AV850>,<proc2d>,<TOPSPIN 3.2>,
      <Start of raw data processing
       xfb F2: TDeff = 2K SI = 2K BC_mod = 4 WDW = 4 SSB = 2 FT_mod = 6 PKNL = 1 PHC0 = -72.01471 PHC1 = -6.6 F1: SI = 256 ME_mod = 2 NCOEF = 32 WDW = 4 SSB = 2 FT_mod = 4 FCOR = 0.5 PHC0 = 0 PHC1 = 0
       data hash MD5: 2K * 256
       50 C5 F7 78 8E 81 70 C5 4D 93 26 D1 CD A6 69 6E>)
##END=

$$ hash MD5
$$ D4 66 96 44 47 66 A0 31 E8 5F E4 0B 59 5C BE 2E
