# Supplementary material for: Evolution of intrinsically disordered regions in vertebrate galectins for phase separation
Source: EMBO Rep. 2026 Feb 2;27(5):1254–69. doi: 10.1038/s44319-026-00692-w (PMC12979664; doi:10.1038/s44319-026-00692-w)
Supplement: Supplementary file 10 — Source data Fig. 4 [file 44319_2026_692_MOESM10_ESM.zip › FIG_4/4B/zfGAL3_WY/400uM/specpar]

##TITLE= Parameter file, TOPSPIN		Version 3.2
##JCAMPDX= 5.0
##DATATYPE= Parameter Values
##NPOINTS= 20541	$$ modification sequence number
##ORIGIN= Bruker BioSpin GmbH
##OWNER= nmrsu
$$ 2023-03-16 12:12:03.396 +0800  dharma@AV850
$$ /opt/topspin3.2/conf/instr/spect/specpar
$$ process /opt/topspin3.2/prog/mod/cprserver
##$HPPRECH= (0..15)
-1 -1 -1 -1 -1 -1 -1 -1 -1 -1 -1 -1 -1 -1 -1 -1
##$NUC1= 1
##$NUC2= 10
##$NUC3= 12
##$NUC4= 2
##$NUC5= 0
##$NUC6= 0
##$NUC7= 0
##$NUC8= 0
##$NUCARR= (0..123)
850.33 850.33 130.530832319 906.995770114 647.776606642 125.135294084 330.47052503
119.486781483 91.356547071 272.819656114 213.815648566 61.426861321 86.16319061
115.274620808 800.109603736 67.127567177 224.92844127 52.054098896 221.569289135
168.936651217 344.219893449 65.2713308 83.3145596 69.350576393 39.679569531
21.779544807 57.227455596 206.560012265 47.937642862 47.950423322 84.78052852
223.661857728 48.064869237 210.790157419 27.531797667 201.758428344 75.985922468
225.469021561 241.525122687 53.20347295 204.090713468 259.322623123 29.66218894
145.598723626 162.170796493 44.367855483 213.041508134 229.644524509 32.71729708
82.098876812 278.231836498 36.851788613 41.667853653 79.049210783 208.128216361
55.415376856 56.578364694 191.395048476 39.158980498 43.888669018 27.095314775
38.91195113 34.419819303 39.570387159 180.401591084 188.715224978 185.931074492
186.329658176 278.217338372 302.991787955 317.093431086 203.488875404 110.196109916
222.529167149 268.277150738 170.129655704 236.478354614 70.100533439 111.530490269
84.475668208 94.496560662 112.19509119 120.114563115 260.371046 46.342985
28.571088 35.458761 29.251352 211.392038 93.366234 26.105131 34.268299
204.419332 29.251352 40.985906 181.460422 24.489504 70.492357 148.80184871
40.9944093 96.9716332 69.1403323 34.0727231 21.4028061 101.95116568 35.428038577
191.53343118 193.46368028 19.407345192 66.03152582 14.6086694 15.9096743
182.793603387 14.7022057 152.301092713 56.220273724 485.73570656 490.502979665
177.894129477 136.64197665 15.65797662 100 100 100
##$OFFSF= (0..7)
0 0 0 0 0 0 0 0
##$OFFSH= (0..7)
3998.49999996604 3997.2999999236 0 0 0 0 0 0
##$OFFSX= (0..7)
10583.4999999956 10124.2 949.6 0 0 0 0 0
##$PRECHAN= (0..15)
-1 3 0 2 4 -1 -1 -1 -1 -1 -1 -1 -1 -1 -1 -1
##$RECPRE= (0..15)
-1 0 -1 -1 -1 -1 -1 -1 -1 -1 -1 -1 -1 -1 -1 -1
##$RECSEL= (0..15)
0 0 0 0 1 0 0 0 0 0 0 0 0 0 0 0
##$SELREC= (0..9)
0 0 0 0 0 0 0 0 0 0
##$SFO1= 850.333998
##$SFO2= 213.826232
##$SFO3= 86.173315
##$SFO4= 130.531782
##$SFO5= 850.33
##$SFO6= 850.33
##$SFO7= 850.33
##$SFO8= 850.33
##END=
