# Supplementary material for: Evolution of intrinsically disordered regions in vertebrate galectins for phase separation
Source: EMBO Rep. 2026 Feb 2;27(5):1254–69. doi: 10.1038/s44319-026-00692-w (PMC12979664; doi:10.1038/s44319-026-00692-w)
Supplement: Supplementary file 10 — Source data Fig. 4 [file 44319_2026_692_MOESM10_ESM.zip › FIG_4/4B/zfGAL3_WY/40uM/shimvalues]

# Thu Mar 30 15:18:28 2023
#$$PROBEID=36
#$$PROBEINFO=5 mm CPTCI 1H-13C/15N/D Z-GRD Z115199/0001
#$$PICSINFO=Z115199_0001_36.par
#$$SHIMID=292722
#
# Active Shim Gradients
#
Z           		2453            
Z2          		3191            
Z3          		1767            
Z4          		-4453           
Z5          		-536            
Z6          		-1739           
Z7          		-11490          
Z8          		49760           
X           		-1521           
XZ          		3740            
XZ2         		799             
XZ3         		196             
XZ4         		-5293           
XZ5         		-20448          
Y           		575             
YZ          		-664            
YZ2         		4548            
YZ3         		-2394           
YZ4         		2450            
YZ5         		30540           
XY          		-1471           
XYZ         		-1614           
XYZ2        		2621            
XYZ3        		-615            
XYZ4        		-1068           
XYZ5        		-475            
(X2-Y2)     		140             
(X2-Y2)Z    		986             
(X2-Y2)Z2   		680             
(X2-Y2)Z3   		326             
(X2-Y2)Z4   		-2462           
(X2-Y2)Z5   		-600            
X3          		510             
X3Z         		-2270           
Y3          		-4124           
Y3Z         		395             
#
# Lock Parameter
#
FIELD		3038.499
LOCKPHASE		349.600 
LOCKPOWER		-18.000 
LOCKGAIN		117.200 
LOCKDC		-75.000 
LOCKSHIFT		4.700   
LOOPGAIN		-5.000  
LOOPTIME		0.350   
LOOPFILTER		100.000 
#
IEEE64_VERSION_CODE 1
#
# Shim currents 
#
SHIM_SETTING [1 ]  -859.30111317   
SHIM_SETTING [2 ]  -20573.58952975 
SHIM_SETTING [3 ]  8091.37585933   
SHIM_SETTING [4 ]  54620.71832206  
SHIM_SETTING [5 ]  -23179.50509648 
SHIM_SETTING [6 ]  -26070.31464368 
SHIM_SETTING [7 ]  30591.32932368  
SHIM_SETTING [8 ]  52790.88887074  
SHIM_SETTING [9 ]  -710.24885162   
SHIM_SETTING [10]  4210.63558898   
SHIM_SETTING [11]  0.00000000      
SHIM_SETTING [12]  -4518.18500000  
SHIM_SETTING [13]  -3729.15100000  
SHIM_SETTING [14]  1348.05900000   
SHIM_SETTING [15]  -6973.12721560  
SHIM_SETTING [16]  -612.86921560   
SHIM_SETTING [17]  283.49666284    
SHIM_SETTING [18]  6227.60133716   
SHIM_SETTING [19]  -24684.49050008 
SHIM_SETTING [20]  14610.44914537  
SHIM_SETTING [21]  678.91600000    
SHIM_SETTING [22]  -1421.93600000  
SHIM_SETTING [23]  2392.12500000   
SHIM_SETTING [24]  1816.02500000   
SHIM_SETTING [25]  -1947.91900000  
SHIM_SETTING [26]  -1841.29600000  
SHIM_SETTING [27]  -853.39500000   
SHIM_SETTING [28]  14327.98184862  
SHIM_SETTING [29]  -3477.46100000  
SHIM_SETTING [30]  -575.90900000   
SHIM_SETTING [31]  4086.01749415   
SHIM_SETTING [32]  -1214.64715138  
SHIM_SETTING [33]  -1034.58200000  
SHIM_SETTING [34]  3382.40600000   
SHIM_SETTING [35]  -3230.94900000  
SHIM_SETTING [36]  -1414.94100000  
SHIM_SETTING [37]  -27954.21705046 
SHIM_SETTING [38]  29506.60212398  
SHIM_SETTING [39]  -13710.56149415 
SHIM_SETTING [40]  0.00000000      
