# Supplementary material for: Evolution of intrinsically disordered regions in vertebrate galectins for phase separation
Source: EMBO Rep. 2026 Feb 2;27(5):1254–69. doi: 10.1038/s44319-026-00692-w (PMC12979664; doi:10.1038/s44319-026-00692-w)
Supplement: Supplementary file 10 — Source data Fig. 4 [file 44319_2026_692_MOESM10_ESM.zip › FIG_4/4C/cf_fGalWY_fCRD_cs.agr]

# Grace project file
#
@version 50125
@page size 792, 612
@page scroll 5%
@page inout 5%
@link page off
@map font 8 to "Courier", "Courier"
@map font 10 to "Courier-Bold", "Courier-Bold"
@map font 11 to "Courier-BoldOblique", "Courier-BoldOblique"
@map font 9 to "Courier-Oblique", "Courier-Oblique"
@map font 4 to "Helvetica", "Helvetica"
@map font 6 to "Helvetica-Bold", "Helvetica-Bold"
@map font 7 to "Helvetica-BoldOblique", "Helvetica-BoldOblique"
@map font 5 to "Helvetica-Oblique", "Helvetica-Oblique"
@map font 18 to "NimbusMonoL-Bold", "NimbusMonoL-Bold"
@map font 19 to "NimbusMonoL-BoldOblique", "NimbusMonoL-BoldOblique"
@map font 20 to "NimbusMonoL-Regular", "NimbusMonoL-Regular"
@map font 21 to "NimbusMonoL-RegularOblique", "NimbusMonoL-RegularOblique"
@map font 22 to "NimbusMonoPS-Bold", "NimbusMonoPS-Bold"
@map font 23 to "NimbusMonoPS-BoldItalic", "NimbusMonoPS-BoldItalic"
@map font 24 to "NimbusMonoPS-Italic", "NimbusMonoPS-Italic"
@map font 25 to "NimbusMonoPS-Regular", "NimbusMonoPS-Regular"
@map font 26 to "NimbusRoman-Bold", "NimbusRoman-Bold"
@map font 27 to "NimbusRoman-BoldItalic", "NimbusRoman-BoldItalic"
@map font 28 to "NimbusRoman-Italic", "NimbusRoman-Italic"
@map font 29 to "NimbusRoman-Regular", "NimbusRoman-Regular"
@map font 30 to "NimbusRomanNo9L-Medium", "NimbusRomanNo9L-Medium"
@map font 31 to "NimbusRomanNo9L-MediumItalic", "NimbusRomanNo9L-MediumItalic"
@map font 32 to "NimbusRomanNo9L-Regular", "NimbusRomanNo9L-Regular"
@map font 33 to "NimbusRomanNo9L-RegularItalic", "NimbusRomanNo9L-RegularItalic"
@map font 34 to "NimbusSans-Bold", "NimbusSans-Bold"
@map font 35 to "NimbusSans-BoldItalic", "NimbusSans-BoldItalic"
@map font 36 to "NimbusSans-Italic", "NimbusSans-Italic"
@map font 37 to "NimbusSans-Regular", "NimbusSans-Regular"
@map font 38 to "NimbusSansL-Bold", "NimbusSansL-Bold"
@map font 39 to "NimbusSansL-BoldCondensed", "NimbusSansL-BoldCondensed"
@map font 40 to "NimbusSansL-BoldCondensedItalic", "NimbusSansL-BoldCondensedItalic"
@map font 41 to "NimbusSansL-BoldItalic", "NimbusSansL-BoldItalic"
@map font 42 to "NimbusSansL-Regular", "NimbusSansL-Regular"
@map font 43 to "NimbusSansL-RegularCondensed", "NimbusSansL-RegularCondensed"
@map font 44 to "NimbusSansL-RegularCondensedItalic", "NimbusSansL-RegularCondensedItalic"
@map font 45 to "NimbusSansL-RegularItalic", "NimbusSansL-RegularItalic"
@map font 46 to "NimbusSansNarrow-Bold", "NimbusSansNarrow-Bold"
@map font 47 to "NimbusSansNarrow-BoldOblique", "NimbusSansNarrow-BoldOblique"
@map font 48 to "NimbusSansNarrow-Oblique", "NimbusSansNarrow-Oblique"
@map font 49 to "NimbusSansNarrow-Regular", "NimbusSansNarrow-Regular"
@map font 50 to "P052-Bold", "P052-Bold"
@map font 51 to "P052-BoldItalic", "P052-BoldItalic"
@map font 52 to "P052-Italic", "P052-Italic"
@map font 53 to "P052-Roman", "P052-Roman"
@map font 54 to "StandardSymbolsL-Regular", "StandardSymbolsL-Regular"
@map font 55 to "StandardSymbolsPS-Regular", "StandardSymbolsPS-Regular"
@map font 12 to "Symbol", "Symbol"
@map font 2 to "Times-Bold", "Times-Bold"
@map font 3 to "Times-BoldItalic", "Times-BoldItalic"
@map font 1 to "Times-Italic", "Times-Italic"
@map font 0 to "Times-Roman", "Times-Roman"
@map font 61 to "URWBookman-Demi", "URWBookman-Demi"
@map font 62 to "URWBookman-DemiItalic", "URWBookman-DemiItalic"
@map font 63 to "URWBookman-Light", "URWBookman-Light"
@map font 64 to "URWBookman-LightItalic", "URWBookman-LightItalic"
@map font 65 to "URWBookmanL-DemiBold", "URWBookmanL-DemiBold"
@map font 66 to "URWBookmanL-DemiBoldItalic", "URWBookmanL-DemiBoldItalic"
@map font 67 to "URWBookmanL-Light", "URWBookmanL-Light"
@map font 68 to "URWBookmanL-LightItalic", "URWBookmanL-LightItalic"
@map font 69 to "URWChanceryL-MediumItalic", "URWChanceryL-MediumItalic"
@map font 70 to "URWGothic-Book", "URWGothic-Book"
@map font 71 to "URWGothic-BookOblique", "URWGothic-BookOblique"
@map font 72 to "URWGothic-Demi", "URWGothic-Demi"
@map font 73 to "URWGothic-DemiOblique", "URWGothic-DemiOblique"
@map font 74 to "URWGothicL-Book", "URWGothicL-Book"
@map font 75 to "URWGothicL-BookOblique", "URWGothicL-BookOblique"
@map font 76 to "URWGothicL-Demi", "URWGothicL-Demi"
@map font 77 to "URWGothicL-DemiOblique", "URWGothicL-DemiOblique"
@map font 78 to "URWPalladioL-Bold", "URWPalladioL-Bold"
@map font 79 to "URWPalladioL-BoldItalic", "URWPalladioL-BoldItalic"
@map font 80 to "URWPalladioL-Italic", "URWPalladioL-Italic"
@map font 81 to "URWPalladioL-Roman", "URWPalladioL-Roman"
@map font 82 to "Z003-MediumItalic", "Z003-MediumItalic"
@map font 13 to "ZapfDingbats", "ZapfDingbats"
@map color 0 to (255, 255, 255), "white"
@map color 1 to (0, 0, 0), "black"
@map color 2 to (255, 0, 0), "red"
@map color 3 to (0, 255, 0), "green"
@map color 4 to (0, 0, 255), "blue"
@map color 5 to (255, 255, 0), "yellow"
@map color 6 to (188, 143, 143), "brown"
@map color 7 to (220, 220, 220), "grey"
@map color 8 to (148, 0, 211), "violet"
@map color 9 to (0, 255, 255), "cyan"
@map color 10 to (255, 0, 255), "magenta"
@map color 11 to (255, 165, 0), "orange"
@map color 12 to (114, 33, 188), "indigo"
@map color 13 to (103, 7, 72), "maroon"
@map color 14 to (64, 224, 208), "turquoise"
@map color 15 to (0, 139, 0), "green4"
@reference date 0
@date wrap off
@date wrap year 1950
@default linewidth 1.0
@default linestyle 1
@default color 1
@default pattern 1
@default font 0
@default char size 1.000000
@default symbol size 1.000000
@default sformat "%.8g"
@background color 0
@page background fill on
@timestamp off
@timestamp 0.03, 0.03
@timestamp color 1
@timestamp rot 0
@timestamp font 0
@timestamp char size 1.000000
@timestamp def "Fri Aug  4 15:29:35 2023"
@r0 off
@link r0 to g0
@r0 type above
@r0 linestyle 1
@r0 linewidth 1.0
@r0 color 1
@r0 line 0, 0, 0, 0
@r1 off
@link r1 to g0
@r1 type above
@r1 linestyle 1
@r1 linewidth 1.0
@r1 color 1
@r1 line 0, 0, 0, 0
@r2 off
@link r2 to g0
@r2 type above
@r2 linestyle 1
@r2 linewidth 1.0
@r2 color 1
@r2 line 0, 0, 0, 0
@r3 off
@link r3 to g0
@r3 type above
@r3 linestyle 1
@r3 linewidth 1.0
@r3 color 1
@r3 line 0, 0, 0, 0
@r4 off
@link r4 to g0
@r4 type above
@r4 linestyle 1
@r4 linewidth 1.0
@r4 color 1
@r4 line 0, 0, 0, 0
@g0 on
@g0 hidden false
@g0 type XY
@g0 stacked false
@g0 bar hgap 0.000000
@g0 fixedpoint off
@g0 fixedpoint type 0
@g0 fixedpoint xy 0.000000, 0.000000
@g0 fixedpoint format general general
@g0 fixedpoint prec 6, 6
@with g0
@    world 89, 0, 229, 0.31
@    stack world 0, 0, 0, 0
@    znorm 1
@    view 0.150000, 0.554433, 1.144118, 0.850000
@    title ""
@    title font 0
@    title size 1.500000
@    title color 1
@    subtitle ""
@    subtitle font 0
@    subtitle size 1.000000
@    subtitle color 1
@    xaxes scale Normal
@    yaxes scale Normal
@    xaxes invert off
@    yaxes invert off
@    xaxis  on
@    xaxis  type zero false
@    xaxis  offset 0.000000 , 0.000000
@    xaxis  bar on
@    xaxis  bar color 1
@    xaxis  bar linestyle 1
@    xaxis  bar linewidth 1.0
@    xaxis  label ""
@    xaxis  label layout para
@    xaxis  label place auto
@    xaxis  label char size 1.000000
@    xaxis  label font 0
@    xaxis  label color 1
@    xaxis  label place normal
@    xaxis  tick on
@    xaxis  tick major 50
@    xaxis  tick minor ticks 1
@    xaxis  tick default 6
@    xaxis  tick place rounded true
@    xaxis  tick out
@    xaxis  tick major size 0.250000
@    xaxis  tick major color 1
@    xaxis  tick major linewidth 1.0
@    xaxis  tick major linestyle 1
@    xaxis  tick major grid off
@    xaxis  tick minor color 1
@    xaxis  tick minor linewidth 1.0
@    xaxis  tick minor linestyle 1
@    xaxis  tick minor grid off
@    xaxis  tick minor size 0.100000
@    xaxis  ticklabel off
@    xaxis  ticklabel format general
@    xaxis  ticklabel prec 5
@    xaxis  ticklabel formula ""
@    xaxis  ticklabel append ""
@    xaxis  ticklabel prepend ""
@    xaxis  ticklabel angle 0
@    xaxis  ticklabel skip 0
@    xaxis  ticklabel stagger 0
@    xaxis  ticklabel place normal
@    xaxis  ticklabel offset auto
@    xaxis  ticklabel offset 0.000000 , 0.010000
@    xaxis  ticklabel start type auto
@    xaxis  ticklabel start 0.000000
@    xaxis  ticklabel stop type auto
@    xaxis  ticklabel stop 0.000000
@    xaxis  ticklabel char size 1.000000
@    xaxis  ticklabel font 0
@    xaxis  ticklabel color 1
@    xaxis  tick place normal
@    xaxis  tick spec type none
@    yaxis  on
@    yaxis  type zero false
@    yaxis  offset 0.000000 , 0.000000
@    yaxis  bar on
@    yaxis  bar color 1
@    yaxis  bar linestyle 1
@    yaxis  bar linewidth 1.0
@    yaxis  label ""
@    yaxis  label layout para
@    yaxis  label place auto
@    yaxis  label char size 1.000000
@    yaxis  label font 0
@    yaxis  label color 1
@    yaxis  label place normal
@    yaxis  tick on
@    yaxis  tick major 0.1
@    yaxis  tick minor ticks 1
@    yaxis  tick default 6
@    yaxis  tick place rounded true
@    yaxis  tick out
@    yaxis  tick major size 0.250000
@    yaxis  tick major color 1
@    yaxis  tick major linewidth 1.0
@    yaxis  tick major linestyle 1
@    yaxis  tick major grid off
@    yaxis  tick minor color 1
@    yaxis  tick minor linewidth 1.0
@    yaxis  tick minor linestyle 1
@    yaxis  tick minor grid off
@    yaxis  tick minor size 0.100000
@    yaxis  ticklabel on
@    yaxis  ticklabel format general
@    yaxis  ticklabel prec 5
@    yaxis  ticklabel formula ""
@    yaxis  ticklabel append ""
@    yaxis  ticklabel prepend ""
@    yaxis  ticklabel angle 0
@    yaxis  ticklabel skip 0
@    yaxis  ticklabel stagger 0
@    yaxis  ticklabel place normal
@    yaxis  ticklabel offset auto
@    yaxis  ticklabel offset 0.000000 , 0.010000
@    yaxis  ticklabel start type auto
@    yaxis  ticklabel start 0.000000
@    yaxis  ticklabel stop type auto
@    yaxis  ticklabel stop 0.000000
@    yaxis  ticklabel char size 1.000000
@    yaxis  ticklabel font 0
@    yaxis  ticklabel color 1
@    yaxis  tick place normal
@    yaxis  tick spec type none
@    altxaxis  off
@    altyaxis  off
@    legend on
@    legend loctype view
@    legend 0.85, 0.8
@    legend box color 1
@    legend box pattern 1
@    legend box linewidth 1.0
@    legend box linestyle 1
@    legend box fill color 0
@    legend box fill pattern 1
@    legend font 0
@    legend char size 1.000000
@    legend color 1
@    legend length 4
@    legend vgap 1
@    legend hgap 1
@    legend invert false
@    frame type 0
@    frame linestyle 1
@    frame linewidth 1.0
@    frame color 1
@    frame pattern 1
@    frame background color 0
@    frame background pattern 0
@    s0 hidden false
@    s0 type bar
@    s0 symbol 0
@    s0 symbol size 0.150000
@    s0 symbol color 1
@    s0 symbol pattern 1
@    s0 symbol fill color 1
@    s0 symbol fill pattern 1
@    s0 symbol linewidth 1.0
@    s0 symbol linestyle 1
@    s0 symbol char 65
@    s0 symbol char font 0
@    s0 symbol skip 0
@    s0 line type 1
@    s0 line linestyle 0
@    s0 line linewidth 1.0
@    s0 line color 1
@    s0 line pattern 1
@    s0 baseline type 0
@    s0 baseline off
@    s0 dropline off
@    s0 fill type 0
@    s0 fill rule 0
@    s0 fill color 1
@    s0 fill pattern 1
@    s0 avalue off
@    s0 avalue type 2
@    s0 avalue char size 1.000000
@    s0 avalue font 0
@    s0 avalue color 1
@    s0 avalue rot 0
@    s0 avalue format general
@    s0 avalue prec 3
@    s0 avalue prepend ""
@    s0 avalue append ""
@    s0 avalue offset 0.000000 , 0.000000
@    s0 errorbar on
@    s0 errorbar place both
@    s0 errorbar color 1
@    s0 errorbar pattern 1
@    s0 errorbar size 1.000000
@    s0 errorbar linewidth 1.0
@    s0 errorbar linestyle 1
@    s0 errorbar riser linewidth 1.0
@    s0 errorbar riser linestyle 1
@    s0 errorbar riser clip off
@    s0 errorbar riser clip length 0.100000
@    s0 comment "/home/jierong/DATA/31_Evo/NMR/HSQC_compare/fGAL3_WY/400uMfGAL3_WY_400uMfGAL3_pH6.8_compare/chemical_shift_analysis/Cs_fGAL3_WY_m.list_fGAL3_m.list.dat"
@    s0 legend  ""
@    s1 hidden false
@    s1 type xy
@    s1 symbol 2
@    s1 symbol size 0.250000
@    s1 symbol color 5
@    s1 symbol pattern 1
@    s1 symbol fill color 5
@    s1 symbol fill pattern 1
@    s1 symbol linewidth 1.0
@    s1 symbol linestyle 1
@    s1 symbol char 65
@    s1 symbol char font 0
@    s1 symbol skip 0
@    s1 line type 1
@    s1 line linestyle 0
@    s1 line linewidth 1.0
@    s1 line color 5
@    s1 line pattern 1
@    s1 baseline type 0
@    s1 baseline off
@    s1 dropline off
@    s1 fill type 0
@    s1 fill rule 0
@    s1 fill color 1
@    s1 fill pattern 1
@    s1 avalue off
@    s1 avalue type 2
@    s1 avalue char size 1.000000
@    s1 avalue font 0
@    s1 avalue color 1
@    s1 avalue rot 0
@    s1 avalue format general
@    s1 avalue prec 3
@    s1 avalue prepend ""
@    s1 avalue append ""
@    s1 avalue offset 0.000000 , 0.000000
@    s1 errorbar on
@    s1 errorbar place both
@    s1 errorbar color 5
@    s1 errorbar pattern 1
@    s1 errorbar size 1.000000
@    s1 errorbar linewidth 1.0
@    s1 errorbar linestyle 1
@    s1 errorbar riser linewidth 1.0
@    s1 errorbar riser linestyle 1
@    s1 errorbar riser clip off
@    s1 errorbar riser clip length 0.100000
@    s1 comment "/home/jierong/DATA/31_Evo/NMR/HSQC_compare/fGAL3_WY/400uMfGAL3_WY_400uMfGAL3_pH6.8_compare/fCB_0.3.dat"
@    s1 legend  ""
@    s2 hidden false
@    s2 type xy
@    s2 symbol 2
@    s2 symbol size 0.250000
@    s2 symbol color 7
@    s2 symbol pattern 1
@    s2 symbol fill color 7
@    s2 symbol fill pattern 1
@    s2 symbol linewidth 1.0
@    s2 symbol linestyle 1
@    s2 symbol char 65
@    s2 symbol char font 0
@    s2 symbol skip 0
@    s2 line type 1
@    s2 line linestyle 0
@    s2 line linewidth 1.0
@    s2 line color 7
@    s2 line pattern 1
@    s2 baseline type 0
@    s2 baseline off
@    s2 dropline off
@    s2 fill type 0
@    s2 fill rule 0
@    s2 fill color 1
@    s2 fill pattern 1
@    s2 avalue off
@    s2 avalue type 2
@    s2 avalue char size 1.000000
@    s2 avalue font 0
@    s2 avalue color 1
@    s2 avalue rot 0
@    s2 avalue format general
@    s2 avalue prec 3
@    s2 avalue prepend ""
@    s2 avalue append ""
@    s2 avalue offset 0.000000 , 0.000000
@    s2 errorbar on
@    s2 errorbar place both
@    s2 errorbar color 7
@    s2 errorbar pattern 1
@    s2 errorbar size 1.000000
@    s2 errorbar linewidth 1.0
@    s2 errorbar linestyle 1
@    s2 errorbar riser linewidth 1.0
@    s2 errorbar riser linestyle 1
@    s2 errorbar riser clip off
@    s2 errorbar riser clip length 0.100000
@    s2 comment "/home/jierong/DATA/31_Evo/NMR/HSQC_compare/fGAL3_WY/400uMfGAL3_WY_400uMfGAL3_pH6.8_compare/fFF_0.3.dat"
@    s2 legend  ""
@    s3 hidden false
@    s3 type xy
@    s3 symbol 0
@    s3 symbol size 1.000000
@    s3 symbol color 11
@    s3 symbol pattern 1
@    s3 symbol fill color 11
@    s3 symbol fill pattern 0
@    s3 symbol linewidth 1.0
@    s3 symbol linestyle 1
@    s3 symbol char 65
@    s3 symbol char font 0
@    s3 symbol skip 0
@    s3 line type 1
@    s3 line linestyle 1
@    s3 line linewidth 2.0
@    s3 line color 11
@    s3 line pattern 1
@    s3 baseline type 0
@    s3 baseline off
@    s3 dropline off
@    s3 fill type 0
@    s3 fill rule 0
@    s3 fill color 1
@    s3 fill pattern 1
@    s3 avalue off
@    s3 avalue type 2
@    s3 avalue char size 1.000000
@    s3 avalue font 0
@    s3 avalue color 1
@    s3 avalue rot 0
@    s3 avalue format general
@    s3 avalue prec 3
@    s3 avalue prepend ""
@    s3 avalue append ""
@    s3 avalue offset 0.000000 , 0.000000
@    s3 errorbar on
@    s3 errorbar place both
@    s3 errorbar color 11
@    s3 errorbar pattern 1
@    s3 errorbar size 1.000000
@    s3 errorbar linewidth 1.0
@    s3 errorbar linestyle 1
@    s3 errorbar riser linewidth 1.0
@    s3 errorbar riser linestyle 1
@    s3 errorbar riser clip off
@    s3 errorbar riser clip length 0.100000
@    s3 comment "/home/jierong/DATA/31_Evo/NMR/HSQC_compare/fGAL3_fCRD_overlay/pH6.8/Cs_fCRD.list_fGAL3.list.dat"
@    s3 legend  ""
@target G0.S0
@type bar
89 0.0713337
90 0.0304381
91 0.092465
92 0.0145774
94 0.0137295
95 0.0113172
96 0.0152801
98 0.0216707
99 0.0220227
100 0.0464017
101 0.00640312
102 0.0138101
104 0.0237693
105 0.0449324
106 0.0303911
107 0.0399061
108 0.0889858
110 0.17691
111 0.0107005
112 0.0297644
113 0.0371656
114 0.0192567
115 0.0111803
117 0.00721249
118 0.00868217
119 0.00371214
120 0.00494975
121 0.00521728
122 0.00847231
123 0.00994082
124 0.00367696
126 0.00494975
127 0.0921332
128 0.00243311
130 0.00721249
131 0.0241615
132 0.015985
133 0.0180854
134 0.00708378
135 0.0160897
136 0.0130545
138 0.0122589
139 0.00299666
140 0.013
141 0.0148519
143 0.00777817
144 0.00425206
146 0.0341631
147 0.0273353
148 0.00486004
149 0.0154719
150 0.0184505
151 0.00951315
152 0.0087818
153 0.00528015
154 0.00442945
155 0.00994082
156 0.00879659
157 0.00923472
158 0.00721249
159 0.00831986
160 0.00749533
162 0.0107935
163 0.00468188
164 0.0242161
166 0.036361
170 0.0369177
173 0.0526072
175 0.0341321
177 0.0430223
178 0.0645181
179 0.115552
180 0.191315
181 0.053912
182 0.0481292
183 0.0238365
184 0.0421011
185 0.0446327
186 0.0223826
187 0.105842
189 0.242133
191 0.0845138
192 0.0402855
195 0.292218
196 0.144607
197 0.0667546
198 0.0608975
199 0.0913872
200 0.0276384
201 0.0131004
202 0.023937
205 0.0184288
206 0.024733
207 0.0257099
208 0.0166817
209 0.0503698
210 0.00430116
211 0.0192463
212 0.010949
213 0.00778974
214 0.00582409
215 0.00885889
216 0.0187216
217 0.0240204
218 0.0396873
219 0.0339438
220 0.00787909
222 0.0354683
223 0.0142302
224 0.0331436
225 0.0784163
226 0.0422092
227 0.0197732
228 0.026556
&
@target G0.S1
@type xy
106 0.3
107 0.3
108 0.3
109 0.3
110 0.3
111 0.3
112 0.3
113 0.3
114 0.3
174 0.3
175 0.3
176 0.3
177 0.3
178 0.3
179 0.3
180 0.3
181 0.3
185 0.3
186 0.3
187 0.3
188 0.3
189 0.3
190 0.3
193 0.3
194 0.3
195 0.3
196 0.3
197 0.3
198 0.3
199 0.3
217 0.3
218 0.3
219 0.3
220 0.3
221 0.3
222 0.3
223 0.3
224 0.3
225 0.3
226 0.3
&
@target G0.S2
@type xy
94 0.3
95 0.3
96 0.3
97 0.3
120 0.3
121 0.3
122 0.3
123 0.3
124 0.3
125 0.3
126 0.3
127 0.3
130 0.3
131 0.3
132 0.3
133 0.3
134 0.3
135 0.3
136 0.3
137 0.3
138 0.3
139 0.3
140 0.3
141 0.3
144 0.3
145 0.3
146 0.3
147 0.3
148 0.3
149 0.3
150 0.3
151 0.3
152 0.3
153 0.3
210 0.3
211 0.3
212 0.3
213 0.3
214 0.3
215 0.3
&
@target G0.S3
@type xy
88 0
89 0
90 0.00599333
91 0.0418057
92 0.0204137
94 0.0133634
95 0.0118533
96 0.00710634
98 0.0222279
99 0.0218215
100 0.0335932
101 0
102 0.00250599
104 0.00604152
105 0.00990051
106 0.0123968
107 0.00874643
108 0.0114856
109 0.00655134
110 0.0299002
111 0.0194093
112 0.00392173
113 0.00528015
114 0.00303645
115 0.00072111
117 0.00277849
118 0.00316228
119 0.00278927
120 0.00509902
121 0.00577754
122 0.00452769
123 0.00254951
124 0.00438406
125 0.0100409
126 0.00487647
127 0.00436807
128 0.00196977
130 0.00141421
131 0.00393954
132 0.00380789
133 0.00419762
134 0.0050774
135 0.00579828
136 0.00594811
138 0.00510098
139 0.00072111
140 0.00172627
141 0.00632456
143 0.00296985
144 0.00319061
146 0.00210238
147 0.00250599
148 0
149 0.00552268
150 0.00220907
151 0.0046669
152 0.00152315
153 0.00282843
154 0.00487647
155 0.00142127
156 0.00072111
157 0.00374433
158 0.00823286
159 0.00555698
160 0.003
161 0.0065192
162 0.00551543
163 0.00420476
164 0.0070342
166 0.00158114
167 0.00978366
170 0.00263059
173 0.00566392
175 0.00155563
177 0.0218765
178 0.0129035
179 0.0151585
180 0.014425
181 0.0219754
182 0.0146294
183 0.0127781
184 0.00714003
185 0.00942444
186 0.00675426
187 0.021882
188 0.0811115
189 0.058898
191 0.0136704
192 0.0221183
193 0.0197464
195 0.0115117
196 0.0130698
197 0.0147146
198 0.0139463
199 0
200 0.00796116
201 0.0017088
202 0.010316
203 0.0121004
204 0.00961873
205 0.0107042
206 0.00424264
207 0.0100499
208 0.0118962
209 0.0155235
210 0.00594811
211 0.00975295
212 0.00144222
213 0.00715681
214 0.00530848
215 0.00461736
216 0.00590931
217 0.001
218 0.00646375
219 0.00277849
220 0.0101242
222 0
223 0.00456946
224 0.0416332
225 0.0109142
226 0.0139463
227 0
228 0.0210219
&
