# Supplementary material for: Evolution of intrinsically disordered regions in vertebrate galectins for phase separation
Source: EMBO Rep. 2026 Feb 2;27(5):1254–69. doi: 10.1038/s44319-026-00692-w (PMC12979664; doi:10.1038/s44319-026-00692-w)
Supplement: Supplementary file 10 — Source data Fig. 4 [file 44319_2026_692_MOESM10_ESM.zip › FIG_4/4F/cf_R2R1_fGal3WY.agr]

# Grace project file
#
@version 50125
@page size 792, 612
@page scroll 5%
@page inout 5%
@link page off
@map font 8 to "Courier", "Courier"
@map font 10 to "Courier-Bold", "Courier-Bold"
@map font 11 to "Courier-BoldOblique", "Courier-BoldOblique"
@map font 9 to "Courier-Oblique", "Courier-Oblique"
@map font 4 to "Helvetica", "Helvetica"
@map font 6 to "Helvetica-Bold", "Helvetica-Bold"
@map font 7 to "Helvetica-BoldOblique", "Helvetica-BoldOblique"
@map font 5 to "Helvetica-Oblique", "Helvetica-Oblique"
@map font 18 to "NimbusMonoL-Bold", "NimbusMonoL-Bold"
@map font 19 to "NimbusMonoL-BoldOblique", "NimbusMonoL-BoldOblique"
@map font 20 to "NimbusMonoL-Regular", "NimbusMonoL-Regular"
@map font 21 to "NimbusMonoL-RegularOblique", "NimbusMonoL-RegularOblique"
@map font 22 to "NimbusMonoPS-Bold", "NimbusMonoPS-Bold"
@map font 23 to "NimbusMonoPS-BoldItalic", "NimbusMonoPS-BoldItalic"
@map font 24 to "NimbusMonoPS-Italic", "NimbusMonoPS-Italic"
@map font 25 to "NimbusMonoPS-Regular", "NimbusMonoPS-Regular"
@map font 26 to "NimbusRoman-Bold", "NimbusRoman-Bold"
@map font 27 to "NimbusRoman-BoldItalic", "NimbusRoman-BoldItalic"
@map font 28 to "NimbusRoman-Italic", "NimbusRoman-Italic"
@map font 29 to "NimbusRoman-Regular", "NimbusRoman-Regular"
@map font 30 to "NimbusRomanNo9L-Medium", "NimbusRomanNo9L-Medium"
@map font 31 to "NimbusRomanNo9L-MediumItalic", "NimbusRomanNo9L-MediumItalic"
@map font 32 to "NimbusRomanNo9L-Regular", "NimbusRomanNo9L-Regular"
@map font 33 to "NimbusRomanNo9L-RegularItalic", "NimbusRomanNo9L-RegularItalic"
@map font 34 to "NimbusSans-Bold", "NimbusSans-Bold"
@map font 35 to "NimbusSans-BoldItalic", "NimbusSans-BoldItalic"
@map font 36 to "NimbusSans-Italic", "NimbusSans-Italic"
@map font 37 to "NimbusSans-Regular", "NimbusSans-Regular"
@map font 38 to "NimbusSansL-Bold", "NimbusSansL-Bold"
@map font 39 to "NimbusSansL-BoldCondensed", "NimbusSansL-BoldCondensed"
@map font 40 to "NimbusSansL-BoldCondensedItalic", "NimbusSansL-BoldCondensedItalic"
@map font 41 to "NimbusSansL-BoldItalic", "NimbusSansL-BoldItalic"
@map font 42 to "NimbusSansL-Regular", "NimbusSansL-Regular"
@map font 43 to "NimbusSansL-RegularCondensed", "NimbusSansL-RegularCondensed"
@map font 44 to "NimbusSansL-RegularCondensedItalic", "NimbusSansL-RegularCondensedItalic"
@map font 45 to "NimbusSansL-RegularItalic", "NimbusSansL-RegularItalic"
@map font 46 to "NimbusSansNarrow-Bold", "NimbusSansNarrow-Bold"
@map font 47 to "NimbusSansNarrow-BoldOblique", "NimbusSansNarrow-BoldOblique"
@map font 48 to "NimbusSansNarrow-Oblique", "NimbusSansNarrow-Oblique"
@map font 49 to "NimbusSansNarrow-Regular", "NimbusSansNarrow-Regular"
@map font 50 to "P052-Bold", "P052-Bold"
@map font 51 to "P052-BoldItalic", "P052-BoldItalic"
@map font 52 to "P052-Italic", "P052-Italic"
@map font 53 to "P052-Roman", "P052-Roman"
@map font 54 to "StandardSymbolsL-Regular", "StandardSymbolsL-Regular"
@map font 55 to "StandardSymbolsPS-Regular", "StandardSymbolsPS-Regular"
@map font 12 to "Symbol", "Symbol"
@map font 2 to "Times-Bold", "Times-Bold"
@map font 3 to "Times-BoldItalic", "Times-BoldItalic"
@map font 1 to "Times-Italic", "Times-Italic"
@map font 0 to "Times-Roman", "Times-Roman"
@map font 61 to "URWBookman-Demi", "URWBookman-Demi"
@map font 62 to "URWBookman-DemiItalic", "URWBookman-DemiItalic"
@map font 63 to "URWBookman-Light", "URWBookman-Light"
@map font 64 to "URWBookman-LightItalic", "URWBookman-LightItalic"
@map font 65 to "URWBookmanL-DemiBold", "URWBookmanL-DemiBold"
@map font 66 to "URWBookmanL-DemiBoldItalic", "URWBookmanL-DemiBoldItalic"
@map font 67 to "URWBookmanL-Light", "URWBookmanL-Light"
@map font 68 to "URWBookmanL-LightItalic", "URWBookmanL-LightItalic"
@map font 69 to "URWChanceryL-MediumItalic", "URWChanceryL-MediumItalic"
@map font 70 to "URWGothic-Book", "URWGothic-Book"
@map font 71 to "URWGothic-BookOblique", "URWGothic-BookOblique"
@map font 72 to "URWGothic-Demi", "URWGothic-Demi"
@map font 73 to "URWGothic-DemiOblique", "URWGothic-DemiOblique"
@map font 74 to "URWGothicL-Book", "URWGothicL-Book"
@map font 75 to "URWGothicL-BookOblique", "URWGothicL-BookOblique"
@map font 76 to "URWGothicL-Demi", "URWGothicL-Demi"
@map font 77 to "URWGothicL-DemiOblique", "URWGothicL-DemiOblique"
@map font 78 to "URWPalladioL-Bold", "URWPalladioL-Bold"
@map font 79 to "URWPalladioL-BoldItalic", "URWPalladioL-BoldItalic"
@map font 80 to "URWPalladioL-Italic", "URWPalladioL-Italic"
@map font 81 to "URWPalladioL-Roman", "URWPalladioL-Roman"
@map font 82 to "Z003-MediumItalic", "Z003-MediumItalic"
@map font 13 to "ZapfDingbats", "ZapfDingbats"
@map color 0 to (255, 255, 255), "white"
@map color 1 to (0, 0, 0), "black"
@map color 2 to (255, 0, 0), "red"
@map color 3 to (0, 255, 0), "green"
@map color 4 to (0, 0, 255), "blue"
@map color 5 to (255, 255, 0), "yellow"
@map color 6 to (188, 143, 143), "brown"
@map color 7 to (220, 220, 220), "grey"
@map color 8 to (148, 0, 211), "violet"
@map color 9 to (0, 255, 255), "cyan"
@map color 10 to (255, 0, 255), "magenta"
@map color 11 to (255, 165, 0), "orange"
@map color 12 to (114, 33, 188), "indigo"
@map color 13 to (103, 7, 72), "maroon"
@map color 14 to (64, 224, 208), "turquoise"
@map color 15 to (0, 139, 0), "green4"
@reference date 0
@date wrap off
@date wrap year 1950
@default linewidth 1.0
@default linestyle 1
@default color 1
@default pattern 1
@default font 0
@default char size 1.000000
@default symbol size 1.000000
@default sformat "%.8g"
@background color 0
@page background fill on
@timestamp off
@timestamp 0.03, 0.03
@timestamp color 1
@timestamp rot 0
@timestamp font 0
@timestamp char size 1.000000
@timestamp def "Thu Jul  6 12:23:01 2023"
@r0 off
@link r0 to g0
@r0 type above
@r0 linestyle 1
@r0 linewidth 1.0
@r0 color 1
@r0 line 0, 0, 0, 0
@r1 off
@link r1 to g0
@r1 type above
@r1 linestyle 1
@r1 linewidth 1.0
@r1 color 1
@r1 line 0, 0, 0, 0
@r2 off
@link r2 to g0
@r2 type above
@r2 linestyle 1
@r2 linewidth 1.0
@r2 color 1
@r2 line 0, 0, 0, 0
@r3 off
@link r3 to g0
@r3 type above
@r3 linestyle 1
@r3 linewidth 1.0
@r3 color 1
@r3 line 0, 0, 0, 0
@r4 off
@link r4 to g0
@r4 type above
@r4 linestyle 1
@r4 linewidth 1.0
@r4 color 1
@r4 line 0, 0, 0, 0
@g0 on
@g0 hidden false
@g0 type XY
@g0 stacked false
@g0 bar hgap 0.000000
@g0 fixedpoint off
@g0 fixedpoint type 0
@g0 fixedpoint xy 0.000000, 0.000000
@g0 fixedpoint format general general
@g0 fixedpoint prec 6, 6
@with g0
@    world 0, 0, 51, 2.2
@    stack world 0, 0, 0, 0
@    znorm 1
@    view 0.150000, 0.732353, 0.601872, 0.850000
@    title ""
@    title font 0
@    title size 1.500000
@    title color 1
@    subtitle ""
@    subtitle font 0
@    subtitle size 1.000000
@    subtitle color 1
@    xaxes scale Normal
@    yaxes scale Normal
@    xaxes invert off
@    yaxes invert off
@    xaxis  on
@    xaxis  type zero false
@    xaxis  offset 0.000000 , 0.000000
@    xaxis  bar on
@    xaxis  bar color 1
@    xaxis  bar linestyle 1
@    xaxis  bar linewidth 1.0
@    xaxis  label ""
@    xaxis  label layout para
@    xaxis  label place auto
@    xaxis  label char size 1.000000
@    xaxis  label font 0
@    xaxis  label color 1
@    xaxis  label place normal
@    xaxis  tick on
@    xaxis  tick major 50
@    xaxis  tick minor ticks 0
@    xaxis  tick default 6
@    xaxis  tick place rounded true
@    xaxis  tick out
@    xaxis  tick major size 0.250000
@    xaxis  tick major color 1
@    xaxis  tick major linewidth 1.0
@    xaxis  tick major linestyle 1
@    xaxis  tick major grid off
@    xaxis  tick minor color 1
@    xaxis  tick minor linewidth 1.0
@    xaxis  tick minor linestyle 1
@    xaxis  tick minor grid off
@    xaxis  tick minor size 0.250000
@    xaxis  ticklabel on
@    xaxis  ticklabel format general
@    xaxis  ticklabel prec 5
@    xaxis  ticklabel formula ""
@    xaxis  ticklabel append ""
@    xaxis  ticklabel prepend ""
@    xaxis  ticklabel angle 0
@    xaxis  ticklabel skip 0
@    xaxis  ticklabel stagger 0
@    xaxis  ticklabel place normal
@    xaxis  ticklabel offset auto
@    xaxis  ticklabel offset 0.000000 , 0.010000
@    xaxis  ticklabel start type auto
@    xaxis  ticklabel start 0.000000
@    xaxis  ticklabel stop type auto
@    xaxis  ticklabel stop 0.000000
@    xaxis  ticklabel char size 1.000000
@    xaxis  ticklabel font 0
@    xaxis  ticklabel color 1
@    xaxis  tick place normal
@    xaxis  tick spec type none
@    yaxis  on
@    yaxis  type zero false
@    yaxis  offset 0.000000 , 0.000000
@    yaxis  bar on
@    yaxis  bar color 1
@    yaxis  bar linestyle 1
@    yaxis  bar linewidth 1.0
@    yaxis  label ""
@    yaxis  label layout para
@    yaxis  label place auto
@    yaxis  label char size 1.000000
@    yaxis  label font 0
@    yaxis  label color 1
@    yaxis  label place normal
@    yaxis  tick on
@    yaxis  tick major 1
@    yaxis  tick minor ticks 0
@    yaxis  tick default 6
@    yaxis  tick place rounded true
@    yaxis  tick out
@    yaxis  tick major size 0.250000
@    yaxis  tick major color 1
@    yaxis  tick major linewidth 1.0
@    yaxis  tick major linestyle 1
@    yaxis  tick major grid off
@    yaxis  tick minor color 1
@    yaxis  tick minor linewidth 1.0
@    yaxis  tick minor linestyle 1
@    yaxis  tick minor grid off
@    yaxis  tick minor size 0.250000
@    yaxis  ticklabel on
@    yaxis  ticklabel format general
@    yaxis  ticklabel prec 5
@    yaxis  ticklabel formula ""
@    yaxis  ticklabel append ""
@    yaxis  ticklabel prepend ""
@    yaxis  ticklabel angle 0
@    yaxis  ticklabel skip 0
@    yaxis  ticklabel stagger 0
@    yaxis  ticklabel place normal
@    yaxis  ticklabel offset auto
@    yaxis  ticklabel offset 0.000000 , 0.010000
@    yaxis  ticklabel start type auto
@    yaxis  ticklabel start 0.000000
@    yaxis  ticklabel stop type auto
@    yaxis  ticklabel stop 0.000000
@    yaxis  ticklabel char size 1.000000
@    yaxis  ticklabel font 0
@    yaxis  ticklabel color 1
@    yaxis  tick place normal
@    yaxis  tick spec type none
@    altxaxis  off
@    altyaxis  off
@    legend on
@    legend loctype view
@    legend 0.85, 0.8
@    legend box color 1
@    legend box pattern 1
@    legend box linewidth 1.0
@    legend box linestyle 1
@    legend box fill color 0
@    legend box fill pattern 1
@    legend font 0
@    legend char size 1.000000
@    legend color 1
@    legend length 4
@    legend vgap 1
@    legend hgap 1
@    legend invert false
@    frame type 0
@    frame linestyle 1
@    frame linewidth 1.0
@    frame color 1
@    frame pattern 1
@    frame background color 0
@    frame background pattern 0
@    s0 hidden false
@    s0 type xydy
@    s0 symbol 1
@    s0 symbol size 0.250000
@    s0 symbol color 1
@    s0 symbol pattern 1
@    s0 symbol fill color 1
@    s0 symbol fill pattern 1
@    s0 symbol linewidth 1.0
@    s0 symbol linestyle 1
@    s0 symbol char 65
@    s0 symbol char font 0
@    s0 symbol skip 0
@    s0 line type 1
@    s0 line linestyle 1
@    s0 line linewidth 1.0
@    s0 line color 1
@    s0 line pattern 1
@    s0 baseline type 0
@    s0 baseline off
@    s0 dropline off
@    s0 fill type 0
@    s0 fill rule 0
@    s0 fill color 1
@    s0 fill pattern 1
@    s0 avalue off
@    s0 avalue type 2
@    s0 avalue char size 1.000000
@    s0 avalue font 0
@    s0 avalue color 1
@    s0 avalue rot 0
@    s0 avalue format general
@    s0 avalue prec 3
@    s0 avalue prepend ""
@    s0 avalue append ""
@    s0 avalue offset 0.000000 , 0.000000
@    s0 errorbar on
@    s0 errorbar place both
@    s0 errorbar color 1
@    s0 errorbar pattern 1
@    s0 errorbar size 0.000000
@    s0 errorbar linewidth 1.0
@    s0 errorbar linestyle 1
@    s0 errorbar riser linewidth 1.0
@    s0 errorbar riser linestyle 1
@    s0 errorbar riser clip off
@    s0 errorbar riser clip length 0.100000
@    s0 comment "Cols 1:2:3"
@    s0 legend  ""
@    s1 hidden false
@    s1 type xydy
@    s1 symbol 1
@    s1 symbol size 0.250000
@    s1 symbol color 2
@    s1 symbol pattern 1
@    s1 symbol fill color 2
@    s1 symbol fill pattern 1
@    s1 symbol linewidth 1.0
@    s1 symbol linestyle 1
@    s1 symbol char 65
@    s1 symbol char font 0
@    s1 symbol skip 0
@    s1 line type 1
@    s1 line linestyle 1
@    s1 line linewidth 1.0
@    s1 line color 2
@    s1 line pattern 1
@    s1 baseline type 0
@    s1 baseline off
@    s1 dropline off
@    s1 fill type 0
@    s1 fill rule 0
@    s1 fill color 1
@    s1 fill pattern 1
@    s1 avalue off
@    s1 avalue type 2
@    s1 avalue char size 1.000000
@    s1 avalue font 0
@    s1 avalue color 1
@    s1 avalue rot 0
@    s1 avalue format general
@    s1 avalue prec 3
@    s1 avalue prepend ""
@    s1 avalue append ""
@    s1 avalue offset 0.000000 , 0.000000
@    s1 errorbar on
@    s1 errorbar place both
@    s1 errorbar color 2
@    s1 errorbar pattern 1
@    s1 errorbar size 0.000000
@    s1 errorbar linewidth 1.0
@    s1 errorbar linestyle 1
@    s1 errorbar riser linewidth 1.0
@    s1 errorbar riser linestyle 1
@    s1 errorbar riser clip off
@    s1 errorbar riser clip length 0.100000
@    s1 comment "Cols 1:2:3"
@    s1 legend  ""
@g1 on
@g1 hidden false
@g1 type XY
@g1 stacked false
@g1 bar hgap 0.000000
@g1 fixedpoint off
@g1 fixedpoint type 0
@g1 fixedpoint xy 0.000000, 0.000000
@g1 fixedpoint format general general
@g1 fixedpoint prec 6, 6
@with g1
@    world 88, 0, 229, 2.2
@    stack world 0, 0, 0, 0
@    znorm 1
@    view 0.692246, 0.732353, 1.144118, 0.850000
@    title ""
@    title font 0
@    title size 1.500000
@    title color 1
@    subtitle ""
@    subtitle font 0
@    subtitle size 1.000000
@    subtitle color 1
@    xaxes scale Normal
@    yaxes scale Normal
@    xaxes invert off
@    yaxes invert off
@    xaxis  on
@    xaxis  type zero false
@    xaxis  offset 0.000000 , 0.000000
@    xaxis  bar on
@    xaxis  bar color 1
@    xaxis  bar linestyle 1
@    xaxis  bar linewidth 1.0
@    xaxis  label ""
@    xaxis  label layout para
@    xaxis  label place auto
@    xaxis  label char size 1.000000
@    xaxis  label font 0
@    xaxis  label color 1
@    xaxis  label place normal
@    xaxis  tick on
@    xaxis  tick major 50
@    xaxis  tick minor ticks 0
@    xaxis  tick default 6
@    xaxis  tick place rounded true
@    xaxis  tick out
@    xaxis  tick major size 0.250000
@    xaxis  tick major color 1
@    xaxis  tick major linewidth 1.0
@    xaxis  tick major linestyle 1
@    xaxis  tick major grid off
@    xaxis  tick minor color 1
@    xaxis  tick minor linewidth 1.0
@    xaxis  tick minor linestyle 1
@    xaxis  tick minor grid off
@    xaxis  tick minor size 0.250000
@    xaxis  ticklabel on
@    xaxis  ticklabel format general
@    xaxis  ticklabel prec 5
@    xaxis  ticklabel formula ""
@    xaxis  ticklabel append ""
@    xaxis  ticklabel prepend ""
@    xaxis  ticklabel angle 0
@    xaxis  ticklabel skip 0
@    xaxis  ticklabel stagger 0
@    xaxis  ticklabel place normal
@    xaxis  ticklabel offset auto
@    xaxis  ticklabel offset 0.000000 , 0.010000
@    xaxis  ticklabel start type auto
@    xaxis  ticklabel start 0.000000
@    xaxis  ticklabel stop type auto
@    xaxis  ticklabel stop 0.000000
@    xaxis  ticklabel char size 1.000000
@    xaxis  ticklabel font 0
@    xaxis  ticklabel color 1
@    xaxis  tick place normal
@    xaxis  tick spec type none
@    yaxis  on
@    yaxis  type zero false
@    yaxis  offset 0.000000 , 0.000000
@    yaxis  bar on
@    yaxis  bar color 1
@    yaxis  bar linestyle 1
@    yaxis  bar linewidth 1.0
@    yaxis  label ""
@    yaxis  label layout para
@    yaxis  label place auto
@    yaxis  label char size 1.000000
@    yaxis  label font 0
@    yaxis  label color 1
@    yaxis  label place normal
@    yaxis  tick on
@    yaxis  tick major 1
@    yaxis  tick minor ticks 0
@    yaxis  tick default 6
@    yaxis  tick place rounded true
@    yaxis  tick out
@    yaxis  tick major size 0.250000
@    yaxis  tick major color 1
@    yaxis  tick major linewidth 1.0
@    yaxis  tick major linestyle 1
@    yaxis  tick major grid off
@    yaxis  tick minor color 1
@    yaxis  tick minor linewidth 1.0
@    yaxis  tick minor linestyle 1
@    yaxis  tick minor grid off
@    yaxis  tick minor size 0.250000
@    yaxis  ticklabel on
@    yaxis  ticklabel format general
@    yaxis  ticklabel prec 5
@    yaxis  ticklabel formula ""
@    yaxis  ticklabel append ""
@    yaxis  ticklabel prepend ""
@    yaxis  ticklabel angle 0
@    yaxis  ticklabel skip 0
@    yaxis  ticklabel stagger 0
@    yaxis  ticklabel place normal
@    yaxis  ticklabel offset auto
@    yaxis  ticklabel offset 0.000000 , 0.010000
@    yaxis  ticklabel start type auto
@    yaxis  ticklabel start 0.000000
@    yaxis  ticklabel stop type auto
@    yaxis  ticklabel stop 0.000000
@    yaxis  ticklabel char size 1.000000
@    yaxis  ticklabel font 0
@    yaxis  ticklabel color 1
@    yaxis  tick place normal
@    yaxis  tick spec type none
@    altxaxis  off
@    altyaxis  off
@    legend on
@    legend loctype view
@    legend 0.5, 0.8
@    legend box color 1
@    legend box pattern 1
@    legend box linewidth 1.0
@    legend box linestyle 1
@    legend box fill color 0
@    legend box fill pattern 1
@    legend font 0
@    legend char size 1.000000
@    legend color 1
@    legend length 4
@    legend vgap 1
@    legend hgap 1
@    legend invert false
@    frame type 0
@    frame linestyle 1
@    frame linewidth 1.0
@    frame color 1
@    frame pattern 1
@    frame background color 0
@    frame background pattern 0
@    s0 hidden false
@    s0 type xydy
@    s0 symbol 1
@    s0 symbol size 0.250000
@    s0 symbol color 1
@    s0 symbol pattern 1
@    s0 symbol fill color 1
@    s0 symbol fill pattern 1
@    s0 symbol linewidth 1.0
@    s0 symbol linestyle 1
@    s0 symbol char 65
@    s0 symbol char font 0
@    s0 symbol skip 0
@    s0 line type 1
@    s0 line linestyle 1
@    s0 line linewidth 1.0
@    s0 line color 1
@    s0 line pattern 1
@    s0 baseline type 0
@    s0 baseline off
@    s0 dropline off
@    s0 fill type 0
@    s0 fill rule 0
@    s0 fill color 1
@    s0 fill pattern 1
@    s0 avalue off
@    s0 avalue type 2
@    s0 avalue char size 1.000000
@    s0 avalue font 0
@    s0 avalue color 1
@    s0 avalue rot 0
@    s0 avalue format general
@    s0 avalue prec 3
@    s0 avalue prepend ""
@    s0 avalue append ""
@    s0 avalue offset 0.000000 , 0.000000
@    s0 errorbar on
@    s0 errorbar place both
@    s0 errorbar color 1
@    s0 errorbar pattern 1
@    s0 errorbar size 0.000000
@    s0 errorbar linewidth 1.0
@    s0 errorbar linestyle 1
@    s0 errorbar riser linewidth 1.0
@    s0 errorbar riser linestyle 1
@    s0 errorbar riser clip off
@    s0 errorbar riser clip length 0.100000
@    s0 comment "Cols 1:2:3"
@    s0 legend  ""
@    s1 hidden false
@    s1 type xydy
@    s1 symbol 1
@    s1 symbol size 0.250000
@    s1 symbol color 2
@    s1 symbol pattern 1
@    s1 symbol fill color 2
@    s1 symbol fill pattern 1
@    s1 symbol linewidth 1.0
@    s1 symbol linestyle 1
@    s1 symbol char 65
@    s1 symbol char font 0
@    s1 symbol skip 0
@    s1 line type 1
@    s1 line linestyle 1
@    s1 line linewidth 1.0
@    s1 line color 2
@    s1 line pattern 1
@    s1 baseline type 0
@    s1 baseline off
@    s1 dropline off
@    s1 fill type 0
@    s1 fill rule 0
@    s1 fill color 1
@    s1 fill pattern 1
@    s1 avalue off
@    s1 avalue type 2
@    s1 avalue char size 1.000000
@    s1 avalue font 0
@    s1 avalue color 1
@    s1 avalue rot 0
@    s1 avalue format general
@    s1 avalue prec 3
@    s1 avalue prepend ""
@    s1 avalue append ""
@    s1 avalue offset 0.000000 , 0.000000
@    s1 errorbar on
@    s1 errorbar place both
@    s1 errorbar color 2
@    s1 errorbar pattern 1
@    s1 errorbar size 0.000000
@    s1 errorbar linewidth 1.0
@    s1 errorbar linestyle 1
@    s1 errorbar riser linewidth 1.0
@    s1 errorbar riser linestyle 1
@    s1 errorbar riser clip off
@    s1 errorbar riser clip length 0.100000
@    s1 comment "Cols 1:2:3"
@    s1 legend  ""
@g2 on
@g2 hidden false
@g2 type XY
@g2 stacked false
@g2 bar hgap 0.000000
@g2 fixedpoint off
@g2 fixedpoint type 0
@g2 fixedpoint xy 0.000000, 0.000000
@g2 fixedpoint format general general
@g2 fixedpoint prec 6, 6
@with g2
@    world 0, 0, 50, 52
@    stack world 0, 0, 0, 0
@    znorm 1
@    view 0.150000, 0.591176, 0.601872, 0.708824
@    title ""
@    title font 0
@    title size 1.500000
@    title color 1
@    subtitle ""
@    subtitle font 0
@    subtitle size 1.000000
@    subtitle color 1
@    xaxes scale Normal
@    yaxes scale Normal
@    xaxes invert off
@    yaxes invert off
@    xaxis  on
@    xaxis  type zero false
@    xaxis  offset 0.000000 , 0.000000
@    xaxis  bar on
@    xaxis  bar color 1
@    xaxis  bar linestyle 1
@    xaxis  bar linewidth 1.0
@    xaxis  label ""
@    xaxis  label layout para
@    xaxis  label place auto
@    xaxis  label char size 1.000000
@    xaxis  label font 0
@    xaxis  label color 1
@    xaxis  label place normal
@    xaxis  tick on
@    xaxis  tick major 50
@    xaxis  tick minor ticks 0
@    xaxis  tick default 6
@    xaxis  tick place rounded true
@    xaxis  tick out
@    xaxis  tick major size 0.250000
@    xaxis  tick major color 1
@    xaxis  tick major linewidth 1.0
@    xaxis  tick major linestyle 1
@    xaxis  tick major grid off
@    xaxis  tick minor color 1
@    xaxis  tick minor linewidth 1.0
@    xaxis  tick minor linestyle 1
@    xaxis  tick minor grid off
@    xaxis  tick minor size 0.250000
@    xaxis  ticklabel on
@    xaxis  ticklabel format general
@    xaxis  ticklabel prec 5
@    xaxis  ticklabel formula ""
@    xaxis  ticklabel append ""
@    xaxis  ticklabel prepend ""
@    xaxis  ticklabel angle 0
@    xaxis  ticklabel skip 0
@    xaxis  ticklabel stagger 0
@    xaxis  ticklabel place normal
@    xaxis  ticklabel offset auto
@    xaxis  ticklabel offset 0.000000 , 0.010000
@    xaxis  ticklabel start type auto
@    xaxis  ticklabel start 0.000000
@    xaxis  ticklabel stop type auto
@    xaxis  ticklabel stop 0.000000
@    xaxis  ticklabel char size 1.000000
@    xaxis  ticklabel font 0
@    xaxis  ticklabel color 1
@    xaxis  tick place normal
@    xaxis  tick spec type none
@    yaxis  on
@    yaxis  type zero false
@    yaxis  offset 0.000000 , 0.000000
@    yaxis  bar on
@    yaxis  bar color 1
@    yaxis  bar linestyle 1
@    yaxis  bar linewidth 1.0
@    yaxis  label ""
@    yaxis  label layout para
@    yaxis  label place auto
@    yaxis  label char size 1.000000
@    yaxis  label font 0
@    yaxis  label color 1
@    yaxis  label place normal
@    yaxis  tick on
@    yaxis  tick major 10
@    yaxis  tick minor ticks 0
@    yaxis  tick default 6
@    yaxis  tick place rounded true
@    yaxis  tick out
@    yaxis  tick major size 0.250000
@    yaxis  tick major color 1
@    yaxis  tick major linewidth 1.0
@    yaxis  tick major linestyle 1
@    yaxis  tick major grid off
@    yaxis  tick minor color 1
@    yaxis  tick minor linewidth 1.0
@    yaxis  tick minor linestyle 1
@    yaxis  tick minor grid off
@    yaxis  tick minor size 0.250000
@    yaxis  ticklabel on
@    yaxis  ticklabel format general
@    yaxis  ticklabel prec 5
@    yaxis  ticklabel formula ""
@    yaxis  ticklabel append ""
@    yaxis  ticklabel prepend ""
@    yaxis  ticklabel angle 0
@    yaxis  ticklabel skip 0
@    yaxis  ticklabel stagger 0
@    yaxis  ticklabel place normal
@    yaxis  ticklabel offset auto
@    yaxis  ticklabel offset 0.000000 , 0.010000
@    yaxis  ticklabel start type auto
@    yaxis  ticklabel start 0.000000
@    yaxis  ticklabel stop type auto
@    yaxis  ticklabel stop 0.000000
@    yaxis  ticklabel char size 1.000000
@    yaxis  ticklabel font 0
@    yaxis  ticklabel color 1
@    yaxis  tick place normal
@    yaxis  tick spec type none
@    altxaxis  off
@    altyaxis  off
@    legend on
@    legend loctype view
@    legend 0.5, 0.8
@    legend box color 1
@    legend box pattern 1
@    legend box linewidth 1.0
@    legend box linestyle 1
@    legend box fill color 0
@    legend box fill pattern 1
@    legend font 0
@    legend char size 1.000000
@    legend color 1
@    legend length 4
@    legend vgap 1
@    legend hgap 1
@    legend invert false
@    frame type 0
@    frame linestyle 1
@    frame linewidth 1.0
@    frame color 1
@    frame pattern 1
@    frame background color 0
@    frame background pattern 0
@    s0 hidden false
@    s0 type xydy
@    s0 symbol 1
@    s0 symbol size 0.250000
@    s0 symbol color 1
@    s0 symbol pattern 1
@    s0 symbol fill color 1
@    s0 symbol fill pattern 1
@    s0 symbol linewidth 1.0
@    s0 symbol linestyle 1
@    s0 symbol char 65
@    s0 symbol char font 0
@    s0 symbol skip 0
@    s0 line type 1
@    s0 line linestyle 1
@    s0 line linewidth 1.0
@    s0 line color 1
@    s0 line pattern 1
@    s0 baseline type 0
@    s0 baseline off
@    s0 dropline off
@    s0 fill type 0
@    s0 fill rule 0
@    s0 fill color 1
@    s0 fill pattern 1
@    s0 avalue off
@    s0 avalue type 2
@    s0 avalue char size 1.000000
@    s0 avalue font 0
@    s0 avalue color 1
@    s0 avalue rot 0
@    s0 avalue format general
@    s0 avalue prec 3
@    s0 avalue prepend ""
@    s0 avalue append ""
@    s0 avalue offset 0.000000 , 0.000000
@    s0 errorbar on
@    s0 errorbar place both
@    s0 errorbar color 1
@    s0 errorbar pattern 1
@    s0 errorbar size 0.000000
@    s0 errorbar linewidth 1.0
@    s0 errorbar linestyle 1
@    s0 errorbar riser linewidth 1.0
@    s0 errorbar riser linestyle 1
@    s0 errorbar riser clip off
@    s0 errorbar riser clip length 0.100000
@    s0 comment "Cols 1:2:3"
@    s0 legend  ""
@    s1 hidden false
@    s1 type xydy
@    s1 symbol 1
@    s1 symbol size 0.250000
@    s1 symbol color 2
@    s1 symbol pattern 1
@    s1 symbol fill color 2
@    s1 symbol fill pattern 1
@    s1 symbol linewidth 1.0
@    s1 symbol linestyle 1
@    s1 symbol char 65
@    s1 symbol char font 0
@    s1 symbol skip 0
@    s1 line type 1
@    s1 line linestyle 1
@    s1 line linewidth 1.0
@    s1 line color 2
@    s1 line pattern 1
@    s1 baseline type 0
@    s1 baseline off
@    s1 dropline off
@    s1 fill type 0
@    s1 fill rule 0
@    s1 fill color 1
@    s1 fill pattern 1
@    s1 avalue off
@    s1 avalue type 2
@    s1 avalue char size 1.000000
@    s1 avalue font 0
@    s1 avalue color 1
@    s1 avalue rot 0
@    s1 avalue format general
@    s1 avalue prec 3
@    s1 avalue prepend ""
@    s1 avalue append ""
@    s1 avalue offset 0.000000 , 0.000000
@    s1 errorbar on
@    s1 errorbar place both
@    s1 errorbar color 2
@    s1 errorbar pattern 1
@    s1 errorbar size 0.000000
@    s1 errorbar linewidth 1.0
@    s1 errorbar linestyle 1
@    s1 errorbar riser linewidth 1.0
@    s1 errorbar riser linestyle 1
@    s1 errorbar riser clip off
@    s1 errorbar riser clip length 0.100000
@    s1 comment "Cols 1:2:3"
@    s1 legend  ""
@g3 on
@g3 hidden false
@g3 type XY
@g3 stacked false
@g3 bar hgap 0.000000
@g3 fixedpoint off
@g3 fixedpoint type 0
@g3 fixedpoint xy 0.000000, 0.000000
@g3 fixedpoint format general general
@g3 fixedpoint prec 6, 6
@with g3
@    world 88, 0, 229, 52
@    stack world 0, 0, 0, 0
@    znorm 1
@    view 0.692246, 0.591176, 1.144118, 0.708824
@    title ""
@    title font 0
@    title size 1.500000
@    title color 1
@    subtitle ""
@    subtitle font 0
@    subtitle size 1.000000
@    subtitle color 1
@    xaxes scale Normal
@    yaxes scale Normal
@    xaxes invert off
@    yaxes invert off
@    xaxis  on
@    xaxis  type zero false
@    xaxis  offset 0.000000 , 0.000000
@    xaxis  bar on
@    xaxis  bar color 1
@    xaxis  bar linestyle 1
@    xaxis  bar linewidth 1.0
@    xaxis  label ""
@    xaxis  label layout para
@    xaxis  label place auto
@    xaxis  label char size 1.000000
@    xaxis  label font 0
@    xaxis  label color 1
@    xaxis  label place normal
@    xaxis  tick on
@    xaxis  tick major 50
@    xaxis  tick minor ticks 0
@    xaxis  tick default 6
@    xaxis  tick place rounded true
@    xaxis  tick out
@    xaxis  tick major size 0.250000
@    xaxis  tick major color 1
@    xaxis  tick major linewidth 1.0
@    xaxis  tick major linestyle 1
@    xaxis  tick major grid off
@    xaxis  tick minor color 1
@    xaxis  tick minor linewidth 1.0
@    xaxis  tick minor linestyle 1
@    xaxis  tick minor grid off
@    xaxis  tick minor size 0.250000
@    xaxis  ticklabel on
@    xaxis  ticklabel format general
@    xaxis  ticklabel prec 5
@    xaxis  ticklabel formula ""
@    xaxis  ticklabel append ""
@    xaxis  ticklabel prepend ""
@    xaxis  ticklabel angle 0
@    xaxis  ticklabel skip 0
@    xaxis  ticklabel stagger 0
@    xaxis  ticklabel place normal
@    xaxis  ticklabel offset auto
@    xaxis  ticklabel offset 0.000000 , 0.010000
@    xaxis  ticklabel start type auto
@    xaxis  ticklabel start 0.000000
@    xaxis  ticklabel stop type auto
@    xaxis  ticklabel stop 0.000000
@    xaxis  ticklabel char size 1.000000
@    xaxis  ticklabel font 0
@    xaxis  ticklabel color 1
@    xaxis  tick place normal
@    xaxis  tick spec type none
@    yaxis  on
@    yaxis  type zero false
@    yaxis  offset 0.000000 , 0.000000
@    yaxis  bar on
@    yaxis  bar color 1
@    yaxis  bar linestyle 1
@    yaxis  bar linewidth 1.0
@    yaxis  label ""
@    yaxis  label layout para
@    yaxis  label place auto
@    yaxis  label char size 1.000000
@    yaxis  label font 0
@    yaxis  label color 1
@    yaxis  label place normal
@    yaxis  tick on
@    yaxis  tick major 10
@    yaxis  tick minor ticks 0
@    yaxis  tick default 6
@    yaxis  tick place rounded true
@    yaxis  tick out
@    yaxis  tick major size 0.250000
@    yaxis  tick major color 1
@    yaxis  tick major linewidth 1.0
@    yaxis  tick major linestyle 1
@    yaxis  tick major grid off
@    yaxis  tick minor color 1
@    yaxis  tick minor linewidth 1.0
@    yaxis  tick minor linestyle 1
@    yaxis  tick minor grid off
@    yaxis  tick minor size 0.250000
@    yaxis  ticklabel on
@    yaxis  ticklabel format general
@    yaxis  ticklabel prec 5
@    yaxis  ticklabel formula ""
@    yaxis  ticklabel append ""
@    yaxis  ticklabel prepend ""
@    yaxis  ticklabel angle 0
@    yaxis  ticklabel skip 0
@    yaxis  ticklabel stagger 0
@    yaxis  ticklabel place normal
@    yaxis  ticklabel offset auto
@    yaxis  ticklabel offset 0.000000 , 0.010000
@    yaxis  ticklabel start type auto
@    yaxis  ticklabel start 0.000000
@    yaxis  ticklabel stop type auto
@    yaxis  ticklabel stop 0.000000
@    yaxis  ticklabel char size 1.000000
@    yaxis  ticklabel font 0
@    yaxis  ticklabel color 1
@    yaxis  tick place normal
@    yaxis  tick spec type none
@    altxaxis  off
@    altyaxis  off
@    legend on
@    legend loctype view
@    legend 0.5, 0.8
@    legend box color 1
@    legend box pattern 1
@    legend box linewidth 1.0
@    legend box linestyle 1
@    legend box fill color 0
@    legend box fill pattern 1
@    legend font 0
@    legend char size 1.000000
@    legend color 1
@    legend length 4
@    legend vgap 1
@    legend hgap 1
@    legend invert false
@    frame type 0
@    frame linestyle 1
@    frame linewidth 1.0
@    frame color 1
@    frame pattern 1
@    frame background color 0
@    frame background pattern 0
@    s0 hidden false
@    s0 type xydy
@    s0 symbol 1
@    s0 symbol size 0.250000
@    s0 symbol color 1
@    s0 symbol pattern 1
@    s0 symbol fill color 1
@    s0 symbol fill pattern 1
@    s0 symbol linewidth 1.0
@    s0 symbol linestyle 1
@    s0 symbol char 65
@    s0 symbol char font 0
@    s0 symbol skip 0
@    s0 line type 1
@    s0 line linestyle 1
@    s0 line linewidth 1.0
@    s0 line color 1
@    s0 line pattern 1
@    s0 baseline type 0
@    s0 baseline off
@    s0 dropline off
@    s0 fill type 0
@    s0 fill rule 0
@    s0 fill color 1
@    s0 fill pattern 1
@    s0 avalue off
@    s0 avalue type 2
@    s0 avalue char size 1.000000
@    s0 avalue font 0
@    s0 avalue color 1
@    s0 avalue rot 0
@    s0 avalue format general
@    s0 avalue prec 3
@    s0 avalue prepend ""
@    s0 avalue append ""
@    s0 avalue offset 0.000000 , 0.000000
@    s0 errorbar on
@    s0 errorbar place both
@    s0 errorbar color 1
@    s0 errorbar pattern 1
@    s0 errorbar size 0.000000
@    s0 errorbar linewidth 1.0
@    s0 errorbar linestyle 1
@    s0 errorbar riser linewidth 1.0
@    s0 errorbar riser linestyle 1
@    s0 errorbar riser clip off
@    s0 errorbar riser clip length 0.100000
@    s0 comment "Cols 1:2:3"
@    s0 legend  ""
@    s1 hidden false
@    s1 type xydy
@    s1 symbol 1
@    s1 symbol size 0.250000
@    s1 symbol color 2
@    s1 symbol pattern 1
@    s1 symbol fill color 2
@    s1 symbol fill pattern 1
@    s1 symbol linewidth 1.0
@    s1 symbol linestyle 1
@    s1 symbol char 65
@    s1 symbol char font 0
@    s1 symbol skip 0
@    s1 line type 1
@    s1 line linestyle 1
@    s1 line linewidth 1.0
@    s1 line color 2
@    s1 line pattern 1
@    s1 baseline type 0
@    s1 baseline off
@    s1 dropline off
@    s1 fill type 0
@    s1 fill rule 0
@    s1 fill color 1
@    s1 fill pattern 1
@    s1 avalue off
@    s1 avalue type 2
@    s1 avalue char size 1.000000
@    s1 avalue font 0
@    s1 avalue color 1
@    s1 avalue rot 0
@    s1 avalue format general
@    s1 avalue prec 3
@    s1 avalue prepend ""
@    s1 avalue append ""
@    s1 avalue offset 0.000000 , 0.000000
@    s1 errorbar on
@    s1 errorbar place both
@    s1 errorbar color 2
@    s1 errorbar pattern 1
@    s1 errorbar size 0.000000
@    s1 errorbar linewidth 1.0
@    s1 errorbar linestyle 1
@    s1 errorbar riser linewidth 1.0
@    s1 errorbar riser linestyle 1
@    s1 errorbar riser clip off
@    s1 errorbar riser clip length 0.100000
@    s1 comment "Cols 1:2:3"
@    s1 legend  ""
@g4 on
@g4 hidden false
@g4 type XY
@g4 stacked false
@g4 bar hgap 0.000000
@g4 fixedpoint off
@g4 fixedpoint type 0
@g4 fixedpoint xy 0.000000, 0.000000
@g4 fixedpoint format general general
@g4 fixedpoint prec 6, 6
@with g4
@    world 0, 0, 50, 55
@    stack world 0, 0, 0, 0
@    znorm 1
@    view 0.150000, 0.450000, 0.601872, 0.567647
@    title ""
@    title font 0
@    title size 1.500000
@    title color 1
@    subtitle ""
@    subtitle font 0
@    subtitle size 1.000000
@    subtitle color 1
@    xaxes scale Normal
@    yaxes scale Normal
@    xaxes invert off
@    yaxes invert off
@    xaxis  on
@    xaxis  type zero false
@    xaxis  offset 0.000000 , 0.000000
@    xaxis  bar on
@    xaxis  bar color 1
@    xaxis  bar linestyle 1
@    xaxis  bar linewidth 1.0
@    xaxis  label ""
@    xaxis  label layout para
@    xaxis  label place auto
@    xaxis  label char size 1.000000
@    xaxis  label font 0
@    xaxis  label color 1
@    xaxis  label place normal
@    xaxis  tick on
@    xaxis  tick major 10
@    xaxis  tick minor ticks 0
@    xaxis  tick default 6
@    xaxis  tick place rounded true
@    xaxis  tick out
@    xaxis  tick major size 0.250000
@    xaxis  tick major color 1
@    xaxis  tick major linewidth 1.0
@    xaxis  tick major linestyle 1
@    xaxis  tick major grid off
@    xaxis  tick minor color 1
@    xaxis  tick minor linewidth 1.0
@    xaxis  tick minor linestyle 1
@    xaxis  tick minor grid off
@    xaxis  tick minor size 0.250000
@    xaxis  ticklabel on
@    xaxis  ticklabel format general
@    xaxis  ticklabel prec 5
@    xaxis  ticklabel formula ""
@    xaxis  ticklabel append ""
@    xaxis  ticklabel prepend ""
@    xaxis  ticklabel angle 0
@    xaxis  ticklabel skip 0
@    xaxis  ticklabel stagger 0
@    xaxis  ticklabel place normal
@    xaxis  ticklabel offset auto
@    xaxis  ticklabel offset 0.000000 , 0.010000
@    xaxis  ticklabel start type auto
@    xaxis  ticklabel start 0.000000
@    xaxis  ticklabel stop type auto
@    xaxis  ticklabel stop 0.000000
@    xaxis  ticklabel char size 1.000000
@    xaxis  ticklabel font 0
@    xaxis  ticklabel color 1
@    xaxis  tick place normal
@    xaxis  tick spec type none
@    yaxis  on
@    yaxis  type zero false
@    yaxis  offset 0.000000 , 0.000000
@    yaxis  bar on
@    yaxis  bar color 1
@    yaxis  bar linestyle 1
@    yaxis  bar linewidth 1.0
@    yaxis  label ""
@    yaxis  label layout para
@    yaxis  label place auto
@    yaxis  label char size 1.000000
@    yaxis  label font 0
@    yaxis  label color 1
@    yaxis  label place normal
@    yaxis  tick on
@    yaxis  tick major 10
@    yaxis  tick minor ticks 0
@    yaxis  tick default 6
@    yaxis  tick place rounded true
@    yaxis  tick out
@    yaxis  tick major size 0.250000
@    yaxis  tick major color 1
@    yaxis  tick major linewidth 1.0
@    yaxis  tick major linestyle 1
@    yaxis  tick major grid off
@    yaxis  tick minor color 1
@    yaxis  tick minor linewidth 1.0
@    yaxis  tick minor linestyle 1
@    yaxis  tick minor grid off
@    yaxis  tick minor size 0.250000
@    yaxis  ticklabel on
@    yaxis  ticklabel format general
@    yaxis  ticklabel prec 5
@    yaxis  ticklabel formula ""
@    yaxis  ticklabel append ""
@    yaxis  ticklabel prepend ""
@    yaxis  ticklabel angle 0
@    yaxis  ticklabel skip 0
@    yaxis  ticklabel stagger 0
@    yaxis  ticklabel place normal
@    yaxis  ticklabel offset auto
@    yaxis  ticklabel offset 0.000000 , 0.010000
@    yaxis  ticklabel start type auto
@    yaxis  ticklabel start 0.000000
@    yaxis  ticklabel stop type auto
@    yaxis  ticklabel stop 0.000000
@    yaxis  ticklabel char size 1.000000
@    yaxis  ticklabel font 0
@    yaxis  ticklabel color 1
@    yaxis  tick place normal
@    yaxis  tick spec type none
@    altxaxis  off
@    altyaxis  off
@    legend on
@    legend loctype view
@    legend 0.5, 0.8
@    legend box color 1
@    legend box pattern 1
@    legend box linewidth 1.0
@    legend box linestyle 1
@    legend box fill color 0
@    legend box fill pattern 1
@    legend font 0
@    legend char size 1.000000
@    legend color 1
@    legend length 4
@    legend vgap 1
@    legend hgap 1
@    legend invert false
@    frame type 0
@    frame linestyle 1
@    frame linewidth 1.0
@    frame color 1
@    frame pattern 1
@    frame background color 0
@    frame background pattern 0
@    s0 hidden false
@    s0 type bar
@    s0 symbol 0
@    s0 symbol size 0.100000
@    s0 symbol color 6
@    s0 symbol pattern 1
@    s0 symbol fill color 6
@    s0 symbol fill pattern 1
@    s0 symbol linewidth 1.0
@    s0 symbol linestyle 1
@    s0 symbol char 65
@    s0 symbol char font 0
@    s0 symbol skip 0
@    s0 line type 1
@    s0 line linestyle 0
@    s0 line linewidth 1.0
@    s0 line color 6
@    s0 line pattern 1
@    s0 baseline type 0
@    s0 baseline off
@    s0 dropline off
@    s0 fill type 0
@    s0 fill rule 0
@    s0 fill color 1
@    s0 fill pattern 1
@    s0 avalue off
@    s0 avalue type 2
@    s0 avalue char size 1.000000
@    s0 avalue font 0
@    s0 avalue color 1
@    s0 avalue rot 0
@    s0 avalue format general
@    s0 avalue prec 3
@    s0 avalue prepend ""
@    s0 avalue append ""
@    s0 avalue offset 0.000000 , 0.000000
@    s0 errorbar on
@    s0 errorbar place both
@    s0 errorbar color 6
@    s0 errorbar pattern 1
@    s0 errorbar size 1.000000
@    s0 errorbar linewidth 1.0
@    s0 errorbar linestyle 1
@    s0 errorbar riser linewidth 1.0
@    s0 errorbar riser linestyle 1
@    s0 errorbar riser clip off
@    s0 errorbar riser clip length 0.100000
@    s0 comment "Cols 1:2"
@    s0 legend  ""
@    s1 hidden false
@    s1 type xydy
@    s1 symbol 1
@    s1 symbol size 0.250000
@    s1 symbol color 1
@    s1 symbol pattern 1
@    s1 symbol fill color 1
@    s1 symbol fill pattern 1
@    s1 symbol linewidth 1.0
@    s1 symbol linestyle 1
@    s1 symbol char 65
@    s1 symbol char font 0
@    s1 symbol skip 0
@    s1 line type 1
@    s1 line linestyle 1
@    s1 line linewidth 1.0
@    s1 line color 1
@    s1 line pattern 1
@    s1 baseline type 0
@    s1 baseline off
@    s1 dropline off
@    s1 fill type 0
@    s1 fill rule 0
@    s1 fill color 1
@    s1 fill pattern 1
@    s1 avalue off
@    s1 avalue type 2
@    s1 avalue char size 1.000000
@    s1 avalue font 0
@    s1 avalue color 1
@    s1 avalue rot 0
@    s1 avalue format general
@    s1 avalue prec 3
@    s1 avalue prepend ""
@    s1 avalue append ""
@    s1 avalue offset 0.000000 , 0.000000
@    s1 errorbar on
@    s1 errorbar place both
@    s1 errorbar color 1
@    s1 errorbar pattern 1
@    s1 errorbar size 0.000000
@    s1 errorbar linewidth 1.0
@    s1 errorbar linestyle 1
@    s1 errorbar riser linewidth 1.0
@    s1 errorbar riser linestyle 1
@    s1 errorbar riser clip off
@    s1 errorbar riser clip length 0.100000
@    s1 comment "Cols 1:2:3"
@    s1 legend  ""
@    s2 hidden false
@    s2 type xydy
@    s2 symbol 1
@    s2 symbol size 0.250000
@    s2 symbol color 2
@    s2 symbol pattern 1
@    s2 symbol fill color 2
@    s2 symbol fill pattern 1
@    s2 symbol linewidth 1.0
@    s2 symbol linestyle 1
@    s2 symbol char 65
@    s2 symbol char font 0
@    s2 symbol skip 0
@    s2 line type 1
@    s2 line linestyle 1
@    s2 line linewidth 1.0
@    s2 line color 2
@    s2 line pattern 1
@    s2 baseline type 0
@    s2 baseline off
@    s2 dropline off
@    s2 fill type 0
@    s2 fill rule 0
@    s2 fill color 1
@    s2 fill pattern 1
@    s2 avalue off
@    s2 avalue type 2
@    s2 avalue char size 1.000000
@    s2 avalue font 0
@    s2 avalue color 1
@    s2 avalue rot 0
@    s2 avalue format general
@    s2 avalue prec 3
@    s2 avalue prepend ""
@    s2 avalue append ""
@    s2 avalue offset 0.000000 , 0.000000
@    s2 errorbar on
@    s2 errorbar place both
@    s2 errorbar color 2
@    s2 errorbar pattern 1
@    s2 errorbar size 0.000000
@    s2 errorbar linewidth 1.0
@    s2 errorbar linestyle 1
@    s2 errorbar riser linewidth 1.0
@    s2 errorbar riser linestyle 1
@    s2 errorbar riser clip off
@    s2 errorbar riser clip length 0.100000
@    s2 comment "Cols 1:2:3"
@    s2 legend  ""
@g5 on
@g5 hidden false
@g5 type XY
@g5 stacked false
@g5 bar hgap 0.000000
@g5 fixedpoint off
@g5 fixedpoint type 0
@g5 fixedpoint xy 0.000000, 0.000000
@g5 fixedpoint format general general
@g5 fixedpoint prec 6, 6
@with g5
@    world 88, 0, 229, 55
@    stack world 0, 0, 0, 0
@    znorm 1
@    view 0.692246, 0.450000, 1.144118, 0.567647
@    title ""
@    title font 0
@    title size 1.500000
@    title color 1
@    subtitle ""
@    subtitle font 0
@    subtitle size 1.000000
@    subtitle color 1
@    xaxes scale Normal
@    yaxes scale Normal
@    xaxes invert off
@    yaxes invert off
@    xaxis  on
@    xaxis  type zero false
@    xaxis  offset 0.000000 , 0.000000
@    xaxis  bar on
@    xaxis  bar color 1
@    xaxis  bar linestyle 1
@    xaxis  bar linewidth 1.0
@    xaxis  label ""
@    xaxis  label layout para
@    xaxis  label place auto
@    xaxis  label char size 1.000000
@    xaxis  label font 0
@    xaxis  label color 1
@    xaxis  label place normal
@    xaxis  tick on
@    xaxis  tick major 50
@    xaxis  tick minor ticks 0
@    xaxis  tick default 6
@    xaxis  tick place rounded true
@    xaxis  tick out
@    xaxis  tick major size 0.250000
@    xaxis  tick major color 1
@    xaxis  tick major linewidth 1.0
@    xaxis  tick major linestyle 1
@    xaxis  tick major grid off
@    xaxis  tick minor color 1
@    xaxis  tick minor linewidth 1.0
@    xaxis  tick minor linestyle 1
@    xaxis  tick minor grid off
@    xaxis  tick minor size 0.250000
@    xaxis  ticklabel on
@    xaxis  ticklabel format general
@    xaxis  ticklabel prec 5
@    xaxis  ticklabel formula ""
@    xaxis  ticklabel append ""
@    xaxis  ticklabel prepend ""
@    xaxis  ticklabel angle 0
@    xaxis  ticklabel skip 0
@    xaxis  ticklabel stagger 0
@    xaxis  ticklabel place normal
@    xaxis  ticklabel offset auto
@    xaxis  ticklabel offset 0.000000 , 0.010000
@    xaxis  ticklabel start type auto
@    xaxis  ticklabel start 0.000000
@    xaxis  ticklabel stop type auto
@    xaxis  ticklabel stop 0.000000
@    xaxis  ticklabel char size 1.000000
@    xaxis  ticklabel font 0
@    xaxis  ticklabel color 1
@    xaxis  tick place normal
@    xaxis  tick spec type none
@    yaxis  on
@    yaxis  type zero false
@    yaxis  offset 0.000000 , 0.000000
@    yaxis  bar on
@    yaxis  bar color 1
@    yaxis  bar linestyle 1
@    yaxis  bar linewidth 1.0
@    yaxis  label ""
@    yaxis  label layout para
@    yaxis  label place auto
@    yaxis  label char size 1.000000
@    yaxis  label font 0
@    yaxis  label color 1
@    yaxis  label place normal
@    yaxis  tick on
@    yaxis  tick major 10
@    yaxis  tick minor ticks 0
@    yaxis  tick default 6
@    yaxis  tick place rounded true
@    yaxis  tick out
@    yaxis  tick major size 0.250000
@    yaxis  tick major color 1
@    yaxis  tick major linewidth 1.0
@    yaxis  tick major linestyle 1
@    yaxis  tick major grid off
@    yaxis  tick minor color 1
@    yaxis  tick minor linewidth 1.0
@    yaxis  tick minor linestyle 1
@    yaxis  tick minor grid off
@    yaxis  tick minor size 0.250000
@    yaxis  ticklabel on
@    yaxis  ticklabel format general
@    yaxis  ticklabel prec 5
@    yaxis  ticklabel formula ""
@    yaxis  ticklabel append ""
@    yaxis  ticklabel prepend ""
@    yaxis  ticklabel angle 0
@    yaxis  ticklabel skip 0
@    yaxis  ticklabel stagger 0
@    yaxis  ticklabel place normal
@    yaxis  ticklabel offset auto
@    yaxis  ticklabel offset 0.000000 , 0.010000
@    yaxis  ticklabel start type auto
@    yaxis  ticklabel start 0.000000
@    yaxis  ticklabel stop type auto
@    yaxis  ticklabel stop 0.000000
@    yaxis  ticklabel char size 1.000000
@    yaxis  ticklabel font 0
@    yaxis  ticklabel color 1
@    yaxis  tick place normal
@    yaxis  tick spec type none
@    altxaxis  off
@    altyaxis  off
@    legend on
@    legend loctype view
@    legend 0.5, 0.8
@    legend box color 1
@    legend box pattern 1
@    legend box linewidth 1.0
@    legend box linestyle 1
@    legend box fill color 0
@    legend box fill pattern 1
@    legend font 0
@    legend char size 1.000000
@    legend color 1
@    legend length 4
@    legend vgap 1
@    legend hgap 1
@    legend invert false
@    frame type 0
@    frame linestyle 1
@    frame linewidth 1.0
@    frame color 1
@    frame pattern 1
@    frame background color 0
@    frame background pattern 0
@    s0 hidden false
@    s0 type bar
@    s0 symbol 0
@    s0 symbol size 0.100000
@    s0 symbol color 6
@    s0 symbol pattern 1
@    s0 symbol fill color 6
@    s0 symbol fill pattern 1
@    s0 symbol linewidth 1.0
@    s0 symbol linestyle 1
@    s0 symbol char 65
@    s0 symbol char font 0
@    s0 symbol skip 0
@    s0 line type 1
@    s0 line linestyle 0
@    s0 line linewidth 1.0
@    s0 line color 6
@    s0 line pattern 1
@    s0 baseline type 0
@    s0 baseline off
@    s0 dropline off
@    s0 fill type 0
@    s0 fill rule 0
@    s0 fill color 1
@    s0 fill pattern 1
@    s0 avalue off
@    s0 avalue type 2
@    s0 avalue char size 1.000000
@    s0 avalue font 0
@    s0 avalue color 1
@    s0 avalue rot 0
@    s0 avalue format general
@    s0 avalue prec 3
@    s0 avalue prepend ""
@    s0 avalue append ""
@    s0 avalue offset 0.000000 , 0.000000
@    s0 errorbar on
@    s0 errorbar place both
@    s0 errorbar color 6
@    s0 errorbar pattern 1
@    s0 errorbar size 1.000000
@    s0 errorbar linewidth 1.0
@    s0 errorbar linestyle 1
@    s0 errorbar riser linewidth 1.0
@    s0 errorbar riser linestyle 1
@    s0 errorbar riser clip off
@    s0 errorbar riser clip length 0.100000
@    s0 comment "Cols 1:2"
@    s0 legend  ""
@    s1 hidden false
@    s1 type xydy
@    s1 symbol 1
@    s1 symbol size 0.250000
@    s1 symbol color 1
@    s1 symbol pattern 1
@    s1 symbol fill color 1
@    s1 symbol fill pattern 1
@    s1 symbol linewidth 1.0
@    s1 symbol linestyle 1
@    s1 symbol char 65
@    s1 symbol char font 0
@    s1 symbol skip 0
@    s1 line type 1
@    s1 line linestyle 1
@    s1 line linewidth 1.0
@    s1 line color 1
@    s1 line pattern 1
@    s1 baseline type 0
@    s1 baseline off
@    s1 dropline off
@    s1 fill type 0
@    s1 fill rule 0
@    s1 fill color 1
@    s1 fill pattern 1
@    s1 avalue off
@    s1 avalue type 2
@    s1 avalue char size 1.000000
@    s1 avalue font 0
@    s1 avalue color 1
@    s1 avalue rot 0
@    s1 avalue format general
@    s1 avalue prec 3
@    s1 avalue prepend ""
@    s1 avalue append ""
@    s1 avalue offset 0.000000 , 0.000000
@    s1 errorbar on
@    s1 errorbar place both
@    s1 errorbar color 1
@    s1 errorbar pattern 1
@    s1 errorbar size 0.000000
@    s1 errorbar linewidth 1.0
@    s1 errorbar linestyle 1
@    s1 errorbar riser linewidth 1.0
@    s1 errorbar riser linestyle 1
@    s1 errorbar riser clip off
@    s1 errorbar riser clip length 0.100000
@    s1 comment "Cols 1:2:3"
@    s1 legend  ""
@    s2 hidden false
@    s2 type xydy
@    s2 symbol 1
@    s2 symbol size 0.250000
@    s2 symbol color 2
@    s2 symbol pattern 1
@    s2 symbol fill color 2
@    s2 symbol fill pattern 1
@    s2 symbol linewidth 1.0
@    s2 symbol linestyle 1
@    s2 symbol char 65
@    s2 symbol char font 0
@    s2 symbol skip 0
@    s2 line type 1
@    s2 line linestyle 1
@    s2 line linewidth 1.0
@    s2 line color 2
@    s2 line pattern 1
@    s2 baseline type 0
@    s2 baseline off
@    s2 dropline off
@    s2 fill type 0
@    s2 fill rule 0
@    s2 fill color 1
@    s2 fill pattern 1
@    s2 avalue off
@    s2 avalue type 2
@    s2 avalue char size 1.000000
@    s2 avalue font 0
@    s2 avalue color 1
@    s2 avalue rot 0
@    s2 avalue format general
@    s2 avalue prec 3
@    s2 avalue prepend ""
@    s2 avalue append ""
@    s2 avalue offset 0.000000 , 0.000000
@    s2 errorbar on
@    s2 errorbar place both
@    s2 errorbar color 2
@    s2 errorbar pattern 1
@    s2 errorbar size 0.000000
@    s2 errorbar linewidth 1.0
@    s2 errorbar linestyle 1
@    s2 errorbar riser linewidth 1.0
@    s2 errorbar riser linestyle 1
@    s2 errorbar riser clip off
@    s2 errorbar riser clip length 0.100000
@    s2 comment "Cols 1:2:3"
@    s2 legend  ""
@target G0.S0
@type xydy
1 1.2532899 0.037383506
2 1.22414 0.078222684
3 1.1953144 0.14859275
4 1.298027 0.05071471
5 1.2025012 0.054803747
6 1.1803588 0.030094135
7 1.4289797 0.04206485
8 1.1066844 0.081690845
9 1.174674 0.039739941
10 1.2080213 0.11047017
11 1.1584801 0.033551902
12 1.3276686 0.061518368
13 1.1190689 0.018784729
14 1.2701639 0.042107553
15 1.0047222 0.045022214
16 1.2423904 0.016052752
17 1.3220518 0.01992516
18 1.6840687 0.34033049
19 1.3442667 0.056380053
20 1.2236906 0.044173855
21 1.2629452 0.042906322
22 1.247505 0.033771031
23 1.2434718 0.069734615
24 1.3173495 0.052062291
25 1.2993763 0.050820201
26 1.2269939 0.035981783
27 1.1665889 0.031845754
28 0.86355786 0.045862529
29 1.3392259 0.036587932
30 1.320132 0.034680696
31 1.2838619 0.017142333
32 1.1786893 0.034315919
33 1.2501563 0.020005001
34 1.3804528 0.035445088
35 0.91074681 0.039648176
36 1.2132977 0.060797375
37 1.2318305 0.063275846
38 0.83263947 0.014004427
39 1.3422819 0.080356741
40 1.1251125 0.023925097
41 1.3264359 0.049791929
42 1.396648 0.082121344
43 1.2266928 0.020615422
44 1.1043622 0.069883993
45 1.1015642 0.03385508
46 1.0154346 0.10311074
47 1.1970314 0.064049918
48 1.0818998 0.036168673
49 0.92165899 0.096837903
50 0.87412587 0.041414006
&
@target G0.S1
@type xydy
1 1.1282861 0.070143931
2 1.1563367 0.076215534
3 1.1386928 0.056792011
4 1.2218964 0.074651539
5 1.1910433 0.12738887
6 1.167406 0.064462182
7 1.254233 0.052226937
8 1.1086475 0.034783506
9 1.156203 0.079005202
10 1.1693171 0.069458968
11 1.1196954 0.06030383
12 1.256913 0.030964675
13 1.1213277 0.069910089
14 1.1899096 0.055502683
15 0.95785441 0.075325524
16 1.211387 0.067209602
17 1.2425447 0.058360078
18 1.1993284 0.064583646
19 1.2611931 0.045491389
20 1.1930327 0.075293998
21 1.2006243 0.042956663
22 1.2578616 0.06471263
23 1.1376564 0.036109914
24 1.3524479 0.078469051
25 1.1652296 0.075355675
26 1.2150668 0.065256323
27 1.1500863 0.054627444
28 0.72516316 0.029974112
29 1.299883 0.069615469
30 1.2396182 0.043179957
31 1.245175 0.052870708
32 1.1227125 0.089368266
33 1.1219567 0.054379591
34 1.3248543 0.027206202
35 1.0843635 0.10970626
36 1.1471837 0.051325184
37 1.1818934 0.11510225
38 0.78740158 0.073160146
39 1.3012362 0.056384079
40 1.0725011 0.049231066
41 1.2388504 0.069831133
42 1.199904 0.039737642
43 1.2110936 0.0080084427
44 1.0725011 0.16218646
45 1.1007155 0.091716192
46 0.97276265 0.099358052
47 1.1498218 0.064650207
48 1.0378827 0.087145524
49 1.0768899 0.051606292
50 1.0461345 0.057565306
&
@target G1.S0
@type xydy
90 1.040258 0.045557954
91 0.98039216 0.04709727
94 0.74019245 0.065746184
95 0.81037277 0.042554421
96 0.66934404 0.053314552
98 0.65616798 0.11840302
99 0.75700227 0.028022264
100 0.64724919 0.083367372
101 0.76219512 0.046591501
102 0.80385852 0.057187684
104 0.77821012 0.050326273
105 1.2698413 0.32088687
106 0.69156293 0.028791209
107 0.77459334 0.063599453
111 0.73746313 0.016533097
112 0.65487885 0.072478406
113 0.78492936 0.038691965
114 0.87260035 0.026117096
115 0.78740158 0.058590117
118 0.76982294 0.0033068607
119 0.71684588 0.10996776
120 0.60313631 0.086214298
121 0.78554595 0.02776871
122 0.76863951 0.057603653
123 0.61124694 0.019428387
124 0.8312552 0.1216134
126 0.6844627 0.060435105
128 0.85689803 0.082972988
130 0.77220077 0.047345746
132 0.81632653 0.089296127
133 0.71581961 0.05175217
134 0.7980846 0.18343844
135 0.79176564 0.080242281
136 0.89766607 0.12006485
138 0.82236842 0.10076718
140 0.70422535 0.035409641
143 0.82236842 0.2191179
144 0.87336245 0.02006064
146 0.75987842 0.038224887
147 0.67750678 0.035022877
148 0.70972321 0.076059762
149 0.74349442 0.027252249
150 0.66050198 0.039743547
151 0.71326676 0.048941699
152 0.59844405 0.050855209
153 0.61766522 0.066764308
154 0.80256822 0.043864282
155 0.64850843 0.037430123
156 0.74074074 0.053497942
157 0.74349442 0.094526057
158 0.83194676 0.040697562
159 0.83822297 0.15949423
160 0.73691968 0.081457591
162 0.92936803 0.025911748
163 0.75642965 0.12244777
164 0.82644628 0.079912574
166 0.63211125 0.020138058
170 0.53504548 0.016489363
173 0.74019245 0.048761753
175 0.88731145 0.056529691
178 0.57110223 0.041422035
179 0.60569352 0.079976491
181 0.82440231 0.095829122
182 0.82850041 0.082369552
184 0.93283582 0.12182557
185 0.58616647 0.056692537
186 0.67567568 0.090850986
187 0.65274151 0.15381181
197 0.75815011 0.10691124
198 0.59880239 0.051274696
199 1.2536041 0.1618669
200 0.84388186 0.11322972
201 0.75930144 0.22888586
202 1.0232273 0.13610922
203 0.79428118 0.093370623
205 0.67842605 0.025314405
206 0.84961767 0.061718191
207 0.71428571 0.022806122
208 0.76277651 0.14371152
209 0.88261253 0.066838619
210 0.78186083 0.02500243
211 0.77399381 0.028156122
212 0.74404762 0.038198873
213 0.66979236 0.051142887
214 0.78926598 0.05955314
215 0.665336 0.031164108
217 0.75075075 0.055573592
218 0.82372323 0.035825854
219 0.74850299 0.028629119
220 0.7390983 0.067737021
223 0.68587106 0.061624903
224 1.2650221 0.098257254
226 0.62932662 0.054259123
227 0.73206442 0.062166525
228 0.97751711 0.066218901
&
@target G1.S1
@type xydy
90 0.92081031 0.040953166
91 0.81499593 0.042842084
94 0.69300069 0.029247223
95 0.66181337 0.022644442
96 0.58275058 0.030767601
98 0.76745971 0.036340955
99 0.62189055 0.066520631
100 0.65274151 0.10140501
101 0.6844627 0.025298416
102 0.70972321 0.03082687
104 0.62266501 0.050790234
105 0.74019245 0.017094008
106 0.71581961 0.029821547
107 0.67980965 0.045705761
111 0.65231572 0.023743782
112 0.61690315 0.037752494
113 0.67704807 0.035571381
114 0.691085 0.016238348
115 0.67430883 0.050470857
118 0.66050198 0.038871021
119 0.58173357 0.046024296
120 0.59417707 0.046602123
121 0.66225166 0.048682075
122 0.60679612 0.035273706
123 0.56625142 0.067655181
124 0.6443299 0.054386093
126 0.61881188 0.050163587
128 0.64641241 0.10989429
130 0.65061809 0.039240271
132 0.67888663 0.064985074
133 0.61312079 0.029396717
134 0.54824561 0.053201466
135 0.62932662 0.064952527
136 0.50377834 0.056595753
138 0.68870523 0.064506826
140 0.70372977 0.035458868
143 0.78988942 0.15410955
144 0.81833061 0.062211877
146 0.59241706 0.061066688
147 0.59772863 0.037871629
148 0.63011972 0.055587121
149 0.64850843 0.032425422
150 0.61728395 0.064776711
151 0.57971015 0.042007981
152 0.5574136 0.062763404
153 0.60459492 0.020433408
154 0.69252078 0.024123127
155 0.66137566 0.071299096
156 0.61728395 0.045343698
157 0.66357001 0.064287472
158 0.60240964 0.04427348
159 0.65189048 0.076068055
160 0.62539087 0.04497808
162 0.67888663 0.066367735
163 0.63091483 0.04975669
164 0.66137566 0.13734918
166 0.63451777 0.041469118
170 0.48262548 0.037268377
173 0.62227754 0.054986565
175 0.72463768 0.037964713
178 0.59241706 0.01144123
179 0.59701493 0.034252617
181 0.68073519 0.061168853
182 0.64641241 0.061841653
183 0.58105753 0.064486919
184 0.74460164 0.045019846
185 0.67430883 0.036148046
186 0.6127451 0.043928417
187 0.60716454 0.067462727
197 0.84745763 0.061404769
198 0.55772448 0.056301245
199 0.62656642 0.033291248
200 0.64557779 0.067516851
201 0.63091483 0.0565236
202 1.0314595 0.092028105
203 0.68917988 0.049871735
205 0.67750678 0.045442528
206 0.71479628 0.052626174
207 0.63411541 0.028308006
208 0.60532688 0.027041842
209 0.8361204 0.058724175
210 0.67159167 0.063595988
211 0.6281407 0.056422186
212 0.62189055 0.042542264
213 0.63291139 0.043262298
214 0.68823125 0.039219234
215 0.59311981 0.0633224
217 0.61728395 0.068968145
218 0.66979236 0.023911543
219 0.67567568 0.035381665
220 0.63371356 0.039597058
223 0.58651026 0.020433261
224 0.48590865 0.038249369
226 0.625 0.041796875
227 0.6127451 0.055943027
228 0.86655113 0.031613347
&
@target G2.S0
@type xydy
1 5.8038305 0.95663835
2 2.7457441 1.1459448
3 2.9498525 1.6620113
4 2.5608195 0.95743826
5 2.5316456 1.7369011
6 3.029385 1.1930326
7 5.0530571 1.432423
8 7.057163 0.53787834
9 2.891009 1.119963
10 4.7370914 0.54529286
11 7.057163 0.71219076
12 3.9169604 1.0064732
13 4.1425021 1.2098028
14 5.1150895 0.80062271
15 2.1285654 1.0284894
16 5.1546392 1.1425231
17 4.8851978 1.3364489
18 4.5892611 4.043773
19 5.7012543 0.29968965
20 2.1263024 0.60131451
21 4.4782803 0.95461775
22 3.170577 0.37093942
23 4.6253469 0.87928658
24 5.0175615 1.0397656
25 4.99002 0.60258724
26 1.7901898 1.0383485
27 2.3223409 0.5608998
28 40.355125 5.3090278
29 4.3859649 0.75215451
30 4.5310376 0.59743178
31 4.7236656 0.49981157
32 2.088991 0.9251433
33 5.1255766 1.5132405
34 5.005005 0.78657236
35 20.028039 5.3349273
36 4.4228218 1.3008299
37 7.8247261 0.75920661
38 16.592003 0.87543668
39 5.9311981 0.6015628
40 1.7636684 1.5272684
41 5.5370986 0.6591784
42 5.3619303 1.7652682
43 5.2576235 0.72700052
44 4.9091802 0.87724182
45 5.0761421 1.3321652
46 2.4563989 1.4602028
47 5.7372347 2.0210339
48 2.7525461 0.89402819
49 9.0415913 0.79788365
50 7.9239303 0.86648366
&
@target G2.S1
@type xydy
1 6.5359477 1.1534025
2 3.0497103 1.0695843
3 2.6392188 1.6229559
4 2.6007802 0.77786665
5 2.6737968 1.2010638
6 3.0807147 0.85891769
7 5.6657224 1.0336332
8 7.9051383 1.3748067
9 3.0978934 1.3531691
10 4.9236829 1.2533452
11 7.7399381 1.5755447
12 4.1203131 1.4583226
13 3.8138825 1.5709356
14 5.4854635 1.0140434
15 2.354049 1.5017591
16 6.1538462 0.54911243
17 6.0313631 0.76028642
18 5.3705693 0.7960672
19 6.4516129 0.86576483
20 2.2026432 0.87814629
21 5.0709939 1.9543384
22 3.2041012 1.2319518
23 5.1255766 0.57009233
24 5.5555556 0.75925926
25 6.43915 0.79608294
26 2.0165356 1.0532017
27 2.3912004 0.640398
28 18.639329 1.9768459
29 4.8590865 1.3953936
30 5.0838841 1.1734028
31 5.7405281 0.42180689
32 2.9282577 1.3805256
33 5.4495913 0.6563268
34 5.8962264 0.37546725
35 14.63486 1.2722241
36 4.7036689 0.84294348
37 8.445946 1.1342106
38 24.248303 0.89960968
39 7.0422535 0.60999802
40 1.9391119 0.89867702
41 5.790388 0.90862486
42 5.4406964 1.1899673
43 5.1334702 0.80638701
44 5.1626226 0.99414467
45 4.7192072 1.3562988
46 2.558199 0.95547981
47 6.1050061 1.5467506
48 2.688172 1.156203
49 5.4764513 1.0646989
50 4.7824008 0.65869508
&
@target G3.S0
@type xydy
90 12.613522 0.52344206
91 13.585111 1.0611926
94 17.448962 2.7432411
95 21.281124 0.95106107
96 19.592477 2.0882263
98 11.70549 0.600141
99 16.931934 0.61925121
100 21.593608 1.305595
101 16.823688 0.5292782
102 20.173492 1.7214822
104 19.89258 1.503716
105 22.246941 4.0435486
106 27.322404 0.81370002
107 23.501763 5.5233285
111 19.349845 0.66271722
112 20.454081 1.0082703
113 19.05851 0.49398843
114 21.68727 0.48915117
115 20.529665 1.6563659
118 20.279862 1.0035056
119 21.057065 1.1838779
120 20.622809 1.0547446
121 16.986581 0.47321203
122 12.226433 1.4544956
123 27.995521 1.2775112
124 32.010243 5.9942357
126 17.793594 0.55723712
128 20.445717 3.8374909
130 22.011886 1.6570692
132 16.436555 3.1608759
133 21.659086 0.75058561
134 24.789291 4.0803394
135 20.618557 0.70145605
136 15.257858 1.6249595
138 17.749379 0.75294667
140 14.613474 0.82004587
143 17.427675 3.8876654
144 15.316281 1.0321893
146 22.296544 1.0439853
147 17.59634 0.97533822
148 18.775817 0.27462188
149 20.627063 1.7019029
150 20.429009 0.80547472
151 17.988847 2.5984969
152 21.155067 1.5171499
153 24.254184 1.0588778
154 25.477707 1.8824293
155 26.260504 2.7032872
156 18.416206 0.90554826
157 21.682567 2.3365646
158 22.276676 1.7964261
159 20.639835 0.8562656
160 20.614306 0.4589456
162 20.100502 1.1474458
163 15.365704 4.6984866
164 21.159543 6.4920307
166 15.701052 0.7962694
170 18.439978 0.52365049
173 22.691173 1.6167525
175 21.308332 0.62658209
178 31.065548 0.98436966
179 16.520733 1.1763483
181 22.075055 2.660702
182 21.105952 1.6259334
184 45.829514 16.046631
185 24.265955 2.4436718
186 28.066236 2.6861035
187 19.872814 1.2716705
197 39.215686 10.042291
198 20.466639 2.035773
199 64.020487 9.1399286
200 22.075055 4.9705422
201 22.451729 4.5014355
202 8.1766149 0.74211304
203 21.762786 1.3971756
205 24.758604 1.0175608
206 22.558087 0.88542909
207 20.738283 1.6557941
208 21.491511 1.0392413
209 13.681762 0.72255578
210 21.008403 0.4987289
211 18.535681 0.87610727
212 17.975912 1.2634517
213 17.385257 1.2120112
214 19.638649 1.1647431
215 13.702384 0.89747049
217 21.199915 0.84943481
218 18.539117 0.92454999
219 16.8976 1.2905906
220 19.940179 0.96221803
223 16.972166 0.71437493
224 21.413276 1.4993879
226 18.925057 0.7234787
227 22.58866 3.1686375
228 17.695983 2.6899397
&
@target G3.S1
@type xydy
90 14.312294 0.42607088
91 15.163002 0.44143995
94 21.331058 0.98738046
95 22.68088 0.73562392
96 21.949078 0.66964922
98 5.9276823 0.27863972
99 20.929259 0.75779862
100 22.542831 2.0123898
101 20.210186 1.004791
102 24.467825 0.61064794
104 22.956841 0.93808947
105 26.29503 1.1616001
106 21.468441 0.99092205
107 27.137042 0.88370286
111 24.826216 0.25269982
112 25.348542 0.31163607
113 25.075226 0.20937939
114 22.57846 0.84624619
115 26.336581 1.8103365
118 25.93361 0.54073191
119 23.529412 0.48387543
120 23.607177 0.66318556
121 22.815423 0.35709287
122 20.056157 0.32743105
123 25.940337 0.60762969
124 31.918289 0.73351957
126 23.212628 0.46123513
128 24.032684 1.5536631
130 26.504108 1.2012198
132 23.724792 0.86118464
133 23.612751 1.4719637
134 26.652452 0.78138852
135 22.872827 0.8579926
136 22.815423 0.21498448
138 24.009604 0.6398718
140 17.40644 0.56052071
143 18.597731 2.0856299
144 17.519271 0.81335089
146 23.562677 0.53576774
147 23.54049 0.67606868
148 25.081515 0.64795486
149 25.043827 0.72127224
150 25.056377 0.72827354
151 23.185718 1.075155
152 25.85984 0.97634771
153 26.968716 1.4909889
154 29.171529 0.79396255
155 32.754667 0.73598762
156 21.781747 0.94414455
157 24.789291 0.95248887
158 26.014568 0.75120111
159 21.440823 0.82747603
160 25.169897 1.4064226
162 21.877051 0.68440566
163 22.763487 0.70471985
164 22.21235 2.8567194
166 19.813751 1.1541991
170 21.753317 1.3391753
173 27.555801 0.73426451
175 24.17795 0.28702547
177 30.248034 3.4218889
178 23.218017 1.1644049
179 24.248303 0.45627262
181 26.469031 0.7356401
182 25.967281 0.97773456
184 30.120482 2.8850341
185 26.469031 0.60322488
186 26.780932 0.76025142
187 24.166264 0.64240914
197 29.027576 0.51482871
198 27.337343 2.4886099
199 80.71025 8.3381049
200 26.497085 1.0601642
201 23.651845 2.6124436
202 8.6355786 0.72485167
203 23.419204 0.53145687
205 22.799818 1.7674277
206 25.182574 0.47435319
207 24.003841 0.96798973
208 26.021337 0.98858061
209 35.701535 10.107575
210 26.874496 0.57706859
211 25.252525 0.98841955
212 21.51463 1.2729181
213 20.986359 1.4093672
214 23.590469 0.6789425
215 20.312817 0.5982853
217 24.9066 0.23200669
218 22.50225 0.45723519
219 21.734406 0.84556805
220 23.764259 0.46591049
223 22.583559 0.50593701
224 22.376371 0.88624247
226 21.303792 0.40710485
227 27.586207 2.572176
228 19.249278 0.54839137
&
@target G4.S0
@type bar
1 1.16193
2 0.39439
3 -0.15009
4 0.15562
5 0.1396
6 0.07245
7 0.98115
8 0.75358
9 0.21825
10 0.28937
11 0.8208
12 0.32787
13 -0.30052
14 0.58287
15 0.33907
16 0.93103
17 1.15888
18 1.75288
19 0.87432
20 0.10865
21 0.67773
22 0.00573
23 0.78568
24 0.29895
25 1.68576
26 0.20061
27 0.08844
29 0.4631
30 0.66891
31 0.93096
32 0.8359
33 0.75727
34 0.82484
36 0.4549
37 0.794
39 0.99323
40 0.24048
41 0.49958
42 0.69514
43 -0.0473
44 0.36837
45 -0.32072
46 0.21077
47 0.51663
48 0.04587
49 -4.7247
50 -4.49348
&
@target G4.S1
@type xydy
1 4.63088 0.0649672
2 2.243 0.199926
3 2.46785 0.41077
4 1.97286 0.139395
5 2.10532 0.497673
6 2.56649 0.199858
7 3.53613 0.143612
8 6.37685 0.0358949
9 2.46112 0.186084
10 3.92136 0.0423766
11 6.09174 0.033575
12 2.95025 0.100562
13 3.70174 0.158384
14 4.02711 0.0515431
15 2.11856 0.249434
16 4.14897 0.102263
17 3.69516 0.138695
18 2.7251 1.11354
19 4.24116 0.00958969
20 1.73761 0.0706149
21 3.5459 0.0826089
22 2.54153 0.0183251
23 3.7197 0.0730619
24 3.80883 0.0847545
25 3.84032 0.0309382
26 1.459 0.24605
27 1.99071 0.0588044
29 3.275 0.0493799
30 3.43226 0.0310198
31 3.67926 0.0209241
32 1.7723 0.174552
33 4.09995 0.179206
34 3.62563 0.0459687
36 3.64529 0.162245
37 6.35211 0.0382803
39 4.41874 0.0306454
40 1.56755 0.588098
41 4.17442 0.0325217
42 3.83914 0.214694
43 4.28601 0.0415798
44 4.44526 0.0798724
45 4.60812 0.160864
46 2.41906 0.439882
47 4.79289 0.304239
48 2.54418 0.135621
49 9.81013 0.092347
50 9.06498 0.0643709
&
@target G4.S2
@type xydy
1 5.79281 0.101394
2 2.63739 0.167931
3 2.31776 0.441112
4 2.12848 0.0991735
5 2.24492 0.239329
6 2.63894 0.106588
7 4.51728 0.0790906
8 7.13043 0.111342
9 2.67937 0.261863
10 4.21073 0.143852
11 6.91254 0.153242
12 3.27812 0.20632
13 3.40122 0.295138
14 4.60998 0.0837841
15 2.45763 0.507698
16 5.08 0.0280424
17 4.85404 0.0439194
18 4.47798 0.0556865
19 5.11548 0.0493873
20 1.84626 0.150403
21 4.22363 0.316371
22 2.54726 0.191657
23 4.50538 0.0301376
24 4.10778 0.0452761
25 5.52608 0.0537882
26 1.65961 0.228747
27 2.07915 0.0769084
29 3.7381 0.159497
30 4.10117 0.111728
31 4.61022 0.0166014
32 2.6082 0.298118
33 4.85722 0.0409318
34 4.45047 0.00996181
36 4.10019 0.0699448
37 7.14611 0.0983247
39 5.41197 0.0253837
40 1.80803 0.196072
41 4.674 0.0649711
42 4.53428 0.110939
43 4.23871 0.0523886
44 4.81363 0.144288
45 4.2874 0.19195
46 2.62983 0.197149
47 5.30952 0.178802
48 2.59005 0.2487
49 5.08543 0.101946
50 4.5715 0.0502827
&
@target G5.S0
@type bar
90 3.4178
91 4.7482
94 7.2072
95 8.0099
96 8.3934
98 -10.1154
99 11.2871
100 1.1735
101 7.4544
102 9.3794
104 11.3067
105 18.0051
106 -9.5168
107 9.5778
111 11.8202
112 9.8566
113 12.7556
114 7.8174
115 12.9845
118 12.92
119 11.0725
120 5.5383
121 12.8274
122 17.1459
123 0.0099
124 11.0289
126 11.5152
128 13.3184
130 12.2314
132 14.8118
133 8.2547
134 17.5531
135 10.3037
136 28.2913
138 13.2787
140 3.9835
143 2.3526
144 3.8714
146 10.4315
147 13.411
148 13.3493
149 10.8742
150 9.6618
151 14.775
152 11.0425
153 5.3388
154 10.3785
155 9.0314
156 10.4245
157 8.1944
158 16.4076
159 8.2669
160 12.2731
162 10.5968
163 15.7666
164 7.9821
166 6.3874
170 10.6086
173 13.6264
175 9.3511
178 -15.5056
179 8.3451
181 14.1706
182 19.2148
184 -8.6774
185 -2.1441
186 2.1685
187 9.3566
197 -17.473
198 14.8366
200 14.8851
201 7.9193
202 0.38118
203 6.582
205 -2.8417
206 8.6795
207 8.8205
208 14.8118
209 27.1976
210 13.1464
211 16.2539
212 10.4359
213 7.2022
214 9.3948
215 13.6527
217 12.1104
218 11.0894
219 9.5917
220 10.5209
223 13.7596
224 29.1234
226 4.0142
227 14.1646
228 4.1107
&
@target G5.S1
@type xydy
90 12.1254 0.0220689
91 13.8568 0.0582653
94 23.5735 0.384321
95 26.2609 0.0624321
96 29.2712 0.259114
98 17.8392 0.313875
99 22.3671 0.0302836
100 33.3621 0.337721
101 22.0727 0.052162
102 25.0958 0.154879
104 25.562 0.126484
105 17.5195 0.848751
106 39.5082 0.051759
107 30.3408 0.940182
111 26.2384 0.0219827
112 31.2334 0.229234
113 24.2805 0.0376552
114 24.8536 0.0174539
115 26.0727 0.157039
118 26.3435 0.0324948
119 29.3746 0.392064
120 34.1926 0.394045
121 21.6239 0.0219013
122 15.9066 0.157225
123 45.8007 0.070822
124 38.5083 1.08729
126 25.9964 0.114084
128 23.8602 0.53213
130 28.5054 0.134352
132 20.1348 0.492778
133 30.2577 0.097247
134 31.061 1.24125
135 26.0412 0.148805
136 16.9973 0.248431
138 21.5832 0.181449
140 20.7511 0.0589044
143 21.1921 1.27954
144 17.5371 0.0444499
146 29.3423 0.0692896
147 25.9722 0.0745994
148 26.4551 0.154749
149 27.7434 0.11307
150 30.9295 0.0800333
151 25.2204 0.322494
152 35.3501 0.218545
153 39.2675 0.266818
154 31.7452 0.134063
155 40.4937 0.282001
156 24.8619 0.0948961
157 29.1631 0.405026
158 26.7766 0.119103
159 24.6233 0.466936
160 27.9736 0.177832
162 21.6281 0.0436467
163 20.3135 1.2158
164 25.603 1.32476
166 24.8391 0.0445477
170 34.4643 0.0302633
173 30.6558 0.144334
175 24.0145 0.0591179
178 54.3958 0.170385
179 27.2757 0.306919
181 26.777 0.375405
182 25.4749 0.201494
184 49.1292 3.43049
185 41.3977 0.403535
186 41.538 0.565726
187 30.4452 0.907583
197 51.7255 2.21027
198 34.1793 0.294389
200 26.1589 0.8986
201 29.5689 1.93773
202 7.99101 0.10361
203 27.3993 0.245779
205 36.4942 0.0562274
206 26.5509 0.090506
207 29.0336 0.107341
208 28.1754 0.533008
209 15.5014 0.0660657
210 26.8697 0.0213099
211 23.9481 0.0425966
212 24.1596 0.0915145
213 25.9562 0.138742
214 24.8822 0.114592
215 20.5947 0.0667665
217 28.2383 0.100034
218 22.5065 0.049274
219 22.5752 0.082359
220 26.9791 0.144715
223 24.7454 0.121803
224 16.9272 0.0925578
226 30.0719 0.133744
227 30.8561 0.414838
228 18.103 0.250686
&
@target G5.S2
@type xydy
90 15.5432 0.0222599
91 18.605 0.0335902
94 30.7807 0.0603882
95 34.2708 0.0380862
96 37.6646 0.0700252
98 7.72377 0.0171925
99 33.6542 0.214589
100 34.5356 0.554356
101 29.5271 0.056661
102 34.4752 0.0432571
104 36.8687 0.153435
105 35.5246 0.0441361
106 29.9914 0.0579748
107 39.9186 0.111388
111 38.0586 0.0271835
112 41.09 0.0800472
113 37.0361 0.0524073
114 32.671 0.0319665
115 39.0572 0.201676
118 39.2635 0.0765276
119 40.4471 0.135138
120 39.7309 0.137879
121 34.4513 0.0973021
122 33.0525 0.0602507
123 45.8106 0.339547
124 49.5372 0.189547
126 37.5116 0.130658
128 37.1786 0.614962
130 40.7368 0.11593
132 34.9466 0.183129
133 38.5124 0.119096
134 48.6141 0.249784
135 36.3449 0.219148
136 45.2886 0.287801
138 34.8619 0.165301
140 24.7346 0.0442231
143 23.5447 0.596169
144 21.4085 0.084937
146 39.7738 0.221592
147 39.3832 0.0952916
148 39.8044 0.168165
149 38.6176 0.0642879
150 40.5913 0.240642
151 39.9954 0.148009
152 46.3926 0.327153
153 44.6063 0.0936454
154 42.1237 0.0411582
155 49.5251 0.300286
156 35.2864 0.12835
157 37.3575 0.202895
158 43.1842 0.134631
159 32.8902 0.248414
160 40.2467 0.166918
162 32.2249 0.169755
163 36.0801 0.129492
164 33.5851 1.00198
166 31.2265 0.11967
170 45.0729 0.219794
173 44.2822 0.188601
175 33.3656 0.0481428
178 38.8902 0.112914
179 35.6208 0.150112
181 40.9476 0.203202
182 44.6897 0.3069
184 40.4518 0.259499
185 39.2536 0.0665966
186 43.7065 0.129928
187 39.8018 0.259753
197 34.2525 0.095302
198 49.0159 0.452848
200 41.044 0.257317
201 37.4882 0.379127
202 8.37219 0.0628165
203 33.9813 0.0977219
205 33.6525 0.176811
206 35.2304 0.101733
207 37.8541 0.0684989
208 42.9872 0.0739169
209 42.699 1.81654
210 40.0161 0.188638
211 40.202 0.192978
212 34.5955 0.141499
213 33.1584 0.152235
214 34.277 0.0698506
215 34.2474 0.210032
217 40.3487 0.253592
218 33.5959 0.0283443
219 32.1669 0.0684455
220 37.5 0.0804121
223 38.505 0.03303
224 46.0506 0.178792
226 34.0861 0.0824446
227 45.0207 0.383339
228 22.2137 0.0237968
&
