# Supplementary material for: Evolution of intrinsically disordered regions in vertebrate galectins for phase separation
Source: EMBO Rep. 2026 Feb 2;27(5):1254–69. doi: 10.1038/s44319-026-00692-w (PMC12979664; doi:10.1038/s44319-026-00692-w)
Supplement: Supplementary file 10 — Source data Fig. 4 [file 44319_2026_692_MOESM10_ESM.zip › FIG_4/4F/zfGAL3_WY/T1_fGAL3_WY_40uM/ANA/40_crd_r1_out.dat]

 9.00000000e+01 1.04025798e+00 4.55579539e-02
 9.10000000e+01 9.80392157e-01 4.70972703e-02
 9.40000000e+01 7.40192450e-01 6.57461836e-02
 9.50000000e+01 8.10372771e-01 4.25544211e-02
 9.60000000e+01 6.69344043e-01 5.33145523e-02
 9.80000000e+01 6.56167979e-01 1.18403015e-01
 9.90000000e+01 7.57002271e-01 2.80222642e-02
 1.00000000e+02 6.47249191e-01 8.33673715e-02
 1.01000000e+02 7.62195122e-01 4.65915006e-02
 1.02000000e+02 8.03858521e-01 5.71876842e-02
 1.04000000e+02 7.78210117e-01 5.03262729e-02
 1.05000000e+02 1.26984127e+00 3.20886873e-01
 1.06000000e+02 6.91562932e-01 2.87912092e-02
 1.07000000e+02 7.74593338e-01 6.35994530e-02
 1.11000000e+02 7.37463127e-01 1.65330966e-02
 1.12000000e+02 6.54878847e-01 7.24784055e-02
 1.13000000e+02 7.84929356e-01 3.86919651e-02
 1.14000000e+02 8.72600349e-01 2.61170960e-02
 1.15000000e+02 7.87401575e-01 5.85901172e-02
 1.18000000e+02 7.69822941e-01 3.30686067e-03
 1.19000000e+02 7.16845878e-01 1.09967755e-01
 1.20000000e+02 6.03136309e-01 8.62142975e-02
 1.21000000e+02 7.85545954e-01 2.77687101e-02
 1.22000000e+02 7.68639508e-01 5.76036526e-02
 1.23000000e+02 6.11246944e-01 1.94283870e-02
 1.24000000e+02 8.31255195e-01 1.21613395e-01
 1.26000000e+02 6.84462697e-01 6.04351046e-02
 1.28000000e+02 8.56898029e-01 8.29729883e-02
 1.30000000e+02 7.72200772e-01 4.73457462e-02
 1.32000000e+02 8.16326531e-01 8.92961266e-02
 1.33000000e+02 7.15819613e-01 5.17521696e-02
 1.34000000e+02 7.98084597e-01 1.83438439e-01
 1.35000000e+02 7.91765637e-01 8.02422815e-02
 1.36000000e+02 8.97666068e-01 1.20064851e-01
 1.38000000e+02 8.22368421e-01 1.00767183e-01
 1.40000000e+02 7.04225352e-01 3.54096409e-02
 1.41000000e+02 8.23723229e-01 8.95646345e-02
 1.43000000e+02 8.22368421e-01 2.19117902e-01
 1.44000000e+02 8.73362445e-01 2.00606396e-02
 1.46000000e+02 7.59878419e-01 3.82248871e-02
 1.47000000e+02 6.77506775e-01 3.50228773e-02
 1.48000000e+02 7.09723208e-01 7.60597618e-02
 1.49000000e+02 7.43494424e-01 2.72522491e-02
 1.50000000e+02 6.60501982e-01 3.97435472e-02
 1.51000000e+02 7.13266762e-01 4.89416993e-02
 1.52000000e+02 5.98444045e-01 5.08552091e-02
 1.53000000e+02 6.17665225e-01 6.67643079e-02
 1.54000000e+02 8.02568218e-01 4.38642822e-02
 1.55000000e+02 6.48508431e-01 3.74301234e-02
 1.56000000e+02 7.40740741e-01 5.34979424e-02
 1.57000000e+02 7.43494424e-01 9.45260569e-02
 1.58000000e+02 8.31946755e-01 4.06975617e-02
 1.59000000e+02 8.38222967e-01 1.59494228e-01
 1.60000000e+02 7.36919676e-01 8.14575913e-02
 1.62000000e+02 9.29368030e-01 2.59117480e-02
 1.63000000e+02 7.56429652e-01 1.22447765e-01
 1.64000000e+02 8.26446281e-01 7.99125743e-02
 1.66000000e+02 6.32111252e-01 2.01380576e-02
 1.70000000e+02 5.35045479e-01 1.64893631e-02
 1.73000000e+02 7.40192450e-01 4.87617528e-02
 1.75000000e+02 8.87311446e-01 5.65296911e-02
 1.78000000e+02 5.71102227e-01 4.14220348e-02
 1.79000000e+02 6.05693519e-01 7.99764913e-02
 1.81000000e+02 8.24402308e-01 9.58291224e-02
 1.82000000e+02 8.28500414e-01 8.23695524e-02
 1.83000000e+02 6.64010624e-01 1.34918493e-01
 1.84000000e+02 9.32835821e-01 1.21825574e-01
 1.85000000e+02 5.86166471e-01 5.66925368e-02
 1.86000000e+02 6.75675676e-01 9.08509861e-02
 1.87000000e+02 6.52741514e-01 1.53811806e-01
 1.96000000e+02 7.29927007e-01 3.52709255e-01
 1.97000000e+02 7.58150114e-01 1.06911237e-01
 1.98000000e+02 5.98802395e-01 5.12746961e-02
 1.99000000e+02 1.25360411e+00 1.61866897e-01
 2.00000000e+02 8.43881857e-01 1.13229717e-01
 2.01000000e+02 7.59301443e-01 2.28885856e-01
 2.02000000e+02 1.02322726e+00 1.36109223e-01
 2.03000000e+02 7.94281176e-01 9.33706227e-02
 2.05000000e+02 6.78426052e-01 2.53144049e-02
 2.06000000e+02 8.49617672e-01 6.17181911e-02
 2.07000000e+02 7.14285714e-01 2.28061224e-02
 2.08000000e+02 7.62776506e-01 1.43711516e-01
 2.09000000e+02 8.82612533e-01 6.68386190e-02
 2.10000000e+02 7.81860829e-01 2.50024299e-02
 2.11000000e+02 7.73993808e-01 2.81561215e-02
 2.12000000e+02 7.44047619e-01 3.81988733e-02
 2.13000000e+02 6.69792364e-01 5.11428865e-02
 2.14000000e+02 7.89265983e-01 5.95531397e-02
 2.15000000e+02 6.65335995e-01 3.11641078e-02
 2.17000000e+02 7.50750751e-01 5.55735916e-02
 2.18000000e+02 8.23723229e-01 3.58258538e-02
 2.19000000e+02 7.48502994e-01 2.86291190e-02
 2.20000000e+02 7.39098300e-01 6.77370208e-02
 2.23000000e+02 6.85871056e-01 6.16249029e-02
 2.24000000e+02 1.26502214e+00 9.82572540e-02
 2.26000000e+02 6.29326621e-01 5.42591234e-02
 2.27000000e+02 7.32064422e-01 6.21665248e-02
 2.28000000e+02 9.77517107e-01 6.62189008e-02
