# Supplementary material for: Evolution of intrinsically disordered regions in vertebrate galectins for phase separation
Source: EMBO Rep. 2026 Feb 2;27(5):1254–69. doi: 10.1038/s44319-026-00692-w (PMC12979664; doi:10.1038/s44319-026-00692-w)
Supplement: Supplementary file 10 — Source data Fig. 4 [file 44319_2026_692_MOESM10_ESM.zip › FIG_4/4F/zfGAL3_WY/T1_fGAL3_WY_40uM/ANA/40_crd_T1.dat]

90 0.9613 0.0421	1.691e+06 1.652e+06 1.426e+06 1.196e+06 9.58e+05 6.331e+05
91	1.02 0.049	1.303e+06 1.246e+06 1.176e+06 9.4e+05 7.392e+05 5.292e+05
94	1.351 0.12	1.476e+06 1.304e+06 1.37e+06 1.033e+06 9.39e+05 7.702e+05
95	1.234 0.0648	2.499e+06 2.241e+06 2.217e+06 1.729e+06 1.482e+06 1.257e+06
96	1.494 0.119	1.724e+06 1.699e+06 1.456e+06 1.369e+06 1.203e+06 9.247e+05
98	1.524 0.275	2.001e+06 1.982e+06 1.939e+06 1.773e+06 1.306e+06 1.135e+06
99	1.321 0.0489	2.145e+06 2.062e+06 1.915e+06 1.63e+06 1.32e+06 1.135e+06
100	1.545 0.199	1.256e+06 1.259e+06 1.149e+06 1.015e+06 7.793e+05 7.747e+05
101	1.312 0.0802	1.983e+06 1.813e+06 1.703e+06 1.553e+06 1.214e+06 9.858e+05
102	1.244 0.0885	2.014e+06 2.049e+06 1.917e+06 1.521e+06 1.279e+06 1.025e+06
104	1.285 0.0831	1.777e+06 1.648e+06 1.486e+06 1.26e+06 1.029e+06 9.535e+05
105 0.7875 0.199	5.748e+05 5.287e+05 3.476e+05 4.391e+05 2.185e+05 1.852e+05
106	1.446 0.0602	1.651e+06 1.605e+06 1.436e+06 1.274e+06 1.102e+06 8.974e+05
107	1.291 0.106	9.201e+05 9.321e+05 8.877e+05 6.922e+05 5.944e+05 4.835e+05
111	1.356 0.0304	1.821e+06 1.689e+06 1.547e+06 1.394e+06 1.143e+06 9.388e+05
112	1.527 0.169	1.62e+06 1.473e+06 1.421e+06 1.298e+06 9.595e+05 9.508e+05
113	1.274 0.0628	1.953e+06 1.749e+06 1.621e+06 1.436e+06 1.216e+06 9.353e+05
114	1.146 0.0343	1.55e+06 1.398e+06 1.294e+06 1.132e+06 8.736e+05 7.141e+05
115	1.27 0.0945	1.84e+06 1.949e+06 1.668e+06 1.4e+06 1.251e+06 9.206e+05
118	1.299 0.00558	3.776e+06 3.485e+06 3.223e+06 2.757e+06 2.389e+06 1.882e+06
119	1.395 0.214	1.404e+06 1.321e+06 1.178e+06 1.002e+06 1.022e+06 6.822e+05
120	1.658 0.237	2.191e+06 2.068e+06 2.043e+06 1.913e+06 1.38e+06 1.329e+06
121	1.273 0.045	2.93e+06 2.753e+06 2.58e+06 2.092e+06 1.813e+06 1.499e+06
122	1.301 0.0975	2.118e+06 2.092e+06 1.973e+06 1.667e+06 1.334e+06 1.092e+06
123	1.636 0.052	1.483e+06 1.551e+06 1.328e+06 1.18e+06 1.057e+06 8.985e+05
124	1.203 0.176	7.653e+05 6.452e+05 6.899e+05 5.352e+05 3.331e+05 4.411e+05
126	1.461 0.129	2.309e+06 2.364e+06 2.112e+06 1.837e+06 1.57e+06 1.293e+06
128	1.167 0.113	1.268e+06 1.133e+06 1.181e+06 8.819e+05 7.315e+05 6.105e+05
130	1.295 0.0794	2.317e+06 2.116e+06 2.072e+06 1.745e+06 1.435e+06 1.154e+06
132	1.225 0.134	1.144e+06 9.787e+05 9.683e+05 7.561e+05 6.674e+05 5.686e+05
133	1.397 0.101	2.721e+06 2.726e+06 2.466e+06 2.088e+06 1.79e+06 1.492e+06
134	1.253 0.288	1.021e+06 9.243e+05 9.054e+05 6.473e+05 4.881e+05 6.289e+05
135	1.263 0.128	1.804e+06 1.467e+06 1.431e+06 1.301e+06 1.028e+06 8.644e+05
136	1.114 0.149	1.208e+06 1.094e+06 1.073e+06 7.392e+05 6.789e+05 5.999e+05
138	1.216 0.149	1.637e+06 1.55e+06 1.553e+06 1.22e+06 1.065e+06 7.511e+05
140	1.42 0.0714	2.496e+06 2.346e+06 2.291e+06 1.947e+06 1.592e+06 1.355e+06
141	1.214 0.132	5.297e+05 4.574e+05 6.257e+05 4.208e+05 3.526e+05	2.21e+05
143	1.216 0.324	6.53e+05 5.69e+05 6.491e+05 5.524e+05 3.333e+05 3.228e+05
144	1.145 0.0263	3.684e+06 3.492e+06 3.237e+06 2.637e+06 2.188e+06 1.713e+06
146	1.316 0.0662	2.594e+06 2.35e+06 2.207e+06 1.936e+06 1.53e+06 1.355e+06
147	1.476 0.0763	1.458e+06 1.416e+06 1.266e+06 1.089e+06 9.932e+05 8.061e+05
148	1.409 0.151	1.645e+06 1.457e+06 1.422e+06 1.268e+06 9.499e+05 9.106e+05
149	1.345 0.0493	1.388e+06 1.337e+06 1.257e+06 1.004e+06 9.414e+05	7.11e+05
150	1.514 0.0911	1.53e+06 1.44e+06 1.404e+06 1.194e+06 9.908e+05 8.754e+05
151	1.402 0.0962	1.897e+06 1.893e+06 1.785e+06 1.483e+06 1.204e+06	1.07e+06
152	1.671 0.142	1.613e+06 1.444e+06 1.378e+06 1.35e+06 1.071e+06 9.136e+05
153	1.619 0.175	2.333e+06 2.399e+06 2.203e+06 1.929e+06 1.622e+06 1.407e+06
154	1.246 0.0681	1.875e+06 1.758e+06 1.589e+06 1.309e+06 1.125e+06 9.632e+05
155	1.542 0.089	1.35e+06 1.345e+06 1.168e+06 1.111e+06 8.397e+05 8.103e+05
156	1.35 0.0975	3.668e+06 3.453e+06 3.437e+06 2.846e+06 2.244e+06 1.967e+06
157	1.345 0.171	2.021e+06 2.147e+06 2.024e+06 1.634e+06 1.385e+06 1.068e+06
158	1.202 0.0588	2.239e+06 2.04e+06 1.986e+06 1.647e+06 1.338e+06 1.058e+06
159	1.193 0.227	1.969e+06 2.099e+06 1.668e+06 1.58e+06 1.16e+06 9.951e+05
160	1.357 0.15	2.743e+06 2.518e+06 2.358e+06 2.017e+06 1.62e+06 1.505e+06
162	1.076 0.03	1.792e+06 1.668e+06 1.519e+06 1.208e+06 1.002e+06 8.211e+05
163	1.322 0.214	8.332e+05 8.263e+05 7.431e+05 7.535e+05 4.793e+05 4.323e+05
164	1.21 0.117	6.95e+05 6.337e+05 5.236e+05 5.757e+05 4.048e+05 3.062e+05
166	1.582 0.0504	3.037e+06 2.897e+06 2.677e+06 2.325e+06 2.071e+06 1.753e+06
170	1.869 0.0576	1.38e+06 1.324e+06 1.287e+06 1.192e+06 9.93e+05 8.518e+05
173	1.351 0.089	1.499e+06 1.49e+06 1.324e+06 1.098e+06 1.042e+06 7.644e+05
175	1.127 0.0718	2.035e+06 1.905e+06 1.685e+06 1.426e+06 1.293e+06 8.597e+05
178	1.751 0.127	9.232e+05 7.703e+05 7.271e+05 7.037e+05 6.031e+05 5.345e+05
179	1.651 0.218	1.053e+06 9.097e+05 8.695e+05 7.638e+05 7.885e+05 5.493e+05
181	1.213 0.141	7.641e+05 7.453e+05 6.683e+05 4.736e+05 4.743e+05 4.045e+05
182	1.207 0.12	1.506e+06 1.382e+06 1.441e+06 1.142e+06 8.661e+05 7.401e+05
183	1.506 0.306	1.298e+06 1.243e+06 9.366e+05 9.094e+05 8.894e+05 7.129e+05
184	1.072 0.14	8.276e+05 8.46e+05 6.634e+05 7.107e+05 4.541e+05 3.452e+05
185	1.706 0.165	1.177e+06 1.099e+06 9.479e+05 9.813e+05 7.189e+05 7.281e+05
186	1.48 0.199	9.784e+05 8.137e+05 8.948e+05 6.767e+05 5.759e+05 5.689e+05
187	1.532 0.361	5.999e+05 7.233e+05 5.611e+05 4.772e+05 3.723e+05 4.218e+05
196	1.37 0.662	5.724e+05 3.646e+05 4.608e+05 3.172e+05 3.068e+05 3.047e+05
197	1.319 0.186	7.264e+05 5.868e+05 6.137e+05 4.734e+05 4.009e+05 3.944e+05
198	1.67 0.143	8.767e+05 8.019e+05 8.302e+05 7.173e+05 6.508e+05 4.772e+05
199 0.7977 0.103	3.451e+05 3.933e+05 2.843e+05 2.145e+05 1.771e+05	1.25e+05
200	1.185 0.159	9.823e+05 9.696e+05 9.535e+05 7.981e+05 5.899e+05 4.602e+05
201	1.317 0.397	7.251e+05 7.071e+05 5.774e+05 5.394e+05 3.527e+05 4.466e+05
202 0.9773 0.13	1.023e+06 8.832e+05 7.859e+05 5.708e+05 5.125e+05 4.728e+05
203	1.259 0.148	1.659e+06 1.497e+06 1.466e+06 1.261e+06 9.131e+05	8.64e+05
205	1.474 0.055	1.441e+06 1.397e+06 1.29e+06 1.062e+06 9.768e+05 8.079e+05
206	1.177 0.0855	2.172e+06 2.118e+06 1.963e+06 1.604e+06 1.294e+06 1.055e+06
207	1.4 0.0447	1.608e+06 1.5e+06 1.434e+06 1.237e+06 1.092e+06 8.125e+05
208	1.311 0.247	1.263e+06 1.253e+06 1.078e+06 9.198e+05 7.441e+05 7.092e+05
209	1.133 0.0858	7.938e+05 8.18e+05 6.836e+05 6.533e+05 4.795e+05 3.481e+05
210	1.279 0.0409	3.136e+06 2.948e+06 2.737e+06 2.377e+06 1.988e+06 1.528e+06
211	1.292 0.047	2.12e+06 1.947e+06 1.877e+06 1.531e+06 1.343e+06 1.059e+06
212	1.344 0.069	1.955e+06 1.828e+06 1.773e+06 1.535e+06 1.296e+06 9.573e+05
213	1.493 0.114	1.145e+06 1.219e+06 1.04e+06 1.092e+06 7.86e+05	6.12e+05
214	1.267 0.0956	2.204e+06 1.905e+06 1.942e+06 1.475e+06 1.384e+06 1.076e+06
215	1.503 0.0704	2.131e+06 2.089e+06 1.979e+06 1.604e+06 1.458e+06 1.216e+06
217	1.332 0.0986	3.651e+06 3.373e+06 3.21e+06 2.845e+06 2.186e+06 1.908e+06
218	1.214 0.0528	1.687e+06 1.567e+06 1.435e+06 1.129e+06 1.028e+06 8.421e+05
219	1.336 0.0511	2.346e+06 2.077e+06 1.879e+06 1.64e+06 1.5e+06 1.172e+06
220	1.353 0.124	1.89e+06 1.852e+06 1.685e+06 1.338e+06 1.312e+06	9.73e+05
223	1.458 0.131	2.365e+06 2.281e+06 1.983e+06 1.861e+06 1.618e+06 1.241e+06
224 0.7905 0.0614	8.619e+05 7.864e+05 6.595e+05 6.689e+05 4.166e+05 1.899e+05
226	1.589 0.137	1.036e+06 1.021e+06 8.633e+05 8.321e+05 6.907e+05 6.049e+05
227	1.366 0.116	1.583e+06 1.474e+06 1.319e+06 1.206e+06 9.425e+05 8.581e+05
228	1.023 0.0693	1.592e+06 1.443e+06 1.33e+06 1.005e+06 9.12e+05 6.722e+05
