# Supplementary material for: Evolution of intrinsically disordered regions in vertebrate galectins for phase separation
Source: EMBO Rep. 2026 Feb 2;27(5):1254–69. doi: 10.1038/s44319-026-00692-w (PMC12979664; doi:10.1038/s44319-026-00692-w)
Supplement: Supplementary file 10 — Source data Fig. 4 [file 44319_2026_692_MOESM10_ESM.zip › FIG_4/4F/zfGAL3_WY/T1_fGAL3_WY_40uM/ANA/40_ntd_r1_out.dat]

 1.00000000e+00 1.25328989e+00 3.73835058e-02
 2.00000000e+00 1.22414004e+00 7.82226835e-02
 3.00000000e+00 1.19531437e+00 1.48592750e-01
 4.00000000e+00 1.29802700e+00 5.07147101e-02
 5.00000000e+00 1.20250120e+00 5.48037465e-02
 6.00000000e+00 1.18035883e+00 3.00941345e-02
 7.00000000e+00 1.42897971e+00 4.20648499e-02
 8.00000000e+00 1.10668437e+00 8.16908452e-02
 9.00000000e+00 1.17467403e+00 3.97399413e-02
 1.00000000e+01 1.20802126e+00 1.10470173e-01
 1.10000000e+01 1.15848007e+00 3.35519021e-02
 1.20000000e+01 1.32766861e+00 6.15183678e-02
 1.30000000e+01 1.11906893e+00 1.87847292e-02
 1.40000000e+01 1.27016385e+00 4.21075530e-02
 1.50000000e+01 1.00472219e+00 4.50222143e-02
 1.60000000e+01 1.24239036e+00 1.60527516e-02
 1.70000000e+01 1.32205182e+00 1.99251597e-02
 1.80000000e+01 1.68406871e+00 3.40330490e-01
 1.90000000e+01 1.34426670e+00 5.63800526e-02
 2.00000000e+01 1.22369065e+00 4.41738549e-02
 2.10000000e+01 1.26294519e+00 4.29063218e-02
 2.20000000e+01 1.24750499e+00 3.37710308e-02
 2.30000000e+01 1.24347177e+00 6.97346145e-02
 2.40000000e+01 1.31734949e+00 5.20622906e-02
 2.50000000e+01 1.29937630e+00 5.08202009e-02
 2.60000000e+01 1.22699387e+00 3.59817833e-02
 2.70000000e+01 1.16658889e+00 3.18457538e-02
 2.80000000e+01 8.63557858e-01 4.58625287e-02
 2.90000000e+01 1.33922593e+00 3.65879321e-02
 3.00000000e+01 1.32013201e+00 3.46806958e-02
 3.10000000e+01 1.28386186e+00 1.71423332e-02
 3.20000000e+01 1.17868930e+00 3.43159190e-02
 3.30000000e+01 1.25015627e+00 2.00050009e-02
 3.40000000e+01 1.38045279e+00 3.54450882e-02
 3.50000000e+01 9.10746812e-01 3.96481763e-02
 3.60000000e+01 1.21329774e+00 6.07973754e-02
 3.70000000e+01 1.23183050e+00 6.32758461e-02
 3.80000000e+01 8.32639467e-01 1.40044273e-02
 3.90000000e+01 1.34228188e+00 8.03567407e-02
 4.00000000e+01 1.12511251e+00 2.39250973e-02
 4.10000000e+01 1.32643587e+00 4.97919287e-02
 4.20000000e+01 1.39664804e+00 8.21213445e-02
 4.30000000e+01 1.22669284e+00 2.06154218e-02
 4.40000000e+01 1.10436223e+00 6.98839932e-02
 4.50000000e+01 1.10156422e+00 3.38550802e-02
 4.60000000e+01 1.01543461e+00 1.03110744e-01
 4.70000000e+01 1.19703136e+00 6.40499185e-02
 4.80000000e+01 1.08189982e+00 3.61686729e-02
 4.90000000e+01 9.21658986e-01 9.68379027e-02
 5.00000000e+01 8.74125874e-01 4.14140056e-02
