# Supplementary material for: Evolution of intrinsically disordered regions in vertebrate galectins for phase separation
Source: EMBO Rep. 2026 Feb 2;27(5):1254–69. doi: 10.1038/s44319-026-00692-w (PMC12979664; doi:10.1038/s44319-026-00692-w)
Supplement: Supplementary file 10 — Source data Fig. 4 [file 44319_2026_692_MOESM10_ESM.zip › FIG_4/4F/zfGAL3_WY/T1_fGAL3_WY_40uM/ANA/40_ntd_T1.dat]

          1    0.7979 0.0238	4.919e+06  4.536e+06  4.006e+06  3.131e+06  2.194e+06  1.669e+06 
          2    0.8169 0.0522	1.936e+06  1.665e+06  1.622e+06   1.08e+06  1.004e+06  6.182e+05 
          3    0.8366 0.104	1.343e+06  1.242e+06  9.718e+05  9.266e+05  5.587e+05  5.072e+05 
          4    0.7704 0.0301	8.605e+06  7.746e+06  6.887e+06  5.348e+06   3.79e+06  2.725e+06 
          5    0.8316 0.0379	4.464e+06  4.205e+06  3.769e+06  2.759e+06   2.13e+06  1.621e+06 
          6    0.8472 0.0216	5.882e+06  5.399e+06  4.847e+06  3.716e+06  2.866e+06  2.088e+06 
          7    0.6998 0.0206	3.216e+06  2.837e+06  2.532e+06  1.825e+06  1.232e+06  1.004e+06 
          8    0.9036 0.0667	 2.98e+06  2.763e+06  2.584e+06  1.897e+06  1.468e+06  1.196e+06 
          9    0.8513 0.0288	 3.91e+06  3.717e+06  3.388e+06  2.505e+06  1.894e+06  1.434e+06 
         10    0.8278 0.0757	2.891e+06  2.629e+06  2.359e+06  1.929e+06  1.233e+06  1.055e+06 
         11    0.8632 0.025	4.071e+06  3.766e+06  3.414e+06  2.574e+06  2.033e+06  1.473e+06 
         12    0.7532 0.0349	5.413e+06   4.97e+06  4.326e+06  3.263e+06  2.357e+06  1.724e+06 
         13    0.8936 0.015	6.475e+06  5.997e+06  5.409e+06  4.204e+06  3.248e+06  2.453e+06 
         14    0.7873 0.0261	 1.42e+07  1.278e+07   1.15e+07  8.571e+06  6.455e+06  4.722e+06 
         15    0.9953 0.0446	8.865e+06  8.347e+06  7.336e+06  6.179e+06  4.615e+06  3.781e+06 
         16    0.8049 0.0104	  1.2e+06  1.042e+06  9.643e+05  7.494e+05   5.61e+05  3.815e+05 
         17    0.7564 0.0114	6.073e+06  5.487e+06  4.825e+06  3.629e+06  2.731e+06  1.873e+06 
         18    0.5938 0.12	6.767e+05   6.09e+05   6.77e+05  4.012e+05  1.654e+05  1.535e+05 
         19    0.7439 0.0312	6.325e+06  5.799e+06  4.869e+06  3.939e+06  2.686e+06  1.941e+06 
         20    0.8172 0.0295	1.357e+07  1.253e+07  1.102e+07   8.59e+06  6.368e+06  4.643e+06 
         21    0.7918 0.0269	5.707e+06  5.274e+06   4.61e+06  3.544e+06  2.594e+06  1.915e+06 
         22    0.8016 0.0217	1.311e+07  1.162e+07  1.065e+07  7.884e+06  6.182e+06  4.321e+06 
         23    0.8042 0.0451	4.068e+06  3.793e+06   3.28e+06  2.424e+06  1.985e+06  1.371e+06 
         24    0.7591 0.03	6.003e+06  5.354e+06  4.694e+06  3.704e+06  2.577e+06	1.89e+06 
         25    0.7696 0.0301	4.164e+06  3.742e+06  3.264e+06  2.654e+06  1.857e+06  1.259e+06 
         26	0.815 0.0239	1.366e+07  1.233e+07  1.111e+07  8.622e+06  6.287e+06  4.663e+06 
         27    0.8572 0.0234	1.331e+07  1.215e+07  1.086e+07  8.715e+06  6.409e+06	4.73e+06 
         28	1.158 0.0615	2.974e+06  2.743e+06  2.458e+06  2.175e+06  1.686e+06  1.403e+06 
         29    0.7467 0.0204	4.632e+06  4.184e+06   3.61e+06  2.815e+06  2.013e+06  1.415e+06 
         30    0.7575 0.0199	2.166e+07  1.952e+07  1.709e+07  1.312e+07  9.426e+06  6.868e+06 
         31    0.7789 0.0104	8.268e+06  7.367e+06  6.519e+06  5.079e+06  3.789e+06  2.585e+06 
         32    0.8484 0.0247	1.229e+07  1.116e+07  1.009e+07    7.9e+06  5.746e+06  4.458e+06 
         33    0.7999 0.0128	 3.56e+06  3.224e+06  2.805e+06  2.207e+06   1.69e+06  1.147e+06 
         34    0.7244 0.0186	1.049e+07   9.49e+06  8.144e+06   6.15e+06  4.592e+06  3.041e+06 
         35	1.098 0.0478	5.097e+05  4.372e+05  3.776e+05   3.36e+05   2.94e+05  2.192e+05 
         36    0.8242 0.0413	4.579e+06  4.227e+06  3.623e+06  2.986e+06  2.018e+06  1.662e+06 
         37    0.8118 0.0417	4.125e+06  3.718e+06  3.276e+06  2.698e+06  1.923e+06  1.325e+06 
         38	1.201 0.0202	3.361e+06  3.168e+06  2.848e+06  2.545e+06  2.035e+06  1.569e+06 
         39	0.745 0.0446	4.251e+06  3.804e+06  3.288e+06  2.653e+06  1.813e+06  1.269e+06 
         40    0.8888 0.0189	8.545e+06  7.841e+06  7.038e+06  5.476e+06  4.293e+06  3.206e+06 
         41    0.7539 0.0283	 3.25e+06  2.898e+06  2.403e+06  1.885e+06  1.406e+06  1.076e+06 
         42	0.716 0.0421	1.646e+06  1.487e+06  1.351e+06  1.015e+06  7.012e+05  4.386e+05 
         43    0.8152 0.0137	 4.64e+06  4.163e+06  3.761e+06  2.948e+06   2.11e+06  1.589e+06 
         44    0.9055 0.0573	4.251e+06  3.957e+06   3.65e+06  2.889e+06  2.032e+06  1.678e+06 
         45    0.9078 0.0279	2.273e+06  2.033e+06  1.857e+06  1.529e+06   1.16e+06  8.209e+05 
         46    0.9848 0.1	 3.41e+06  3.243e+06  3.148e+06  2.338e+06  1.807e+06  1.444e+06 
         47    0.8354 0.0447	 1.06e+07  9.835e+06  8.763e+06  6.839e+06  4.943e+06  3.786e+06 
         48    0.9243 0.0309	7.734e+06  7.218e+06  6.618e+06  5.118e+06  3.912e+06  3.077e+06 
         49	1.085 0.114	 7.47e+05  7.373e+05  7.077e+05  5.959e+05  4.602e+05  2.969e+05 
         50	1.144 0.0542	1.101e+06  9.436e+05  9.021e+05   7.68e+05  6.511e+05	4.78e+05 
