# Supplementary material for: Evolution of intrinsically disordered regions in vertebrate galectins for phase separation
Source: EMBO Rep. 2026 Feb 2;27(5):1254–69. doi: 10.1038/s44319-026-00692-w (PMC12979664; doi:10.1038/s44319-026-00692-w)
Supplement: Supplementary file 10 — Source data Fig. 4 [file 44319_2026_692_MOESM10_ESM.zip › FIG_4/4F/zfGAL3_WY/T1_fGAL3_WY_40uM/ANA/crd_B6.list]

      Assignment         w1         w2  

           L90N-H    127.604      8.606 
           T91N-H    116.314      7.860 
           L94N-H    127.566      8.808 
           D95N-H    127.000      8.826 
           F96N-H    129.074      9.601 
           L98N-H    123.392      7.816 
           Q99N-H    121.920      8.591 
          N100N-H    117.181      8.994 
          G101N-H    107.527      7.820 
          A102N-H    119.166      7.525 
          N104N-H    117.252      8.655 
          K105N-H    118.138      9.207 
          M106N-H    121.136      7.848 
          L107N-H    129.293      9.164 
          N111N-H    126.331      8.941 
          G112N-H    109.952      7.342 
          E113N-H    119.880      8.839 
          V114N-H    124.505      7.830 
          K115N-H    130.135      7.986 
          A118N-H    119.134      6.862 
          K119N-H    118.954      9.795 
          Q120N-H    114.589      8.588 
          F121N-H    114.205      8.394 
          T122N-H    116.337      8.465 
          V123N-H    126.300      8.622 
          N124N-H    122.897      9.314 
          R126N-H    124.537      9.246 
          G128N-H    117.157      8.966 
          D130N-H    119.445      8.331 
          A132N-H    129.366      8.552 
          F133N-H    114.934      7.498 
          H134N-H    131.957      8.618 
          I135N-H    122.915      8.445 
          N136N-H    124.299      8.596 
          R138N-H    124.068      9.132 
          S140N-H    113.588      8.548 
          E141N-H    129.081      8.868 
          G143N-H    104.895      7.734 
          K144N-H    119.896      7.490 
          V146N-H    115.628      8.234 
          I147N-H    120.799      9.304 
          V148N-H    129.863      7.285 
          R149N-H    125.498      8.735 
          N150N-H    118.567      8.889 
          S151N-H    114.267      9.938 
          M152N-H    124.434      9.048 
          I153N-H    126.657      7.881 
          G154N-H    121.186      9.199 
          N155N-H    111.920      8.937 
          N156N-H    116.558      7.404 
          W157N-H    128.839      9.145 
          G158N-H    110.353      8.303 
          R159N-H    123.661      8.592 
          E160N-H    126.974      8.916 
          R162N-H    120.102      8.803 
          E163N-H    124.796      8.982 
          L164N-H    126.182      8.761 
          S166N-H    109.298      7.084 
          V170N-H    124.129      9.416 
          K173N-H    118.204      7.921 
          F175N-H    116.613      8.833 
          K178N-H    127.117      9.473 
          I179N-H    122.994      9.692 
          I181N-H    128.632      9.171 
          T182N-H    118.317      8.697 
          D183N-H    115.757      8.413 
          T184N-H    106.163      8.293 
          E185N-H    120.452      7.806 
          Y186N-H    115.110      8.320 
          K187N-H    122.549      9.644 
          L196N-H    110.864      7.754 
          E197N-H    118.414      8.749 
          F198N-H    125.064      8.913 
          K199N-H    129.996      9.154 
          H200N-H    116.646      6.733 
          R201N-H    118.964      9.130 
          V202N-H    119.398      7.899 
          F203N-H    124.770      8.844 
          L205N-H    123.873      7.939 
          N206N-H    113.754      8.642 
          Q207N-H    116.430      7.738 
          I208N-H    123.774      7.736 
          T209N-H    112.469      8.278 
          G210N-H    109.664      7.784 
          L211N-H    124.630      9.098 
          S212N-H    122.759      9.564 
          I213N-H    122.740      8.541 
          Y214N-H    122.138      8.751 
          N215N-H    114.249      9.708 
          V217N-H    116.118      9.022 
          T218N-H    113.307      8.786 
          L219N-H    121.423      8.906 
          S220N-H    116.086      9.055 
          N223N-H    124.332      8.953 
          V224N-H    122.131      8.526 
          T226N-H    116.860      8.625 
          L227N-H    130.396      9.165 
          Q228N-H    127.476      8.018 
