# Supplementary material for: Evolution of intrinsically disordered regions in vertebrate galectins for phase separation
Source: EMBO Rep. 2026 Feb 2;27(5):1254–69. doi: 10.1038/s44319-026-00692-w (PMC12979664; doi:10.1038/s44319-026-00692-w)
Supplement: Supplementary file 10 — Source data Fig. 4 [file 44319_2026_692_MOESM10_ESM.zip › FIG_4/4F/zfGAL3_WY/T1_fGAL3_WY_40uM/ANA/ntd_B6.list]

      Assignment         w1         w2  

            1NH-H    118.390      8.517 
            2NH-H    119.619      8.469 
            3NH-H    120.163      8.534 
            4NH-H    120.627      8.494 
            5NH-H    120.618      8.384 
            6NH-H    121.387      8.371 
            7NH-H    121.411      8.326 
            8NH-H    121.316      8.512 
            9NH-H    121.772      8.464 
           10NH-H    120.832      8.543 
           11NH-H    127.310      8.410 
           12NH-H    128.062      8.264 
           13NH-H    125.940      8.361 
           14NH-H    124.448      8.402 
           15NH-H    124.034      8.505 
           16NH-H    125.182      8.471 
           17NH-H    124.303      8.294 
           18NH-H    124.378      8.233 
           19NH-H    124.994      8.182 
           20NH-H    124.120      8.101 
           21NH-H    125.201      8.055 
           22NH-H    125.280      7.983 
           23NH-H    118.772      8.344 
           24NH-H    119.912      8.244 
           25NH-H    120.631      8.254 
           26NH-H    120.717      8.226 
           27NH-H    121.171      8.186 
           28NH-H    122.522      8.184 
           29NH-H    121.801      8.029 
           30NH-H    120.971      8.076 
           31NH-H    120.367      8.124 
           32NH-H    122.523      8.248 
           33NH-H    119.784      8.105 
           34NH-H    119.926      8.049 
           35NH-H    113.347      8.194 
           36NH-H    114.207      8.171 
           37NH-H    113.892      8.125 
           38NH-H    119.841      8.171 
           39NH-H    121.832      8.193 
           40NH-H    116.289      8.411 
           41NH-H    110.111      8.115 
           42NH-H    110.659      8.160 
           43NH-H    110.927      8.256 
           44NH-H    109.254      8.528 
           45NH-H    108.853      8.402 
           46NH-H    108.275      8.383 
           47NH-H    108.983      8.202 
           48NH-H    108.617      8.080 
           49NH-H    110.118      8.389 
           50NH-H    121.277      8.665 
