# Supplementary material for: Evolution of intrinsically disordered regions in vertebrate galectins for phase separation
Source: EMBO Rep. 2026 Feb 2;27(5):1254–69. doi: 10.1038/s44319-026-00692-w (PMC12979664; doi:10.1038/s44319-026-00692-w)
Supplement: Supplementary file 10 — Source data Fig. 4 [file 44319_2026_692_MOESM10_ESM.zip › FIG_4/4F/zfGAL3_WY/T1_fGAL3_WY_40uM/audita.txt]

##TITLE= Audit trail, TOPSPIN		Version 3.2
##JCAMPDX= 5.01
##ORIGIN= Bruker BioSpin GmbH
##OWNER= jierongh
$$ /opt/data3/jierongh/20230417_fGal3_WY_CYC/4/audita.txt
##AUDIT TRAIL=  $$ (NUMBER, WHEN, WHO, WHERE, PROCESS, VERSION, WHAT)
(   1,<2023-04-19 17:21:00.333 +0800>,<jierongh>,<AV850>,<go>,<TOPSPIN 3.2>,
      <created by zg
	started at 2023-04-18 16:24:24.860 +0800,
	POWCHK enabled, PULCHK disabled,
       configuration hash MD5:
       E2 D3 27 92 2A 42 F2 46 40 F7 CA CE 36 2B 7D AB
       data hash MD5: 2K * 128 * 6
       70 45 27 28 63 F3 11 AE 15 CC D5 05 8A E3 68 40>)
##END=

$$ hash MD5
$$ 31 91 79 AA 8C C6 E1 52 17 32 D5 13 9B B4 59 8B
