# Supplementary material for: Evolution of intrinsically disordered regions in vertebrate galectins for phase separation
Source: EMBO Rep. 2026 Feb 2;27(5):1254–69. doi: 10.1038/s44319-026-00692-w (PMC12979664; doi:10.1038/s44319-026-00692-w)
Supplement: Supplementary file 10 — Source data Fig. 4 [file 44319_2026_692_MOESM10_ESM.zip › FIG_4/4F/zfGAL3_WY/T1_fGAL3_WY_40uM/shimvalues]

# Tue Apr 18 16:47:40 2023
#$$PROBEID=36
#$$PROBEINFO=5 mm CPTCI 1H-13C/15N/D Z-GRD Z115199/0001
#$$PICSINFO=Z115199_0001_36.par
#$$SHIMID=292722
#
# Active Shim Gradients
#
Z           		1933            
Z2          		2947            
Z3          		1218            
Z4          		-5887           
Z5          		1234            
Z6          		-1739           
Z7          		-11490          
Z8          		49760           
X           		-1444           
XZ          		3375            
XZ2         		365             
XZ3         		1478            
XZ4         		-3059           
XZ5         		-3043           
Y           		263             
YZ          		-455            
YZ2         		5099            
YZ3         		-2448           
YZ4         		-4563           
YZ5         		704             
XY          		-1519           
XYZ         		-1643           
XYZ2        		2633            
XYZ3        		-3198           
XYZ4        		-3632           
XYZ5        		-475            
(X2-Y2)     		314             
(X2-Y2)Z    		1232            
(X2-Y2)Z2   		473             
(X2-Y2)Z3   		-824            
(X2-Y2)Z4   		-1391           
(X2-Y2)Z5   		-600            
X3          		1853            
X3Z         		-2785           
Y3          		-4089           
Y3Z         		-1668           
#
# Lock Parameter
#
FIELD		3052.127
LOCKPHASE		312.000 
LOCKPOWER		-18.000 
LOCKGAIN		107.800 
LOCKDC		-75.000 
LOCKSHIFT		4.700   
LOOPGAIN		-5.000  
LOOPTIME		0.350   
LOOPFILTER		100.000 
#
IEEE64_VERSION_CODE 1
#
# Shim currents 
#
SHIM_SETTING [1 ]  -956.73038925   
SHIM_SETTING [2 ]  -21052.13758218 
SHIM_SETTING [3 ]  9045.29908113   
SHIM_SETTING [4 ]  55654.10616234  
SHIM_SETTING [5 ]  -21939.47608263 
SHIM_SETTING [6 ]  -28172.99906612 
SHIM_SETTING [7 ]  30071.43051665  
SHIM_SETTING [8 ]  50232.01139730  
SHIM_SETTING [9 ]  -838.99343505   
SHIM_SETTING [10]  3183.57061071   
SHIM_SETTING [11]  0.00000000      
SHIM_SETTING [12]  -2420.74800000  
SHIM_SETTING [13]  -5757.57100000  
SHIM_SETTING [14]  2249.41700000   
SHIM_SETTING [15]  856.33543577    
SHIM_SETTING [16]  -6454.14956423  
SHIM_SETTING [17]  838.01896245    
SHIM_SETTING [18]  1921.30903755   
SHIM_SETTING [19]  -4548.85095094  
SHIM_SETTING [20]  -1748.61778378  
SHIM_SETTING [21]  477.53800000    
SHIM_SETTING [22]  -416.17600000   
SHIM_SETTING [23]  2547.09300000   
SHIM_SETTING [24]  170.25100000    
SHIM_SETTING [25]  -2149.46000000  
SHIM_SETTING [26]  147.09600000    
SHIM_SETTING [27]  -451.67100000   
SHIM_SETTING [28]  138.18402752    
SHIM_SETTING [29]  -7934.52600000  
SHIM_SETTING [30]  146.64400000    
SHIM_SETTING [31]  3920.51840817   
SHIM_SETTING [32]  4985.02302752   
SHIM_SETTING [33]  -4181.02300000  
SHIM_SETTING [34]  4109.43500000   
SHIM_SETTING [35]  890.62800000    
SHIM_SETTING [36]  -520.32900000   
SHIM_SETTING [37]  -3832.36190458  
SHIM_SETTING [38]  -6044.37685659  
SHIM_SETTING [39]  -853.59240817   
SHIM_SETTING [40]  0.00000000      
