# Supplementary material for: Evolution of intrinsically disordered regions in vertebrate galectins for phase separation
Source: EMBO Rep. 2026 Feb 2;27(5):1254–69. doi: 10.1038/s44319-026-00692-w (PMC12979664; doi:10.1038/s44319-026-00692-w)
Supplement: Supplementary file 10 — Source data Fig. 4 [file 44319_2026_692_MOESM10_ESM.zip › FIG_4/4F/zfGAL3_WY/T2_fGAL3_WY_40uM/ANA/40_crd_r2_out.dat]

 9.00000000e+01 1.26135217e+01 5.23442058e-01
 9.10000000e+01 1.35851107e+01 1.06119259e+00
 9.40000000e+01 1.74489618e+01 2.74324107e+00
 9.50000000e+01 2.12811236e+01 9.51061069e-01
 9.60000000e+01 1.95924765e+01 2.08822633e+00
 9.80000000e+01 1.17054899e+01 6.00141000e-01
 9.90000000e+01 1.69319336e+01 6.19251213e-01
 1.00000000e+02 2.15936083e+01 1.30559497e+00
 1.01000000e+02 1.68236878e+01 5.29278198e-01
 1.02000000e+02 2.01734920e+01 1.72148217e+00
 1.04000000e+02 1.98925801e+01 1.50371602e+00
 1.05000000e+02 2.22469410e+01 4.04354857e+00
 1.06000000e+02 2.73224044e+01 8.13700021e-01
 1.07000000e+02 2.35017626e+01 5.52332847e+00
 1.10000000e+02 2.96471983e+01 2.25891787e+00
 1.11000000e+02 1.93498452e+01 6.62717221e-01
 1.12000000e+02 2.04540806e+01 1.00827028e+00
 1.13000000e+02 1.90585096e+01 4.93988433e-01
 1.14000000e+02 2.16872696e+01 4.89151168e-01
 1.15000000e+02 2.05296654e+01 1.65636594e+00
 1.17000000e+02 2.85143998e+01 1.12203797e+01
 1.18000000e+02 2.02798621e+01 1.00350565e+00
 1.19000000e+02 2.10570646e+01 1.18387792e+00
 1.20000000e+02 2.06228088e+01 1.05474460e+00
 1.21000000e+02 1.69865806e+01 4.73212030e-01
 1.22000000e+02 1.22264335e+01 1.45449564e+00
 1.23000000e+02 2.79955207e+01 1.27751116e+00
 1.24000000e+02 3.20102433e+01 5.99423570e+00
 1.26000000e+02 1.77935943e+01 5.57237117e-01
 1.28000000e+02 2.04457166e+01 3.83749087e+00
 1.30000000e+02 2.20118864e+01 1.65706915e+00
 1.32000000e+02 1.64365549e+01 3.16087594e+00
 1.33000000e+02 2.16590860e+01 7.50585609e-01
 1.34000000e+02 2.47892910e+01 4.08033943e+00
 1.35000000e+02 2.06185567e+01 7.01456053e-01
 1.36000000e+02 1.52578578e+01 1.62495953e+00
 1.38000000e+02 1.77493788e+01 7.52946668e-01
 1.40000000e+02 1.46134736e+01 8.20045867e-01
 1.43000000e+02 1.74276751e+01 3.88766542e+00
 1.44000000e+02 1.53162812e+01 1.03218927e+00
 1.46000000e+02 2.22965440e+01 1.04398534e+00
 1.47000000e+02 1.75963400e+01 9.75338217e-01
 1.48000000e+02 1.87758167e+01 2.74621878e-01
 1.49000000e+02 2.06270627e+01 1.70190286e+00
 1.50000000e+02 2.04290092e+01 8.05474724e-01
 1.51000000e+02 1.79888469e+01 2.59849687e+00
 1.52000000e+02 2.11550666e+01 1.51714990e+00
 1.53000000e+02 2.42541838e+01 1.05887778e+00
 1.54000000e+02 2.54777070e+01 1.88242931e+00
 1.55000000e+02 2.62605042e+01 2.70328720e+00
 1.56000000e+02 1.84162063e+01 9.05548264e-01
 1.57000000e+02 2.16825672e+01 2.33656459e+00
 1.58000000e+02 2.22766763e+01 1.79642611e+00
 1.59000000e+02 2.06398349e+01 8.56265596e-01
 1.60000000e+02 2.06143063e+01 4.58945595e-01
 1.62000000e+02 2.01005025e+01 1.14744577e+00
 1.63000000e+02 1.53657037e+01 4.69848655e+00
 1.64000000e+02 2.11595430e+01 6.49203074e+00
 1.66000000e+02 1.57010520e+01 7.96269397e-01
 1.70000000e+02 1.84399779e+01 5.23650487e-01
 1.73000000e+02 2.26911731e+01 1.61675252e+00
 1.75000000e+02 2.13083316e+01 6.26582091e-01
 1.77000000e+02 3.05903946e+01 2.55465822e+00
 1.78000000e+02 3.10655483e+01 9.84369657e-01
 1.79000000e+02 1.65207335e+01 1.17634828e+00
 1.81000000e+02 2.20750552e+01 2.66070202e+00
 1.82000000e+02 2.11059519e+01 1.62593340e+00
 1.84000000e+02 4.58295142e+01 1.60466310e+01
 1.85000000e+02 2.42659549e+01 2.44367175e+00
 1.86000000e+02 2.80662363e+01 2.68610345e+00
 1.87000000e+02 1.98728140e+01 1.27167053e+00
 1.95000000e+02 2.44618395e+01 1.22069845e+00
 1.97000000e+02 3.92156863e+01 1.00422914e+01
 1.98000000e+02 2.04666394e+01 2.03577297e+00
 1.99000000e+02 6.40204866e+01 9.13992862e+00
 2.00000000e+02 2.20750552e+01 4.97054223e+00
 2.01000000e+02 2.24517288e+01 4.50143552e+00
 2.02000000e+02 8.17661488e+00 7.42113043e-01
 2.03000000e+02 2.17627856e+01 1.39717557e+00
 2.05000000e+02 2.47586036e+01 1.01756083e+00
 2.06000000e+02 2.25580871e+01 8.85429089e-01
 2.07000000e+02 2.07382829e+01 1.65579405e+00
 2.08000000e+02 2.14915109e+01 1.03924134e+00
 2.09000000e+02 1.36817622e+01 7.22555782e-01
 2.10000000e+02 2.10084034e+01 4.98728903e-01
 2.11000000e+02 1.85356812e+01 8.76107266e-01
 2.12000000e+02 1.79759123e+01 1.26345168e+00
 2.13000000e+02 1.73852573e+01 1.21201116e+00
 2.14000000e+02 1.96386489e+01 1.16474312e+00
 2.15000000e+02 1.37023842e+01 8.97470493e-01
 2.17000000e+02 2.11999152e+01 8.49434805e-01
 2.18000000e+02 1.85391175e+01 9.24549985e-01
 2.19000000e+02 1.68976005e+01 1.29059065e+00
 2.20000000e+02 1.99401795e+01 9.62218032e-01
 2.23000000e+02 1.69721656e+01 7.14374929e-01
 2.24000000e+02 2.14132762e+01 1.49938786e+00
 2.26000000e+02 1.89250568e+01 7.23478703e-01
 2.27000000e+02 2.25886605e+01 3.16863749e+00
 2.28000000e+02 1.76959830e+01 2.68993973e+00
