# Supplementary material for: Evolution of intrinsically disordered regions in vertebrate galectins for phase separation
Source: EMBO Rep. 2026 Feb 2;27(5):1254–69. doi: 10.1038/s44319-026-00692-w (PMC12979664; doi:10.1038/s44319-026-00692-w)
Supplement: Supplementary file 10 — Source data Fig. 4 [file 44319_2026_692_MOESM10_ESM.zip › FIG_4/4F/zfGAL3_WY/T2_fGAL3_WY_40uM/ANA/40_ntd_r2_out.dat]

 1.00000000e+00 5.80383053e+00 9.56638346e-01
 2.00000000e+00 2.74574410e+00 1.14594482e+00
 3.00000000e+00 2.94985251e+00 1.66201129e+00
 4.00000000e+00 2.56081946e+00 9.57438262e-01
 5.00000000e+00 2.53164557e+00 1.73690114e+00
 6.00000000e+00 3.02938503e+00 1.19303258e+00
 7.00000000e+00 5.05305710e+00 1.43242296e+00
 8.00000000e+00 7.05716302e+00 5.37878339e-01
 9.00000000e+00 2.89100896e+00 1.11996300e+00
 1.00000000e+01 4.73709143e+00 5.45292855e-01
 1.10000000e+01 7.05716302e+00 7.12190764e-01
 1.20000000e+01 3.91696044e+00 1.00647319e+00
 1.30000000e+01 4.14250207e+00 1.20980280e+00
 1.40000000e+01 5.11508951e+00 8.00622707e-01
 1.50000000e+01 2.12856535e+00 1.02848943e+00
 1.60000000e+01 5.15463918e+00 1.14252312e+00
 1.70000000e+01 4.88519785e+00 1.33644885e+00
 1.80000000e+01 4.58926113e+00 4.04377300e+00
 1.90000000e+01 5.70125428e+00 2.99689649e-01
 2.00000000e+01 2.12630236e+00 6.01314510e-01
 2.10000000e+01 4.47828034e+00 9.54617753e-01
 2.20000000e+01 3.17057705e+00 3.70939420e-01
 2.30000000e+01 4.62534690e+00 8.79286576e-01
 2.40000000e+01 5.01756147e+00 1.03976562e+00
 2.50000000e+01 4.99001996e+00 6.02587241e-01
 2.60000000e+01 1.79018976e+00 1.03834852e+00
 2.70000000e+01 2.32234092e+00 5.60899804e-01
 2.80000000e+01 4.03551251e+01 5.30902776e+00
 2.90000000e+01 4.38596491e+00 7.52154509e-01
 3.00000000e+01 4.53103761e+00 5.97431782e-01
 3.10000000e+01 4.72366556e+00 4.99811567e-01
 3.20000000e+01 2.08899102e+00 9.25143296e-01
 3.30000000e+01 5.12557663e+00 1.51324046e+00
 3.40000000e+01 5.00500501e+00 7.86572358e-01
 3.50000000e+01 2.00280393e+01 5.33492734e+00
 3.60000000e+01 4.42282176e+00 1.30082993e+00
 3.70000000e+01 7.82472613e+00 7.59206605e-01
 3.80000000e+01 1.65920027e+01 8.75436676e-01
 3.90000000e+01 5.93119810e+00 6.01562797e-01
 4.00000000e+01 1.76366843e+00 1.52726843e+00
 4.10000000e+01 5.53709856e+00 6.59178400e-01
 4.20000000e+01 5.36193029e+00 1.76526820e+00
 4.30000000e+01 5.25762355e+00 7.27000523e-01
 4.40000000e+01 4.90918017e+00 8.77241817e-01
 4.50000000e+01 5.07614213e+00 1.33216522e+00
 4.60000000e+01 2.45639892e+00 1.46020275e+00
 4.70000000e+01 5.73723465e+00 2.02103389e+00
 4.80000000e+01 2.75254611e+00 8.94028187e-01
 4.90000000e+01 9.04159132e+00 7.97883646e-01
 5.00000000e+01 7.92393027e+00 8.66483659e-01
