# Supplementary material for: Evolution of intrinsically disordered regions in vertebrate galectins for phase separation
Source: EMBO Rep. 2026 Feb 2;27(5):1254–69. doi: 10.1038/s44319-026-00692-w (PMC12979664; doi:10.1038/s44319-026-00692-w)
Supplement: Supplementary file 10 — Source data Fig. 4 [file 44319_2026_692_MOESM10_ESM.zip › FIG_4/4F/zfGAL3_WY/T2_fGAL3_WY_40uM/ANA/40_crd_T2.dat]

90	79.28 3.29	1.336e+06 9.925e+05 8.867e+05 6.542e+05 5.504e+05 4.676e+05
91	73.61 5.75	1.224e+06 1.079e+06 7.159e+05 6.871e+05 4.21e+05 4.222e+05
94	57.31 9.01	9.346e+05 7.786e+05 4.989e+05 5.198e+05 3.279e+05 5.131e+04
95	46.99 2.1	1.723e+06 1.188e+06 8.196e+05 4.767e+05 5.068e+05 2.785e+05
96	51.04 5.44	1.104e+06 7.713e+05 5.857e+05 4.815e+05 2.33e+05 1.716e+05
98	85.43 4.38	2.111e+06 1.633e+06 1.417e+06 1.167e+06 8.623e+05 8.133e+05
99	59.06 2.16	1.821e+06 1.306e+06 1.135e+06 7.699e+05 5.181e+05 4.024e+05
100	46.31 2.8	1.097e+06 8.129e+05 6.003e+05 3.478e+05 1.705e+05 1.989e+05
101	59.44 1.87	1.596e+06 1.192e+06 8.977e+05 6.663e+05 4.263e+05 4.571e+05
102	49.57 4.23	1.465e+06 1.033e+06 6.987e+05 5.543e+05 2.391e+05 3.868e+05
104	50.27 3.8	1.318e+06 8.964e+05 7.77e+05 4.58e+05 2.552e+05 2.638e+05
105	44.95 8.17	3.154e+05 1.648e+05 1.707e+05 5.088e+04 7.946e+04 7.954e+04
106	36.6 1.09	1.306e+06 7.209e+05 5.438e+05 2.729e+05 2.926e+05 9.123e+04
107	42.55 10	6.83e+05 3.093e+05 3.587e+05 2.065e+05 1.127e+05	1.04e+05
110	33.73 2.57	3.712e+05 2.077e+05 1.995e+05 235.5 4.234e+04 7.447e+04
111	51.68 1.77	1.471e+06 1.083e+06 7.835e+05 5.805e+05 3.415e+05 2.746e+05
112	48.89 2.41	1.398e+06 1.025e+06 6.719e+05 5.468e+05 2.704e+05 2.725e+05
113	52.47 1.36	1.55e+06 1.085e+06 7.863e+05 6.316e+05 3.214e+05 3.701e+05
114	46.11 1.04	1.054e+06 7.069e+05 4.992e+05 3.835e+05 2.158e+05 1.525e+05
115	48.71 3.93	1.405e+06 9.803e+05 6.433e+05 4.504e+05 4.444e+05 2.143e+05
117	35.07 13.8	3.112e+05 2.505e+05 1.219e+05 9.932e+04 6.806e+04 -8.916e+04
118	49.31 2.44	2.676e+06 1.814e+06 1.39e+06 1.061e+06 5.524e+05 4.348e+05
119	47.49 2.67	1.067e+06 7.572e+05 6.658e+05 3.249e+05 2.372e+05 1.082e+05
120	48.49 2.48	1.909e+06 1.326e+06 9.969e+05 7.429e+05 3.908e+05	2.77e+05
121	58.87 1.64	2.222e+06 1.472e+06 1.274e+06 8.466e+05 7.017e+05 5.489e+05
122	81.79 9.73	2.118e+06 1.563e+06 1.514e+06 1.069e+06 8.68e+05 7.478e+05
123	35.72 1.63	1.25e+06 7.383e+05 4.581e+05 3.461e+05 1.623e+05 1.184e+05
124	31.24 5.85	2.552e+05 1.169e+05 1.225e+05 5.712e+04 -3.959e+04 6.103e+04
126	56.2 1.76	1.89e+06 1.363e+06 1.141e+06 7.61e+05 4.472e+05 4.485e+05
128	48.91 9.18	7.216e+05 5.229e+05 4.612e+05 2.891e+05 1.046e+05 8.384e+04
130	45.43 3.42	1.47e+06 1.021e+06 7.858e+05 4.594e+05 3.204e+05 1.586e+05
132	60.84 11.7	7.847e+05 5.063e+05 4.416e+05 4.578e+05 2.515e+05	8.62e+04
133	46.17 1.6	2.095e+06 1.334e+06 1.071e+06 7.297e+05 4.198e+05 2.965e+05
134	40.34 6.64	7.553e+05 4.084e+05 3.93e+05 1.554e+05 1.712e+05 7.674e+04
135	48.5 1.65	1.29e+06 8.441e+05 6.874e+05 4.33e+05 2.841e+05 2.335e+05
136	65.54 6.98	1.243e+06 8.526e+05 6.951e+05 5.612e+05 4.028e+05 3.776e+05
138	56.34 2.39	1.113e+06 8.291e+05 6.41e+05 4.825e+05 2.553e+05 2.647e+05
140	68.43 3.84	2.178e+06 1.7e+06 1.545e+06 1.088e+06 6.939e+05	5.77e+05
143	57.38 12.8	4.858e+05 2.041e+05 3.367e+05 1.742e+05 8.842e+04 1.416e+05
144	65.29 4.4	2.828e+06 2.174e+06 1.929e+06 1.407e+06 8.515e+05 6.727e+05
146	44.85 2.1	2.004e+06 1.22e+06 9.913e+05 6.857e+05 3.951e+05 2.639e+05
147	56.83 3.15	1.189e+06 9.997e+05 6.807e+05 4.053e+05 3.487e+05 3.247e+05
148	53.26 0.779	1.18e+06 8.891e+05 6.103e+05 4.51e+05 3.262e+05 2.388e+05
149	48.48 4	1.085e+06 7.762e+05 6.042e+05 3.542e+05 1.743e+05 2.473e+05
150	48.95 1.93	1.114e+06 7.865e+05 6.491e+05 4.262e+05 2.143e+05 1.451e+05
151	55.59 8.03	1.253e+06 8.272e+05 7.156e+05 5.736e+05 2.994e+05 2.375e+05
152	47.27 3.39	9.316e+05 7.095e+05 4.907e+05 3.585e+05 1.731e+05 1.122e+05
153	41.23 1.8	1.739e+06 1.136e+06 7.984e+05 5.519e+05 2.338e+05 2.258e+05
154	39.25 2.9	1.264e+06 7.407e+05 5.433e+05 3.97e+05 1.514e+05 1.669e+05
155	38.08 3.92	9.052e+05 5.474e+05 4.826e+05 2.481e+05 5.674e+04 6.635e+04
156	54.3 2.67	2.738e+06 1.819e+06 1.606e+06 1.107e+06	7e+05 5.014e+05
157	46.12 4.97	1.243e+06 8.812e+05 7.678e+05 3.445e+05 2.509e+05 1.413e+05
158	44.89 3.62	1.32e+06 8.851e+05 7.216e+05 4.722e+05 1.999e+05 1.415e+05
159	48.45 2.01	1.574e+06 1.044e+06 8.313e+05 5.502e+05 3.927e+05 2.142e+05
160	48.51 1.08	1.783e+06 1.202e+06 8.612e+05 5.669e+05 4.768e+05 3.303e+05
162	49.75 2.84	1.166e+06 8.362e+05 6.48e+05 4.109e+05 2.45e+05 2.159e+05
163	65.08 19.9	5.761e+05 3.607e+05 4.361e+05 1.674e+05 2.442e+05 1.318e+05
164	47.26 14.5	6.605e+05 3.906e+05 2.105e+05 3.379e+05 7.468e+04 1.709e+05
166	63.69 3.23	2.555e+06 1.953e+06 1.498e+06 1.231e+06 8.905e+05 5.669e+05
170	54.23 1.54	1.255e+06 9.954e+05 6.54e+05 5.048e+05 3.769e+05 2.255e+05
173	44.07 3.14	1.141e+06 7.628e+05 4.925e+05 4.374e+05 2.173e+05 1.266e+05
175	46.93 1.38	1.66e+06 1.092e+06 8.033e+05 5.239e+05 4.177e+05 2.707e+05
177	32.69 2.73	3.627e+05 2.396e+05 8.019e+04 6.443e+04 7.749e+04	5.35e+04
178	32.19 1.02	7.303e+05 3.782e+05 2.568e+05 1.789e+05 7.457e+04 5.499e+04
179	60.53 4.31	5.615e+05 4.342e+05 2.763e+05 3.325e+05 1.508e+05 1.102e+05
181	45.3 5.46	7.042e+05 6.06e+05 3.389e+05 2.06e+05 2.184e+05 2.639e+04
182	47.38 3.65	9.543e+05 7.684e+05 4.342e+05 3.671e+05 1.829e+05 1.625e+05
184	21.82 7.64	6.467e+05 1.606e+05 1.792e+05 1.509e+05 6.032e+04 1.843e+04
185	41.21 4.15	7.383e+05 4.857e+05 3.197e+05 2.754e+05 1.246e+05	3.45e+04
186	35.63 3.41	6.987e+05 3.496e+05 2.846e+05 1.689e+05 8.292e+04 1.084e+05
187	50.32 3.22	5.841e+05 4.841e+05 2.478e+05 2.473e+05 1.408e+05 1.082e+05
195	40.88 2.04	4.651e+05 2.692e+05 1.943e+05 1.374e+05 9.978e+04 5.538e+04
197	25.5 6.53	6.316e+05 2.542e+05 9.713e+04 1.732e+05 1.068e+05 4.963e+04
198	48.86 4.86	8.456e+05 5.081e+05 4.857e+05 2.6e+05 1.057e+05 2.498e+05
199	15.62 2.23	3.047e+05 1.464e+05 -1.209e+04 -2487 -3.17e+04	-7273
200	45.3 10.2	7.245e+05 5.059e+05 5.135e+05 1.522e+05 7.253e+04 1.407e+05
201	44.54 8.93	3.96e+05 2.403e+05 1.947e+05 1.122e+05 1.288e+05 1.896e+04
202	122.3 11.1	8.651e+05 6.242e+05 6.266e+05 5.629e+05 4.077e+05 4.547e+05
203	45.95 2.95	9.859e+05 7.289e+05 4.52e+05 3.58e+05 1.973e+05 1.444e+05
205	40.39 1.66	1.163e+06 7.548e+05 4.638e+05 3.994e+05 1.612e+05 1.467e+05
206	44.33 1.74	1.675e+06 1.096e+06 8.354e+05 5.546e+05 3.578e+05 1.598e+05
207	48.22 3.85	1.216e+06 7.088e+05 6.322e+05 5.4e+05 2.129e+05 1.547e+05
208	46.53 2.25	9.372e+05 5.964e+05 4.937e+05 2.022e+05 2.413e+05 2.067e+05
209	73.09 3.86	5.379e+05 4.289e+05 3.634e+05 3.427e+05 1.795e+05 1.287e+05
210	47.6 1.13	2.13e+06 1.423e+06 1.064e+06 6.984e+05 5.123e+05 3.545e+05
211	53.95 2.55	1.476e+06 1.112e+06 8.942e+05 5.326e+05 3.713e+05 3.056e+05
212	55.63 3.91	1.379e+06 8.317e+05 6.696e+05 6.199e+05 4.17e+05 2.555e+05
213	57.52 4.01	1.474e+06 1.165e+06 9.133e+05 5.796e+05 4.149e+05	3.29e+05
214	50.92 3.02	1.592e+06 1.067e+06 8.989e+05 5.392e+05 3.876e+05 3.058e+05
215	72.98 4.78	1.342e+06 1.059e+06 8.872e+05 7.128e+05 5.463e+05 3.378e+05
217	47.17 1.89	2.514e+06 1.617e+06 1.257e+06 7.994e+05 5.353e+05 4.982e+05
218	53.94 2.69	1.393e+06 9.891e+05 8.251e+05 4.934e+05 4.142e+05 2.439e+05
219	59.18 4.52	1.815e+06 1.257e+06 1.016e+06 8.623e+05 4.546e+05 4.455e+05
220	50.15 2.42	1.63e+06 1.117e+06 7.578e+05 5.37e+05 4.604e+05 3.453e+05
223	58.92 2.48	1.904e+06 1.534e+06 1.196e+06 7.664e+05 5.963e+05 3.997e+05
224	46.7 3.27	9.712e+05 6.266e+05 4.833e+05 2.66e+05 2.67e+05 1.616e+05
226	52.84 2.02	1.191e+06 8.071e+05 7.672e+05 4.061e+05 2.839e+05 2.239e+05
227	44.27 6.21	9.199e+05 4.266e+05 5.105e+05 2.985e+05 8.266e+04 2.124e+05
228	56.51 8.59	8.702e+05 5.176e+05 4.435e+05 4.286e+05 2.254e+05 1.676e+05
