# Supplementary material for: Evolution of intrinsically disordered regions in vertebrate galectins for phase separation
Source: EMBO Rep. 2026 Feb 2;27(5):1254–69. doi: 10.1038/s44319-026-00692-w (PMC12979664; doi:10.1038/s44319-026-00692-w)
Supplement: Supplementary file 10 — Source data Fig. 4 [file 44319_2026_692_MOESM10_ESM.zip › FIG_4/4F/zfGAL3_WY/T2_fGAL3_WY_40uM/ANA/ntd_B1.list]

      Assignment         w1         w2  

            1NH-H    118.406      8.518 
            2NH-H    119.597      8.469 
            3NH-H    120.155      8.534 
            4NH-H    120.611      8.494 
            5NH-H    120.614      8.385 
            6NH-H    121.381      8.372 
            7NH-H    121.397      8.330 
            8NH-H    121.318      8.512 
            9NH-H    121.738      8.464 
           10NH-H    120.806      8.544 
           11NH-H    127.269      8.411 
           12NH-H    128.025      8.267 
           13NH-H    125.905      8.363 
           14NH-H    124.456      8.403 
           15NH-H    124.044      8.504 
           16NH-H    125.149      8.472 
           17NH-H    124.309      8.297 
           18NH-H    124.449      8.235 
           19NH-H    124.992      8.185 
           20NH-H    124.121      8.100 
           21NH-H    125.188      8.054 
           22NH-H    125.257      7.982 
           23NH-H    118.779      8.348 
           24NH-H    119.898      8.247 
           25NH-H    120.645      8.258 
           26NH-H    120.707      8.226 
           27NH-H    121.153      8.187 
           28NH-H    122.488      8.175 
           29NH-H    121.786      8.028 
           30NH-H    120.964      8.075 
           31NH-H    120.337      8.124 
           32NH-H    122.520      8.250 
           33NH-H    119.786      8.104 
           34NH-H    119.912      8.049 
           35NH-H    113.338      8.201 
           36NH-H    114.218      8.172 
           37NH-H    113.887      8.128 
           38NH-H    119.837      8.171 
           39NH-H    121.820      8.196 
           40NH-H    116.304      8.412 
           41NH-H    110.127      8.114 
           42NH-H    110.644      8.160 
           43NH-H    110.936      8.259 
           44NH-H    109.280      8.529 
           45NH-H    108.901      8.406 
           46NH-H    108.302      8.384 
           47NH-H    109.016      8.204 
           48NH-H    108.645      8.078 
           49NH-H    110.138      8.394 
           50NH-H    121.275      8.667 
