# Supplementary material for: Evolution of intrinsically disordered regions in vertebrate galectins for phase separation
Source: EMBO Rep. 2026 Feb 2;27(5):1254–69. doi: 10.1038/s44319-026-00692-w (PMC12979664; doi:10.1038/s44319-026-00692-w)
Supplement: Supplementary file 10 — Source data Fig. 4 [file 44319_2026_692_MOESM10_ESM.zip › FIG_4/4F/zfGAL3_WY/T2_fGAL3_WY_40uM/ANA/40_ntd_T2.dat]

          1	172.3 28.4	4.703e+06  4.178e+06  4.638e+06  3.829e+06   2.86e+06  2.876e+06 
          2	364.2 152	2.203e+06  1.908e+06  2.252e+06  2.065e+06  1.603e+06  1.763e+06 
          3	  339 191	1.776e+06  1.526e+06  1.801e+06  1.585e+06  1.222e+06  1.446e+06 
          4	390.5 146	1.156e+07  1.059e+07  1.234e+07  1.107e+07  8.904e+06  9.447e+06 
          5	  395 271	5.754e+06  5.201e+06  6.426e+06  5.609e+06  4.385e+06  4.716e+06 
          6	330.1 130	7.858e+06  7.127e+06  8.338e+06  7.364e+06  5.844e+06	6.15e+06 
          7	197.9 56.1	2.719e+06  2.319e+06  2.725e+06  2.199e+06  1.693e+06  1.806e+06 
          8	141.7 10.8	3.527e+06  2.989e+06   2.91e+06  2.474e+06  2.116e+06	1.89e+06 
          9	345.9 134	5.403e+06  4.857e+06  5.721e+06  4.938e+06  4.034e+06  4.317e+06 
         10	211.1 24.3	3.726e+06  3.294e+06  3.779e+06   3.14e+06  2.475e+06  2.494e+06 
         11	141.7 14.3	4.278e+06  3.422e+06  3.642e+06  3.141e+06   2.34e+06  2.308e+06 
         12	255.3 65.6	 5.06e+06  4.562e+06  5.194e+06  4.576e+06  3.571e+06	3.62e+06 
         13	241.4 70.5	7.452e+06  6.833e+06  7.727e+06  6.598e+06  5.163e+06  5.324e+06 
         14	195.5 30.6	1.458e+07  1.322e+07   1.42e+07  1.215e+07  9.474e+06  9.532e+06 
         15	469.8 227	1.295e+07  1.214e+07  1.401e+07  1.264e+07   1.03e+07  1.112e+07 
         16	  194 43	1.241e+06  1.209e+06  1.285e+06  1.115e+06  8.224e+05  8.019e+05 
         17	204.7 56	5.871e+06  5.283e+06  5.816e+06  4.945e+06  3.892e+06  3.886e+06 
         18	217.9 192	2.798e+05  1.826e+05  1.858e+05  9.086e+04  1.377e+05  2.472e+05 
         19	175.4 9.22	6.681e+06  6.013e+06  6.127e+06  5.303e+06  4.296e+06  4.091e+06 
         20	470.3 133	2.106e+07  2.006e+07  2.238e+07  2.033e+07  1.701e+07  1.811e+07 
         21	223.3 47.6	6.389e+06   5.91e+06  6.398e+06  5.629e+06  4.322e+06  4.431e+06 
         22	315.4 36.9	 1.89e+07  1.817e+07  1.887e+07   1.71e+07   1.47e+07  1.469e+07 
         23	216.2 41.1	3.763e+06  3.403e+06  3.756e+06  3.436e+06  2.333e+06  2.619e+06 
         24	199.3 41.3	6.837e+06  5.826e+06  6.338e+06  5.557e+06  4.495e+06  4.381e+06 
         25	200.4 24.2	4.671e+06  3.898e+06  4.458e+06  3.893e+06  2.999e+06  2.982e+06 
         26	558.6 324	1.844e+07  1.721e+07  1.985e+07  1.811e+07  1.526e+07	1.61e+07 
         27	430.6 104	2.025e+07  1.878e+07  2.047e+07  1.889e+07  1.645e+07  1.669e+07 
         28	24.78 3.26	 7.47e+05  3.848e+05  1.595e+05  1.966e+05 -1.063e+04 -6.575e+04 
         29	  228 39.1	4.595e+06  4.046e+06  4.544e+06  3.975e+06  3.031e+06  3.214e+06 
         30	220.7 29.1	2.182e+07  1.947e+07  2.161e+07  1.871e+07  1.448e+07  1.505e+07 
         31	211.7 22.4	9.355e+06  8.563e+06  8.502e+06  7.618e+06  6.553e+06	6.26e+06 
         32	478.7 212	1.636e+07   1.51e+07  1.773e+07  1.616e+07  1.301e+07  1.394e+07 
         33	195.1 57.6	3.394e+06  3.029e+06  3.356e+06  2.872e+06  2.151e+06  2.215e+06 
         34	199.8 31.4	1.021e+07  9.263e+06  9.203e+06  8.311e+06   6.93e+06  6.657e+06 
         35	49.93 13.3	6.258e+05  3.357e+05  2.219e+05  2.043e+05  1.857e+05  1.808e+05 
         36	226.1 66.5	4.835e+06  4.331e+06  4.757e+06   4.19e+06  3.334e+06  3.292e+06 
         37	127.8 12.4	3.928e+06   3.21e+06  3.379e+06  2.766e+06  2.134e+06  1.933e+06 
         38	60.27 3.18	2.422e+06  1.584e+06   1.33e+06  9.747e+05  7.916e+05  6.202e+05 
         39	168.6 17.1	4.463e+06  3.899e+06  4.196e+06  3.534e+06  2.664e+06  2.728e+06 
         40	  567 491	 1.27e+07  1.172e+07	1.4e+07  1.288e+07  1.022e+07  1.118e+07 
         41	180.6 21.5	3.443e+06  2.995e+06   3.23e+06   2.81e+06  2.139e+06  2.139e+06 
         42	186.5 61.4	1.727e+06  1.379e+06  1.685e+06   1.53e+06  9.938e+05  1.055e+06 
         43	190.2 26.3	5.071e+06  4.668e+06  5.208e+06  4.437e+06  3.275e+06  3.201e+06 
         44	203.7 36.4	4.504e+06  3.713e+06	4.2e+06  3.626e+06  2.838e+06  2.978e+06 
         45	  197 51.7	 2.61e+06  2.247e+06  2.435e+06  2.122e+06  1.618e+06  1.739e+06 
         46	407.1 242	4.132e+06  3.635e+06  4.671e+06  3.978e+06  3.065e+06  3.445e+06 
         47	174.3 61.4	1.007e+07  8.336e+06   9.33e+06  8.022e+06  6.032e+06  6.113e+06 
         48	363.3 118	9.298e+06  8.262e+06   9.79e+06  8.878e+06  6.852e+06  7.461e+06 
         49	110.6 9.76	1.045e+06  6.978e+05   7.31e+05  6.592e+05  4.736e+05  4.878e+05 
         50	126.2 13.8	1.378e+06   1.03e+06  1.075e+06  9.523e+05  6.631e+05	7.19e+05 
