# Supplementary material for: Evolution of intrinsically disordered regions in vertebrate galectins for phase separation
Source: EMBO Rep. 2026 Feb 2;27(5):1254–69. doi: 10.1038/s44319-026-00692-w (PMC12979664; doi:10.1038/s44319-026-00692-w)
Supplement: Supplementary file 10 — Source data Fig. 4 [file 44319_2026_692_MOESM10_ESM.zip › FIG_4/4F/zfGAL3_WY/T2_fGAL3_WY_40uM/ANA/crd_B1.list]

      Assignment         w1         w2  

           L90N-H    127.593      8.595 
           T91N-H    116.307      7.863 
           L94N-H    127.512      8.808 
           D95N-H    126.958      8.827 
           F96N-H    129.046      9.607 
           L98N-H    123.445      7.818 
           Q99N-H    121.862      8.594 
          N100N-H    117.189      8.998 
          G101N-H    107.570      7.821 
          A102N-H    119.147      7.524 
          N104N-H    117.280      8.659 
          K105N-H    118.284      9.190 
          M106N-H    121.124      7.847 
          L107N-H    129.271      9.167 
          I110N-H    129.206      9.713 
          N111N-H    126.304      8.944 
          G112N-H    109.973      7.343 
          E113N-H    119.884      8.839 
          V114N-H    124.517      7.840 
          K115N-H    130.086      7.984 
          N117N-H    115.314      8.464 
          A118N-H    119.117      6.858 
          K119N-H    118.953      9.798 
          Q120N-H    114.617      8.589 
          F121N-H    114.234      8.394 
          T122N-H    116.339      8.462 
          V123N-H    126.266      8.625 
          N124N-H    122.886      9.309 
          R126N-H    124.505      9.246 
          G128N-H    117.144      8.961 
          D130N-H    119.433      8.334 
          A132N-H    129.361      8.550 
          F133N-H    114.933      7.498 
          H134N-H    131.967      8.621 
          I135N-H    122.884      8.444 
          N136N-H    124.310      8.595 
          R138N-H    124.089      9.135 
          S140N-H    113.592      8.548 
          G143N-H    104.898      7.735 
          K144N-H    119.887      7.490 
          V146N-H    115.621      8.238 
          I147N-H    120.785      9.307 
          V148N-H    129.845      7.283 
          R149N-H    125.471      8.739 
          N150N-H    118.558      8.893 
          S151N-H    114.295      9.946 
          M152N-H    124.403      9.050 
          I153N-H    126.592      7.881 
          G154N-H    121.187      9.202 
          N155N-H    111.872      8.938 
          N156N-H    116.574      7.403 
          W157N-H    128.877      9.152 
          G158N-H    110.369      8.305 
          R159N-H    123.657      8.594 
          E160N-H    126.915      8.916 
          R162N-H    120.112      8.806 
          E163N-H    124.861      8.988 
          L164N-H    126.109      8.769 
          S166N-H    109.337      7.082 
          V170N-H    124.130      9.419 
          K173N-H    118.187      7.925 
          F175N-H    116.633      8.835 
          M177N-H    130.151      9.988 
          K178N-H    127.037      9.483 
          I179N-H    123.032      9.700 
          I181N-H    128.636      9.204 
          T182N-H    118.313      8.706 
          T184N-H    106.196      8.290 
          E185N-H    120.409      7.806 
          Y186N-H    115.177      8.329 
          K187N-H    122.494      9.659 
          L195N-H    127.559      9.045 
          E197N-H    118.321      8.751 
          F198N-H    125.049      8.910 
          K199N-H    129.857      9.164 
          H200N-H    116.655      6.724 
          R201N-H    118.927      9.138 
          V202N-H    119.388      7.898 
          F203N-H    124.782      8.846 
          L205N-H    123.859      7.939 
          N206N-H    113.768      8.644 
          Q207N-H    116.456      7.726 
          I208N-H    123.796      7.736 
          T209N-H    112.429      8.262 
          G210N-H    109.699      7.784 
          L211N-H    124.662      9.102 
          S212N-H    122.755      9.573 
          I213N-H    122.592      8.545 
          Y214N-H    122.115      8.754 
          N215N-H    114.280      9.712 
          V217N-H    116.122      9.024 
          T218N-H    113.282      8.793 
          L219N-H    121.375      8.906 
          S220N-H    116.119      9.062 
          N223N-H    124.351      8.957 
          V224N-H    122.251      8.524 
          T226N-H    117.055      8.655 
          L227N-H    130.313      9.172 
          Q228N-H    127.556      8.023 
