# Supplementary material for: Evolution of intrinsically disordered regions in vertebrate galectins for phase separation
Source: EMBO Rep. 2026 Feb 2;27(5):1254–69. doi: 10.1038/s44319-026-00692-w (PMC12979664; doi:10.1038/s44319-026-00692-w)
Supplement: Supplementary file 10 — Source data Fig. 4 [file 44319_2026_692_MOESM10_ESM.zip › FIG_4/4F/zfGAL3_WY/T2_fGAL3_WY_400uM/ANA/400_ntd_T2.dat]

1	153 27	2.1e+07 1.795e+07 1.95e+07 1.669e+07 1.175e+07 1.197e+07
2	327.9 115	8.698e+06 7.61e+06 9.029e+06 8.239e+06 6.253e+06 6.742e+06
3	378.9 233	7.069e+06 6.349e+06 7.734e+06 6.942e+06 5.104e+06 5.841e+06
4	384.5 115	5.536e+07 5.101e+07 5.918e+07 5.383e+07 4.226e+07 4.518e+07
5	374 168	2.697e+07 2.426e+07 2.921e+07 2.631e+07 2.003e+07 2.185e+07
6	324.6 90.5	3.592e+07 3.209e+07 3.776e+07 3.392e+07 2.601e+07 2.801e+07
7	176.5 32.2	1.559e+07 1.357e+07 1.486e+07 1.274e+07 9.452e+06 9.639e+06
8	126.5 22	1.616e+07 1.367e+07 1.362e+07 1.151e+07 8.699e+06	8.04e+06
9	322.8 141	2.401e+07 2.167e+07 2.504e+07 2.279e+07 1.746e+07 1.869e+07
10	203.1 51.7	1.505e+07 1.306e+07 1.485e+07 1.29e+07 9.557e+06 9.884e+06
11	129.2 26.3	2.045e+07 1.605e+07 1.75e+07 1.468e+07 1.051e+07 1.031e+07
12	242.7 85.9	2.433e+07 2.245e+07 2.451e+07 2.207e+07 1.668e+07 1.742e+07
13	262.2 108	3.7e+07 3.345e+07 3.801e+07 3.347e+07 2.519e+07 2.757e+07
14	182.3 33.7	6.898e+07 6.196e+07 6.661e+07 5.732e+07 4.35e+07 4.319e+07
15	424.8 271	6.357e+07 5.981e+07 6.853e+07 6.246e+07 4.966e+07 5.349e+07
16	162.5 14.5	4.815e+06 4.417e+06 4.662e+06 3.901e+06 2.815e+06	2.93e+06
17	165.8 20.9	2.778e+07 2.486e+07 2.596e+07 2.209e+07 1.707e+07 1.657e+07
18	186.2 27.6	3.791e+06 3.548e+06 3.415e+06 3.012e+06 2.386e+06 2.549e+06
19	155 20.8	2.957e+07 2.651e+07 2.651e+07 2.282e+07 1.784e+07 1.701e+07
20	454 181	1.053e+08 1.006e+08 1.127e+08 1.037e+08 8.487e+07 8.945e+07
21	197.2 76	3.095e+07 2.827e+07 3.056e+07 2.66e+07 2.007e+07 2.019e+07
22	312.1 120	9.763e+07 9.324e+07 9.732e+07 8.93e+07 7.515e+07 7.543e+07
23	195.1 21.7	1.949e+07 1.717e+07 1.919e+07 1.674e+07 1.21e+07	1.27e+07
24	180 24.6	3.152e+07 2.776e+07 2.927e+07 2.582e+07 1.959e+07 1.964e+07
25	155.3 19.2	1.697e+07 1.402e+07 1.539e+07 1.298e+07 9.748e+06 9.676e+06
26	495.9 259	9.586e+07 8.929e+07 1.02e+08 9.44e+07 7.756e+07 8.197e+07
27	418.2 112	9.942e+07 9.237e+07 1.003e+08 9.328e+07 7.981e+07 8.171e+07
28	53.65 5.69	4.223e+06 3.364e+06 2.219e+06 1.896e+06 9.207e+05 8.572e+05
29	205.8 59.1	2.17e+07 1.949e+07 2.113e+07 1.885e+07 1.41e+07 1.438e+07
30	196.7 45.4	1.025e+08 9.089e+07 9.909e+07 8.669e+07 6.538e+07 6.674e+07
31	174.2 12.8	4.4e+07 3.956e+07 3.908e+07 3.454e+07 2.831e+07 2.693e+07
32	341.5 161	8.135e+07 7.517e+07 8.418e+07 7.671e+07 6.14e+07 6.439e+07
33	183.5 22.1	1.583e+07 1.402e+07 1.543e+07 1.323e+07 9.745e+06 1.002e+07
34	169.6 10.8	4.875e+07 4.324e+07 4.311e+07 3.78e+07 3.09e+07 2.935e+07
35	68.33 5.94	2.297e+06 1.708e+06 1.595e+06 1.131e+06 7.583e+05 5.937e+05
36	212.6 38.1	2.25e+07 2.032e+07 2.232e+07 1.934e+07 1.498e+07 1.517e+07
37	118.4 15.9	1.732e+07 1.47e+07 1.502e+07 1.207e+07 8.751e+06 8.316e+06
38	41.24 1.53	6.476e+06 3.881e+06 2.931e+06 1.892e+06 1.286e+06 7.193e+05
39	142 12.3	2.02e+07 1.827e+07 1.798e+07 1.568e+07 1.151e+07 1.098e+07
40	515.7 239	6.292e+07 5.874e+07 6.981e+07 6.438e+07 4.99e+07	5.48e+07
41	172.7 27.1	1.701e+07 1.468e+07 1.559e+07 1.361e+07 1.007e+07 1.057e+07
42	183.8 40.2	8.102e+06 7.4e+06 8.055e+06 6.865e+06 5.012e+06 5.183e+06
43	194.8 30.6	2.443e+07 2.206e+07 2.433e+07 2.113e+07 1.547e+07 1.587e+07
44	193.7 37.3	1.982e+07 1.655e+07 1.907e+07 1.7e+07 1.206e+07	1.26e+07
45	211.9 60.9	1.057e+07 8.85e+06 1.062e+07 9.024e+06 6.743e+06 7.011e+06
46	390.9 146	1.877e+07 1.778e+07 2.046e+07 1.884e+07 1.421e+07 1.561e+07
47	163.8 41.5	4.42e+07 3.651e+07 4.179e+07 3.548e+07 2.516e+07 2.601e+07
48	372 160	4.415e+07 4.048e+07 4.814e+07 4.286e+07 3.33e+07 3.585e+07
49	182.6 35.5	3.857e+06 3.163e+06 3.688e+06 3.096e+06 2.295e+06 2.426e+06
50	209.1 28.8	5.39e+06 4.689e+06 5.201e+06 4.531e+06 3.511e+06 3.596e+06
