# Supplementary material for: Evolution of intrinsically disordered regions in vertebrate galectins for phase separation
Source: EMBO Rep. 2026 Feb 2;27(5):1254–69. doi: 10.1038/s44319-026-00692-w (PMC12979664; doi:10.1038/s44319-026-00692-w)
Supplement: Supplementary file 10 — Source data Fig. 4 [file 44319_2026_692_MOESM10_ESM.zip › FIG_4/4F/zfGAL3_WY/T2_fGAL3_WY_400uM/ANA/ntd_B1.list]

      Assignment         w1         w2  

            1NH-H    118.411      8.511 
            2NH-H    119.595      8.462 
            3NH-H    120.158      8.527 
            4NH-H    120.607      8.488 
            5NH-H    120.606      8.379 
            6NH-H    121.378      8.366 
            7NH-H    121.388      8.324 
            8NH-H    121.302      8.507 
            9NH-H    121.728      8.457 
           10NH-H    120.785      8.541 
           11NH-H    127.238      8.403 
           12NH-H    128.018      8.261 
           13NH-H    125.900      8.356 
           14NH-H    124.465      8.398 
           15NH-H    124.051      8.498 
           16NH-H    125.141      8.466 
           17NH-H    124.319      8.292 
           18NH-H    124.415      8.230 
           19NH-H    124.978      8.180 
           20NH-H    124.119      8.095 
           21NH-H    125.171      8.049 
           22NH-H    125.249      7.976 
           23NH-H    118.784      8.342 
           24NH-H    119.889      8.240 
           25NH-H    120.629      8.255 
           26NH-H    120.698      8.220 
           27NH-H    121.142      8.181 
           28NH-H    122.482      8.163 
           29NH-H    121.781      8.025 
           30NH-H    120.959      8.069 
           31NH-H    120.325      8.119 
           32NH-H    122.518      8.245 
           33NH-H    119.749      8.101 
           34NH-H    119.904      8.044 
           35NH-H    113.336      8.196 
           36NH-H    114.231      8.166 
           37NH-H    113.900      8.122 
           38NH-H    119.832      8.165 
           39NH-H    121.807      8.188 
           40NH-H    116.304      8.406 
           41NH-H    110.132      8.108 
           42NH-H    110.667      8.155 
           43NH-H    110.933      8.254 
           44NH-H    109.285      8.519 
           45NH-H    108.878      8.396 
           46NH-H    108.294      8.377 
           47NH-H    109.014      8.195 
           48NH-H    108.648      8.072 
           49NH-H    110.137      8.384 
           50NH-H    121.297      8.659 
