# Supplementary material for: Evolution of intrinsically disordered regions in vertebrate galectins for phase separation
Source: EMBO Rep. 2026 Feb 2;27(5):1254–69. doi: 10.1038/s44319-026-00692-w (PMC12979664; doi:10.1038/s44319-026-00692-w)
Supplement: Supplementary file 10 — Source data Fig. 4 [file 44319_2026_692_MOESM10_ESM.zip › FIG_4/4F/zfGAL3_WY/T2_fGAL3_WY_400uM/ANA/400_crd_T2.dat]

         90	69.87 2.08	6.182e+06  4.677e+06  4.006e+06  2.994e+06  2.175e+06  1.797e+06 
         91	65.95 1.92	5.059e+06   3.94e+06  3.207e+06  2.392e+06  1.666e+06  1.349e+06 
         94	46.88 2.17	2.415e+06  1.794e+06  1.379e+06  7.303e+05  5.162e+05  3.195e+05 
         95	44.09 1.43	5.742e+06  3.487e+06  2.632e+06   1.89e+06  1.203e+06  8.135e+05 
         96	45.56 1.39	3.719e+06  2.459e+06  1.863e+06  1.288e+06  7.027e+05  5.297e+05 
         98	168.7 7.93	7.352e+06  6.398e+06  6.086e+06  5.353e+06  4.624e+06	4.54e+06 
         99	47.78 1.73	6.286e+06  4.256e+06  3.316e+06  2.254e+06  1.358e+06  8.952e+05 
        100	44.36 3.96	3.983e+06   2.44e+06  2.073e+06  1.325e+06  6.693e+05  5.382e+05 
        101	49.48 2.46	5.275e+06  3.576e+06  2.832e+06  1.974e+06  1.144e+06  8.754e+05 
        102	40.87 1.02	4.899e+06  3.182e+06  2.308e+06   1.39e+06  8.318e+05  5.133e+05 
        104	43.56 1.78	4.306e+06   2.68e+06  2.023e+06  1.326e+06   8.65e+05	6.25e+05 
        105	38.03 1.68	1.473e+06   8.71e+05   5.88e+05  4.187e+05  2.337e+05  1.602e+05 
        106	46.58 2.15	5.477e+06   3.13e+06   2.51e+06   1.79e+06  1.382e+06  9.596e+05 
        107	36.85 1.2	2.953e+06  1.664e+06  1.232e+06  8.142e+05  4.177e+05  2.449e+05 
        110	31.07 1.49	1.027e+06  5.421e+05  4.136e+05  9.948e+04  1.372e+05  1.184e+05 
        111	40.28 0.41	4.805e+06  3.087e+06  1.999e+06  1.334e+06  8.672e+05  6.643e+05 
        112	39.45 0.485	 4.73e+06      3e+06  2.025e+06  1.256e+06   8.53e+05  5.306e+05 
        113	39.88 0.333	  5.4e+06  3.491e+06  2.373e+06  1.497e+06  9.225e+05  5.838e+05 
        114	44.29 1.66	3.735e+06  2.665e+06  1.796e+06  1.241e+06   6.09e+05  5.696e+05 
        115	37.97 2.61	3.551e+06  2.051e+06  1.371e+06  1.021e+06  5.921e+05	4.07e+05 
        117	31.59 2.27	7.642e+05  4.195e+05  2.418e+05  1.684e+05  8.148e+04  8.016e+04 
        118	38.56 0.804	8.252e+06  5.154e+06   3.59e+06  2.273e+06   1.25e+06  7.671e+05 
        119	 42.5 0.874	2.927e+06  2.001e+06  1.326e+06  9.579e+05  5.153e+05  3.327e+05 
        120	42.36 1.19	 5.71e+06  3.703e+06  2.689e+06  1.706e+06  1.085e+06  6.785e+05 
        121	43.83 0.686	6.481e+06  4.258e+06  3.118e+06  2.032e+06  1.285e+06  8.523e+05 
        122	49.86 0.814	4.913e+06  3.358e+06  2.627e+06  1.731e+06   1.15e+06  8.908e+05 
        123	38.55 0.903	3.969e+06  2.385e+06  1.651e+06  1.041e+06  6.537e+05  5.039e+05 
        124	31.33 0.72	1.178e+06  7.029e+05  4.252e+05  1.742e+05  1.551e+05	6.15e+04 
        126	43.08 0.856	6.129e+06  4.058e+06  2.926e+06  1.865e+06  1.118e+06  8.386e+05 
        128	41.61 2.69	3.131e+06  1.905e+06  1.541e+06   9.66e+05  4.448e+05  3.953e+05 
        130	37.73 1.71	5.168e+06  3.281e+06  2.291e+06  1.372e+06  6.584e+05  4.349e+05 
        132	42.15 1.53	2.513e+06  1.567e+06  1.228e+06  8.112e+05  4.031e+05  2.677e+05 
        133	42.35 2.64	6.189e+06  3.874e+06  2.974e+06  1.915e+06  1.057e+06  7.735e+05 
        134	37.52 1.1	1.849e+06  1.244e+06  7.619e+05  4.115e+05  2.853e+05  2.204e+05 
        135	43.72 1.64	 3.93e+06  2.606e+06  1.949e+06  1.194e+06  7.763e+05  4.887e+05 
        136	43.83 0.413	3.349e+06  2.231e+06  1.539e+06  1.026e+06  7.149e+05  4.695e+05 
        138	41.65 1.11	3.572e+06  2.341e+06  1.668e+06  1.029e+06   6.89e+05  3.746e+05 
        140	57.45 1.85	8.238e+06  5.844e+06   4.99e+06  3.476e+06  2.195e+06  1.776e+06 
        143	53.77 6.03	 1.68e+06  1.094e+06   9.78e+05  7.286e+05  3.664e+05  3.107e+05 
        144	57.08 2.65	 1.06e+07  7.628e+06  6.658e+06  4.596e+06  2.574e+06	2.21e+06 
        146	42.44 0.965	6.452e+06  4.165e+06  2.947e+06  2.011e+06  1.221e+06	7.89e+05 
        147	42.48 1.22	4.029e+06  2.579e+06  1.909e+06   1.14e+06  8.345e+05	4.92e+05 
        148	39.87 1.03	3.323e+06  2.005e+06  1.485e+06  9.007e+05  5.481e+05  4.331e+05 
        149	39.93 1.15	3.207e+06  2.084e+06  1.421e+06  9.557e+05  4.963e+05	3.12e+05 
        150	39.91 1.16	3.533e+06  2.203e+06  1.589e+06  1.019e+06  5.243e+05  4.199e+05 
        151	43.13 2 	4.286e+06  2.832e+06  2.147e+06  1.313e+06   7.57e+05  5.156e+05 
        152	38.67 1.46	3.323e+06  2.086e+06   1.51e+06  8.916e+05  5.225e+05  2.534e+05 
        153	37.08 2.05	5.153e+06  2.932e+06   2.12e+06   1.33e+06  8.244e+05  5.064e+05 
        154	34.28 0.933	3.587e+06  2.089e+06  1.376e+06  7.478e+05  4.449e+05  4.065e+05 
        155	30.53 0.686	3.242e+06  1.879e+06  1.151e+06  5.145e+05  2.849e+05  2.194e+05 
        156	45.91 1.99	9.435e+06  6.225e+06  4.866e+06  3.172e+06  1.856e+06  1.352e+06 
        157	40.34 1.55	4.842e+06  2.946e+06   2.35e+06  1.405e+06  6.532e+05  5.641e+05 
        158	38.44 1.11	4.111e+06  2.534e+06  1.738e+06  1.186e+06  5.817e+05  4.137e+05 
        159	46.64 1.8	5.164e+06  3.508e+06  2.612e+06  1.753e+06  1.066e+06  8.081e+05 
        160	39.73 2.22	5.315e+06  3.117e+06   2.35e+06  1.623e+06  8.718e+05  5.052e+05 
        162	45.71 1.43	3.596e+06  2.435e+06  1.956e+06  1.156e+06  6.828e+05  4.787e+05 
        163	43.93 1.36	2.153e+06  1.321e+06  1.155e+06  6.492e+05  3.926e+05  2.698e+05 
        164	45.02 5.79	1.744e+06  9.936e+05  7.747e+05  5.386e+05  4.028e+05  3.302e+05 
        166	50.47 2.94	1.019e+07  6.764e+06  5.319e+06  3.942e+06   2.38e+06  1.767e+06 
        170	45.97 2.83	4.226e+06  2.811e+06  2.176e+06  1.326e+06  9.932e+05  5.378e+05 
        173	36.29 0.967	4.477e+06  2.753e+06  1.912e+06  1.102e+06  5.622e+05	3.39e+05 
        175	41.36 0.491	5.716e+06   3.72e+06  2.597e+06  1.703e+06  9.906e+05	6.81e+05 
        177	33.06 3.74	1.163e+06  5.197e+05  4.792e+05  2.151e+05  1.768e+05  1.337e+05 
        178	43.07 2.16	 2.35e+06   1.44e+06  1.178e+06  7.579e+05  3.521e+05  3.336e+05 
        179	41.24 0.776	2.664e+06  1.746e+06  1.238e+06  7.182e+05  4.888e+05  3.338e+05 
        181	37.78 1.05	2.714e+06  1.662e+06  1.225e+06  7.229e+05  3.571e+05	 2.2e+05 
        182	38.51 1.45	4.004e+06  2.471e+06  1.763e+06  1.003e+06  6.249e+05  4.618e+05 
        184	 33.2 3.18	 1.98e+06  9.483e+05  7.315e+05  4.916e+05  2.234e+05  2.251e+05 
        185	37.78 0.861	2.816e+06  1.615e+06  1.145e+06  7.709e+05  4.091e+05  3.601e+05 
        186	37.34 1.06	2.279e+06  1.341e+06  9.396e+05  5.802e+05   3.43e+05  2.614e+05 
        187	41.38 1.1	2.219e+06  1.441e+06  9.962e+05  6.861e+05   3.73e+05  2.626e+05 
        195	34.44 1.95	1.166e+06   6.18e+05  5.045e+05  2.604e+05   8.21e+04  1.566e+05 
        197	34.45 0.611	1.655e+06  9.586e+05   6.19e+05  3.902e+05  2.254e+05  1.343e+05 
        198	36.58 3.33	2.488e+06  1.596e+06  1.226e+06  5.696e+05  2.225e+05  1.462e+05 
        199	12.39 1.28	1.183e+06  2.061e+05  2.164e+05  8.359e+04  4.286e+04  1.007e+05 
        200	37.74 1.51	 2.71e+06  1.578e+06  1.219e+06  7.849e+05  3.305e+05	2.08e+05 
        201	42.28 4.67	1.012e+06  7.133e+05  5.796e+05  2.426e+05   1.58e+05  1.097e+05 
        202	115.8 9.72	3.432e+06  2.811e+06  2.755e+06  2.376e+06  1.651e+06  1.656e+06 
        203	 42.7 0.969	3.622e+06  2.352e+06  1.706e+06  1.139e+06  6.451e+05  4.561e+05 
        205	43.86 3.4	3.374e+06  2.229e+06  1.658e+06  1.105e+06   5.64e+05  4.749e+05 
        206	39.71 0.748	5.905e+06   3.76e+06  2.659e+06  1.663e+06  8.818e+05  6.662e+05 
        207	41.66 1.68	3.873e+06  2.436e+06  1.786e+06  1.157e+06  6.641e+05  5.082e+05 
        208	38.43 1.46	3.055e+06  1.843e+06  1.341e+06  7.528e+05  5.377e+05  3.081e+05 
        209	28.01 7.93	2.908e+06  1.406e+06  5.475e+05   4.11e+05  5.336e+05  7.548e+05 
        210	37.21 0.799	6.953e+06  4.131e+06  2.867e+06  1.841e+06  1.052e+06  6.344e+05 
        211	 39.6 1.55	5.292e+06  3.366e+06  2.342e+06  1.487e+06  8.047e+05  6.072e+05 
        212	46.48 2.75	4.546e+06  3.011e+06  2.337e+06  1.456e+06  1.003e+06  6.939e+05 
        213	47.65 3.2	2.505e+06   1.93e+06  1.267e+06  9.512e+05  4.348e+05  4.195e+05 
        214	42.39 1.22	4.542e+06  2.893e+06  2.096e+06  1.363e+06  8.931e+05  5.615e+05 
        215	49.23 1.45	4.291e+06  2.909e+06  2.268e+06  1.485e+06  1.006e+06  7.533e+05 
        217	40.15 0.374	9.334e+06  6.044e+06  4.107e+06  2.634e+06  1.589e+06  1.047e+06 
        218	44.44 0.903	 4.58e+06   3.07e+06  2.205e+06  1.479e+06  9.681e+05  5.623e+05 
        219	46.01 1.79	 5.81e+06  3.872e+06  2.989e+06  1.886e+06  1.174e+06  8.886e+05 
        220	42.08 0.825	4.501e+06  2.938e+06  2.123e+06  1.318e+06  7.916e+05	5.87e+05 
        223	44.28 0.992	6.655e+06  4.533e+06  3.224e+06  2.126e+06  1.222e+06  9.813e+05 
        224	44.69 1.77	3.523e+06  2.493e+06  1.607e+06  1.223e+06  8.081e+05  3.471e+05 
        226	46.94 0.897	4.365e+06      3e+06  2.168e+06  1.504e+06  1.012e+06  6.045e+05 
        227	36.25 3.38	3.011e+06  1.568e+06  1.363e+06  6.893e+05  4.308e+05  2.933e+05 
        228	51.95 1.48	2.949e+06  2.057e+06  1.585e+06  1.041e+06  7.456e+05  6.237e+05 
