# Supplementary material for: Evolution of intrinsically disordered regions in vertebrate galectins for phase separation
Source: EMBO Rep. 2026 Feb 2;27(5):1254–69. doi: 10.1038/s44319-026-00692-w (PMC12979664; doi:10.1038/s44319-026-00692-w)
Supplement: Supplementary file 10 — Source data Fig. 4 [file 44319_2026_692_MOESM10_ESM.zip › FIG_4/4F/zfGAL3_WY/T2_fGAL3_WY_400uM/ANA/400_ntd_r2_out.dat]

 1.00000000e+00 6.53594771e+00 1.15340254e+00
 2.00000000e+00 3.04971028e+00 1.06958427e+00
 3.00000000e+00 2.63921879e+00 1.62295587e+00
 4.00000000e+00 2.60078023e+00 7.77866650e-01
 5.00000000e+00 2.67379679e+00 1.20106380e+00
 6.00000000e+00 3.08071473e+00 8.58917692e-01
 7.00000000e+00 5.66572238e+00 1.03363320e+00
 8.00000000e+00 7.90513834e+00 1.37480667e+00
 9.00000000e+00 3.09789343e+00 1.35316906e+00
 1.00000000e+01 4.92368291e+00 1.25334518e+00
 1.10000000e+01 7.73993808e+00 1.57554467e+00
 1.20000000e+01 4.12031314e+00 1.45832262e+00
 1.30000000e+01 3.81388253e+00 1.57093560e+00
 1.40000000e+01 5.48546352e+00 1.01404345e+00
 1.50000000e+01 2.35404896e+00 1.50175911e+00
 1.60000000e+01 6.15384615e+00 5.49112426e-01
 1.70000000e+01 6.03136309e+00 7.60286421e-01
 1.80000000e+01 5.37056928e+00 7.96067197e-01
 1.90000000e+01 6.45161290e+00 8.65764828e-01
 2.00000000e+01 2.20264317e+00 8.78146287e-01
 2.10000000e+01 5.07099391e+00 1.95433843e+00
 2.20000000e+01 3.20410125e+00 1.23195178e+00
 2.30000000e+01 5.12557663e+00 5.70092326e-01
 2.40000000e+01 5.55555556e+00 7.59259259e-01
 2.50000000e+01 6.43915003e+00 7.96082940e-01
 2.60000000e+01 2.01653559e+00 1.05320169e+00
 2.70000000e+01 2.39120038e+00 6.40397998e-01
 2.80000000e+01 1.86393290e+01 1.97684589e+00
 2.90000000e+01 4.85908649e+00 1.39539364e+00
 3.00000000e+01 5.08388409e+00 1.17340283e+00
 3.10000000e+01 5.74052813e+00 4.21806889e-01
 3.20000000e+01 2.92825769e+00 1.38052559e+00
 3.30000000e+01 5.44959128e+00 6.56326797e-01
 3.40000000e+01 5.89622642e+00 3.75467248e-01
 3.50000000e+01 1.46348602e+01 1.27222406e+00
 3.60000000e+01 4.70366886e+00 8.42943479e-01
 3.70000000e+01 8.44594595e+00 1.13421065e+00
 3.80000000e+01 2.42483026e+01 8.99609675e-01
 3.90000000e+01 7.04225352e+00 6.09998016e-01
 4.00000000e+01 1.93911189e+00 8.98677023e-01
 4.10000000e+01 5.79038796e+00 9.08624862e-01
 4.20000000e+01 5.44069641e+00 1.18996733e+00
 4.30000000e+01 5.13347023e+00 8.06387007e-01
 4.40000000e+01 5.16262261e+00 9.94144674e-01
 4.50000000e+01 4.71920717e+00 1.35629881e+00
 4.60000000e+01 2.55819903e+00 9.55479811e-01
 4.70000000e+01 6.10500611e+00 1.54675063e+00
 4.80000000e+01 2.68817204e+00 1.15620303e+00
 4.90000000e+01 5.47645126e+00 1.06469890e+00
 5.00000000e+01 4.78240077e+00 6.58695084e-01
