# Supplementary material for: Evolution of intrinsically disordered regions in vertebrate galectins for phase separation
Source: EMBO Rep. 2026 Feb 2;27(5):1254–69. doi: 10.1038/s44319-026-00692-w (PMC12979664; doi:10.1038/s44319-026-00692-w)
Supplement: Supplementary file 10 — Source data Fig. 4 [file 44319_2026_692_MOESM10_ESM.zip › FIG_4/4F/zfGAL3_WY/T2_fGAL3_WY_400uM/ANA/400_crd_r2_out.dat]

 9.00000000e+01 1.43122943e+01 4.26070875e-01
 9.10000000e+01 1.51630023e+01 4.41439945e-01
 9.40000000e+01 2.13310580e+01 9.87380459e-01
 9.50000000e+01 2.26808800e+01 7.35623915e-01
 9.60000000e+01 2.19490781e+01 6.69649223e-01
 9.80000000e+01 5.92768228e+00 2.78639718e-01
 9.90000000e+01 2.09292591e+01 7.57798624e-01
 1.00000000e+02 2.25428314e+01 2.01238982e+00
 1.01000000e+02 2.02101859e+01 1.00479097e+00
 1.02000000e+02 2.44678248e+01 6.10647940e-01
 1.04000000e+02 2.29568411e+01 9.38089468e-01
 1.05000000e+02 2.62950302e+01 1.16160007e+00
 1.06000000e+02 2.14684414e+01 9.90922048e-01
 1.07000000e+02 2.71370421e+01 8.83702862e-01
 1.10000000e+02 3.21853878e+01 1.54348979e+00
 1.11000000e+02 2.48262165e+01 2.52699820e-01
 1.12000000e+02 2.53485425e+01 3.11636073e-01
 1.13000000e+02 2.50752257e+01 2.09379392e-01
 1.14000000e+02 2.25784601e+01 8.46246192e-01
 1.15000000e+02 2.63365815e+01 1.81033652e+00
 1.17000000e+02 3.16555872e+01 2.27471298e+00
 1.18000000e+02 2.59336100e+01 5.40731909e-01
 1.19000000e+02 2.35294118e+01 4.83875433e-01
 1.20000000e+02 2.36071766e+01 6.63185556e-01
 1.21000000e+02 2.28154232e+01 3.57092866e-01
 1.22000000e+02 2.00561572e+01 3.27431047e-01
 1.23000000e+02 2.59403372e+01 6.07629689e-01
 1.24000000e+02 3.19182892e+01 7.33519573e-01
 1.26000000e+02 2.32126277e+01 4.61235127e-01
 1.28000000e+02 2.40326845e+01 1.55366309e+00
 1.30000000e+02 2.65041081e+01 1.20121985e+00
 1.32000000e+02 2.37247924e+01 8.61184635e-01
 1.33000000e+02 2.36127509e+01 1.47196369e+00
 1.34000000e+02 2.66524520e+01 7.81388519e-01
 1.35000000e+02 2.28728271e+01 8.57992599e-01
 1.36000000e+02 2.28154232e+01 2.14984481e-01
 1.38000000e+02 2.40096038e+01 6.39871795e-01
 1.40000000e+02 1.74064404e+01 5.60520709e-01
 1.43000000e+02 1.85977311e+01 2.08562988e+00
 1.44000000e+02 1.75192712e+01 8.13350888e-01
 1.46000000e+02 2.35626767e+01 5.35767744e-01
 1.47000000e+02 2.35404896e+01 6.76068676e-01
 1.48000000e+02 2.50815149e+01 6.47954863e-01
 1.49000000e+02 2.50438267e+01 7.21272244e-01
 1.50000000e+02 2.50563768e+01 7.28273544e-01
 1.51000000e+02 2.31857176e+01 1.07515500e+00
 1.52000000e+02 2.58598397e+01 9.76347709e-01
 1.53000000e+02 2.69687163e+01 1.49098890e+00
 1.54000000e+02 2.91715286e+01 7.93962549e-01
 1.55000000e+02 3.27546675e+01 7.35987617e-01
 1.56000000e+02 2.17817469e+01 9.44144551e-01
 1.57000000e+02 2.47892910e+01 9.52488872e-01
 1.58000000e+02 2.60145682e+01 7.51201110e-01
 1.59000000e+02 2.14408233e+01 8.27476029e-01
 1.60000000e+02 2.51698968e+01 1.40642263e+00
 1.62000000e+02 2.18770510e+01 6.84405664e-01
 1.63000000e+02 2.27634874e+01 7.04719846e-01
 1.64000000e+02 2.22123501e+01 2.85671939e+00
 1.66000000e+02 1.98137507e+01 1.15419907e+00
 1.70000000e+02 2.17533174e+01 1.33917529e+00
 1.73000000e+02 2.75558005e+01 7.34264510e-01
 1.75000000e+02 2.41779497e+01 2.87025467e-01
 1.77000000e+02 3.02480339e+01 3.42188889e+00
 1.78000000e+02 2.32180172e+01 1.16440486e+00
 1.79000000e+02 2.42483026e+01 4.56272620e-01
 1.81000000e+02 2.64690312e+01 7.35640095e-01
 1.82000000e+02 2.59672812e+01 9.77734557e-01
 1.84000000e+02 3.01204819e+01 2.88503411e+00
 1.85000000e+02 2.64690312e+01 6.03224878e-01
 1.86000000e+02 2.67809320e+01 7.60251417e-01
 1.87000000e+02 2.41662639e+01 6.42409142e-01
 1.95000000e+02 2.90360046e+01 1.64402465e+00
 1.97000000e+02 2.90275762e+01 5.14828710e-01
 1.98000000e+02 2.73373428e+01 2.48860994e+00
 1.99000000e+02 8.07102502e+01 8.33810494e+00
 2.00000000e+02 2.64970853e+01 1.06016425e+00
 2.01000000e+02 2.36518448e+01 2.61244360e+00
 2.02000000e+02 8.63557858e+00 7.24851674e-01
 2.03000000e+02 2.34192037e+01 5.31456872e-01
 2.05000000e+02 2.27998176e+01 1.76742772e+00
 2.06000000e+02 2.51825737e+01 4.74353188e-01
 2.07000000e+02 2.40038406e+01 9.67989732e-01
 2.08000000e+02 2.60213375e+01 9.88580607e-01
 2.09000000e+02 3.57015352e+01 1.01075749e+01
 2.10000000e+02 2.68744961e+01 5.77068594e-01
 2.11000000e+02 2.52525253e+01 9.88419549e-01
 2.12000000e+02 2.15146299e+01 1.27291808e+00
 2.13000000e+02 2.09863589e+01 1.40936723e+00
 2.14000000e+02 2.35904695e+01 6.78942504e-01
 2.15000000e+02 2.03128174e+01 5.98285298e-01
 2.17000000e+02 2.49066002e+01 2.32006687e-01
 2.18000000e+02 2.25022502e+01 4.57235192e-01
 2.19000000e+02 2.17344056e+01 8.45568050e-01
 2.20000000e+02 2.37642586e+01 4.65910487e-01
 2.23000000e+02 2.25835592e+01 5.05937008e-01
 2.24000000e+02 2.23763706e+01 8.86242468e-01
 2.26000000e+02 2.13037921e+01 4.07104846e-01
 2.27000000e+02 2.75862069e+01 2.57217598e+00
 2.28000000e+02 1.92492782e+01 5.48391370e-01
