# Supplementary material for: Evolution of intrinsically disordered regions in vertebrate galectins for phase separation
Source: EMBO Rep. 2026 Feb 2;27(5):1254–69. doi: 10.1038/s44319-026-00692-w (PMC12979664; doi:10.1038/s44319-026-00692-w)
Supplement: Supplementary file 10 — Source data Fig. 4 [file 44319_2026_692_MOESM10_ESM.zip › FIG_4/4F/zfGAL3_WY/T2_fGAL3_WY_400uM/ANA/crd_B1.list]

      Assignment         w1         w2  

           L90N-H    127.570      8.590 
           T91N-H    116.292      7.849 
           L94N-H    127.527      8.802 
           D95N-H    126.952      8.818 
           F96N-H    129.065      9.601 
           L98N-H    123.507      7.811 
           Q99N-H    121.861      8.587 
          N100N-H    117.179      8.988 
          G101N-H    107.553      7.815 
          A102N-H    119.147      7.518 
          N104N-H    117.370      8.654 
          K105N-H    118.214      9.198 
          M106N-H    121.112      7.842 
          L107N-H    129.206      9.151 
          I110N-H    129.211      9.702 
          N111N-H    126.293      8.936 
          G112N-H    110.000      7.332 
          E113N-H    119.892      8.832 
          V114N-H    124.507      7.834 
          K115N-H    130.055      7.978 
          N117N-H    115.318      8.462 
          A118N-H    119.124      6.853 
          K119N-H    118.951      9.789 
          Q120N-H    114.628      8.582 
          F121N-H    114.245      8.388 
          T122N-H    116.353      8.456 
          V123N-H    126.266      8.619 
          N124N-H    122.886      9.307 
          R126N-H    124.528      9.236 
          G128N-H    117.166      8.955 
          D130N-H    119.442      8.328 
          A132N-H    129.357      8.540 
          F133N-H    114.930      7.493 
          H134N-H    131.927      8.618 
          I135N-H    122.909      8.435 
          N136N-H    124.333      8.592 
          R138N-H    124.079      9.127 
          S140N-H    113.588      8.540 
          G143N-H    104.903      7.730 
          K144N-H    119.890      7.486 
          V146N-H    115.599      8.228 
          I147N-H    120.771      9.295 
          V148N-H    129.838      7.277 
          R149N-H    125.495      8.734 
          N150N-H    118.565      8.885 
          S151N-H    114.295      9.939 
          M152N-H    124.451      9.043 
          I153N-H    126.597      7.876 
          G154N-H    121.183      9.196 
          N155N-H    111.901      8.933 
          N156N-H    116.558      7.396 
          W157N-H    128.854      9.144 
          G158N-H    110.381      8.298 
          R159N-H    123.649      8.586 
          E160N-H    126.907      8.910 
          R162N-H    120.077      8.800 
          E163N-H    124.785      8.981 
          L164N-H    126.122      8.761 
          S166N-H    109.344      7.076 
          V170N-H    124.098      9.408 
          K173N-H    118.214      7.916 
          F175N-H    116.648      8.826 
          M177N-H    130.162      9.968 
          K178N-H    127.108      9.468 
          I179N-H    122.942      9.704 
          I181N-H    128.648      9.180 
          T182N-H    118.298      8.694 
          T184N-H    106.212      8.288 
          E185N-H    120.460      7.800 
          Y186N-H    115.209      8.314 
          K187N-H    122.497      9.644 
          L195N-H    127.516      9.036 
          E197N-H    118.292      8.745 
          F198N-H    125.049      8.905 
          K199N-H    129.821      9.161 
          H200N-H    116.643      6.717 
          R201N-H    118.940      9.127 
          V202N-H    119.384      7.892 
          F203N-H    124.772      8.839 
          L205N-H    123.901      7.931 
          N206N-H    113.757      8.637 
          Q207N-H    116.420      7.718 
          I208N-H    123.817      7.723 
          T209N-H    112.402      8.262 
          G210N-H    109.713      7.778 
          L211N-H    124.677      9.096 
          S212N-H    122.770      9.566 
          I213N-H    122.592      8.545 
          Y214N-H    122.110      8.748 
          N215N-H    114.278      9.703 
          V217N-H    116.113      9.018 
          T218N-H    113.285      8.784 
          L219N-H    121.371      8.900 
          S220N-H    116.113      9.051 
          N223N-H    124.365      8.951 
          V224N-H    122.262      8.504 
          T226N-H    116.955      8.638 
          L227N-H    130.293      9.167 
          Q228N-H    127.592      8.006 
