# Supplementary material for: Evolution of intrinsically disordered regions in vertebrate galectins for phase separation
Source: EMBO Rep. 2026 Feb 2;27(5):1254–69. doi: 10.1038/s44319-026-00692-w (PMC12979664; doi:10.1038/s44319-026-00692-w)
Supplement: Supplementary file 10 — Source data Fig. 4 [file 44319_2026_692_MOESM10_ESM.zip › FIG_4/4F/zfGAL3_WY/T2_fGAL3_WY_400uM/acqu2s]

##TITLE= Parameter file, TOPSPIN		Version 3.2
##JCAMPDX= 5.0
##DATATYPE= Parameter Values
##NPOINTS= 130	$$ modification sequence number
##ORIGIN= Bruker BioSpin GmbH
##OWNER= jierongh
$$ 2023-03-31 04:10:35.899 +0800  jierongh@AV850
$$ /opt/data3/jierongh/20230330_fGal3_WY_CYC/3/acqu2s
$$ process /opt/topspin3.2/prog/mod/go
##$ACQT0= 0
##$BF1= 86.163191
##$FnMODE= 6
##$NUC1= <15N>
##$NusJSP= 0
##$NusT2= 1
##$NusTD= 128
##$O1= 10167.256538
##$SFO1= 86.173358256538
##$SW= 28.0031724647835
##$SW_h= 2413.12741312741
##$TD= 128
##END=
