# Supplementary material for: Evolution of intrinsically disordered regions in vertebrate galectins for phase separation
Source: EMBO Rep. 2026 Feb 2;27(5):1254–69. doi: 10.1038/s44319-026-00692-w (PMC12979664; doi:10.1038/s44319-026-00692-w)
Supplement: Supplementary file 10 — Source data Fig. 4 [file 44319_2026_692_MOESM10_ESM.zip › FIG_4/4F/zfGAL3_WY/T1_fGAL3_WY_400uM/ANA/400_ntd_T1.dat]

          1    0.8863 0.0551	1.834e+07  1.728e+07  1.631e+07  1.298e+07  8.474e+06  6.972e+06 
          2    0.8648 0.057	7.385e+06  7.082e+06  6.638e+06  5.233e+06  3.319e+06  2.772e+06 
          3    0.8782 0.0438	5.533e+06  5.395e+06  5.141e+06  4.067e+06  2.531e+06  2.067e+06 
          4    0.8184 0.05	4.279e+07   3.97e+07  3.615e+07  2.835e+07  1.879e+07  1.508e+07 
          5    0.8396 0.0898	1.972e+07  1.878e+07  1.761e+07  1.328e+07  8.975e+06  7.135e+06 
          6    0.8566 0.0473	2.676e+07  2.528e+07  2.354e+07  1.806e+07  1.244e+07  9.837e+06 
          7    0.7973 0.0332	1.324e+07  1.236e+07  1.139e+07   8.62e+06  5.844e+06  4.451e+06 
          8	0.902 0.0283	 1.41e+07  1.293e+07  1.188e+07  9.487e+06  6.742e+06  5.495e+06 
          9    0.8649 0.0591	1.928e+07  1.846e+07  1.706e+07  1.341e+07   8.95e+06	7.13e+06 
         10    0.8552 0.0508	1.262e+07  1.161e+07  1.083e+07  8.619e+06  5.623e+06  4.664e+06 
         11    0.8931 0.0481	1.964e+07  1.815e+07  1.682e+07  1.308e+07  9.469e+06  7.557e+06 
         12    0.7956 0.0196	2.307e+07  2.125e+07  1.921e+07  1.493e+07  1.006e+07  7.807e+06 
         13    0.8918 0.0556	3.094e+07  2.885e+07  2.754e+07   2.11e+07  1.471e+07  1.189e+07 
         14    0.8404 0.0392	5.513e+07  5.078e+07   4.73e+07   3.61e+07  2.513e+07  1.998e+07 
         15	1.044 0.0821	5.335e+07  5.131e+07  4.736e+07  3.973e+07  2.771e+07  2.405e+07 
         16    0.8255 0.0458	4.019e+06  3.675e+06  3.389e+06  2.581e+06  1.811e+06  1.434e+06 
         17    0.8048 0.0378	2.449e+07   2.24e+07  2.035e+07  1.569e+07  1.086e+07  8.396e+06 
         18    0.8338 0.0449	4.643e+06  4.336e+06  3.955e+06  3.176e+06  2.097e+06  1.616e+06 
         19    0.7929 0.0286	2.582e+07  2.417e+07  2.083e+07  1.673e+07  1.153e+07  8.579e+06 
         20    0.8382 0.0529	8.621e+07  8.137e+07  7.315e+07  5.812e+07  3.936e+07	3.08e+07 
         21    0.8329 0.0298	2.608e+07  2.421e+07  2.218e+07  1.721e+07  1.179e+07  9.334e+06 
         22	0.795 0.0409	8.317e+07   7.51e+07  6.909e+07  5.167e+07  3.798e+07  2.735e+07 
         23	0.879 0.0279	1.718e+07  1.632e+07  1.524e+07   1.15e+07  8.346e+06  6.471e+06 
         24    0.7394 0.0429	2.687e+07   2.44e+07  2.182e+07  1.669e+07  1.097e+07  8.347e+06 
         25    0.8582 0.0555	1.175e+07  1.123e+07  1.036e+07  8.214e+06  5.357e+06	4.32e+06 
         26	0.823 0.0442	8.006e+07  7.418e+07  6.766e+07  5.329e+07  3.574e+07  2.796e+07 
         27    0.8695 0.0413	7.908e+07  7.394e+07  6.697e+07  5.427e+07  3.698e+07  2.917e+07 
         28	1.379 0.057	8.158e+06  7.536e+06  7.181e+06  6.281e+06  5.118e+06	4.29e+06 
         29    0.7693 0.0412	1.832e+07  1.684e+07   1.52e+07  1.147e+07  7.857e+06  5.991e+06 
         30    0.8067 0.0281	9.159e+07  8.487e+07  7.688e+07  5.994e+07  4.016e+07  3.163e+07 
         31    0.8031 0.0341	3.925e+07  3.552e+07  3.195e+07  2.518e+07  1.758e+07  1.314e+07 
         32    0.8907 0.0709	6.794e+07  6.466e+07  5.889e+07  4.736e+07  3.202e+07  2.619e+07 
         33    0.8913 0.0432	1.533e+07  1.425e+07  1.327e+07  1.055e+07   7.18e+06	 5.9e+06 
         34    0.7548 0.0155	4.475e+07  4.041e+07  3.589e+07  2.706e+07  1.976e+07  1.382e+07 
         35    0.9222 0.0933	2.188e+06  2.202e+06  1.969e+06  1.576e+06  1.124e+06  8.478e+05 
         36    0.8717 0.039	1.894e+07  1.787e+07  1.616e+07  1.328e+07  8.627e+06  7.121e+06 
         37    0.8461 0.0824	1.621e+07  1.524e+07  1.363e+07  1.108e+07  7.252e+06  5.946e+06 
         38	 1.27 0.118	9.677e+06  9.216e+06  8.606e+06   7.65e+06  5.579e+06  5.006e+06 
         39    0.7685 0.0333	1.839e+07  1.687e+07  1.498e+07  1.185e+07  7.749e+06  5.932e+06 
         40    0.9324 0.0428	4.927e+07  4.693e+07  4.382e+07  3.432e+07  2.436e+07  1.991e+07 
         41    0.8072 0.0455	1.448e+07  1.341e+07  1.208e+07  9.498e+06  6.323e+06  5.018e+06 
         42    0.8334 0.0276	6.862e+06   6.51e+06  5.812e+06  4.635e+06  3.088e+06  2.463e+06 
         43    0.8257 0.00546	2.091e+07  1.944e+07  1.768e+07  1.389e+07  9.316e+06  7.406e+06 
         44    0.9324 0.141	1.738e+07  1.664e+07  1.553e+07  1.246e+07  8.396e+06  7.037e+06 
         45    0.9085 0.0757	8.341e+06  7.969e+06  7.371e+06   5.81e+06  4.118e+06  3.212e+06 
         46	1.028 0.105	1.526e+07  1.495e+07  1.412e+07   1.15e+07  7.982e+06  6.733e+06 
         47    0.8697 0.0489	4.008e+07  3.776e+07  3.483e+07  2.784e+07  1.839e+07  1.499e+07 
         48    0.9635 0.0809	3.729e+07  3.529e+07  3.309e+07   2.66e+07  1.843e+07  1.563e+07 
         49    0.9286 0.0445	3.106e+06  2.833e+06  2.804e+06  2.067e+06  1.597e+06  1.199e+06 
         50    0.9559 0.0526	4.488e+06  4.269e+06  3.902e+06  3.166e+06  2.247e+06  1.853e+06 
