# Supplementary material for: Evolution of intrinsically disordered regions in vertebrate galectins for phase separation
Source: EMBO Rep. 2026 Feb 2;27(5):1254–69. doi: 10.1038/s44319-026-00692-w (PMC12979664; doi:10.1038/s44319-026-00692-w)
Supplement: Supplementary file 10 — Source data Fig. 4 [file 44319_2026_692_MOESM10_ESM.zip › FIG_4/4F/zfGAL3_WY/T1_fGAL3_WY_400uM/ANA/400_ntd_r1_out.dat]

 1.00000000e+00 1.12828613e+00 7.01439309e-02
 2.00000000e+00 1.15633673e+00 7.62155335e-02
 3.00000000e+00 1.13869278e+00 5.67920107e-02
 4.00000000e+00 1.22189638e+00 7.46515386e-02
 5.00000000e+00 1.19104335e+00 1.27388868e-01
 6.00000000e+00 1.16740602e+00 6.44621818e-02
 7.00000000e+00 1.25423304e+00 5.22269369e-02
 8.00000000e+00 1.10864745e+00 3.47835065e-02
 9.00000000e+00 1.15620303e+00 7.90052018e-02
 1.00000000e+01 1.16931712e+00 6.94589682e-02
 1.10000000e+01 1.11969544e+00 6.03038303e-02
 1.20000000e+01 1.25691302e+00 3.09646747e-02
 1.30000000e+01 1.12132765e+00 6.99100891e-02
 1.40000000e+01 1.18990957e+00 5.55026833e-02
 1.50000000e+01 9.57854406e-01 7.53255237e-02
 1.60000000e+01 1.21138704e+00 6.72096019e-02
 1.70000000e+01 1.24254473e+00 5.83600781e-02
 1.80000000e+01 1.19932838e+00 6.45836461e-02
 1.90000000e+01 1.26119309e+00 4.54913890e-02
 2.00000000e+01 1.19303269e+00 7.52939982e-02
 2.10000000e+01 1.20062432e+00 4.29566633e-02
 2.20000000e+01 1.25786164e+00 6.47126300e-02
 2.30000000e+01 1.13765643e+00 3.61099139e-02
 2.40000000e+01 1.35244793e+00 7.84690509e-02
 2.50000000e+01 1.16522955e+00 7.53556747e-02
 2.60000000e+01 1.21506683e+00 6.52563230e-02
 2.70000000e+01 1.15008626e+00 5.46274438e-02
 2.80000000e+01 7.25163162e-01 2.99741118e-02
 2.90000000e+01 1.29988301e+00 6.96154687e-02
 3.00000000e+01 1.23961820e+00 4.31799571e-02
 3.10000000e+01 1.24517495e+00 5.28707081e-02
 3.20000000e+01 1.12271247e+00 8.93682658e-02
 3.30000000e+01 1.12195669e+00 5.43795906e-02
 3.40000000e+01 1.32485427e+00 2.72062018e-02
 3.50000000e+01 1.08436348e+00 1.09706260e-01
 3.60000000e+01 1.14718366e+00 5.13251840e-02
 3.70000000e+01 1.18189339e+00 1.15102252e-01
 3.80000000e+01 7.87401575e-01 7.31601463e-02
 3.90000000e+01 1.30123617e+00 5.63840789e-02
 4.00000000e+01 1.07250107e+00 4.92310660e-02
 4.10000000e+01 1.23885035e+00 6.98311333e-02
 4.20000000e+01 1.19990401e+00 3.97376417e-02
 4.30000000e+01 1.21109362e+00 8.00844272e-03
 4.40000000e+01 1.07250107e+00 1.62186456e-01
 4.50000000e+01 1.10071547e+00 9.17161923e-02
 4.60000000e+01 9.72762646e-01 9.93580524e-02
 4.70000000e+01 1.14982178e+00 6.46502069e-02
 4.80000000e+01 1.03788272e+00 8.71455236e-02
 4.90000000e+01 1.07688994e+00 5.16062916e-02
 5.00000000e+01 1.04613453e+00 5.75653064e-02
