# Supplementary material for: Evolution of intrinsically disordered regions in vertebrate galectins for phase separation
Source: EMBO Rep. 2026 Feb 2;27(5):1254–69. doi: 10.1038/s44319-026-00692-w (PMC12979664; doi:10.1038/s44319-026-00692-w)
Supplement: Supplementary file 10 — Source data Fig. 4 [file 44319_2026_692_MOESM10_ESM.zip › FIG_4/4F/zfGAL3_WY/T1_fGAL3_WY_400uM/ANA/crd_B6.list]

      Assignment         w1         w2  

           L90N-H    127.600      8.590 
           T91N-H    116.283      7.846 
           L94N-H    127.554      8.803 
           D95N-H    127.005      8.818 
           F96N-H    129.069      9.597 
           L98N-H    123.460      7.811 
           Q99N-H    121.891      8.586 
          N100N-H    117.166      8.988 
          G101N-H    107.533      7.815 
          A102N-H    119.161      7.519 
          N104N-H    117.350      8.653 
          K105N-H    118.201      9.195 
          M106N-H    121.159      7.843 
          L107N-H    129.305      9.148 
          N111N-H    126.335      8.938 
          G112N-H    109.953      7.335 
          E113N-H    119.886      8.832 
          V114N-H    124.493      7.833 
          K115N-H    130.117      7.980 
          A118N-H    119.134      6.857 
          K119N-H    118.955      9.789 
          Q120N-H    114.595      8.584 
          F121N-H    114.213      8.389 
          T122N-H    116.346      8.458 
          V123N-H    126.315      8.620 
          N124N-H    122.902      9.308 
          R126N-H    124.519      9.236 
          G128N-H    117.150      8.963 
          D130N-H    119.446      8.328 
          A132N-H    129.363      8.544 
          F133N-H    114.904      7.494 
          H134N-H    131.957      8.616 
          I135N-H    122.934      8.438 
          N136N-H    124.287      8.594 
          R138N-H    124.071      9.124 
          S140N-H    113.579      8.541 
          G143N-H    104.919      7.731 
          K144N-H    119.899      7.486 
          V146N-H    115.587      8.227 
          I147N-H    120.781      9.296 
          V148N-H    129.876      7.280 
          R149N-H    125.521      8.733 
          N150N-H    118.572      8.887 
          S151N-H    114.267      9.933 
          M152N-H    124.460      9.042 
          I153N-H    126.654      7.876 
          G154N-H    121.186      9.195 
          N155N-H    111.913      8.933 
          N156N-H    116.548      7.397 
          W157N-H    128.864      9.140 
          G158N-H    110.348      8.296 
          R159N-H    123.645      8.586 
          E160N-H    126.965      8.911 
          R162N-H    120.072      8.801 
          E163N-H    124.838      8.980 
          L164N-H    126.171      8.758 
          S166N-H    109.297      7.077 
          V170N-H    124.081      9.408 
          K173N-H    118.209      7.916 
          F175N-H    116.619      8.826 
          K178N-H    127.142      9.466 
          I179N-H    123.171      9.679 
          I181N-H    128.641      9.173 
          T182N-H    118.279      8.693 
          D183N-H    115.697      8.393 
          T184N-H    106.124      8.286 
          E185N-H    120.464      7.801 
          Y186N-H    115.170      8.316 
          K187N-H    122.482      9.642 
          L196N-H    110.817      7.742 
          E197N-H    118.309      8.743 
          F198N-H    125.069      8.908 
          K199N-H    129.883      9.151 
          H200N-H    116.634      6.723 
          R201N-H    118.955      9.123 
          V202N-H    119.388      7.893 
          F203N-H    124.766      8.839 
          L205N-H    123.894      7.932 
          N206N-H    113.738      8.636 
          Q207N-H    116.400      7.722 
          I208N-H    123.789      7.727 
          T209N-H    112.451      8.267 
          G210N-H    109.662      7.780 
          L211N-H    124.674      9.093 
          S212N-H    122.776      9.562 
          I213N-H    122.592      8.545 
          Y214N-H    122.134      8.747 
          N215N-H    114.254      9.702 
          V217N-H    116.104      9.017 
          T218N-H    113.297      8.782 
          L219N-H    121.403      8.902 
          S220N-H    116.091      9.048 
          N223N-H    124.351      8.952 
          V224N-H    122.262      8.504 
          T226N-H    116.933      8.635 
          L227N-H    130.365      9.161 
          Q228N-H    127.630      8.010 
