# Supplementary material for: Evolution of intrinsically disordered regions in vertebrate galectins for phase separation
Source: EMBO Rep. 2026 Feb 2;27(5):1254–69. doi: 10.1038/s44319-026-00692-w (PMC12979664; doi:10.1038/s44319-026-00692-w)
Supplement: Supplementary file 10 — Source data Fig. 4 [file 44319_2026_692_MOESM10_ESM.zip › FIG_4/4F/zfGAL3_WY/T1_fGAL3_WY_400uM/ANA/400_crd_r1_out.dat]

 9.00000000e+01 9.20810313e-01 4.09531659e-02
 9.10000000e+01 8.14995925e-01 4.28420841e-02
 9.40000000e+01 6.93000693e-01 2.92472226e-02
 9.50000000e+01 6.61813369e-01 2.26444415e-02
 9.60000000e+01 5.82750583e-01 3.07676007e-02
 9.80000000e+01 7.67459708e-01 3.63409547e-02
 9.90000000e+01 6.21890547e-01 6.65206307e-02
 1.00000000e+02 6.52741514e-01 1.01405013e-01
 1.01000000e+02 6.84462697e-01 2.52984159e-02
 1.02000000e+02 7.09723208e-01 3.08268704e-02
 1.04000000e+02 6.22665006e-01 5.07902340e-02
 1.05000000e+02 7.40192450e-01 1.70940077e-02
 1.06000000e+02 7.15819613e-01 2.98215472e-02
 1.07000000e+02 6.79809653e-01 4.57057612e-02
 1.11000000e+02 6.52315721e-01 2.37437816e-02
 1.12000000e+02 6.16903146e-01 3.77524936e-02
 1.13000000e+02 6.77048070e-01 3.55713814e-02
 1.14000000e+02 6.91085003e-01 1.62383484e-02
 1.15000000e+02 6.74308833e-01 5.04708567e-02
 1.18000000e+02 6.60501982e-01 3.88710215e-02
 1.19000000e+02 5.81733566e-01 4.60242961e-02
 1.20000000e+02 5.94177065e-01 4.66021227e-02
 1.21000000e+02 6.62251656e-01 4.86820753e-02
 1.22000000e+02 6.06796117e-01 3.52737063e-02
 1.23000000e+02 5.66251416e-01 6.76551805e-02
 1.24000000e+02 6.44329897e-01 5.43860931e-02
 1.26000000e+02 6.18811881e-01 5.01635869e-02
 1.28000000e+02 6.46412411e-01 1.09894288e-01
 1.30000000e+02 6.50618087e-01 3.92402711e-02
 1.32000000e+02 6.78886626e-01 6.49850742e-02
 1.33000000e+02 6.13120785e-01 2.93967170e-02
 1.34000000e+02 5.48245614e-01 5.32014658e-02
 1.35000000e+02 6.29326621e-01 6.49525272e-02
 1.36000000e+02 5.03778338e-01 5.65957528e-02
 1.38000000e+02 6.88705234e-01 6.45068263e-02
 1.40000000e+02 7.03729768e-01 3.54588680e-02
 1.43000000e+02 7.89889415e-01 1.54109546e-01
 1.44000000e+02 8.18330606e-01 6.22118766e-02
 1.46000000e+02 5.92417062e-01 6.10666876e-02
 1.47000000e+02 5.97728631e-01 3.78716288e-02
 1.48000000e+02 6.30119723e-01 5.55871211e-02
 1.49000000e+02 6.48508431e-01 3.24254215e-02
 1.50000000e+02 6.17283951e-01 6.47767109e-02
 1.51000000e+02 5.79710145e-01 4.20079815e-02
 1.52000000e+02 5.57413601e-01 6.27634043e-02
 1.53000000e+02 6.04594921e-01 2.04334076e-02
 1.54000000e+02 6.92520776e-01 2.41231267e-02
 1.55000000e+02 6.61375661e-01 7.12990958e-02
 1.56000000e+02 6.17283951e-01 4.53436976e-02
 1.57000000e+02 6.63570007e-01 6.42874724e-02
 1.58000000e+02 6.02409639e-01 4.42734795e-02
 1.59000000e+02 6.51890482e-01 7.60680550e-02
 1.60000000e+02 6.25390869e-01 4.49780800e-02
 1.62000000e+02 6.78886626e-01 6.63677353e-02
 1.63000000e+02 6.30914826e-01 4.97566898e-02
 1.64000000e+02 6.61375661e-01 1.37349178e-01
 1.66000000e+02 6.34517766e-01 4.14691180e-02
 1.70000000e+02 4.82625483e-01 3.72683770e-02
 1.73000000e+02 6.22277536e-01 5.49865651e-02
 1.75000000e+02 7.24637681e-01 3.79647133e-02
 1.78000000e+02 5.92417062e-01 1.14412300e-02
 1.79000000e+02 5.97014925e-01 3.42526175e-02
 1.81000000e+02 6.80735194e-01 6.11688534e-02
 1.82000000e+02 6.46412411e-01 6.18416528e-02
 1.83000000e+02 5.81057525e-01 6.44869188e-02
 1.84000000e+02 7.44601638e-01 4.50198459e-02
 1.85000000e+02 6.74308833e-01 3.61480460e-02
 1.86000000e+02 6.12745098e-01 4.39284170e-02
 1.87000000e+02 6.07164542e-01 6.74627268e-02
 1.96000000e+02 7.45156483e-01 9.32833749e-03
 1.97000000e+02 8.47457627e-01 6.14047687e-02
 1.98000000e+02 5.57724484e-01 5.63012446e-02
 1.99000000e+02 6.26566416e-01 3.32912482e-02
 2.00000000e+02 6.45577792e-01 6.75168511e-02
 2.01000000e+02 6.30914826e-01 5.65235996e-02
 2.02000000e+02 1.03145952e+00 9.20281053e-02
 2.03000000e+02 6.89179876e-01 4.98717346e-02
 2.05000000e+02 6.77506775e-01 4.54425276e-02
 2.06000000e+02 7.14796283e-01 5.26261738e-02
 2.07000000e+02 6.34115409e-01 2.83080056e-02
 2.08000000e+02 6.05326877e-01 2.70418423e-02
 2.09000000e+02 8.36120401e-01 5.87241753e-02
 2.10000000e+02 6.71591672e-01 6.35959878e-02
 2.11000000e+02 6.28140704e-01 5.64221863e-02
 2.12000000e+02 6.21890547e-01 4.25422638e-02
 2.13000000e+02 6.32911392e-01 4.32622977e-02
 2.14000000e+02 6.88231246e-01 3.92192341e-02
 2.15000000e+02 5.93119810e-01 6.33223997e-02
 2.17000000e+02 6.17283951e-01 6.89681451e-02
 2.18000000e+02 6.69792364e-01 2.39115425e-02
 2.19000000e+02 6.75675676e-01 3.53816654e-02
 2.20000000e+02 6.33713561e-01 3.95970578e-02
 2.23000000e+02 5.86510264e-01 2.04332608e-02
 2.24000000e+02 4.85908649e-01 3.82493689e-02
 2.26000000e+02 6.25000000e-01 4.17968750e-02
 2.27000000e+02 6.12745098e-01 5.59430267e-02
 2.28000000e+02 8.66551127e-01 3.16133470e-02
