# Supplementary material for: Evolution of intrinsically disordered regions in vertebrate galectins for phase separation
Source: EMBO Rep. 2026 Feb 2;27(5):1254–69. doi: 10.1038/s44319-026-00692-w (PMC12979664; doi:10.1038/s44319-026-00692-w)
Supplement: Supplementary file 10 — Source data Fig. 4 [file 44319_2026_692_MOESM10_ESM.zip › FIG_4/4F/zfGAL3_WY/T1_fGAL3_WY_400uM/ANA/400_crd_T1.dat]

90	1.086 0.0483	7.056e+06 6.709e+06 6.145e+06 5.138e+06 3.9e+06 3.213e+06
91	1.227 0.0645	5.632e+06 5.396e+06 5.042e+06 4.101e+06 3.432e+06	2.81e+06
94	1.443 0.0609	4.016e+06 3.834e+06 3.647e+06 3.154e+06 2.614e+06 2.196e+06
95	1.511 0.0517	7.661e+06 7.358e+06 7.073e+06 6.052e+06 5.122e+06 4.316e+06
96	1.716 0.0906	4.921e+06 4.842e+06 4.529e+06 4.057e+06 3.532e+06 2.936e+06
98	1.303 0.0617	7.353e+06 7.179e+06 6.487e+06 5.781e+06 4.499e+06 3.817e+06
99	1.608 0.172	6.757e+06 6.731e+06 6.198e+06 5.808e+06 4.382e+06 4.068e+06
100	1.532 0.238	4.524e+06 4.471e+06 4.372e+06 3.868e+06 2.752e+06 2.747e+06
101	1.461 0.054	6.649e+06 6.522e+06 6.273e+06 5.463e+06 4.293e+06 3.729e+06
102	1.409 0.0612	6.837e+06 6.615e+06 6.317e+06 5.39e+06 4.47e+06 3.675e+06
104	1.606 0.131	5.228e+06 5.082e+06 4.91e+06 4.329e+06 3.496e+06 3.091e+06
105	1.351 0.0312	1.799e+06 1.722e+06 1.584e+06 1.355e+06 1.197e+06	9.14e+05
106	1.397 0.0582	6.494e+06 6.566e+06 6.052e+06 5.085e+06 4.31e+06 3.548e+06
107	1.471 0.0989	3.141e+06 3.014e+06 2.866e+06 2.56e+06 2.105e+06 1.689e+06
111	1.533 0.0558	5.55e+06 5.477e+06 5.092e+06 4.503e+06 3.762e+06 3.154e+06
112	1.621 0.0992	6.07e+06 5.888e+06 5.496e+06 4.928e+06 4.034e+06 3.626e+06
113	1.477 0.0776	6.971e+06 6.722e+06 6.441e+06 5.433e+06 4.66e+06 3.875e+06
114	1.447 0.034	5.228e+06 4.994e+06 4.774e+06 3.985e+06 3.514e+06 2.837e+06
115	1.483 0.111	4.605e+06 4.704e+06 4.22e+06 3.723e+06 3.164e+06 2.575e+06
118	1.514 0.0891	1.151e+07 1.103e+07 1.046e+07 9.262e+06 7.465e+06 6.558e+06
119	1.719 0.136	3.507e+06 3.324e+06 3.319e+06 2.938e+06 2.408e+06 2.112e+06
120	1.683 0.132	6.451e+06 6.38e+06 6.032e+06 5.52e+06 4.354e+06 3.932e+06
121	1.51 0.111	7.809e+06 7.65e+06 7.33e+06 6.296e+06 5.132e+06 4.493e+06
122	1.648 0.0958	5.479e+06 5.351e+06 5.184e+06 4.607e+06 3.672e+06 3.302e+06
123	1.766 0.211	4.389e+06 4.35e+06 4.11e+06 3.803e+06 3.033e+06 2.728e+06
124	1.552 0.131	2.06e+06 2.059e+06 1.907e+06 1.732e+06 1.319e+06 1.229e+06
126	1.616 0.131	6.726e+06 6.519e+06 6.476e+06 5.555e+06 4.562e+06 3.976e+06
128	1.547 0.263	4.02e+06 3.919e+06 3.889e+06 3.417e+06 2.517e+06	2.4e+06
130	1.537 0.0927	6.764e+06 6.745e+06 6.641e+06 5.674e+06 4.466e+06 3.965e+06
132	1.473 0.141	3.334e+06 3.106e+06 3.09e+06 2.69e+06 2.053e+06 1.891e+06
133	1.631 0.0782	8.028e+06 8.002e+06 7.725e+06 6.71e+06 5.461e+06 4.843e+06
134	1.824 0.177	2.441e+06 2.329e+06 2.377e+06 2.076e+06 1.609e+06	1.59e+06
135	1.589 0.164	4.85e+06 4.843e+06 4.59e+06 4.004e+06 3.202e+06 2.929e+06
136	1.985 0.223	3.34e+06 3.493e+06 3.179e+06 3.104e+06 2.398e+06 2.238e+06
138	1.452 0.136	4.54e+06 4.464e+06 4.233e+06 3.6e+06 2.927e+06 2.572e+06
140	1.421 0.0716	8.666e+06 8.652e+06 8.068e+06 7.234e+06 5.285e+06 4.937e+06
143	1.266 0.247	2.149e+06 2.115e+06 2.096e+06 1.812e+06 1.206e+06 1.136e+06
144	1.222 0.0929	1.248e+07 1.21e+07 1.157e+07 9.492e+06 7.277e+06 6.368e+06
146	1.688 0.174	8.275e+06 7.988e+06 7.731e+06 7.009e+06 5.579e+06 4.997e+06
147	1.673 0.106	5.203e+06 5.189e+06 4.982e+06 4.355e+06 3.634e+06 3.143e+06
148	1.587 0.14	4.485e+06 4.339e+06 4.14e+06 3.678e+06 2.919e+06 2.666e+06
149	1.542 0.0771	4.058e+06 3.944e+06 3.919e+06 3.262e+06 2.654e+06 2.395e+06
150	1.62 0.17	4.806e+06 4.656e+06 4.668e+06 3.898e+06 3.231e+06 2.892e+06
151	1.725 0.125	5.634e+06 5.706e+06 5.467e+06 4.897e+06 3.826e+06 3.556e+06
152	1.794 0.202	4.504e+06 4.586e+06	4.3e+06 4.013e+06 3.115e+06 2.868e+06
153	1.654 0.0559	6.868e+06 6.733e+06 6.551e+06 5.705e+06 4.655e+06 4.158e+06
154	1.444 0.0503	4.748e+06 4.637e+06 4.491e+06 3.71e+06 3.079e+06 2.677e+06
155	1.512 0.163	4.314e+06 4.284e+06 3.939e+06 3.596e+06 2.705e+06 2.541e+06
156	1.62 0.119	1.223e+07 1.2e+07 1.16e+07 1.03e+07 8.077e+06 7.357e+06
157	1.507 0.146	6.727e+06 6.704e+06 6.369e+06 5.394e+06 4.428e+06 3.921e+06
158	1.66 0.122	5.764e+06 5.665e+06 5.526e+06 4.918e+06 3.871e+06 3.496e+06
159	1.534 0.179	5.781e+06 5.917e+06 5.417e+06 5.045e+06 3.705e+06 3.421e+06
160	1.599 0.115	7.833e+06 7.606e+06 7.467e+06 6.58e+06 5.191e+06 4.628e+06
162	1.473 0.144	4.799e+06 4.915e+06 4.644e+06 3.814e+06 3.169e+06 2.809e+06
163	1.585 0.125	2.275e+06 2.388e+06 2.217e+06 2.069e+06 1.505e+06	1.37e+06
164	1.512 0.314	2.005e+06 1.992e+06 2.102e+06 1.73e+06 1.319e+06 1.161e+06
166	1.576 0.103	1.25e+07 1.217e+07 1.173e+07 1.013e+07 8.341e+06 7.346e+06
170	2.072 0.16	4.718e+06 4.776e+06 4.436e+06 4.291e+06 3.457e+06 3.153e+06
173	1.607 0.142	5.976e+06 5.897e+06 5.648e+06 4.733e+06 4.172e+06 3.527e+06
175	1.38 0.0723	7.451e+06 7.217e+06 6.878e+06 5.647e+06 4.914e+06 3.965e+06
178	1.688 0.0326	3.246e+06 3.145e+06 2.999e+06 2.679e+06 2.285e+06 1.919e+06
179	1.675 0.0961	1.993e+06 2.076e+06 1.926e+06 1.731e+06 1.349e+06 1.254e+06
181	1.469 0.132	2.882e+06 2.744e+06 2.727e+06 2.289e+06 1.942e+06 1.565e+06
182	1.547 0.148	5.801e+06 5.756e+06 5.486e+06 4.692e+06 3.865e+06 3.411e+06
183	1.721 0.191	3.705e+06 3.632e+06 3.617e+06 3.158e+06 2.5e+06 2.314e+06
184	1.343 0.0812	3.075e+06 2.98e+06 2.76e+06 2.414e+06 1.878e+06 1.651e+06
185	1.483 0.0795	4.212e+06 4.163e+06 3.964e+06 3.527e+06 2.697e+06 2.403e+06
186	1.632 0.117	2.933e+06 2.888e+06 2.832e+06 2.462e+06 2.062e+06 1.711e+06
187	1.647 0.183	2.566e+06 2.606e+06 2.546e+06 2.145e+06 1.828e+06	1.54e+06
196	1.342 0.0168	2.015e+06 1.85e+06 1.737e+06 1.481e+06 1.251e+06 1.052e+06
197	1.18 0.0855	1.696e+06 1.625e+06 1.524e+06 1.16e+06 1.094e+06 7.907e+05
198	1.793 0.181	3.021e+06 3.127e+06 2.93e+06 2.668e+06 2.169e+06	1.91e+06
199	1.596 0.0848	1.657e+06 1.542e+06 1.461e+06 1.323e+06 1.051e+06 9.831e+05
200	1.549 0.162	3.637e+06 3.593e+06 3.505e+06 2.965e+06 2.42e+06 2.138e+06
201	1.585 0.142	1.569e+06 1.558e+06 1.598e+06 1.339e+06 1.055e+06 9.332e+05
202 0.9695 0.0865	3.787e+06 3.628e+06 3.456e+06 2.654e+06 1.951e+06 1.585e+06
203	1.451 0.105	5.066e+06 4.791e+06 4.711e+06 4.002e+06 3.202e+06 2.837e+06
205	1.476 0.099	4.588e+06 4.443e+06 4.372e+06 3.554e+06 3.039e+06 2.599e+06
206	1.399 0.103	7.529e+06 7.457e+06 6.962e+06 6.194e+06 4.619e+06 4.205e+06
207	1.577 0.0704	4.94e+06 4.962e+06 4.688e+06 4.19e+06 3.223e+06 2.967e+06
208	1.652 0.0738	3.949e+06 3.989e+06 3.783e+06 3.334e+06 2.677e+06 2.424e+06
209	1.196 0.084	3.248e+06 3.05e+06 2.864e+06 2.519e+06 1.763e+06 1.636e+06
210	1.489 0.141	9.005e+06 8.835e+06 8.411e+06 7.476e+06 5.798e+06 5.121e+06
211	1.592 0.143	6.281e+06 6.271e+06 5.841e+06 5.243e+06 4.282e+06	3.68e+06
212	1.608 0.11	5.864e+06 5.765e+06 5.56e+06 4.829e+06 3.989e+06 3.469e+06
213	1.58 0.108	3.507e+06 3.517e+06	3.2e+06 2.834e+06 2.407e+06 2.055e+06
214	1.453 0.0828	5.629e+06 5.521e+06 5.27e+06 4.453e+06 3.745e+06 3.115e+06
215	1.686 0.18	5.831e+06 5.85e+06 5.506e+06 4.804e+06 4.037e+06 3.593e+06
217	1.62 0.181	1.227e+07 1.173e+07 1.13e+07 1.028e+07 8.085e+06 7.231e+06
218	1.493 0.0533	5.74e+06 5.509e+06 5.286e+06 4.447e+06 3.882e+06 3.191e+06
219	1.48 0.0775	7.169e+06 7.022e+06 6.591e+06 5.663e+06 4.762e+06 4.029e+06
220	1.578 0.0986	5.002e+06 4.88e+06 4.537e+06 4.114e+06 3.393e+06 2.871e+06
223	1.705 0.0594	8.046e+06 7.987e+06 7.49e+06 6.819e+06 5.599e+06 4.876e+06
224	2.058 0.162	4.203e+06 4.257e+06 4.097e+06 3.785e+06 3.148e+06 2.793e+06
226	1.6 0.107	5.516e+06 5.322e+06 5.059e+06 4.647e+06 3.61e+06 3.241e+06
227	1.632 0.149	4.556e+06 4.695e+06 4.32e+06 3.65e+06 3.181e+06 2.799e+06
228	1.154 0.0421	4.15e+06 3.835e+06 3.602e+06 3.002e+06 2.39e+06	1.95e+06
