# Supplementary material for: Evolution of intrinsically disordered regions in vertebrate galectins for phase separation
Source: EMBO Rep. 2026 Feb 2;27(5):1254–69. doi: 10.1038/s44319-026-00692-w (PMC12979664; doi:10.1038/s44319-026-00692-w)
Supplement: Supplementary file 10 — Source data Fig. 4 [file 44319_2026_692_MOESM10_ESM.zip › FIG_4/4F/zfGAL3_WY/T1_fGAL3_WY_400uM/ANA/ntd_B6.list]

      Assignment         w1         w2  

            1NH-H    118.404      8.513 
            2NH-H    119.602      8.464 
            3NH-H    120.160      8.529 
            4NH-H    120.606      8.490 
            5NH-H    120.611      8.379 
            6NH-H    121.383      8.365 
            7NH-H    121.392      8.323 
            8NH-H    121.288      8.509 
            9NH-H    121.744      8.458 
           10NH-H    120.824      8.540 
           11NH-H    127.275      8.403 
           12NH-H    128.041      8.260 
           13NH-H    125.926      8.355 
           14NH-H    124.457      8.397 
           15NH-H    124.042      8.499 
           16NH-H    125.154      8.467 
           17NH-H    124.310      8.290 
           18NH-H    124.378      8.230 
           19NH-H    124.987      8.180 
           20NH-H    124.110      8.096 
           21NH-H    125.184      8.051 
           22NH-H    125.266      7.977 
           23NH-H    118.786      8.341 
           24NH-H    119.900      8.239 
           25NH-H    120.602      8.254 
           26NH-H    120.703      8.219 
           27NH-H    121.149      8.180 
           28NH-H    122.512      8.168 
           29NH-H    121.798      8.028 
           30NH-H    120.962      8.071 
           31NH-H    120.329      8.120 
           32NH-H    122.530      8.244 
           33NH-H    119.779      8.102 
           34NH-H    119.907      8.046 
           35NH-H    113.337      8.195 
           36NH-H    114.191      8.166 
           37NH-H    113.875      8.123 
           38NH-H    119.835      8.166 
           39NH-H    121.814      8.188 
           40NH-H    116.292      8.407 
           41NH-H    110.092      8.110 
           42NH-H    110.650      8.156 
           43NH-H    110.912      8.252 
           44NH-H    109.243      8.521 
           45NH-H    108.832      8.396 
           46NH-H    108.263      8.376 
           47NH-H    108.971      8.194 
           48NH-H    108.611      8.074 
           49NH-H    110.093      8.384 
           50NH-H    121.293      8.658 
