# Supplementary material for: Evolution of intrinsically disordered regions in vertebrate galectins for phase separation
Source: EMBO Rep. 2026 Feb 2;27(5):1254–69. doi: 10.1038/s44319-026-00692-w (PMC12979664; doi:10.1038/s44319-026-00692-w)
Supplement: Supplementary file 10 — Source data Fig. 4 [file 44319_2026_692_MOESM10_ESM.zip › FIG_4/4F/zfGAL3_WY/T1_fGAL3_WY_400uM/shimvalues]

# Fri Mar 31 04:42:09 2023
#$$PROBEID=36
#$$PROBEINFO=5 mm CPTCI 1H-13C/15N/D Z-GRD Z115199/0001
#$$PICSINFO=Z115199_0001_36.par
#$$SHIMID=292722
#
# Active Shim Gradients
#
Z           		2115            
Z2          		2891            
Z3          		1123            
Z4          		-5691           
Z5          		946             
Z6          		-1739           
Z7          		-11490          
Z8          		49760           
X           		-1518           
XZ          		3687            
XZ2         		799             
XZ3         		196             
XZ4         		-5293           
XZ5         		-20448          
Y           		521             
YZ          		-738            
YZ2         		4548            
YZ3         		-2394           
YZ4         		2450            
YZ5         		30540           
XY          		-1471           
XYZ         		-1614           
XYZ2        		2621            
XYZ3        		-615            
XYZ4        		-1068           
XYZ5        		-475            
(X2-Y2)     		140             
(X2-Y2)Z    		986             
(X2-Y2)Z2   		680             
(X2-Y2)Z3   		326             
(X2-Y2)Z4   		-2462           
(X2-Y2)Z5   		-600            
X3          		510             
X3Z         		-2270           
Y3          		-4124           
Y3Z         		395             
#
# Lock Parameter
#
FIELD		3043.450
LOCKPHASE		349.600 
LOCKPOWER		-18.000 
LOCKGAIN		117.100 
LOCKDC		-75.000 
LOCKSHIFT		4.700   
LOOPGAIN		-5.000  
LOOPTIME		0.350   
LOOPFILTER		100.000 
#
IEEE64_VERSION_CODE 1
#
# Shim currents 
#
SHIM_SETTING [1 ]  -929.57847906   
SHIM_SETTING [2 ]  -21076.18789641 
SHIM_SETTING [3 ]  8711.35518985   
SHIM_SETTING [4 ]  55514.04722889  
SHIM_SETTING [5 ]  -22167.09034968 
SHIM_SETTING [6 ]  -27828.55416797 
SHIM_SETTING [7 ]  29988.51870368  
SHIM_SETTING [8 ]  50657.77820049  
SHIM_SETTING [9 ]  -904.98301207   
SHIM_SETTING [10]  3366.04880831   
SHIM_SETTING [11]  0.00000000      
SHIM_SETTING [12]  -4518.18500000  
SHIM_SETTING [13]  -3729.15100000  
SHIM_SETTING [14]  1348.05900000   
SHIM_SETTING [15]  -7023.41798166  
SHIM_SETTING [16]  -557.15998166   
SHIM_SETTING [17]  261.11045680    
SHIM_SETTING [18]  6255.98754320   
SHIM_SETTING [19]  -24692.45899487 
SHIM_SETTING [20]  14621.25728310  
SHIM_SETTING [21]  678.91600000    
SHIM_SETTING [22]  -1421.93600000  
SHIM_SETTING [23]  2392.12500000   
SHIM_SETTING [24]  1816.02500000   
SHIM_SETTING [25]  -1947.91900000  
SHIM_SETTING [26]  -1841.29600000  
SHIM_SETTING [27]  -853.39500000   
SHIM_SETTING [28]  14205.21563761  
SHIM_SETTING [29]  -3477.46100000  
SHIM_SETTING [30]  -575.90900000   
SHIM_SETTING [31]  3996.57260271   
SHIM_SETTING [32]  -1189.41336239  
SHIM_SETTING [33]  -1034.58200000  
SHIM_SETTING [34]  3382.40600000   
SHIM_SETTING [35]  -3230.94900000  
SHIM_SETTING [36]  -1414.94100000  
SHIM_SETTING [37]  -27966.66562177 
SHIM_SETTING [38]  29467.93712236  
SHIM_SETTING [39]  -13729.11660271 
SHIM_SETTING [40]  0.00000000      
