# Supplementary material for: Evolution of intrinsically disordered regions in vertebrate galectins for phase separation
Source: EMBO Rep. 2026 Feb 2;27(5):1254–69. doi: 10.1038/s44319-026-00692-w (PMC12979664; doi:10.1038/s44319-026-00692-w)
Supplement: Supplementary file 10 — Source data Fig. 4 [file 44319_2026_692_MOESM10_ESM.zip › FIG_4/4G/lps_hgal3_zfgal_zfgalwy.xlsx]

## Sheet: 工作表1
	hGal3	hGal3+LPS	fGal3	fGal3+LPS	fGal3 W/Y	fGal3 W/Y+LPS		hGal3	hGal3+LPS	fGal3	fGal3+LPS	fGal3 W/Y	fGal3 W/Y+LPS		hGal3	hGal3+LPS	fGal3	fGal3+LPS	fGal3 W/Y	fGal3 W/Y+LPS
	1.0049	0.7287	1.032	0.8386	1.0225	0.9436		0.9739	0.7157	0.9925	0.8142	1.0266	0.927		1.0097	0.7151	1.0406	0.7982	0.9534	0.9249
	0.9959	0.7376	1.0718	0.8341	1.001	0.9502		1.0192	0.7487	1.0517	0.8502	1.0262	0.948		1.0311	0.7248	1.0479	0.8156	1.0376	0.9537
	0.9984	0.7283	1.044	0.8333	0.9982	0.9525		1.0092	0.7311	1.012	0.8248	1.0141	0.9478		1.019	0.7187	1.0408	0.8299	0.9961	0.9314
OD:ave	0.999733	0.731533	1.04927	0.835333	1.00723	0.948767		1.00077	0.731833	1.01873	0.829733	1.0223	0.940933		1.01993	0.719533	1.0431	0.814567	0.9957	0.936667
mg/ml:ave	0.41221	0.0657883	0.47619	0.199862	0.421898	0.346379		0.480483	0.0926353	0.506394	0.233824	0.511537	0.394193		0.488383	0.0687712	0.520743	0.201518	0.454533	0.372072
		hGal3	hGal3+LPS	s/t		fGal3	fGal3+LPS	s/t		fGal3 W/Y	fGal3 W/Y+LPS	s/t
	n1	0.41221	0.0657883	0.159599		0.47619	0.199862	0.419711		0.421898	0.346379	0.821002
	n2	0.480483	0.0926353	0.192796		0.506394	0.233824	0.461743		0.511537	0.394193	0.770604
	n3	0.488383	0.0687712	0.140814		0.520743	0.201518	0.386981		0.454533	0.372072	0.818582
	ave			0.164403				0.422812				0.803396
	stdev			0.026322				0.0374771				0.0284244
