# Supplementary material for: Evolution of intrinsically disordered regions in vertebrate galectins for phase separation
Source: EMBO Rep. 2026 Feb 2;27(5):1254–69. doi: 10.1038/s44319-026-00692-w (PMC12979664; doi:10.1038/s44319-026-00692-w)
Supplement: Supplementary file 11 — Source data Fig. 5 [file 44319_2026_692_MOESM11_ESM.zip]

Archive with 121 entries (96 files):
- FIG_5/
- FIG_5/5F/
- FIG_5/5F/SDS.pptx
- __MACOSX/
- __MACOSX/FIG_5/
- __MACOSX/FIG_5/5F/
- __MACOSX/FIG_5/5F/._SDS.pptx
- FIG_5/5F/hGal3_fGal_fGalAug.dat
- __MACOSX/FIG_5/5F/._hGal3_fGal_fGalAug.dat
- __MACOSX/FIG_5/._5F
- FIG_5/.DS_Store
- __MACOSX/FIG_5/._.DS_Store
- FIG_5/5C/
- FIG_5/5C/photos_Aug_wLPS_wLac.pptx
- __MACOSX/FIG_5/5C/
- __MACOSX/FIG_5/5C/._photos_Aug_wLPS_wLac.pptx
- __MACOSX/FIG_5/._5C
- FIG_5/5D/
- FIG_5/5D/.DS_Store
- __MACOSX/FIG_5/5D/
- __MACOSX/FIG_5/5D/._.DS_Store
- FIG_5/5D/cf_fGalAug_fGal_CRD.agr
- __MACOSX/FIG_5/5D/._cf_fGalAug_fGal_CRD.agr
- FIG_5/5D/40uM/
- FIG_5/5D/40uM/uxnmr.par
- FIG_5/5D/40uM/pulseprogram
- FIG_5/5D/40uM/acqu2s
- FIG_5/5D/40uM/spnam1
- FIG_5/5D/40uM/format.temp
- FIG_5/5D/40uM/audita.txt
- FIG_5/5D/40uM/acqu2
- FIG_5/5D/40uM/pdata/
- FIG_5/5D/40uM/pdata/1/
- FIG_5/5D/40uM/pdata/1/proc
- FIG_5/5D/40uM/pdata/1/proc2
- FIG_5/5D/40uM/pdata/1/.DS_Store
- __MACOSX/FIG_5/5D/40uM/
- __MACOSX/FIG_5/5D/40uM/pdata/
- __MACOSX/FIG_5/5D/40uM/pdata/1/
- __MACOSX/FIG_5/5D/40uM/pdata/1/._.DS_Store
- FIG_5/5D/40uM/pdata/1/title
- FIG_5/5D/40uM/pdata/1/auditp.txt
- FIG_5/5D/40uM/pdata/1/proc2s
- FIG_5/5D/40uM/pdata/1/clevels
- FIG_5/5D/40uM/pdata/1/procs
- FIG_5/5D/40uM/pdata/1/outd
- FIG_5/5D/40uM/cpdprg3
- FIG_5/5D/40uM/shimvalues
- FIG_5/5D/40uM/uxnmr.info
- FIG_5/5D/40uM/ser
- FIG_5/5D/40uM/scon2
- FIG_5/5D/40uM/acqu
- FIG_5/5D/40uM/acqus
- FIG_5/5D/40uM/specpar
- __MACOSX/FIG_5/._5D
- FIG_5/5E/
- FIG_5/5E/.DS_Store
- __MACOSX/FIG_5/5E/
- __MACOSX/FIG_5/5E/._.DS_Store
- FIG_5/5E/cf_R2_fGalaug_hGal3_40uM.agr
- __MACOSX/FIG_5/5E/._cf_R2_fGalaug_hGal3_40uM.agr
- FIG_5/5E/zfGAL3_aug/
- FIG_5/5E/zfGAL3_aug/.DS_Store
- __MACOSX/FIG_5/5E/zfGAL3_aug/
- __MACOSX/FIG_5/5E/zfGAL3_aug/._.DS_Store
- FIG_5/5E/zfGAL3_aug/R2_40uM/
- FIG_5/5E/zfGAL3_aug/R2_40uM/vclist
- FIG_5/5E/zfGAL3_aug/R2_40uM/uxnmr.par
- FIG_5/5E/zfGAL3_aug/R2_40uM/ANA/
- FIG_5/5E/zfGAL3_aug/R2_40uM/ANA/B1_crd.list
- FIG_5/5E/zfGAL3_aug/R2_40uM/ANA/.DS_Store
- __MACOSX/FIG_5/5E/zfGAL3_aug/R2_40uM/
- __MACOSX/FIG_5/5E/zfGAL3_aug/R2_40uM/ANA/
- __MACOSX/FIG_5/5E/zfGAL3_aug/R2_40uM/ANA/._.DS_Store
- FIG_5/5E/zfGAL3_aug/R2_40uM/ANA/T2_crd.dat
- FIG_5/5E/zfGAL3_aug/R2_40uM/ANA/put_back.com
- FIG_5/5E/zfGAL3_aug/R2_40uM/ANA/t2.proj
- FIG_5/5E/zfGAL3_aug/R2_40uM/ANA/r2_out_crd.dat
- FIG_5/5E/zfGAL3_aug/R2_40uM/ANA/t2_fit.m
- FIG_5/5E/zfGAL3_aug/R2_40uM/ANA/fFF_100.dat
- FIG_5/5E/zfGAL3_aug/R2_40uM/ANA/fCB_100.dat
- FIG_5/5E/zfGAL3_aug/R2_40uM/ANA/B1_ntd.list
- FIG_5/5E/zfGAL3_aug/R2_40uM/ANA/r2_out_ntd.dat
- FIG_5/5E/zfGAL3_aug/R2_40uM/ANA/B1_crd_original.list
- FIG_5/5E/zfGAL3_aug/R2_40uM/ANA/B1_ntd_m.list
- FIG_5/5E/zfGAL3_aug/R2_40uM/ANA/sepsern
- FIG_5/5E/zfGAL3_aug/R2_40uM/ANA/T2_ntd.dat
- FIG_5/5E/zfGAL3_aug/R2_40uM/ANA/T2_crd_original.dat
- FIG_5/5E/zfGAL3_aug/R2_40uM/ANA/t2.proj.BAK
- FIG_5/5E/zfGAL3_aug/R2_40uM/ANA/sp.com
- FIG_5/5E/zfGAL3_aug/R2_40uM/pulseprogram
- FIG_5/5E/zfGAL3_aug/R2_40uM/.DS_Store
- __MACOSX/FIG_5/5E/zfGAL3_aug/R2_40uM/._.DS_Store
- FIG_5/5E/zfGAL3_aug/R2_40uM/acqu2s
- FIG_5/5E/zfGAL3_aug/R2_40uM/spnam30
- FIG_5/5E/zfGAL3_aug/R2_40uM/spnam1
- FIG_5/5E/zfGAL3_aug/R2_40uM/acqu3
- FIG_5/5E/zfGAL3_aug/R2_40uM/format.temp
- FIG_5/5E/zfGAL3_aug/R2_40uM/audita.txt
- FIG_5/5E/zfGAL3_aug/R2_40uM/acqu2
- FIG_5/5E/zfGAL3_aug/R2_40uM/pdata/
- FIG_5/5E/zfGAL3_aug/R2_40uM/pdata/1/
- FIG_5/5E/zfGAL3_aug/R2_40uM/pdata/1/proc
- FIG_5/5E/zfGAL3_aug/R2_40uM/pdata/1/proc2
- FIG_5/5E/zfGAL3_aug/R2_40uM/pdata/1/proc3
- FIG_5/5E/zfGAL3_aug/R2_40uM/pdata/1/title
- FIG_5/5E/zfGAL3_aug/R2_40uM/pdata/1/proc2s
- FIG_5/5E/zfGAL3_aug/R2_40uM/pdata/1/procs
- FIG_5/5E/zfGAL3_aug/R2_40uM/pdata/1/outd
- FIG_5/5E/zfGAL3_aug/R2_40uM/pdata/1/proc3s
- FIG_5/5E/zfGAL3_aug/R2_40uM/cpdprg3
- FIG_5/5E/zfGAL3_aug/R2_40uM/shimvalues
- FIG_5/5E/zfGAL3_aug/R2_40uM/uxnmr.info
- FIG_5/5E/zfGAL3_aug/R2_40uM/ser
- FIG_5/5E/zfGAL3_aug/R2_40uM/scon2
- FIG_5/5E/zfGAL3_aug/R2_40uM/acqu3s
- FIG_5/5E/zfGAL3_aug/R2_40uM/acqu
- FIG_5/5E/zfGAL3_aug/R2_40uM/acqus
- FIG_5/5E/zfGAL3_aug/R2_40uM/specpar
- __MACOSX/FIG_5/._5E
- __MACOSX/._FIG_5
