# Supplementary material for: Evolution of intrinsically disordered regions in vertebrate galectins for phase separation
Source: EMBO Rep. 2026 Feb 2;27(5):1254–69. doi: 10.1038/s44319-026-00692-w (PMC12979664; doi:10.1038/s44319-026-00692-w)
Supplement: Supplementary file 11 — Source data Fig. 5 [file 44319_2026_692_MOESM11_ESM.zip › FIG_5/5F/hGal3_fGal_fGalAug.dat]

1 0.214339058999253	0.274650698602794	0.2244494878801024		0.244494878801024	0.042646769348143
2 0.896756329113924	0.833458929917106	0.934205993799518	0.888140417610182	0.050923159451392
3 0.128536285362854	0.132679550043265	0.118378218407813	0.12653135127131	0.007358453789375
