# Supplementary material for: Evolution of intrinsically disordered regions in vertebrate galectins for phase separation
Source: EMBO Rep. 2026 Feb 2;27(5):1254–69. doi: 10.1038/s44319-026-00692-w (PMC12979664; doi:10.1038/s44319-026-00692-w)
Supplement: Supplementary file 11 — Source data Fig. 5 [file 44319_2026_692_MOESM11_ESM.zip › FIG_5/5D/cf_fGalAug_fGal_CRD.agr]

# Grace project file
#
@version 50125
@page size 792, 612
@page scroll 5%
@page inout 5%
@link page off
@map font 8 to "Courier", "Courier"
@map font 10 to "Courier-Bold", "Courier-Bold"
@map font 11 to "Courier-BoldOblique", "Courier-BoldOblique"
@map font 9 to "Courier-Oblique", "Courier-Oblique"
@map font 4 to "Helvetica", "Helvetica"
@map font 6 to "Helvetica-Bold", "Helvetica-Bold"
@map font 7 to "Helvetica-BoldOblique", "Helvetica-BoldOblique"
@map font 5 to "Helvetica-Oblique", "Helvetica-Oblique"
@map font 18 to "NimbusMonoL-Bold", "NimbusMonoL-Bold"
@map font 19 to "NimbusMonoL-BoldOblique", "NimbusMonoL-BoldOblique"
@map font 20 to "NimbusMonoL-Regular", "NimbusMonoL-Regular"
@map font 21 to "NimbusMonoL-RegularOblique", "NimbusMonoL-RegularOblique"
@map font 22 to "NimbusMonoPS-Bold", "NimbusMonoPS-Bold"
@map font 23 to "NimbusMonoPS-BoldItalic", "NimbusMonoPS-BoldItalic"
@map font 24 to "NimbusMonoPS-Italic", "NimbusMonoPS-Italic"
@map font 25 to "NimbusMonoPS-Regular", "NimbusMonoPS-Regular"
@map font 26 to "NimbusRoman-Bold", "NimbusRoman-Bold"
@map font 27 to "NimbusRoman-BoldItalic", "NimbusRoman-BoldItalic"
@map font 28 to "NimbusRoman-Italic", "NimbusRoman-Italic"
@map font 29 to "NimbusRoman-Regular", "NimbusRoman-Regular"
@map font 30 to "NimbusRomanNo9L-Medium", "NimbusRomanNo9L-Medium"
@map font 31 to "NimbusRomanNo9L-MediumItalic", "NimbusRomanNo9L-MediumItalic"
@map font 32 to "NimbusRomanNo9L-Regular", "NimbusRomanNo9L-Regular"
@map font 33 to "NimbusRomanNo9L-RegularItalic", "NimbusRomanNo9L-RegularItalic"
@map font 34 to "NimbusSans-Bold", "NimbusSans-Bold"
@map font 35 to "NimbusSans-BoldItalic", "NimbusSans-BoldItalic"
@map font 36 to "NimbusSans-Italic", "NimbusSans-Italic"
@map font 37 to "NimbusSans-Regular", "NimbusSans-Regular"
@map font 38 to "NimbusSansL-Bold", "NimbusSansL-Bold"
@map font 39 to "NimbusSansL-BoldCondensed", "NimbusSansL-BoldCondensed"
@map font 40 to "NimbusSansL-BoldCondensedItalic", "NimbusSansL-BoldCondensedItalic"
@map font 41 to "NimbusSansL-BoldItalic", "NimbusSansL-BoldItalic"
@map font 42 to "NimbusSansL-Regular", "NimbusSansL-Regular"
@map font 43 to "NimbusSansL-RegularCondensed", "NimbusSansL-RegularCondensed"
@map font 44 to "NimbusSansL-RegularCondensedItalic", "NimbusSansL-RegularCondensedItalic"
@map font 45 to "NimbusSansL-RegularItalic", "NimbusSansL-RegularItalic"
@map font 46 to "NimbusSansNarrow-Bold", "NimbusSansNarrow-Bold"
@map font 47 to "NimbusSansNarrow-BoldOblique", "NimbusSansNarrow-BoldOblique"
@map font 48 to "NimbusSansNarrow-Oblique", "NimbusSansNarrow-Oblique"
@map font 49 to "NimbusSansNarrow-Regular", "NimbusSansNarrow-Regular"
@map font 50 to "P052-Bold", "P052-Bold"
@map font 51 to "P052-BoldItalic", "P052-BoldItalic"
@map font 52 to "P052-Italic", "P052-Italic"
@map font 53 to "P052-Roman", "P052-Roman"
@map font 54 to "StandardSymbolsL-Regular", "StandardSymbolsL-Regular"
@map font 55 to "StandardSymbolsPS-Regular", "StandardSymbolsPS-Regular"
@map font 12 to "Symbol", "Symbol"
@map font 2 to "Times-Bold", "Times-Bold"
@map font 3 to "Times-BoldItalic", "Times-BoldItalic"
@map font 1 to "Times-Italic", "Times-Italic"
@map font 0 to "Times-Roman", "Times-Roman"
@map font 61 to "URWBookman-Demi", "URWBookman-Demi"
@map font 62 to "URWBookman-DemiItalic", "URWBookman-DemiItalic"
@map font 63 to "URWBookman-Light", "URWBookman-Light"
@map font 64 to "URWBookman-LightItalic", "URWBookman-LightItalic"
@map font 65 to "URWBookmanL-DemiBold", "URWBookmanL-DemiBold"
@map font 66 to "URWBookmanL-DemiBoldItalic", "URWBookmanL-DemiBoldItalic"
@map font 67 to "URWBookmanL-Light", "URWBookmanL-Light"
@map font 68 to "URWBookmanL-LightItalic", "URWBookmanL-LightItalic"
@map font 69 to "URWChanceryL-MediumItalic", "URWChanceryL-MediumItalic"
@map font 70 to "URWGothic-Book", "URWGothic-Book"
@map font 71 to "URWGothic-BookOblique", "URWGothic-BookOblique"
@map font 72 to "URWGothic-Demi", "URWGothic-Demi"
@map font 73 to "URWGothic-DemiOblique", "URWGothic-DemiOblique"
@map font 74 to "URWGothicL-Book", "URWGothicL-Book"
@map font 75 to "URWGothicL-BookOblique", "URWGothicL-BookOblique"
@map font 76 to "URWGothicL-Demi", "URWGothicL-Demi"
@map font 77 to "URWGothicL-DemiOblique", "URWGothicL-DemiOblique"
@map font 78 to "URWPalladioL-Bold", "URWPalladioL-Bold"
@map font 79 to "URWPalladioL-BoldItalic", "URWPalladioL-BoldItalic"
@map font 80 to "URWPalladioL-Italic", "URWPalladioL-Italic"
@map font 81 to "URWPalladioL-Roman", "URWPalladioL-Roman"
@map font 82 to "Z003-MediumItalic", "Z003-MediumItalic"
@map font 13 to "ZapfDingbats", "ZapfDingbats"
@map color 0 to (255, 255, 255), "white"
@map color 1 to (0, 0, 0), "black"
@map color 2 to (255, 0, 0), "red"
@map color 3 to (0, 255, 0), "green"
@map color 4 to (0, 0, 255), "blue"
@map color 5 to (255, 255, 0), "yellow"
@map color 6 to (188, 143, 143), "brown"
@map color 7 to (220, 220, 220), "grey"
@map color 8 to (148, 0, 211), "violet"
@map color 9 to (0, 255, 255), "cyan"
@map color 10 to (255, 0, 255), "magenta"
@map color 11 to (255, 165, 0), "orange"
@map color 12 to (114, 33, 188), "indigo"
@map color 13 to (103, 7, 72), "maroon"
@map color 14 to (64, 224, 208), "turquoise"
@map color 15 to (0, 139, 0), "green4"
@reference date 0
@date wrap off
@date wrap year 1950
@default linewidth 1.0
@default linestyle 1
@default color 1
@default pattern 1
@default font 0
@default char size 1.000000
@default symbol size 1.000000
@default sformat "%.8g"
@background color 0
@page background fill on
@timestamp off
@timestamp 0.03, 0.03
@timestamp color 1
@timestamp rot 0
@timestamp font 0
@timestamp char size 1.000000
@timestamp def "Mon Sep  4 12:43:53 2023"
@r0 off
@link r0 to g0
@r0 type above
@r0 linestyle 1
@r0 linewidth 1.0
@r0 color 1
@r0 line 0, 0, 0, 0
@r1 off
@link r1 to g0
@r1 type above
@r1 linestyle 1
@r1 linewidth 1.0
@r1 color 1
@r1 line 0, 0, 0, 0
@r2 off
@link r2 to g0
@r2 type above
@r2 linestyle 1
@r2 linewidth 1.0
@r2 color 1
@r2 line 0, 0, 0, 0
@r3 off
@link r3 to g0
@r3 type above
@r3 linestyle 1
@r3 linewidth 1.0
@r3 color 1
@r3 line 0, 0, 0, 0
@r4 off
@link r4 to g0
@r4 type above
@r4 linestyle 1
@r4 linewidth 1.0
@r4 color 1
@r4 line 0, 0, 0, 0
@g0 on
@g0 hidden false
@g0 type XY
@g0 stacked false
@g0 bar hgap 0.000000
@g0 fixedpoint off
@g0 fixedpoint type 0
@g0 fixedpoint xy 0.000000, 0.000000
@g0 fixedpoint format general general
@g0 fixedpoint prec 6, 6
@with g0
@    world 89, 0, 229, 0.105
@    stack world 0, 0, 0, 0
@    znorm 1
@    view 0.150000, 0.554433, 1.144118, 0.850000
@    title ""
@    title font 0
@    title size 1.500000
@    title color 1
@    subtitle ""
@    subtitle font 0
@    subtitle size 1.000000
@    subtitle color 1
@    xaxes scale Normal
@    yaxes scale Normal
@    xaxes invert off
@    yaxes invert off
@    xaxis  on
@    xaxis  type zero false
@    xaxis  offset 0.000000 , 0.000000
@    xaxis  bar on
@    xaxis  bar color 1
@    xaxis  bar linestyle 1
@    xaxis  bar linewidth 1.0
@    xaxis  label ""
@    xaxis  label layout para
@    xaxis  label place auto
@    xaxis  label char size 1.000000
@    xaxis  label font 0
@    xaxis  label color 1
@    xaxis  label place normal
@    xaxis  tick on
@    xaxis  tick major 50
@    xaxis  tick minor ticks 1
@    xaxis  tick default 6
@    xaxis  tick place rounded true
@    xaxis  tick out
@    xaxis  tick major size 0.250000
@    xaxis  tick major color 1
@    xaxis  tick major linewidth 1.0
@    xaxis  tick major linestyle 1
@    xaxis  tick major grid off
@    xaxis  tick minor color 1
@    xaxis  tick minor linewidth 1.0
@    xaxis  tick minor linestyle 1
@    xaxis  tick minor grid off
@    xaxis  tick minor size 0.100000
@    xaxis  ticklabel off
@    xaxis  ticklabel format general
@    xaxis  ticklabel prec 5
@    xaxis  ticklabel formula ""
@    xaxis  ticklabel append ""
@    xaxis  ticklabel prepend ""
@    xaxis  ticklabel angle 0
@    xaxis  ticklabel skip 0
@    xaxis  ticklabel stagger 0
@    xaxis  ticklabel place normal
@    xaxis  ticklabel offset auto
@    xaxis  ticklabel offset 0.000000 , 0.010000
@    xaxis  ticklabel start type auto
@    xaxis  ticklabel start 0.000000
@    xaxis  ticklabel stop type auto
@    xaxis  ticklabel stop 0.000000
@    xaxis  ticklabel char size 1.000000
@    xaxis  ticklabel font 0
@    xaxis  ticklabel color 1
@    xaxis  tick place normal
@    xaxis  tick spec type none
@    yaxis  on
@    yaxis  type zero false
@    yaxis  offset 0.000000 , 0.000000
@    yaxis  bar on
@    yaxis  bar color 1
@    yaxis  bar linestyle 1
@    yaxis  bar linewidth 1.0
@    yaxis  label ""
@    yaxis  label layout para
@    yaxis  label place auto
@    yaxis  label char size 1.000000
@    yaxis  label font 0
@    yaxis  label color 1
@    yaxis  label place normal
@    yaxis  tick on
@    yaxis  tick major 0.1
@    yaxis  tick minor ticks 1
@    yaxis  tick default 6
@    yaxis  tick place rounded true
@    yaxis  tick out
@    yaxis  tick major size 0.250000
@    yaxis  tick major color 1
@    yaxis  tick major linewidth 1.0
@    yaxis  tick major linestyle 1
@    yaxis  tick major grid off
@    yaxis  tick minor color 1
@    yaxis  tick minor linewidth 1.0
@    yaxis  tick minor linestyle 1
@    yaxis  tick minor grid off
@    yaxis  tick minor size 0.100000
@    yaxis  ticklabel on
@    yaxis  ticklabel format general
@    yaxis  ticklabel prec 5
@    yaxis  ticklabel formula ""
@    yaxis  ticklabel append ""
@    yaxis  ticklabel prepend ""
@    yaxis  ticklabel angle 0
@    yaxis  ticklabel skip 0
@    yaxis  ticklabel stagger 0
@    yaxis  ticklabel place normal
@    yaxis  ticklabel offset auto
@    yaxis  ticklabel offset 0.000000 , 0.010000
@    yaxis  ticklabel start type auto
@    yaxis  ticklabel start 0.000000
@    yaxis  ticklabel stop type auto
@    yaxis  ticklabel stop 0.000000
@    yaxis  ticklabel char size 1.000000
@    yaxis  ticklabel font 0
@    yaxis  ticklabel color 1
@    yaxis  tick place normal
@    yaxis  tick spec type none
@    altxaxis  off
@    altyaxis  off
@    legend on
@    legend loctype view
@    legend 0.85, 0.8
@    legend box color 1
@    legend box pattern 1
@    legend box linewidth 1.0
@    legend box linestyle 1
@    legend box fill color 0
@    legend box fill pattern 1
@    legend font 0
@    legend char size 1.000000
@    legend color 1
@    legend length 4
@    legend vgap 1
@    legend hgap 1
@    legend invert false
@    frame type 0
@    frame linestyle 1
@    frame linewidth 1.0
@    frame color 1
@    frame pattern 1
@    frame background color 0
@    frame background pattern 0
@    s0 hidden false
@    s0 type bar
@    s0 symbol 0
@    s0 symbol size 0.150000
@    s0 symbol color 1
@    s0 symbol pattern 1
@    s0 symbol fill color 1
@    s0 symbol fill pattern 1
@    s0 symbol linewidth 1.0
@    s0 symbol linestyle 1
@    s0 symbol char 65
@    s0 symbol char font 0
@    s0 symbol skip 0
@    s0 line type 1
@    s0 line linestyle 0
@    s0 line linewidth 1.0
@    s0 line color 1
@    s0 line pattern 1
@    s0 baseline type 0
@    s0 baseline off
@    s0 dropline off
@    s0 fill type 0
@    s0 fill rule 0
@    s0 fill color 1
@    s0 fill pattern 1
@    s0 avalue off
@    s0 avalue type 2
@    s0 avalue char size 1.000000
@    s0 avalue font 0
@    s0 avalue color 1
@    s0 avalue rot 0
@    s0 avalue format general
@    s0 avalue prec 3
@    s0 avalue prepend ""
@    s0 avalue append ""
@    s0 avalue offset 0.000000 , 0.000000
@    s0 errorbar on
@    s0 errorbar place both
@    s0 errorbar color 1
@    s0 errorbar pattern 1
@    s0 errorbar size 1.000000
@    s0 errorbar linewidth 1.0
@    s0 errorbar linestyle 1
@    s0 errorbar riser linewidth 1.0
@    s0 errorbar riser linestyle 1
@    s0 errorbar riser clip off
@    s0 errorbar riser clip length 0.100000
@    s0 comment "/home/jierong/DATA/31_Evo/NMR/HSQC_compare/fGAL3_WY/400uMfGAL3_WY_400uMfGAL3_pH6.8_compare/chemical_shift_analysis/Cs_fGAL3_WY_m.list_fGAL3_m.list.dat"
@    s0 legend  ""
@    s1 hidden false
@    s1 type xy
@    s1 symbol 2
@    s1 symbol size 0.250000
@    s1 symbol color 5
@    s1 symbol pattern 1
@    s1 symbol fill color 5
@    s1 symbol fill pattern 1
@    s1 symbol linewidth 1.0
@    s1 symbol linestyle 1
@    s1 symbol char 65
@    s1 symbol char font 0
@    s1 symbol skip 0
@    s1 line type 1
@    s1 line linestyle 0
@    s1 line linewidth 1.0
@    s1 line color 5
@    s1 line pattern 1
@    s1 baseline type 0
@    s1 baseline off
@    s1 dropline off
@    s1 fill type 0
@    s1 fill rule 0
@    s1 fill color 1
@    s1 fill pattern 1
@    s1 avalue off
@    s1 avalue type 2
@    s1 avalue char size 1.000000
@    s1 avalue font 0
@    s1 avalue color 1
@    s1 avalue rot 0
@    s1 avalue format general
@    s1 avalue prec 3
@    s1 avalue prepend ""
@    s1 avalue append ""
@    s1 avalue offset 0.000000 , 0.000000
@    s1 errorbar on
@    s1 errorbar place both
@    s1 errorbar color 5
@    s1 errorbar pattern 1
@    s1 errorbar size 1.000000
@    s1 errorbar linewidth 1.0
@    s1 errorbar linestyle 1
@    s1 errorbar riser linewidth 1.0
@    s1 errorbar riser linestyle 1
@    s1 errorbar riser clip off
@    s1 errorbar riser clip length 0.100000
@    s1 comment "/home/jierong/DATA/31_Evo/NMR/HSQC_compare/fGAL3_WY/400uMfGAL3_WY_400uMfGAL3_pH6.8_compare/fCB_0.3.dat"
@    s1 legend  ""
@    s2 hidden false
@    s2 type xy
@    s2 symbol 2
@    s2 symbol size 0.250000
@    s2 symbol color 7
@    s2 symbol pattern 1
@    s2 symbol fill color 7
@    s2 symbol fill pattern 1
@    s2 symbol linewidth 1.0
@    s2 symbol linestyle 1
@    s2 symbol char 65
@    s2 symbol char font 0
@    s2 symbol skip 0
@    s2 line type 1
@    s2 line linestyle 0
@    s2 line linewidth 1.0
@    s2 line color 7
@    s2 line pattern 1
@    s2 baseline type 0
@    s2 baseline off
@    s2 dropline off
@    s2 fill type 0
@    s2 fill rule 0
@    s2 fill color 1
@    s2 fill pattern 1
@    s2 avalue off
@    s2 avalue type 2
@    s2 avalue char size 1.000000
@    s2 avalue font 0
@    s2 avalue color 1
@    s2 avalue rot 0
@    s2 avalue format general
@    s2 avalue prec 3
@    s2 avalue prepend ""
@    s2 avalue append ""
@    s2 avalue offset 0.000000 , 0.000000
@    s2 errorbar on
@    s2 errorbar place both
@    s2 errorbar color 7
@    s2 errorbar pattern 1
@    s2 errorbar size 1.000000
@    s2 errorbar linewidth 1.0
@    s2 errorbar linestyle 1
@    s2 errorbar riser linewidth 1.0
@    s2 errorbar riser linestyle 1
@    s2 errorbar riser clip off
@    s2 errorbar riser clip length 0.100000
@    s2 comment "/home/jierong/DATA/31_Evo/NMR/HSQC_compare/fGAL3_WY/400uMfGAL3_WY_400uMfGAL3_pH6.8_compare/fFF_0.3.dat"
@    s2 legend  ""
@    s3 hidden false
@    s3 type xy
@    s3 symbol 0
@    s3 symbol size 1.000000
@    s3 symbol color 11
@    s3 symbol pattern 1
@    s3 symbol fill color 11
@    s3 symbol fill pattern 0
@    s3 symbol linewidth 1.0
@    s3 symbol linestyle 1
@    s3 symbol char 65
@    s3 symbol char font 0
@    s3 symbol skip 0
@    s3 line type 1
@    s3 line linestyle 1
@    s3 line linewidth 2.0
@    s3 line color 11
@    s3 line pattern 1
@    s3 baseline type 0
@    s3 baseline off
@    s3 dropline off
@    s3 fill type 0
@    s3 fill rule 0
@    s3 fill color 1
@    s3 fill pattern 1
@    s3 avalue off
@    s3 avalue type 2
@    s3 avalue char size 1.000000
@    s3 avalue font 0
@    s3 avalue color 1
@    s3 avalue rot 0
@    s3 avalue format general
@    s3 avalue prec 3
@    s3 avalue prepend ""
@    s3 avalue append ""
@    s3 avalue offset 0.000000 , 0.000000
@    s3 errorbar on
@    s3 errorbar place both
@    s3 errorbar color 11
@    s3 errorbar pattern 1
@    s3 errorbar size 1.000000
@    s3 errorbar linewidth 1.0
@    s3 errorbar linestyle 1
@    s3 errorbar riser linewidth 1.0
@    s3 errorbar riser linestyle 1
@    s3 errorbar riser clip off
@    s3 errorbar riser clip length 0.100000
@    s3 comment "/home/jierong/DATA/31_Evo/NMR/HSQC_compare/fGAL3_fCRD_overlay/pH6.8/Cs_fCRD.list_fGAL3.list.dat"
@    s3 legend  ""
@target G0.S0
@type bar
89 0.00916624
90 0.0208154
91 0.0419533
92 0.0344401
94 0.0253775
95 0.0213677
96 0.0256363
98 0.0455509
99 0.0337597
100 0.0511822
101 0.00486004
102 0.00210238
104 0.00570789
106 0.00860233
107 0.00961769
108 0.0162733
109 0.00905539
110 0.0282113
111 0.0199078
112 0.0017088
113 0.00432666
114 0.00181108
115 0.00572014
117 0.00690072
118 0.00652534
119 0.00520384
120 0.00346699
121 0.0019799
122 0.0123847
123 0.00707672
126 0.00580345
127 0.0066242
128 0.00939042
130 0.0105603
131 0.005
132 0.0148661
133 0.00675426
134 0.00751798
135 0.00296985
136 0.00765376
138 0.00596825
139 0.0197909
140 0.00780897
143 0.00498197
144 0.00264197
146 0.010198
147 0.00886002
148 0.00994585
149 0.00210238
150 0.000282843
151 0.00145602
152 0.0091444
153 0.00183848
154 0.00616604
155 0.00316228
156 0.0105119
157 0.00498197
158 0.00614654
159 0.00447214
160 0.00212603
161 0.00711196
162 0.000761577
163 0.000824621
164 0.00721249
166 0.00803617
167 0.0127758
170 0.00883629
173 0.00780897
175 0.00741485
177 0.0165076
178 0.0147709
179 0.0163957
180 0.01
181 0.0330397
182 0.0198116
183 0.0185521
184 0.00886002
185 0.0132883
186 0.00784092
187 0.0356073
188 0.0796227
189 0.0743295
191 0.0141004
192 0.0674016
193 0.016844
195 0.0115551
196 0.0121828
197 0.02286
198 0.00741485
199 0.00620322
200 0.0156646
201 0.0103479
203 0.00741485
204 0.00419762
205 0.0122711
206 0.00996393
207 0.017791
208 0.0135565
209 0.0106405
210 0.014994
211 0.0068352
212 0.0127475
213 0.0391111
214 0.010374
215 0.00576888
216 0.0141873
217 0.00698713
218 0.00231948
219 0.00820244
220 0.00874757
223 0.00296985
225 0.0159962
226 0.0203416
227 0.0118533
228 0.021783
&
@target G0.S1
@type xy
94 0.1
95 0.1
96 0.1
97 0.1
120 0.1
121 0.1
122 0.1
123 0.1
124 0.1
125 0.1
126 0.1
127 0.1
130 0.1
131 0.1
132 0.1
133 0.1
134 0.1
135 0.1
136 0.1
137 0.1
138 0.1
139 0.1
140 0.1
141 0.1
144 0.1
145 0.1
146 0.1
147 0.1
148 0.1
149 0.1
150 0.1
151 0.1
152 0.1
153 0.1
210 0.1
211 0.1
212 0.1
213 0.1
214 0.1
215 0.1
&
@target G0.S2
@type xy
106 0.1
107 0.1
108 0.1
109 0.1
110 0.1
111 0.1
112 0.1
113 0.1
114 0.1
174 0.1
175 0.1
176 0.1
177 0.1
178 0.1
179 0.1
180 0.1
181 0.1
185 0.1
186 0.1
187 0.1
188 0.1
189 0.1
190 0.1
193 0.1
194 0.1
195 0.1
196 0.1
197 0.1
198 0.1
199 0.1
217 0.1
218 0.1
219 0.1
220 0.1
221 0.1
222 0.1
223 0.1
224 0.1
225 0.1
226 0.1
&
@target G0.S3
@type xy
89 0.0254169
90 0.0103092
91 0.0428616
92 0.0258403
94 0.0175642
95 0.0158751
96 0.00596825
98 0.0176204
99 0.0281812
100 0.0402403
101 0.00296985
102 0.00929624
104 0.00579828
106 0.00749533
107 0.00662722
108 0.00865332
109 0.0104317
110 0.0251718
111 0.0197327
112 0.00219545
113 0.00254951
114 0.00141421
115 0.00461736
117 0.00584637
118 0.00428019
119 0.00212603
120 0.00072111
121 0.00141421
122 0.00566392
123 0.003228
126 0.00752861
127 0.00228473
128 0.0035609
130 0.00458039
131 0.00299666
132 0.00533667
133 0.00538516
134 0.00727186
135 0.00353553
136 0.000707107
138 0.00228473
139 0.00250599
140 0.0040025
143 0.00392173
144 0.00247386
146 0.00296985
147 0.00570789
148 0.00214009
149 0.00190263
150 0.00181108
151 0.00320624
152 0.00733348
153 0.00121655
154 0.00219545
155 0.00657875
156 0.00557853
157 0.00410122
158 0.00424264
159 0.00172627
160 0.00278927
161 0.0148519
162 0.00353553
163 0.00210238
164 0.00295296
166 0.00659697
167 0.00212132
170 0.00630714
173 0.00682495
175 0.00271662
177 0.0186011
178 0.0105603
179 0.017105
180 0.0108296
181 0.0238537
182 0.0162788
183 0.0162782
184 0.00565862
185 0.00586686
186 0.01
187 0.0197185
188 0.0636536
189 0.0501615
191 0.0109772
192 0.0246073
193 0.0127781
195 0.0038833
196 0.00824621
197 0.0193023
198 0.00579828
199 0.00487032
200 0.0130384
201 0.008005
203 0.00579828
204 0.0132544
205 0.00919239
206 0.00874185
207 0.0136015
208 0.0121606
209 0.0161555
210 0.00801124
211 0.00655134
212 0.00509117
213 0.036248
214 0.0101597
215 0.00638905
216 0.000707107
217 0.00563205
218 0.00316228
219 0.00840952
220 0.00890056
223 0.00452548
225 0.0158405
226 0.01601
227 0.00444072
228 0.0106902
&
