# Supplementary material for: Evolution of intrinsically disordered regions in vertebrate galectins for phase separation
Source: EMBO Rep. 2026 Feb 2;27(5):1254–69. doi: 10.1038/s44319-026-00692-w (PMC12979664; doi:10.1038/s44319-026-00692-w)
Supplement: Supplementary file 11 — Source data Fig. 5 [file 44319_2026_692_MOESM11_ESM.zip › FIG_5/5D/40uM/shimvalues]

# Fri Sep  1 10:51:03 2023
#$$PROBEID=36
#$$PROBEINFO=5 mm CPTCI 1H-13C/15N/D Z-GRD Z115199/0001
#$$PICSINFO=Z115199_0001_36.par
#$$SHIMID=292722
#
# Active Shim Gradients
#
Z           		1711            
Z2          		2917            
Z3          		971             
Z4          		-4713           
Z5          		1241            
Z6          		-4369           
Z7          		-11490          
Z8          		49760           
X           		-1436           
XZ          		3557            
XZ2         		294             
XZ3         		-38             
XZ4         		-1927           
XZ5         		7748            
Y           		350             
YZ          		-561            
YZ2         		4931            
YZ3         		-865            
YZ4         		-3672           
YZ5         		-20290          
XY          		-1374           
XYZ         		-1770           
XYZ2        		1726            
XYZ3        		-2320           
XYZ4        		-2863           
XYZ5        		-475            
(X2-Y2)     		285             
(X2-Y2)Z    		1103            
(X2-Y2)Z2   		708             
(X2-Y2)Z3   		911             
(X2-Y2)Z4   		-2916           
(X2-Y2)Z5   		-600            
X3          		1308            
X3Z         		-2482           
Y3          		-4141           
Y3Z         		-650            
#
# Lock Parameter
#
FIELD		3040.848
LOCKPHASE		306.473 
LOCKPOWER		-18.000 
LOCKGAIN		114.300 
LOCKDC		-75.000 
LOCKSHIFT		4.700   
LOOPGAIN		-5.000  
LOOPTIME		0.350   
LOOPFILTER		100.000 
#
IEEE64_VERSION_CODE 1
#
# Shim currents 
#
SHIM_SETTING [1 ]  -1111.28378478  
SHIM_SETTING [2 ]  -20376.84528364 
SHIM_SETTING [3 ]  8791.89008949   
SHIM_SETTING [4 ]  57369.90712983  
SHIM_SETTING [5 ]  -22167.89961625 
SHIM_SETTING [6 ]  -28329.50769019 
SHIM_SETTING [7 ]  28496.67475827  
SHIM_SETTING [8 ]  48868.20884736  
SHIM_SETTING [9 ]  -1337.49643214  
SHIM_SETTING [10]  2790.95020783   
SHIM_SETTING [11]  0.00000000      
SHIM_SETTING [12]  -3490.72700000  
SHIM_SETTING [13]  -4791.29500000  
SHIM_SETTING [14]  1838.21300000   
SHIM_SETTING [15]  4037.43670642   
SHIM_SETTING [16]  -8386.91429358  
SHIM_SETTING [17]  3773.16539709   
SHIM_SETTING [18]  -3170.82339709  
SHIM_SETTING [19]  6098.83431938   
SHIM_SETTING [20]  -10603.43322174 
SHIM_SETTING [21]  1137.82100000   
SHIM_SETTING [22]  -2060.06500000  
SHIM_SETTING [23]  2683.86200000   
SHIM_SETTING [24]  2681.88400000   
SHIM_SETTING [25]  -1615.38500000  
SHIM_SETTING [26]  -2729.65200000  
SHIM_SETTING [27]  -569.78200000   
SHIM_SETTING [28]  -5371.96298164  
SHIM_SETTING [29]  -6238.53700000  
SHIM_SETTING [30]  143.13500000    
SHIM_SETTING [31]  -3098.26299631  
SHIM_SETTING [32]  11400.24201836  
SHIM_SETTING [33]  -4115.76400000  
SHIM_SETTING [34]  3132.16300000   
SHIM_SETTING [35]  285.70700000    
SHIM_SETTING [36]  165.05300000    
SHIM_SETTING [37]  16841.80019945  
SHIM_SETTING [38]  -25160.38929826 
SHIM_SETTING [39]  4773.10099631   
SHIM_SETTING [40]  0.00000000      
