# Supplementary material for: Evolution of intrinsically disordered regions in vertebrate galectins for phase separation
Source: EMBO Rep. 2026 Feb 2;27(5):1254–69. doi: 10.1038/s44319-026-00692-w (PMC12979664; doi:10.1038/s44319-026-00692-w)
Supplement: Supplementary file 11 — Source data Fig. 5 [file 44319_2026_692_MOESM11_ESM.zip › FIG_5/5E/cf_R2_fGalaug_hGal3_40uM.agr]

# Grace project file
#
@version 50125
@page size 792, 612
@page scroll 5%
@page inout 5%
@link page off
@map font 8 to "Courier", "Courier"
@map font 10 to "Courier-Bold", "Courier-Bold"
@map font 11 to "Courier-BoldOblique", "Courier-BoldOblique"
@map font 9 to "Courier-Oblique", "Courier-Oblique"
@map font 4 to "Helvetica", "Helvetica"
@map font 6 to "Helvetica-Bold", "Helvetica-Bold"
@map font 7 to "Helvetica-BoldOblique", "Helvetica-BoldOblique"
@map font 5 to "Helvetica-Oblique", "Helvetica-Oblique"
@map font 18 to "NimbusMonoL-Bold", "NimbusMonoL-Bold"
@map font 19 to "NimbusMonoL-BoldOblique", "NimbusMonoL-BoldOblique"
@map font 20 to "NimbusMonoL-Regular", "NimbusMonoL-Regular"
@map font 21 to "NimbusMonoL-RegularOblique", "NimbusMonoL-RegularOblique"
@map font 22 to "NimbusMonoPS-Bold", "NimbusMonoPS-Bold"
@map font 23 to "NimbusMonoPS-BoldItalic", "NimbusMonoPS-BoldItalic"
@map font 24 to "NimbusMonoPS-Italic", "NimbusMonoPS-Italic"
@map font 25 to "NimbusMonoPS-Regular", "NimbusMonoPS-Regular"
@map font 26 to "NimbusRoman-Bold", "NimbusRoman-Bold"
@map font 27 to "NimbusRoman-BoldItalic", "NimbusRoman-BoldItalic"
@map font 28 to "NimbusRoman-Italic", "NimbusRoman-Italic"
@map font 29 to "NimbusRoman-Regular", "NimbusRoman-Regular"
@map font 30 to "NimbusRomanNo9L-Medium", "NimbusRomanNo9L-Medium"
@map font 31 to "NimbusRomanNo9L-MediumItalic", "NimbusRomanNo9L-MediumItalic"
@map font 32 to "NimbusRomanNo9L-Regular", "NimbusRomanNo9L-Regular"
@map font 33 to "NimbusRomanNo9L-RegularItalic", "NimbusRomanNo9L-RegularItalic"
@map font 34 to "NimbusSans-Bold", "NimbusSans-Bold"
@map font 35 to "NimbusSans-BoldItalic", "NimbusSans-BoldItalic"
@map font 36 to "NimbusSans-Italic", "NimbusSans-Italic"
@map font 37 to "NimbusSans-Regular", "NimbusSans-Regular"
@map font 38 to "NimbusSansL-Bold", "NimbusSansL-Bold"
@map font 39 to "NimbusSansL-BoldCondensed", "NimbusSansL-BoldCondensed"
@map font 40 to "NimbusSansL-BoldCondensedItalic", "NimbusSansL-BoldCondensedItalic"
@map font 41 to "NimbusSansL-BoldItalic", "NimbusSansL-BoldItalic"
@map font 42 to "NimbusSansL-Regular", "NimbusSansL-Regular"
@map font 43 to "NimbusSansL-RegularCondensed", "NimbusSansL-RegularCondensed"
@map font 44 to "NimbusSansL-RegularCondensedItalic", "NimbusSansL-RegularCondensedItalic"
@map font 45 to "NimbusSansL-RegularItalic", "NimbusSansL-RegularItalic"
@map font 46 to "NimbusSansNarrow-Bold", "NimbusSansNarrow-Bold"
@map font 47 to "NimbusSansNarrow-BoldOblique", "NimbusSansNarrow-BoldOblique"
@map font 48 to "NimbusSansNarrow-Oblique", "NimbusSansNarrow-Oblique"
@map font 49 to "NimbusSansNarrow-Regular", "NimbusSansNarrow-Regular"
@map font 50 to "P052-Bold", "P052-Bold"
@map font 51 to "P052-BoldItalic", "P052-BoldItalic"
@map font 52 to "P052-Italic", "P052-Italic"
@map font 53 to "P052-Roman", "P052-Roman"
@map font 54 to "StandardSymbolsL-Regular", "StandardSymbolsL-Regular"
@map font 55 to "StandardSymbolsPS-Regular", "StandardSymbolsPS-Regular"
@map font 12 to "Symbol", "Symbol"
@map font 2 to "Times-Bold", "Times-Bold"
@map font 3 to "Times-BoldItalic", "Times-BoldItalic"
@map font 1 to "Times-Italic", "Times-Italic"
@map font 0 to "Times-Roman", "Times-Roman"
@map font 61 to "URWBookman-Demi", "URWBookman-Demi"
@map font 62 to "URWBookman-DemiItalic", "URWBookman-DemiItalic"
@map font 63 to "URWBookman-Light", "URWBookman-Light"
@map font 64 to "URWBookman-LightItalic", "URWBookman-LightItalic"
@map font 65 to "URWBookmanL-DemiBold", "URWBookmanL-DemiBold"
@map font 66 to "URWBookmanL-DemiBoldItalic", "URWBookmanL-DemiBoldItalic"
@map font 67 to "URWBookmanL-Light", "URWBookmanL-Light"
@map font 68 to "URWBookmanL-LightItalic", "URWBookmanL-LightItalic"
@map font 69 to "URWChanceryL-MediumItalic", "URWChanceryL-MediumItalic"
@map font 70 to "URWGothic-Book", "URWGothic-Book"
@map font 71 to "URWGothic-BookOblique", "URWGothic-BookOblique"
@map font 72 to "URWGothic-Demi", "URWGothic-Demi"
@map font 73 to "URWGothic-DemiOblique", "URWGothic-DemiOblique"
@map font 74 to "URWGothicL-Book", "URWGothicL-Book"
@map font 75 to "URWGothicL-BookOblique", "URWGothicL-BookOblique"
@map font 76 to "URWGothicL-Demi", "URWGothicL-Demi"
@map font 77 to "URWGothicL-DemiOblique", "URWGothicL-DemiOblique"
@map font 78 to "URWPalladioL-Bold", "URWPalladioL-Bold"
@map font 79 to "URWPalladioL-BoldItalic", "URWPalladioL-BoldItalic"
@map font 80 to "URWPalladioL-Italic", "URWPalladioL-Italic"
@map font 81 to "URWPalladioL-Roman", "URWPalladioL-Roman"
@map font 82 to "Z003-MediumItalic", "Z003-MediumItalic"
@map font 13 to "ZapfDingbats", "ZapfDingbats"
@map color 0 to (255, 255, 255), "white"
@map color 1 to (0, 0, 0), "black"
@map color 2 to (255, 0, 0), "red"
@map color 3 to (0, 255, 0), "green"
@map color 4 to (0, 0, 255), "blue"
@map color 5 to (255, 255, 0), "yellow"
@map color 6 to (188, 143, 143), "brown"
@map color 7 to (220, 220, 220), "grey"
@map color 8 to (148, 0, 211), "violet"
@map color 9 to (0, 255, 255), "cyan"
@map color 10 to (255, 0, 255), "magenta"
@map color 11 to (255, 165, 0), "orange"
@map color 12 to (114, 33, 188), "indigo"
@map color 13 to (103, 7, 72), "maroon"
@map color 14 to (64, 224, 208), "turquoise"
@map color 15 to (0, 139, 0), "green4"
@reference date 0
@date wrap off
@date wrap year 1950
@default linewidth 1.0
@default linestyle 1
@default color 1
@default pattern 1
@default font 0
@default char size 1.000000
@default symbol size 1.000000
@default sformat "%.8g"
@background color 0
@page background fill on
@timestamp off
@timestamp 0.03, 0.03
@timestamp color 1
@timestamp rot 0
@timestamp font 0
@timestamp char size 1.000000
@timestamp def "Mon May  6 16:09:56 2024"
@r0 off
@link r0 to g0
@r0 type above
@r0 linestyle 1
@r0 linewidth 1.0
@r0 color 1
@r0 line 0, 0, 0, 0
@r1 off
@link r1 to g0
@r1 type above
@r1 linestyle 1
@r1 linewidth 1.0
@r1 color 1
@r1 line 0, 0, 0, 0
@r2 off
@link r2 to g0
@r2 type above
@r2 linestyle 1
@r2 linewidth 1.0
@r2 color 1
@r2 line 0, 0, 0, 0
@r3 off
@link r3 to g0
@r3 type above
@r3 linestyle 1
@r3 linewidth 1.0
@r3 color 1
@r3 line 0, 0, 0, 0
@r4 off
@link r4 to g0
@r4 type above
@r4 linestyle 1
@r4 linewidth 1.0
@r4 color 1
@r4 line 0, 0, 0, 0
@g0 on
@g0 hidden false
@g0 type XY
@g0 stacked false
@g0 bar hgap 0.000000
@g0 fixedpoint off
@g0 fixedpoint type 0
@g0 fixedpoint xy 0.000000, 0.000000
@g0 fixedpoint format general general
@g0 fixedpoint prec 6, 6
@with g0
@    world 0, 0, 251, 62
@    stack world 0, 0, 0, 0
@    znorm 1
@    view 0.150000, 0.350000, 1.144118, 0.600000
@    title ""
@    title font 0
@    title size 1.500000
@    title color 1
@    subtitle ""
@    subtitle font 0
@    subtitle size 1.000000
@    subtitle color 1
@    xaxes scale Normal
@    yaxes scale Normal
@    xaxes invert off
@    yaxes invert off
@    xaxis  on
@    xaxis  type zero false
@    xaxis  offset 0.000000 , 0.000000
@    xaxis  bar on
@    xaxis  bar color 1
@    xaxis  bar linestyle 1
@    xaxis  bar linewidth 1.0
@    xaxis  label ""
@    xaxis  label layout para
@    xaxis  label place auto
@    xaxis  label char size 1.000000
@    xaxis  label font 0
@    xaxis  label color 1
@    xaxis  label place normal
@    xaxis  tick on
@    xaxis  tick major 50
@    xaxis  tick minor ticks 4
@    xaxis  tick default 6
@    xaxis  tick place rounded true
@    xaxis  tick out
@    xaxis  tick major size 0.500000
@    xaxis  tick major color 1
@    xaxis  tick major linewidth 1.0
@    xaxis  tick major linestyle 1
@    xaxis  tick major grid off
@    xaxis  tick minor color 1
@    xaxis  tick minor linewidth 1.0
@    xaxis  tick minor linestyle 1
@    xaxis  tick minor grid off
@    xaxis  tick minor size 0.000000
@    xaxis  ticklabel on
@    xaxis  ticklabel format general
@    xaxis  ticklabel prec 5
@    xaxis  ticklabel formula ""
@    xaxis  ticklabel append ""
@    xaxis  ticklabel prepend ""
@    xaxis  ticklabel angle 0
@    xaxis  ticklabel skip 0
@    xaxis  ticklabel stagger 0
@    xaxis  ticklabel place normal
@    xaxis  ticklabel offset auto
@    xaxis  ticklabel offset 0.000000 , 0.010000
@    xaxis  ticklabel start type auto
@    xaxis  ticklabel start 0.000000
@    xaxis  ticklabel stop type auto
@    xaxis  ticklabel stop 0.000000
@    xaxis  ticklabel char size 1.000000
@    xaxis  ticklabel font 0
@    xaxis  ticklabel color 1
@    xaxis  tick place normal
@    xaxis  tick spec type none
@    yaxis  on
@    yaxis  type zero false
@    yaxis  offset 0.000000 , 0.000000
@    yaxis  bar on
@    yaxis  bar color 1
@    yaxis  bar linestyle 1
@    yaxis  bar linewidth 1.0
@    yaxis  label ""
@    yaxis  label layout para
@    yaxis  label place auto
@    yaxis  label char size 1.000000
@    yaxis  label font 0
@    yaxis  label color 1
@    yaxis  label place normal
@    yaxis  tick on
@    yaxis  tick major 10
@    yaxis  tick minor ticks 0
@    yaxis  tick default 6
@    yaxis  tick place rounded true
@    yaxis  tick out
@    yaxis  tick major size 0.250000
@    yaxis  tick major color 1
@    yaxis  tick major linewidth 1.0
@    yaxis  tick major linestyle 1
@    yaxis  tick major grid off
@    yaxis  tick minor color 1
@    yaxis  tick minor linewidth 1.0
@    yaxis  tick minor linestyle 1
@    yaxis  tick minor grid off
@    yaxis  tick minor size 0.500000
@    yaxis  ticklabel on
@    yaxis  ticklabel format general
@    yaxis  ticklabel prec 5
@    yaxis  ticklabel formula ""
@    yaxis  ticklabel append ""
@    yaxis  ticklabel prepend ""
@    yaxis  ticklabel angle 0
@    yaxis  ticklabel skip 0
@    yaxis  ticklabel stagger 0
@    yaxis  ticklabel place normal
@    yaxis  ticklabel offset auto
@    yaxis  ticklabel offset 0.000000 , 0.010000
@    yaxis  ticklabel start type auto
@    yaxis  ticklabel start 0.000000
@    yaxis  ticklabel stop type auto
@    yaxis  ticklabel stop 0.000000
@    yaxis  ticklabel char size 1.000000
@    yaxis  ticklabel font 0
@    yaxis  ticklabel color 1
@    yaxis  tick place normal
@    yaxis  tick spec type none
@    altxaxis  off
@    altyaxis  off
@    legend on
@    legend loctype view
@    legend 0.85, 0.8
@    legend box color 1
@    legend box pattern 1
@    legend box linewidth 1.0
@    legend box linestyle 1
@    legend box fill color 0
@    legend box fill pattern 1
@    legend font 0
@    legend char size 1.000000
@    legend color 1
@    legend length 4
@    legend vgap 1
@    legend hgap 1
@    legend invert false
@    frame type 0
@    frame linestyle 1
@    frame linewidth 1.0
@    frame color 1
@    frame pattern 1
@    frame background color 0
@    frame background pattern 0
@    s0 hidden false
@    s0 type xydy
@    s0 symbol 1
@    s0 symbol size 0.500000
@    s0 symbol color 15
@    s0 symbol pattern 1
@    s0 symbol fill color 15
@    s0 symbol fill pattern 1
@    s0 symbol linewidth 1.0
@    s0 symbol linestyle 1
@    s0 symbol char 65
@    s0 symbol char font 0
@    s0 symbol skip 0
@    s0 line type 1
@    s0 line linestyle 1
@    s0 line linewidth 1.0
@    s0 line color 15
@    s0 line pattern 1
@    s0 baseline type 0
@    s0 baseline off
@    s0 dropline off
@    s0 fill type 0
@    s0 fill rule 0
@    s0 fill color 1
@    s0 fill pattern 1
@    s0 avalue off
@    s0 avalue type 2
@    s0 avalue char size 1.000000
@    s0 avalue font 0
@    s0 avalue color 1
@    s0 avalue rot 0
@    s0 avalue format general
@    s0 avalue prec 3
@    s0 avalue prepend ""
@    s0 avalue append ""
@    s0 avalue offset 0.000000 , 0.000000
@    s0 errorbar on
@    s0 errorbar place both
@    s0 errorbar color 15
@    s0 errorbar pattern 1
@    s0 errorbar size 0.000000
@    s0 errorbar linewidth 1.0
@    s0 errorbar linestyle 1
@    s0 errorbar riser linewidth 1.0
@    s0 errorbar riser linestyle 1
@    s0 errorbar riser clip off
@    s0 errorbar riser clip length 0.100000
@    s0 comment "Cols 1:2:3"
@    s0 legend  ""
@    s1 hidden false
@    s1 type xydy
@    s1 symbol 1
@    s1 symbol size 0.500000
@    s1 symbol color 2
@    s1 symbol pattern 1
@    s1 symbol fill color 2
@    s1 symbol fill pattern 1
@    s1 symbol linewidth 1.0
@    s1 symbol linestyle 1
@    s1 symbol char 65
@    s1 symbol char font 0
@    s1 symbol skip 0
@    s1 line type 1
@    s1 line linestyle 1
@    s1 line linewidth 1.0
@    s1 line color 2
@    s1 line pattern 1
@    s1 baseline type 0
@    s1 baseline off
@    s1 dropline off
@    s1 fill type 0
@    s1 fill rule 0
@    s1 fill color 1
@    s1 fill pattern 1
@    s1 avalue off
@    s1 avalue type 2
@    s1 avalue char size 1.000000
@    s1 avalue font 0
@    s1 avalue color 1
@    s1 avalue rot 0
@    s1 avalue format general
@    s1 avalue prec 3
@    s1 avalue prepend ""
@    s1 avalue append ""
@    s1 avalue offset 0.000000 , 0.000000
@    s1 errorbar on
@    s1 errorbar place both
@    s1 errorbar color 2
@    s1 errorbar pattern 1
@    s1 errorbar size 0.000000
@    s1 errorbar linewidth 1.0
@    s1 errorbar linestyle 1
@    s1 errorbar riser linewidth 1.0
@    s1 errorbar riser linestyle 1
@    s1 errorbar riser clip off
@    s1 errorbar riser clip length 0.100000
@    s1 comment "Cols 1:2:3"
@    s1 legend  ""
@    s2 hidden false
@    s2 type xydy
@    s2 symbol 1
@    s2 symbol size 0.500000
@    s2 symbol color 2
@    s2 symbol pattern 1
@    s2 symbol fill color 2
@    s2 symbol fill pattern 1
@    s2 symbol linewidth 1.0
@    s2 symbol linestyle 1
@    s2 symbol char 65
@    s2 symbol char font 0
@    s2 symbol skip 0
@    s2 line type 1
@    s2 line linestyle 1
@    s2 line linewidth 1.0
@    s2 line color 2
@    s2 line pattern 1
@    s2 baseline type 0
@    s2 baseline off
@    s2 dropline off
@    s2 fill type 0
@    s2 fill rule 0
@    s2 fill color 1
@    s2 fill pattern 1
@    s2 avalue off
@    s2 avalue type 2
@    s2 avalue char size 1.000000
@    s2 avalue font 0
@    s2 avalue color 1
@    s2 avalue rot 0
@    s2 avalue format general
@    s2 avalue prec 3
@    s2 avalue prepend ""
@    s2 avalue append ""
@    s2 avalue offset 0.000000 , 0.000000
@    s2 errorbar on
@    s2 errorbar place both
@    s2 errorbar color 2
@    s2 errorbar pattern 1
@    s2 errorbar size 0.000000
@    s2 errorbar linewidth 1.0
@    s2 errorbar linestyle 1
@    s2 errorbar riser linewidth 1.0
@    s2 errorbar riser linestyle 1
@    s2 errorbar riser clip off
@    s2 errorbar riser clip length 0.100000
@    s2 comment "Cols 1:2:3"
@    s2 legend  ""
@target G0.S0
@type xydy
3 2.5846472 0.74820493
6 3.1486146 0.93189475
8 3.6832413 0.84653501
9 3.9277298 0.76055412
10 3.548616 1.1497113
12 3.3311126 1.1051926
13 3.7453184 0.85707472
14 3.1897927 0.92081734
15 3.0674847 0.80733185
22 5.4585153 0.55717378
24 10.794473 1.3050313
32 3.9808917 1.2075794
34 3.235199 1.308314
35 3.9888313 1.2824085
36 9.7847358 0.508385
40 5.7670127 0.75829233
41 8.6655113 0.44829378
47 5.1546392 0.51546392
66 4.1545492 0.69041117
73 4.7641734 0.68999939
75 4.4964029 0.40233101
78 5.4054054 0.84733382
79 5.9453032 0.61856603
81 5.1546392 0.56329047
84 4.8756704 0.90096494
85 3.6563071 0.79810433
91 4.3840421 0.7803249
92 5.5865922 1.2920945
96 4.7709924 0.58271662
99 3.968254 0.85034014
104 6.43915 0.79608294
105 4.9188392 0.83230727
108 6.1690315 0.91717248
109 4.3802015 0.69837641
114 12.797543 1.0907555
116 18.660198 0.84613325
118 19.860973 4.7729449
119 18.779343 1.5905133
120 23.402762 1.4294689
122 19.523624 0.93768282
124 30.021015 6.0564761
125 20.729685 1.4137783
126 17.522341 0.9333786
127 21.376657 1.5216816
129 19.297569 1.5975795
131 28.25657 1.2615253
132 21.021652 1.612971
133 23.986567 1.3405781
134 21.537799 4.3326091
135 19.029496 3.4582623
136 18.996961 0.49441178
137 21.065936 1.5265814
138 24.84472 3.1974075
139 21.394951 2.2109031
141 20.259319 1.9290681
142 18.261505 0.92041185
143 23.992323 2.6594177
144 20.500205 1.0800641
146 20.056157 1.5245254
147 22.256844 0.44682113
148 20.004001 1.4205682
149 21.482277 1.8551827
150 25.131943 2.475929
151 15.772871 0.36322383
154 20.567668 1.5017528
155 23.201856 4.7211201
156 23.849273 1.7803058
157 20.044097 1.3941274
159 23.380874 2.361594
160 22.089684 1.2003672
162 23.832221 1.5108129
164 20.512821 1.0309007
165 17.334027 0.42666524
168 18.234865 0.66834571
171 18.950161 0.6176668
172 17.379214 1.5434096
173 23.353573 1.3416579
174 19.275251 1.5641635
175 18.480872 1.1270907
176 24.313153 7.1526661
177 22.893773 1.3732071
178 20.012007 1.9543445
179 21.436227 1.3279892
181 18.60119 1.6262201
183 18.092998 1.070456
184 19.50078 1.1370385
185 21.734406 2.1351774
187 18.331806 1.3811865
189 23.40824 1.8739743
190 17.073587 1.1980953
192 18.298262 1.1082753
193 23.826543 1.4306144
194 21.119324 1.6190738
195 15.860428 1.3936046
196 20.729685 1.147352
198 20.656889 1.0753018
201 18.825301 1.5841321
203 19.849146 1.7020308
204 26.102845 2.316619
207 18.487706 0.97069854
208 19.723866 1.322705
209 24.218939 1.3608123
211 28.153153 1.7595721
212 27.824151 6.015405
215 25.601638 5.3484222
216 24.624477 2.9348059
220 23.646252 2.5776595
221 23.046785 2.8310524
222 20.842018 1.4117665
223 18.772292 2.1461096
224 15.552099 1.6422824
227 19.646365 1.5323393
228 16.35323 1.112501
229 21.362957 0.70281891
230 21.114865 0.58404715
231 23.557126 1.8146479
232 18.050541 0.97094971
233 12.769761 1.3322558
235 19.372336 2.3042647
236 20.610058 2.030422
237 21.263024 0.91327467
238 16.4042 1.6307324
240 21.621622 1.2949598
241 20.479214 1.0820473
243 18.587361 1.8449165
244 18.545994 1.3414202
245 23.353573 1.8597778
246 17.562346 0.6878123
247 38.080731 5.6410527
248 19.316206 0.6529527
&
@target G0.S1
@type xydy
1 9.9502488 1.5049132
2 8 1.2032
3 8.5470086 1.3149244
4 10.416667 3.0381944
5 12.425447 4.6935089
6 3.7119525 0.6338152
7 3.2690422 1.4533826
8 3.0515716 0.40693829
9 3.39098 1.0900811
10 21.579629 1.5879701
11 10.051261 0.9567338
12 5.6401579 1.1261229
13 6.2266501 0.62033874
14 9.596929 0.97627109
15 14.425851 1.8271635
16 19.677292 5.57562
17 9.2506938 0.9670013
18 9.6061479 0.76775361
19 17.765145 1.6442779
20 5.1652893 0.37352298
21 10.665529 0.67455831
22 15.535187 1.3997838
23 9.8522168 1.7471912
24 15.752993 1.7470238
25 7.7821012 1.3384003
26 7.6511094 0.53680699
27 8.4745763 0.48836541
28 7.7220077 0.90636693
29 8.6430423 1.0757114
30 8.605852 0.96278895
31 10.585371 1.400626
&
@target G0.S2
@type xydy
114 15.971889 2.3163194
115 18.577002 0.55561904
116 25.43235 4.1589525
120 31.92848 3.588386
123 20.614306 0.94763767
124 28.885038 10.012145
125 32.594524 9.20041
128 36.791759 3.1675024
130 27.601435 3.5044605
133 25.773196 1.6540015
135 27.785496 1.3742201
136 25.680534 4.4647462
137 29.351335 3.5752287
138 25.24615 2.6004618
142 25.258904 2.3670253
143 28.563268 1.8764786
144 21.181953 2.1715876
145 22.306491 4.5180223
150 35.650624 4.3975458
151 17.624251 0.44417834
160 20.55921 1.7498999
164 24.993752 3.6669163
168 19.696671 1.3151805
170 38.550501 2.5115785
174 20.251114 6.4797003
176 30.193237 3.6647588
177 37.792895 5.9560231
178 35.385704 10.643258
180 26.860059 1.7747984
181 29.568303 4.9834218
183 37.009622 5.410363
184 21.901007 3.9283673
190 25.445293 1.6639797
194 33.932813 6.5631841
197 36.231884 2.9799412
199 28.344671 0.81948879
202 27.50275 3.9257226
206 40.584416 8.3013577
209 15.681355 1.1287034
211 34.048349 3.4314985
215 41.305246 7.9505347
217 54.914882 12.032421
221 49.925112 8.87336
222 33.978933 5.6227456
227 33.978933 7.6316938
228 22.441652 3.5304304
229 8.4317032 0.70951432
230 27.708506 6.2956429
231 31.328321 2.2279226
232 30.95017 10.920209
234 25.799794 5.398254
235 27.956388 2.2196293
236 35.958288 2.637717
237 20.855057 7.1764014
238 27.056277 5.4537138
239 36.630037 4.1862899
241 28.066236 2.8200148
242 27.255383 3.6251368
243 25.233409 3.0944832
244 35.435861 6.8058954
247 34.234851 4.0317661
250 23.180343 7.4688634
252 2.1344717 0.81551854
&
