# Supplementary material for: Evolution of intrinsically disordered regions in vertebrate galectins for phase separation
Source: EMBO Rep. 2026 Feb 2;27(5):1254–69. doi: 10.1038/s44319-026-00692-w (PMC12979664; doi:10.1038/s44319-026-00692-w)
Supplement: Supplementary file 11 — Source data Fig. 5 [file 44319_2026_692_MOESM11_ESM.zip › FIG_5/5E/zfGAL3_aug/R2_40uM/ANA/T2_crd.dat]

 
         90	62.61 9.08	9.775e+05  6.737e+05  7.184e+05  4.207e+05   2.75e+05  2.212e+05 
         91	53.83 1.61	1.149e+06  8.242e+05   6.14e+05  4.971e+05  3.365e+05  1.613e+05 
         92	39.32 6.43	1.014e+06  6.204e+05  4.838e+05  3.972e+05  1.177e+05 -2.598e+04 
         96	31.32 3.52	  3.3e+05  2.203e+05  1.563e+05   4.06e+04 -1.207e+04  1.749e+04 
         99	48.51 2.23	5.754e+05  4.012e+05  2.724e+05  1.634e+05  1.582e+05  1.251e+05 
        100	34.62 12	 3.45e+05  1.115e+05  1.622e+05  5.444e+04  6.291e+04  6.461e+04 
        101	30.68 8.66	3.259e+05  2.287e+05  3.927e+04  9.297e+04  8.971e+04 -3.364e+04 
        104	27.18 2.34	6.125e+05  4.015e+05  1.749e+05  7.968e+04  6.569e+04 -9.969e+04 
        106	36.23 4.6	5.502e+05  2.641e+05  1.873e+05  1.801e+05  6.224e+04  9.175e+04 
        109	 38.8 2.49	7.331e+05  5.091e+05  2.302e+05  2.809e+05  1.316e+05	2.83e+04 
        111	35.99 1.78	5.559e+05  3.412e+05  1.911e+05  1.096e+05   1.12e+05  8.143e+04 
        112	38.94 6.77	7.923e+05  3.441e+05  3.359e+05  1.195e+05  2.159e+05	1.75e+05 
        113	34.07 4.15	5.861e+05  3.729e+05  1.963e+05  1.105e+05  1.304e+05  2.189e+04 
        114	39.61 4.08	4.622e+05  3.369e+05  1.535e+05  7.838e+04  1.138e+05	1.07e+05 
        118	39.59 3.71	8.735e+05   6.05e+05  4.363e+05  2.178e+05  1.875e+05	   -5076 
        119	35.01 2.3	3.523e+05  2.292e+05   1.77e+05  5.071e+04  5.127e+04	    1568 
        120	47.21 4.84	4.525e+05  3.375e+05  2.749e+05   2.02e+05  4.168e+04  4.131e+04 
        121	44.83 9.08	5.246e+05  2.657e+05  3.094e+05  2.096e+05  9.899e+04	    6161 
        126	28.05 3.46	5.605e+05  2.688e+05  1.507e+05  5.093e+04  1.384e+05	 5.5e+04 
        127	56.74 1.43	5.479e+05  4.146e+05  3.165e+05  2.621e+05  1.488e+05  8.894e+04 
        128	 17.1 3.19	3.513e+05  8.299e+04  1.071e+05  2.481e+04 -3.072e+04  3.326e+04 
        133	61.53 21.9	 5.24e+05   2.22e+05  1.941e+05  2.585e+05  2.059e+05  1.087e+05 
        134	10.96 1.36	  2.9e+05  7.443e+04 -1.564e+04  -1.47e+04  3.308e+04 -3.139e+04 
        135	95.33 22.9	3.354e+05  2.026e+05  1.897e+05  1.562e+05  1.945e+05  1.199e+05 
        136	48.64 4.14	3.529e+05  3.414e+05  2.001e+05   1.66e+05  4.027e+04  3.459e+04 
        139	99.34 7.8	2.809e+06  2.362e+06  2.192e+06  1.825e+06  1.171e+06  1.251e+06 
        140	40.01 5.87	7.593e+05  3.803e+05  3.267e+05  1.862e+05  1.335e+05	1.62e+05 
        144	50.77 3.39	1.079e+06  6.992e+05  5.382e+05  4.082e+05  2.186e+05  2.602e+05 
        146	25.94 1.69	5.427e+05  2.822e+05  1.367e+05  8.852e+04   1.01e+05 -8.707e+04 
        149	14.11 4.75	3.273e+05  1.011e+05	   6459  3.686e+04   3.31e+04 -2.743e+04 
        150	49.38 15.8	4.638e+05  1.939e+05  2.639e+05  1.781e+05  7.662e+04  9.652e+04 
        151	10.25 2.76	 3.87e+05  3.826e+04  9.466e+04   2.61e+04   3.89e+04  2.113e+04 
        152	33.12 4.02	3.676e+05   2.42e+05   1.04e+05  5.078e+04  7.898e+04  4.982e+04 
        153	26.46 4.17	5.383e+05  2.152e+05  1.635e+05  1.005e+05  5.633e+04  2.896e+04 
        154	28.26 8.5	2.837e+05  1.317e+05  1.678e+05  1.999e+04  1.943e+04 -7.392e+04 
        156	37.23 2.46	8.017e+05  5.333e+05   3.05e+05  1.358e+05  1.432e+05  1.534e+05 
        157	33.82 5.7	3.298e+05  1.803e+05  7.113e+04  1.289e+05  9.682e+04 -4.266e+04 
        159	27.02 3.95	4.451e+05  2.137e+05  1.489e+05  3.512e+04  5.535e+04  3.377e+04 
        160	45.66 8.19	4.261e+05  2.375e+05  1.474e+05  2.247e+05  9.236e+04  2.923e+04 
        166	 39.3 2.57	8.766e+05  5.994e+05  4.041e+05  2.033e+05  7.686e+04  1.765e+05 
        170	29.47 5.7	3.187e+05  1.302e+05  1.136e+05  4.036e+04  4.121e+04  6.276e+04 
        173	 27.6 2.27	6.268e+05  4.206e+05  1.788e+05   3.29e+04   4.47e+04  4.038e+04 
        175	35.28 1.02	8.046e+05  5.634e+05   2.74e+05  2.064e+05  8.291e+04  8.163e+04 
        178	36.36 5.19	3.392e+05  2.567e+05   7.29e+04  7.752e+04  6.714e+04  7.084e+04 
        182	24.64 5.04	3.641e+05  1.534e+05  1.737e+05  7.315e+04 -8.045e+04 -6.471e+04 
        185	63.77 4.59	 3.61e+05  2.584e+05  1.512e+05  1.804e+05  1.231e+05  1.055e+05 
        187	29.37 2.96	2.991e+05  1.069e+05  1.578e+05  6.904e+04 -3.458e+04  2.228e+04 
        191	24.21 4.66	2.576e+05  1.292e+05  7.504e+04  1.882e+04 -2.003e+04  4.913e+04 
        193	18.21 3.99	2.624e+05  9.543e+04  3.837e+04      -9725  6.538e+04  4.202e+04 
        197	20.03 3.56	4.996e+05  1.873e+05  6.862e+04  6.473e+04  7.887e+04  3.735e+04 
        198	29.43 4.87	  5.2e+05  2.532e+05  2.175e+05  1.923e+04  4.413e+04  1.043e+05 
        203	29.43 6.61	  5.2e+05  2.532e+05  2.175e+05  1.923e+04  4.413e+04  1.043e+05 
        204	44.56 7.01	5.906e+05  4.492e+05  2.766e+05  2.027e+05  4.175e+04  1.497e+05 
        205	118.6 9.98	9.934e+05  8.429e+05  7.317e+05  7.495e+05  4.794e+05  4.846e+05 
        206	36.09 8.2	4.306e+05  4.104e+05  2.124e+05  7.419e+04  5.188e+04 -4.781e+04 
        207	31.92 2.27	2.968e+05  2.153e+05  9.996e+04  6.972e+04   1.38e+04	   -5778 
        208	32.31 11.4	3.365e+05  1.834e+05  6.503e+04  7.736e+04  4.167e+04  1.044e+05 
        210	38.76 8.11	6.165e+05  2.652e+05   2.36e+05  1.877e+05  1.376e+05  7.624e+04 
        211	35.77 2.84	 4.54e+05  3.368e+05  2.443e+05  4.159e+04  1.938e+04  6.685e+04 
        212	27.81 2.04	3.352e+05  1.688e+05  1.553e+05  4.397e+04 -1.132e+04 -1.848e+04 
        213	47.95 16.5	3.534e+05  2.243e+05  2.545e+05  6.143e+04  2.474e+04  1.243e+05 
        214	36.96 7.45	4.513e+05  4.251e+05  1.105e+05  1.043e+05  1.052e+05  2.246e+04 
        215	 27.3 3.12	 4.98e+05  1.751e+05  1.575e+05  9.785e+04  7.508e+04  3.787e+04 
        217	35.63 3.58	 9.51e+05  5.504e+05  4.911e+05  1.766e+05  8.565e+04  7.187e+04 
        218	36.69 4.88	5.095e+05  2.539e+05  2.082e+05  1.987e+05  5.629e+04	    1309 
        219	39.63 4.86	6.361e+05  3.741e+05  2.961e+05  1.621e+05  9.155e+04  9.719e+04 
        220	28.22 5.42	4.572e+05  2.912e+05  1.478e+05   3.01e+04 -1.513e+04	9.88e+04 
        223	29.21 3.44	6.092e+05  3.167e+05  1.183e+05  1.768e+05  1.152e+05 -1.039e+04 
        226	43.14 13.9	8.266e+05   4.51e+05  4.334e+05   3.06e+05  5.264e+04  1.506e+05 
        228	468.5 179	5.956e+06  5.596e+06  5.821e+06  5.356e+06  4.707e+06  5.194e+06 
