# Supplementary material for: Evolution of intrinsically disordered regions in vertebrate galectins for phase separation
Source: EMBO Rep. 2026 Feb 2;27(5):1254–69. doi: 10.1038/s44319-026-00692-w (PMC12979664; doi:10.1038/s44319-026-00692-w)
Supplement: Supplementary file 11 — Source data Fig. 5 [file 44319_2026_692_MOESM11_ESM.zip › FIG_5/5E/zfGAL3_aug/R2_40uM/ANA/t2.proj]

<sparky project file>
<version 3.190>
<savefiles>
../ANA/B1.save6
../ANA/B2.save7
../ANA/B3.save7
../ANA/B4.save6
../ANA/B5.save7
../ANA/B6.save6
<end savefiles>
<options>
<end options>
<overlays>
<end overlays>
<attached data>
<end attached data>
<molecule>
name 
<attached data>
<end attached data>
<condition>
name 
<resonances>
|V89|H|      8.199         1H
|V89|N|      121.844      15N
|L90|H|      8.602         1H
|L90|N|      127.357      15N
|T91|H|      7.8           1H
|T91|N|      116.096      15N
|V92|H|      7.98467       1H
|V92|N|      122.038      15N
|L94|H|      8.81213       1H
|L94|N|      126.999      15N
|D95|H|      8.80578       1H
|D95|N|      126.691      15N
|F96|H|      9.597         1H
|F96|N|      128.753      15N
|L98|H|      7.818         1H
|L98|N|      123.559      15N
|Q99|H|      8.56981       1H
|Q99|N|      121.801      15N
|N100|H|     8.989         1H
|N100|N|     117.195      15N
|G101|H|     7.808         1H
|G101|N|     107.489      15N
|A102|H|     7.541         1H
|A102|N|     119.18       15N
|N104|H|     8.642         1H
|N104|N|     117.152      15N
|M106|H|     7.8401        1H
|M106|N|     120.913      15N
|L107|H|     9.156         1H
|L107|N|     129.081      15N
|I108|H|     9.63654       1H
|I108|N|     131.323      15N
|T109|H|     9.25527       1H
|T109|N|     124.561      15N
|I110|H|     9.56          1H
|I110|N|     128.493      15N
|N111|H|     8.922         1H
|N111|N|     126.309      15N
|G112|H|     7.304         1H
|G112|N|     109.936      15N
|E113|H|     8.816         1H
|E113|N|     119.633      15N
|V114|H|     7.81          1H
|V114|N|     124.527      15N
|K115|H|     7.976         1H
|K115|N|     130.015      15N
|N117|H|     0             1H
|N117|N|     0            15N
|A118|H|     6.859         1H
|A118|N|     119.123      15N
|K119|H|     9.795         1H
|K119|N|     118.897      15N
|Q120|H|     8.591         1H
|Q120|N|     114.613      15N
|F121|H|     8.391         1H
|F121|N|     114.203      15N
|T122|H|     8.46148       1H
|T122|N|     116.309      15N
|V123|H|     8.603         1H
|V123|N|     126.155      15N
|R126|H|     9.232         1H
|R126|N|     124.579      15N
|R127|H|     8.26326       1H
|R127|N|     124.721      15N
|G128|H|     8.948         1H
|G128|N|     117.194      15N
|D130|H|     8.29389       1H
|D130|N|     119.642      15N
|I131|H|     9.68952       1H
|I131|N|     122.991      15N
|A132|H|     8.566         1H
|A132|N|     129.282      15N
|F133|H|     7.494         1H
|F133|N|     115.095      15N
|H134|H|     8.601         1H
|H134|N|     131.953      15N
|I135|H|     8.42011       1H
|I135|N|     122.814      15N
|N136|H|     8.57543       1H
|N136|N|     124.233      15N
|R138|H|     9.13363       1H
|R138|N|     124.116      15N
|F139|H|     8.19367       1H
|F139|N|     119.766      15N
|S140|H|     8.542         1H
|S140|N|     113.607      15N
|G143|H|     7.72          1H
|G143|N|     104.809      15N
|K144|H|     7.497         1H
|K144|N|     119.867      15N
|V146|H|     8.235         1H
|V146|N|     115.774      15N
|I147|H|     9.323         1H
|I147|N|     120.804      15N
|V148|H|     7.266         1H
|V148|N|     129.8        15N
|R149|H|     8.72529       1H
|R149|N|     125.388      15N
|N150|H|     8.85          1H
|N150|N|     118.524      15N
|S151|H|     9.94306       1H
|S151|N|     114.348      15N
|M152|H|     9.04379       1H
|M152|N|     124.497      15N
|I153|H|     7.886         1H
|I153|N|     126.58       15N
|G154|H|     9.199         1H
|G154|N|     121.135      15N
|N155|H|     8.92472       1H
|N155|N|     111.877      15N
|N156|H|     7.405         1H
|N156|N|     116.553      15N
|W157|H|     9.138         1H
|W157|N|     128.726      15N
|G158|H|     8.30675       1H
|G158|N|     110.36       15N
|R159|H|     8.58571       1H
|R159|N|     123.682      15N
|E160|H|     8.907         1H
|E160|N|     126.951      15N
|E161|H|     9.2951        1H
|E161|N|     124.54       15N
|R162|H|     8.798         1H
|R162|N|     120.132      15N
|E163|H|     8.98055       1H
|E163|N|     124.756      15N
|L164|H|     0             1H
|L164|N|     0            15N
|S166|H|     7.112         1H
|S166|N|     109.452      15N
|F167|H|     8.64691       1H
|F167|N|     121.261      15N
|V170|H|     9.41221       1H
|V170|N|     124.231      15N
|K173|H|     7.973         1H
|K173|N|     118.287      15N
|F175|H|     8.811         1H
|F175|N|     116.344      15N
|M177|H|     9.938         1H
|M177|N|     130.453      15N
|K178|H|     9.423         1H
|K178|N|     127.311      15N
|I179|H|     9.72766       1H
|I179|N|     123.675      15N
|L180|H|     9.52695       1H
|L180|N|     131.113      15N
|I181|H|     9.217         1H
|I181|N|     128.629      15N
|T182|H|     8.723         1H
|T182|N|     118.41       15N
|D183|H|     0             1H
|D183|N|     0            15N
|T184|H|     0             1H
|T184|N|     0            15N
|E185|H|     7.84487       1H
|E185|N|     120.524      15N
|Y186|H|     0             1H
|Y186|N|     0            15N
|K187|H|     9.691         1H
|K187|N|     121.71       15N
|V188|H|     9.12971       1H
|V188|N|     123.959      15N
|A189|H|     9.42106       1H
|A189|N|     131.424      15N
|N191|H|     9.873         1H
|N191|N|     128.059      15N
|K192|H|     0             1H
|K192|N|     0            15N
|S193|H|     7.697         1H
|S193|N|     114.729      15N
|L195|H|     0             1H
|L195|N|     0            15N
|L196|H|     7.61015       1H
|L196|N|     109.963      15N
|E197|H|     8.805         1H
|E197|N|     118.589      15N
|F198|H|     8.82691       1H
|F198|N|     124.763      15N
|K199|H|     9.16          1H
|K199|N|     130.315      15N
|H200|H|     6.728         1H
|H200|N|     116.54       15N
|R201|H|     0             1H
|R201|N|     0            15N
|F203|H|     8.82691       1H
|F203|N|     124.763      15N
|E204|H|     8.11701       1H
|E204|N|     121.079      15N
|L205|H|     7.95529       1H
|L205|N|     123.785      15N
|N206|H|     8.641         1H
|N206|N|     113.891      15N
|Q207|H|     7.731         1H
|Q207|N|     116.394      15N
|I208|H|     7.722         1H
|I208|N|     123.638      15N
|T209|H|     8.32386       1H
|T209|N|     112.538      15N
|G210|H|     7.776         1H
|G210|N|     109.644      15N
|L211|H|     9.10309       1H
|L211|N|     124.525      15N
|S212|H|     9.54396       1H
|S212|N|     122.579      15N
|I213|H|     8.54351       1H
|I213|N|     122.658      15N
|Y214|H|     8.742         1H
|Y214|N|     122.124      15N
|N215|H|     9.70097       1H
|N215|N|     114.331      15N
|D216|H|     8.30569       1H
|D216|N|     122.607      15N
|V217|H|     9.015         1H
|V217|N|     116.239      15N
|T218|H|     8.771         1H
|T218|N|     113.524      15N
|L219|H|     8.903         1H
|L219|N|     121.553      15N
|S220|H|     9.048         1H
|S220|N|     116.012      15N
|N223|H|     8.94191       1H
|N223|N|     124.232      15N
|E225|H|     9.132         1H
|E225|N|     126.471      15N
|T226|H|     8.68          1H
|T226|N|     117.066      15N
|L227|H|     9.148         1H
|L227|N|     130.276      15N
|Q228|H|     8.04936       1H
|Q228|N|     127.324      15N
<end resonances>
<end condition>
<end molecule>
