# Supplementary material for: Evolution of intrinsically disordered regions in vertebrate galectins for phase separation
Source: EMBO Rep. 2026 Feb 2;27(5):1254–69. doi: 10.1038/s44319-026-00692-w (PMC12979664; doi:10.1038/s44319-026-00692-w)
Supplement: Supplementary file 11 — Source data Fig. 5 [file 44319_2026_692_MOESM11_ESM.zip › FIG_5/5E/zfGAL3_aug/R2_40uM/ANA/r2_out_crd.dat]

 9.00000000e+01 1.59718895e+01 2.31631938e+00
 9.10000000e+01 1.85770017e+01 5.55619036e-01
 9.20000000e+01 2.54323499e+01 4.15895245e+00
 9.60000000e+01 3.19284802e+01 3.58838603e+00
 9.90000000e+01 2.06143063e+01 9.47637665e-01
 1.00000000e+02 2.88850376e+01 1.00121447e+01
 1.01000000e+02 3.25945241e+01 9.20041000e+00
 1.04000000e+02 3.67917586e+01 3.16750240e+00
 1.06000000e+02 2.76014353e+01 3.50446045e+00
 1.09000000e+02 2.57731959e+01 1.65400149e+00
 1.11000000e+02 2.77854960e+01 1.37422014e+00
 1.12000000e+02 2.56805342e+01 4.46474618e+00
 1.13000000e+02 2.93513355e+01 3.57522871e+00
 1.14000000e+02 2.52461500e+01 2.60046180e+00
 1.18000000e+02 2.52589038e+01 2.36702533e+00
 1.19000000e+02 2.85632676e+01 1.87647859e+00
 1.20000000e+02 2.11819530e+01 2.17158764e+00
 1.21000000e+02 2.23064912e+01 4.51802231e+00
 1.26000000e+02 3.56506239e+01 4.39754576e+00
 1.27000000e+02 1.76242510e+01 4.44178338e-01
 1.28000000e+02 5.84795322e+01 1.09093396e+01
 1.33000000e+02 1.62522347e+01 5.78455939e+00
 1.34000000e+02 9.12408759e+01 1.13218605e+01
 1.35000000e+02 1.04898773e+01 2.51985932e+00
 1.36000000e+02 2.05592105e+01 1.74989991e+00
 1.39000000e+02 1.00664385e+01 7.90398835e-01
 1.40000000e+02 2.49937516e+01 3.66691631e+00
 1.44000000e+02 1.96966713e+01 1.31518053e+00
 1.46000000e+02 3.85505012e+01 2.51157853e+00
 1.49000000e+02 7.08717222e+01 2.38583048e+01
 1.50000000e+02 2.02511138e+01 6.47970025e+00
 1.51000000e+02 9.75609756e+01 2.62700773e+01
 1.52000000e+02 3.01932367e+01 3.66475880e+00
 1.53000000e+02 3.77928949e+01 5.95602312e+00
 1.54000000e+02 3.53857042e+01 1.06432585e+01
 1.56000000e+02 2.68600591e+01 1.77479843e+00
 1.57000000e+02 2.95683028e+01 4.98342182e+00
 1.59000000e+02 3.70096225e+01 5.41036302e+00
 1.60000000e+02 2.19010074e+01 3.92836730e+00
 1.66000000e+02 2.54452926e+01 1.66397970e+00
 1.70000000e+02 3.39328130e+01 6.56318406e+00
 1.73000000e+02 3.62318841e+01 2.97994119e+00
 1.75000000e+02 2.83446712e+01 8.19488793e-01
 1.78000000e+02 2.75027503e+01 3.92572261e+00
 1.82000000e+02 4.05844156e+01 8.30135773e+00
 1.85000000e+02 1.56813549e+01 1.12870345e+00
 1.87000000e+02 3.40483487e+01 3.43149854e+00
 1.91000000e+02 4.13052458e+01 7.95053471e+00
 1.93000000e+02 5.49148819e+01 1.20324206e+01
 1.97000000e+02 4.99251123e+01 8.87335996e+00
 1.98000000e+02 3.39789331e+01 5.62274563e+00
 2.03000000e+02 3.39789331e+01 7.63169377e+00
 2.04000000e+02 2.24416517e+01 3.53043040e+00
 2.05000000e+02 8.43170320e+00 7.09514317e-01
 2.06000000e+02 2.77085065e+01 6.29564293e+00
 2.07000000e+02 3.13283208e+01 2.22792256e+00
 2.08000000e+02 3.09501702e+01 1.09202086e+01
 2.10000000e+02 2.57997936e+01 5.39825403e+00
 2.11000000e+02 2.79563880e+01 2.21962935e+00
 2.12000000e+02 3.59582884e+01 2.63771695e+00
 2.13000000e+02 2.08550574e+01 7.17640138e+00
 2.14000000e+02 2.70562771e+01 5.45371385e+00
 2.15000000e+02 3.66300366e+01 4.18628990e+00
 2.17000000e+02 2.80662363e+01 2.82001476e+00
 2.18000000e+02 2.72553829e+01 3.62513679e+00
 2.19000000e+02 2.52334090e+01 3.09448317e+00
 2.20000000e+02 3.54358611e+01 6.80589536e+00
 2.23000000e+02 3.42348511e+01 4.03176610e+00
 2.26000000e+02 2.31803431e+01 7.46886344e+00
 2.28000000e+02 2.13447172e+00 8.15518543e-01
