# Supplementary material for: Evolution of intrinsically disordered regions in vertebrate galectins for phase separation
Source: EMBO Rep. 2026 Feb 2;27(5):1254–69. doi: 10.1038/s44319-026-00692-w (PMC12979664; doi:10.1038/s44319-026-00692-w)
Supplement: Supplementary file 11 — Source data Fig. 5 [file 44319_2026_692_MOESM11_ESM.zip › FIG_5/5E/zfGAL3_aug/R2_40uM/ANA/fFF_100.dat]

106 100
107 100
108 100
109 100
110 100
111 100
112 100
113 100
114 100
174 100
175 100
176 100
177 100
178 100
179 100
180 100
181 100
185 100
186 100
187 100
188 100
189 100
190 100
193 100
194 100
195 100
196 100
197 100
198 100
199 100
217 100
218 100
219 100
220 100
221 100
222 100
223 100
224 100
225 100
226 100
