# Supplementary material for: Evolution of intrinsically disordered regions in vertebrate galectins for phase separation
Source: EMBO Rep. 2026 Feb 2;27(5):1254–69. doi: 10.1038/s44319-026-00692-w (PMC12979664; doi:10.1038/s44319-026-00692-w)
Supplement: Supplementary file 11 — Source data Fig. 5 [file 44319_2026_692_MOESM11_ESM.zip › FIG_5/5E/zfGAL3_aug/R2_40uM/ANA/fCB_100.dat]

94 100
95 100
96 100
97 100
120 100
121 100
122 100
123 100
124 100
125 100
126 100
127 100
130 100
131 100
132 100
133 100
134 100
135 100
136 100
137 100
138 100
139 100
140 100
141 100
144 100
145 100
146 100
147 100
148 100
149 100
150 100
151 100
152 100
153 100
210 100
211 100
212 100
213 100
214 100
215 100
 
