# Supplementary material for: Evolution of intrinsically disordered regions in vertebrate galectins for phase separation
Source: EMBO Rep. 2026 Feb 2;27(5):1254–69. doi: 10.1038/s44319-026-00692-w (PMC12979664; doi:10.1038/s44319-026-00692-w)
Supplement: Supplementary file 11 — Source data Fig. 5 [file 44319_2026_692_MOESM11_ESM.zip › FIG_5/5E/zfGAL3_aug/R2_40uM/ANA/B1_ntd.list]

112.980	8.046
114.145	8.129
118.262	8.183
118.037	8.126
118.198	8.249
120.564	8.370
121.248	8.350
120.699	8.477
121.660	8.443
122.943	8.136
124.362	8.332
125.787	8.331
126.468	8.230
127.022	8.375
125.067	8.147
125.781	8.093
123.595	8.226
124.452	7.976
127.370	8.094
120.019	8.077
119.190	8.060
120.543	8.021
120.640	7.917
117.345	8.390
117.697	8.339
119.267	7.974
119.161	7.897
118.732	7.747
109.979	8.076
110.500	8.119
110.793	8.217
