# Supplementary material for: Evolution of intrinsically disordered regions in vertebrate galectins for phase separation
Source: EMBO Rep. 2026 Feb 2;27(5):1254–69. doi: 10.1038/s44319-026-00692-w (PMC12979664; doi:10.1038/s44319-026-00692-w)
Supplement: Supplementary file 11 — Source data Fig. 5 [file 44319_2026_692_MOESM11_ESM.zip › FIG_5/5E/zfGAL3_aug/R2_40uM/ANA/r2_out_ntd.dat]

 1.00000000e+00 9.95024876e+00 1.50491324e+00
 2.00000000e+00 8.00000000e+00 1.20320000e+00
 3.00000000e+00 8.54700855e+00 1.31492439e+00
 4.00000000e+00 1.04166667e+01 3.03819444e+00
 5.00000000e+00 1.24254473e+01 4.69350893e+00
 6.00000000e+00 3.71195249e+00 6.33815198e-01
 7.00000000e+00 3.26904217e+00 1.45338259e+00
 8.00000000e+00 3.05157156e+00 4.06938289e-01
 9.00000000e+00 3.39097999e+00 1.09008106e+00
 1.00000000e+01 2.15796288e+01 1.58797010e+00
 1.10000000e+01 1.00512614e+01 9.56733800e-01
 1.20000000e+01 5.64015792e+00 1.12612290e+00
 1.30000000e+01 6.22665006e+00 6.20338736e-01
 1.40000000e+01 9.59692898e+00 9.76271087e-01
 1.50000000e+01 1.44258511e+01 1.82716349e+00
 1.60000000e+01 1.96772924e+01 5.57562004e+00
 1.70000000e+01 9.25069380e+00 9.67001295e-01
 1.80000000e+01 9.60614793e+00 7.67753610e-01
 1.90000000e+01 1.77651448e+01 1.64427792e+00
 2.00000000e+01 5.16528926e+00 3.73522983e-01
 2.10000000e+01 1.06655290e+01 6.74558309e-01
 2.20000000e+01 1.55351872e+01 1.39978384e+00
 2.30000000e+01 9.85221675e+00 1.74719115e+00
 2.40000000e+01 1.57529931e+01 1.74702381e+00
 2.50000000e+01 7.78210117e+00 1.33840028e+00
 2.60000000e+01 7.65110941e+00 5.36806988e-01
 2.70000000e+01 8.47457627e+00 4.88365412e-01
 2.80000000e+01 7.72200772e+00 9.06366930e-01
 2.90000000e+01 8.64304235e+00 1.07571141e+00
 3.00000000e+01 8.60585198e+00 9.62788948e-01
 3.10000000e+01 1.05853710e+01 1.40062599e+00
