# Supplementary material for: Evolution of intrinsically disordered regions in vertebrate galectins for phase separation
Source: EMBO Rep. 2026 Feb 2;27(5):1254–69. doi: 10.1038/s44319-026-00692-w (PMC12979664; doi:10.1038/s44319-026-00692-w)
Supplement: Supplementary file 11 — Source data Fig. 5 [file 44319_2026_692_MOESM11_ESM.zip › FIG_5/5E/zfGAL3_aug/R2_40uM/ANA/B1_crd_original.list]

      Assignment         w1         w2  

           L90N-H    127.357      8.602 
           T91N-H    116.096      7.800 
           V92N-H    122.038      7.985 
           L94N-H    126.999      8.812 
           D95N-H    126.691      8.806 
           F96N-H    128.753      9.597 
           L98N-H    123.559      7.818 
           Q99N-H    121.801      8.570 
          N100N-H    117.195      8.989 
          G101N-H    107.489      7.808 
          A102N-H    119.180      7.541 
          N104N-H    117.152      8.642 
          M106N-H    120.913      7.840 
          L107N-H    129.081      9.156 
          I108N-H    131.323      9.637 
          T109N-H    124.561      9.255 
          I110N-H    128.493      9.560 
          N111N-H    126.309      8.922 
          G112N-H    109.936      7.304 
          E113N-H    119.633      8.816 
          V114N-H    124.527      7.810 
          K115N-H    130.015      7.976 
          A118N-H    119.123      6.859 
          K119N-H    118.897      9.795 
          Q120N-H    114.613      8.591 
          F121N-H    114.203      8.391 
          T122N-H    116.309      8.461 
          V123N-H    126.155      8.603 
          R126N-H    124.579      9.232 
          R127N-H    124.721      8.263 
          G128N-H    117.194      8.948 
          D130N-H    119.642      8.294 
          I131N-H    122.991      9.690 
          A132N-H    129.282      8.566 
          F133N-H    115.095      7.494 
          H134N-H    131.953      8.601 
          I135N-H    122.814      8.420 
          N136N-H    124.233      8.575 
          R138N-H    124.116      9.134 
          F139N-H    119.766      8.194 
          S140N-H    113.607      8.542 
          G143N-H    104.809      7.720 
          K144N-H    119.867      7.497 
          V146N-H    115.774      8.235 
          I147N-H    120.804      9.323 
          V148N-H    129.800      7.266 
          R149N-H    125.388      8.725 
          N150N-H    118.524      8.850 
          S151N-H    114.348      9.943 
          M152N-H    124.497      9.044 
          I153N-H    126.580      7.886 
          G154N-H    121.135      9.199 
          N155N-H    111.877      8.925 
          N156N-H    116.553      7.405 
          W157N-H    128.726      9.138 
          G158N-H    110.360      8.307 
          R159N-H    123.682      8.586 
          E160N-H    126.951      8.907 
          E161N-H    124.540      9.295 
          R162N-H    120.132      8.798 
          E163N-H    124.756      8.981 
          S166N-H    109.452      7.112 
          F167N-H    121.261      8.647 
          V170N-H    124.231      9.412 
          K173N-H    118.287      7.973 
          F175N-H    116.344      8.811 
          M177N-H    130.453      9.938 
          K178N-H    127.311      9.423 
          I179N-H    123.675      9.728 
          L180N-H    131.113      9.527 
          I181N-H    128.629      9.217 
          T182N-H    118.410      8.723 
          E185N-H    120.524      7.845 
          K187N-H    121.710      9.691 
          V188N-H    123.959      9.130 
          A189N-H    131.424      9.421 
          N191N-H    128.059      9.873 
          S193N-H    114.729      7.697 
          L196N-H    109.963      7.610 
          E197N-H    118.589      8.805 
          F198N-H    124.763      8.827 
          K199N-H    130.315      9.160 
          H200N-H    116.540      6.728 
          F203N-H    124.763      8.827 
          E204N-H    121.079      8.117 
          L205N-H    123.785      7.955 
          N206N-H    113.891      8.641 
          Q207N-H    116.394      7.731 
          I208N-H    123.638      7.722 
          T209N-H    112.538      8.324 
          G210N-H    109.644      7.776 
          L211N-H    124.525      9.103 
          S212N-H    122.579      9.544 
          I213N-H    122.658      8.544 
          Y214N-H    122.124      8.742 
          N215N-H    114.331      9.701 
          D216N-H    122.607      8.306 
          V217N-H    116.239      9.015 
          T218N-H    113.524      8.771 
          L219N-H    121.553      8.903 
          S220N-H    116.012      9.048 
          N223N-H    124.232      8.942 
          E225N-H    126.471      9.132 
          T226N-H    117.066      8.680 
          L227N-H    130.276      9.148 
          Q228N-H    127.324      8.049 
