# Supplementary material for: Evolution of intrinsically disordered regions in vertebrate galectins for phase separation
Source: EMBO Rep. 2026 Feb 2;27(5):1254–69. doi: 10.1038/s44319-026-00692-w (PMC12979664; doi:10.1038/s44319-026-00692-w)
Supplement: Supplementary file 11 — Source data Fig. 5 [file 44319_2026_692_MOESM11_ESM.zip › FIG_5/5E/zfGAL3_aug/R2_40uM/ANA/B1_ntd_m.list]

1NH-H 112.980 8.046
2NH-H 114.145 8.129
3NH-H 118.262 8.183
4NH-H 118.037 8.126
5NH-H 118.198 8.249
6NH-H 120.564 8.370
7NH-H 121.248 8.350
8NH-H 120.699 8.477
9NH-H 121.660 8.443
10NH-H 122.943 8.136
11NH-H 124.362 8.332
12NH-H 125.787 8.331
13NH-H 126.468 8.230
14NH-H 127.022 8.375
15NH-H 125.067 8.147
16NH-H 125.781 8.093
17NH-H 123.595 8.226
18NH-H 124.452 7.976
19NH-H 127.370 8.094
20NH-H 120.019 8.077
21NH-H 119.190 8.060
22NH-H 120.543 8.021
23NH-H 120.640 7.917
24NH-H 117.345 8.390
25NH-H 117.697 8.339
26NH-H 119.267 7.974
27NH-H 119.161 7.897
28NH-H 118.732 7.747
29NH-H 109.979 8.076
30NH-H 110.500 8.119
31NH-H 110.793 8.217
