# Supplementary material for: Evolution of intrinsically disordered regions in vertebrate galectins for phase separation
Source: EMBO Rep. 2026 Feb 2;27(5):1254–69. doi: 10.1038/s44319-026-00692-w (PMC12979664; doi:10.1038/s44319-026-00692-w)
Supplement: Supplementary file 11 — Source data Fig. 5 [file 44319_2026_692_MOESM11_ESM.zip › FIG_5/5E/zfGAL3_aug/R2_40uM/ANA/T2_ntd.dat]

          1	100.5 15.2	1.568e+06  1.293e+06  1.239e+06  9.621e+05  6.696e+05  7.231e+05 
          2	  125 18.8	1.014e+06  8.933e+05  7.506e+05  7.998e+05  4.396e+05  5.678e+05 
          3	  117 18	1.722e+06  1.272e+06  1.416e+06  1.222e+06  7.446e+05  8.394e+05 
          4	   96 28	1.061e+06  6.812e+05  6.465e+05  5.083e+05   4.37e+05  5.291e+05 
          5	80.48 30.4	6.407e+05  3.618e+05  4.641e+05  2.872e+05  2.329e+05  2.384e+05 
          6	269.4 46	 4.53e+06  3.954e+06  4.138e+06  3.911e+06  2.786e+06  3.597e+06 
          7	305.9 136	 6.31e+06  5.527e+06  5.989e+06  5.666e+06  4.143e+06  5.069e+06 
          8	327.7 43.7	1.127e+07  9.924e+06  1.088e+07  1.008e+07  7.708e+06  9.161e+06 
          9	294.9 94.8	3.778e+06  3.316e+06  3.611e+06  3.291e+06  2.437e+06  3.055e+06 
         10	46.34 3.41	1.183e+06   7.87e+05  6.059e+05  3.362e+05  2.743e+05  2.092e+05 
         11	99.49 9.47	  1.9e+06   1.74e+06   1.55e+06  1.171e+06  7.675e+05	9.39e+05 
         12	177.3 35.4	5.575e+06   4.98e+06  4.872e+06  4.258e+06  3.105e+06	3.86e+06 
         13	160.6 16	3.342e+06  2.803e+06  2.516e+06  2.481e+06  2.046e+06  1.956e+06 
         14	104.2 10.6	 2.79e+06  2.112e+06   2.14e+06  1.733e+06  1.191e+06  1.306e+06 
         15	69.32 8.78	1.102e+06  7.678e+05  6.465e+05   3.67e+05  4.386e+05  4.089e+05 
         16	50.82 14.4	1.795e+06  1.253e+06  8.732e+05  5.125e+05  3.505e+05  6.243e+05 
         17	108.1 11.3	7.887e+06   6.54e+06  6.018e+06  5.092e+06  3.433e+06	3.96e+06 
         18	104.1 8.32	1.445e+06  1.321e+06  1.278e+06  1.032e+06  6.135e+05  6.459e+05 
         19	56.29 5.21	1.219e+06  8.424e+05  6.935e+05  6.029e+05  2.349e+05  2.691e+05 
         20	193.6 14	5.088e+06  4.729e+06  4.374e+06  3.997e+06   3.36e+06  3.414e+06 
         21	93.76 5.93	1.906e+06  1.477e+06  1.412e+06   1.03e+06  8.067e+05  8.457e+05 
         22	64.37 5.8	1.323e+06  1.013e+06  7.696e+05   5.83e+05  3.441e+05  4.695e+05 
         23	101.5 18	3.985e+06  3.273e+06  3.032e+06  2.514e+06  1.583e+06  1.947e+06 
         24	63.48 7.04	6.299e+05  4.286e+05  2.933e+05  3.469e+05  2.052e+05  1.468e+05 
         25	128.5 22.1	8.347e+05   6.43e+05  6.225e+05  4.961e+05  4.817e+05  4.332e+05 
         26	130.7 9.17	3.106e+06  2.679e+06   2.43e+06  2.065e+06  1.694e+06  1.716e+06 
         27	  118 6.8	3.378e+06  2.842e+06  2.747e+06  2.302e+06  1.559e+06  1.774e+06 
         28	129.5 15.2	9.728e+05  6.711e+05   7.42e+05  6.304e+05   4.81e+05  5.137e+05 
         29	115.7 14.4	1.631e+06  1.228e+06  1.071e+06  9.529e+05  8.036e+05	8.61e+05 
         30	116.2 13	6.409e+05  5.155e+05  5.128e+05  4.505e+05   3.31e+05  2.857e+05 
         31	94.47 12.5	2.725e+06  2.281e+06  2.103e+06  1.758e+06  1.016e+06  1.202e+06 
