# Supplementary material for: Evolution of intrinsically disordered regions in vertebrate galectins for phase separation
Source: EMBO Rep. 2026 Feb 2;27(5):1254–69. doi: 10.1038/s44319-026-00692-w (PMC12979664; doi:10.1038/s44319-026-00692-w)
Supplement: Supplementary file 11 — Source data Fig. 5 [file 44319_2026_692_MOESM11_ESM.zip › FIG_5/5E/zfGAL3_aug/R2_40uM/ANA/T2_crd_original.dat]

     Assignment   T-decay SD          B1/17.2    B5/34.3    B2/51.5    B6/68.6    B4/85.8     B3/103 
         L90N-H     62.61 8.69      9.775e+05  6.737e+05  7.184e+05  4.207e+05   2.75e+05  2.212e+05 
         T91N-H     53.83 3.54      1.149e+06  8.242e+05   6.14e+05  4.971e+05  3.365e+05  1.613e+05 
         V92N-H     39.32 4.47      1.014e+06  6.204e+05  4.838e+05  3.972e+05  1.177e+05 -2.598e+04 
         L94N-H     47.96 13.4      4.433e+05  1.401e+05  1.641e+05  1.685e+05  1.003e+05  1.261e+05 
         D95N-H     12.74 1.38      4.241e+05  1.221e+05  2.599e+04 -4.828e+04  3.342e+04 -1.222e+04 
         F96N-H     31.32 3.28        3.3e+05  2.203e+05  1.563e+05   4.06e+04 -1.207e+04  1.749e+04 
         L98N-H     439.4 221       1.955e+06   1.85e+06  1.925e+06  1.727e+06  1.508e+06  1.716e+06 
         Q99N-H     48.51 1.86      5.754e+05  4.012e+05  2.724e+05  1.634e+05  1.582e+05  1.251e+05 
        N100N-H     34.62 14.3       3.45e+05  1.115e+05  1.622e+05  5.444e+04  6.291e+04  6.461e+04 
        G101N-H     30.68 5.43      3.259e+05  2.287e+05  3.927e+04  9.297e+04  8.971e+04 -3.364e+04 
        A102N-H     29.46 11.5      3.569e+05  2.625e+05      -1271  7.036e+04  1.188e+05  3.017e+04 
        N104N-H     27.18 6.55      6.125e+05  4.015e+05  1.749e+05  7.968e+04  6.569e+04 -9.969e+04 
        M106N-H     36.23 2.41      5.502e+05  2.641e+05  1.873e+05  1.801e+05  6.224e+04  9.175e+04 
        L107N-H     46.75 7.54      2.811e+05  2.718e+05  1.609e+05  1.091e+05  9.457e+04 -3.806e+04 
        I108N-H     4.864 2.44      3.244e+05  1.266e+04 -5.469e+04  8.413e+04 -3.028e+04  1.006e+05 
        T109N-H      38.8 3.87      7.331e+05  5.091e+05  2.302e+05  2.809e+05  1.316e+05   2.83e+04 
        I110N-H     27.06 2.88      4.224e+05  1.923e+05  2.112e+05  1.727e+04 -3.635e+04  5.109e+04 
        N111N-H     35.99 1.85      5.559e+05  3.412e+05  1.911e+05  1.096e+05   1.12e+05  8.143e+04 
        G112N-H     38.94 11        7.923e+05  3.441e+05  3.359e+05  1.195e+05  2.159e+05   1.75e+05 
        E113N-H     34.07 3.1       5.861e+05  3.729e+05  1.963e+05  1.105e+05  1.304e+05  2.189e+04 
        V114N-H     39.61 7.27      4.622e+05  3.369e+05  1.535e+05  7.838e+04  1.138e+05   1.07e+05 
        K115N-H     25.54 4.4       3.224e+05  1.948e+05  1.305e+05  4.683e+04      -7906 -1.358e+05 
        A118N-H     39.59 3.46      8.735e+05   6.05e+05  4.363e+05  2.178e+05  1.875e+05      -5076 
        K119N-H     35.01 2.18      3.523e+05  2.292e+05   1.77e+05  5.071e+04  5.127e+04       1568 
        Q120N-H     47.21 4.44      4.525e+05  3.375e+05  2.749e+05   2.02e+05  4.168e+04  4.131e+04 
        F121N-H     44.83 8.26      5.246e+05  2.657e+05  3.094e+05  2.096e+05  9.899e+04       6161 
        T122N-H     123.3 21.4      7.691e+05  7.009e+05  7.507e+05  5.795e+05  3.229e+05  4.311e+05 
        V123N-H     27.11 9.46      4.006e+05  1.141e+05  1.807e+05  2.296e+04  8.694e+04  1.704e+04 
        R126N-H     28.05 3.28      5.605e+05  2.688e+05  1.507e+05  5.093e+04  1.384e+05    5.5e+04 
        R127N-H     56.74 3.26      5.479e+05  4.146e+05  3.165e+05  2.621e+05  1.488e+05  8.894e+04 
        G128N-H      17.1 3.87      3.513e+05  8.299e+04  1.071e+05  2.481e+04 -3.072e+04  3.326e+04 
        D130N-H     324.4 128        4.55e+05   3.81e+05  3.111e+05  4.209e+05  3.561e+05  3.126e+05 
        I131N-H     41.89 42.9      2.556e+05  8.193e+04  8.628e+04       9634  1.724e+05  2.368e+04 
        A132N-H      26.2 9.47      2.711e+05  1.991e+05 -3.988e+04  1.235e+05   1.32e+04  1.623e+04 
        F133N-H     61.53 34.3       5.24e+05   2.22e+05  1.941e+05  2.585e+05  2.059e+05  1.087e+05 
        H134N-H     10.96 2.23        2.9e+05  7.443e+04 -1.564e+04  -1.47e+04  3.308e+04 -3.139e+04 
        I135N-H     95.33 21.2      3.354e+05  2.026e+05  1.897e+05  1.562e+05  1.945e+05  1.199e+05 
        N136N-H     48.64 7.47      3.529e+05  3.414e+05  2.001e+05   1.66e+05  4.027e+04  3.459e+04 
        R138N-H     33.53 29.8      2.748e+05  1.988e+05  5.832e+04     -223.9  1.606e+05 -1.437e+04 
        F139N-H     99.34 8.86      2.809e+06  2.362e+06  2.192e+06  1.825e+06  1.171e+06  1.251e+06 
        S140N-H     40.01 2.87      7.593e+05  3.803e+05  3.267e+05  1.862e+05  1.335e+05   1.62e+05 
        G143N-H     30.87 11.8      2.241e+05  1.229e+05      -4680   1.39e+05  4.547e+04 -3.272e+04 
        K144N-H     50.77 3.83      1.079e+06  6.992e+05  5.382e+05  4.082e+05  2.186e+05  2.602e+05 
        V146N-H     25.94 4.42      5.427e+05  2.822e+05  1.367e+05  8.852e+04   1.01e+05 -8.707e+04 
        I147N-H     19.42 48.4      3.645e+05  8.889e+04  1.152e+05  1.089e+04  9.609e+04 -3.609e+04 
        V148N-H     16.13 5.57      3.141e+05  1.431e+05 -3.448e+04  3.039e+04  5.152e+04  4.765e+04 
        R149N-H     14.11 1.26      3.273e+05  1.011e+05       6459  3.686e+04   3.31e+04 -2.743e+04 
        N150N-H     49.38 9.91      4.638e+05  1.939e+05  2.639e+05  1.781e+05  7.662e+04  9.652e+04 
        S151N-H     10.25 4.4        3.87e+05  3.826e+04  9.466e+04   2.61e+04   3.89e+04  2.113e+04 
        M152N-H     33.12 4.59      3.676e+05   2.42e+05   1.04e+05  5.078e+04  7.898e+04  4.982e+04 
        I153N-H     26.46 2.25      5.383e+05  2.152e+05  1.635e+05  1.005e+05  5.633e+04  2.896e+04 
        G154N-H     28.26 5.89      2.837e+05  1.317e+05  1.678e+05  1.999e+04  1.943e+04 -7.392e+04 
        N155N-H     29.58 5.7       3.474e+05  1.469e+05  2.014e+05  5.133e+04  6.741e+04 -1.305e+05 
        N156N-H     37.23 3.02      8.017e+05  5.333e+05   3.05e+05  1.358e+05  1.432e+05  1.534e+05 
        W157N-H     33.82 9.4       3.298e+05  1.803e+05  7.113e+04  1.289e+05  9.682e+04 -4.266e+04 
        G158N-H     23.74 5.88      3.281e+05  1.394e+05  1.121e+05 -6.453e+04   7.57e+04  1.086e+05 
        R159N-H     24.23 3.58      4.452e+05  2.145e+05  1.206e+05   7.06e+04  2.138e+04 -4.496e+04 
        E160N-H     45.66 12.2      4.261e+05  2.375e+05  1.474e+05  2.247e+05  9.236e+04  2.923e+04 
        E161N-H     62.46 12.5       3.65e+05  2.734e+05  1.364e+05  2.166e+05  5.725e+04  1.458e+05 
        R162N-H     26.02 13.6      2.782e+05  1.648e+05      -3125  1.458e+05  2.978e+04  -7.44e+04 
        E163N-H     11.31 7.61      2.764e+05  7.604e+04      -5859 -5.796e+04   6.05e+04       2021 
        S166N-H      39.3 3.78      8.766e+05  5.994e+05  4.041e+05  2.033e+05  7.686e+04  1.765e+05 
        F167N-H     320.9 109       9.659e+05  9.533e+05  8.964e+05  9.374e+05  6.308e+05  8.259e+05 
        V170N-H     29.47 2.75      3.187e+05  1.302e+05  1.136e+05  4.036e+04  4.121e+04  6.276e+04 
        K173N-H      27.6 3.51      6.268e+05  4.206e+05  1.788e+05   3.29e+04   4.47e+04  4.038e+04 
        F175N-H     35.28 1.47      8.046e+05  5.634e+05   2.74e+05  2.064e+05  8.291e+04  8.163e+04 
        M177N-H     13.01 12.2       3.85e+05  1.156e+05 -3.622e+04  6.262e+04  1.252e+05  2.659e+04 
        K178N-H     36.36 4.41      3.392e+05  2.567e+05   7.29e+04  7.752e+04  6.714e+04  7.084e+04 
        I179N-H      27.7 8         2.884e+05  1.481e+05   1.52e+05  4.974e+04 -8.318e+04  1.932e+04 
        L180N-H     13.77 21.1      2.607e+05  1.905e+04  1.155e+05       2960       2330       8518 
        I181N-H     16.51 15.2      2.602e+05  4.696e+04  9.617e+04  7.733e+04 -9.935e+04 -1.138e+05 
        T182N-H     24.64 6.53      3.641e+05  1.534e+05  1.737e+05  7.315e+04 -8.045e+04 -6.471e+04 
        E185N-H     63.77 7.18       3.61e+05  2.584e+05  1.512e+05  1.804e+05  1.231e+05  1.055e+05 
        K187N-H     29.37 17.4      2.991e+05  1.069e+05  1.578e+05  6.904e+04 -3.458e+04  2.228e+04 
        V188N-H      27.1 8.58       2.75e+05  1.211e+05  1.164e+05 -3.145e+04   7.35e+04  3.302e+04 
        A189N-H     12.06 10.1      2.336e+05  1.153e+05 -1.087e+05 -3.537e+04  1.376e+05  5.851e+04 
        N191N-H     24.21 3.7       2.576e+05  1.292e+05  7.504e+04  1.882e+04 -2.003e+04  4.913e+04 
        S193N-H     18.21 4.57      2.624e+05  9.543e+04  3.837e+04      -9725  6.538e+04  4.202e+04 
        L196N-H     34.36 10.3      2.282e+05  9.119e+04  3.622e+04  1.093e+05  2.931e+04  3.733e+04 
        E197N-H     20.03 3.26      4.996e+05  1.873e+05  6.862e+04  6.473e+04  7.887e+04  3.735e+04 
        F198N-H     29.43 3.74        5.2e+05  2.532e+05  2.175e+05  1.923e+04  4.413e+04  1.043e+05 
        K199N-H     38.32 10.2      3.008e+05  2.615e+05  1.079e+05  1.811e+05 -2.471e+04 -2.708e+04 
        H200N-H     28.87 12.2      2.879e+05  1.287e+05  8.553e+04 -6.201e+04  2.043e+05  1.243e+04 
        F203N-H     29.43 4           5.2e+05  2.532e+05  2.175e+05  1.923e+04  4.413e+04  1.043e+05 
        E204N-H     44.56 5.47      5.906e+05  4.492e+05  2.766e+05  2.027e+05  4.175e+04  1.497e+05 
        L205N-H     118.6 16        9.934e+05  8.429e+05  7.317e+05  7.495e+05  4.794e+05  4.846e+05 
        N206N-H     36.09 8.67      4.306e+05  4.104e+05  2.124e+05  7.419e+04  5.188e+04 -4.781e+04 
        Q207N-H     31.92 2.39      2.968e+05  2.153e+05  9.996e+04  6.972e+04   1.38e+04      -5778 
        I208N-H     32.31 6.66      3.365e+05  1.834e+05  6.503e+04  7.736e+04  4.167e+04  1.044e+05 
        T209N-H     13.29 6.44      2.726e+05  2.769e+04  8.149e+04  5.127e+04       6122  3.893e+04 
        G210N-H     38.76 6.81      6.165e+05  2.652e+05   2.36e+05  1.877e+05  1.376e+05  7.624e+04 
        L211N-H     35.77 5.5        4.54e+05  3.368e+05  2.443e+05  4.159e+04  1.938e+04  6.685e+04 
        S212N-H     27.81 4.61      3.352e+05  1.688e+05  1.553e+05  4.397e+04 -1.132e+04 -1.848e+04 
        I213N-H     47.95 14.2      3.534e+05  2.243e+05  2.545e+05  6.143e+04  2.474e+04  1.243e+05 
        Y214N-H     36.96 11.5      4.513e+05  4.251e+05  1.105e+05  1.043e+05  1.052e+05  2.246e+04 
        N215N-H      27.3 7.06       4.98e+05  1.751e+05  1.575e+05  9.785e+04  7.508e+04  3.787e+04 
        D216N-H     137.5 69.8      3.437e+05  4.993e+05  4.558e+05  3.798e+05  2.205e+05  1.693e+05 
        V217N-H     35.63 2.64       9.51e+05  5.504e+05  4.911e+05  1.766e+05  8.565e+04  7.187e+04 
        T218N-H     36.69 5.78      5.095e+05  2.539e+05  2.082e+05  1.987e+05  5.629e+04       1309 
        L219N-H     39.63 3.33      6.361e+05  3.741e+05  2.961e+05  1.621e+05  9.155e+04  9.719e+04 
        S220N-H     28.22 2.79      4.572e+05  2.912e+05  1.478e+05   3.01e+04 -1.513e+04   9.88e+04 
        N223N-H     29.21 5.18      6.092e+05  3.167e+05  1.183e+05  1.768e+05  1.152e+05 -1.039e+04 
        E225N-H     27.24 34.7       3.82e+05  9.671e+04  3.287e+04  8.804e+04  1.465e+05  1.349e+05 
        T226N-H     43.14 7.08      8.266e+05   4.51e+05  4.334e+05   3.06e+05  5.264e+04  1.506e+05 
        L227N-H     5.787 4.38      2.468e+05       7201   5.21e+04  4.015e+04  2.991e+04  3.494e+04 
        Q228N-H     468.5 91.7      5.956e+06  5.596e+06  5.821e+06  5.356e+06  4.707e+06  5.194e+06 
