# Supplementary material for: Evolution of intrinsically disordered regions in vertebrate galectins for phase separation
Source: EMBO Rep. 2026 Feb 2;27(5):1254–69. doi: 10.1038/s44319-026-00692-w (PMC12979664; doi:10.1038/s44319-026-00692-w)
Supplement: Supplementary file 11 — Source data Fig. 5 [file 44319_2026_692_MOESM11_ESM.zip › FIG_5/5E/zfGAL3_aug/R2_40uM/audita.txt]

##TITLE= Audit trail, TOPSPIN		Version 3.2
##JCAMPDX= 5.01
##ORIGIN= Bruker BioSpin GmbH
##OWNER= jierongh
$$ /opt/data3/jierongh/20230814_fGal3_aug_CYC/2/audita.txt
##AUDIT TRAIL=  $$ (NUMBER, WHEN, WHO, WHERE, PROCESS, VERSION, WHAT)
(   1,<2023-08-15 10:54:50.899 +0800>,<jierongh>,<AV850>,<go>,<TOPSPIN 3.2>,
      <created by zg
	started at 2023-08-14 12:50:04.578 +0800,
	POWCHK enabled, PULCHK disabled,
       configuration hash MD5:
       E2 D3 27 92 2A 42 F2 46 40 F7 CA CE 36 2B 7D AB
       data hash MD5: 2K * 128 * 6
       AD 79 EF B1 82 49 3D B6 6B 20 DF 93 55 03 39 35>)
##END=

$$ hash MD5
$$ 9C AD FE 7D F0 50 DF E3 91 69 94 C0 0F CF CD 3F
