# Supplementary material for: Evolution of intrinsically disordered regions in vertebrate galectins for phase separation
Source: EMBO Rep. 2026 Feb 2;27(5):1254–69. doi: 10.1038/s44319-026-00692-w (PMC12979664; doi:10.1038/s44319-026-00692-w)
Supplement: Supplementary file 11 — Source data Fig. 5 [file 44319_2026_692_MOESM11_ESM.zip › FIG_5/5E/zfGAL3_aug/R2_40uM/shimvalues]

# Mon Aug 14 13:05:36 2023
#$$PROBEID=36
#$$PROBEINFO=5 mm CPTCI 1H-13C/15N/D Z-GRD Z115199/0001
#$$PICSINFO=Z115199_0001_36.par
#$$SHIMID=292722
#
# Active Shim Gradients
#
Z           		1749            
Z2          		3014            
Z3          		1351            
Z4          		-4700           
Z5          		842             
Z6          		-1739           
Z7          		-11490          
Z8          		49760           
X           		-1565           
XZ          		3506            
XZ2         		365             
XZ3         		1478            
XZ4         		-3059           
XZ5         		-3043           
Y           		237             
YZ          		-361            
YZ2         		5099            
YZ3         		-2448           
YZ4         		-4563           
YZ5         		704             
XY          		-1519           
XYZ         		-1643           
XYZ2        		2633            
XYZ3        		-3198           
XYZ4        		-3632           
XYZ5        		-475            
(X2-Y2)     		314             
(X2-Y2)Z    		1232            
(X2-Y2)Z2   		473             
(X2-Y2)Z3   		-824            
(X2-Y2)Z4   		-1391           
(X2-Y2)Z5   		-600            
X3          		1853            
X3Z         		-2785           
Y3          		-4089           
Y3Z         		-1668           
#
# Lock Parameter
#
FIELD		3034.749
LOCKPHASE		307.100 
LOCKPOWER		-18.000 
LOCKGAIN		115.400 
LOCKDC		-75.000 
LOCKSHIFT		4.700   
LOOPGAIN		-5.000  
LOOPTIME		0.350   
LOOPFILTER		100.000 
#
IEEE64_VERSION_CODE 1
#
# Shim currents 
#
SHIM_SETTING [1 ]  -1077.95553911  
SHIM_SETTING [2 ]  -20791.81630603 
SHIM_SETTING [3 ]  8828.08286442   
SHIM_SETTING [4 ]  54800.26992950  
SHIM_SETTING [5 ]  -21971.79489940 
SHIM_SETTING [6 ]  -27428.04765208 
SHIM_SETTING [7 ]  31073.26375010  
SHIM_SETTING [8 ]  51660.94664666  
SHIM_SETTING [9 ]  -477.24375584   
SHIM_SETTING [10]  3715.78976775   
SHIM_SETTING [11]  0.00000000      
SHIM_SETTING [12]  -2420.74800000  
SHIM_SETTING [13]  -5757.57100000  
SHIM_SETTING [14]  2249.41700000   
SHIM_SETTING [15]  878.06300000    
SHIM_SETTING [16]  -6694.42200000  
SHIM_SETTING [17]  779.76600000    
SHIM_SETTING [18]  1737.56200000   
SHIM_SETTING [19]  -4582.91200000  
SHIM_SETTING [20]  -1829.08900000  
SHIM_SETTING [21]  477.53800000    
SHIM_SETTING [22]  -416.17600000   
SHIM_SETTING [23]  2547.09300000   
SHIM_SETTING [24]  170.25100000    
SHIM_SETTING [25]  -2149.46000000  
SHIM_SETTING [26]  147.09600000    
SHIM_SETTING [27]  -451.67100000   
SHIM_SETTING [28]  208.70400000    
SHIM_SETTING [29]  -7934.52600000  
SHIM_SETTING [30]  146.64400000    
SHIM_SETTING [31]  3939.54300000   
SHIM_SETTING [32]  4867.54300000   
SHIM_SETTING [33]  -4181.02300000  
SHIM_SETTING [34]  4109.43500000   
SHIM_SETTING [35]  890.62800000    
SHIM_SETTING [36]  -520.32900000   
SHIM_SETTING [37]  -3861.31800000  
SHIM_SETTING [38]  -6040.03100000  
SHIM_SETTING [39]  -924.61700000   
SHIM_SETTING [40]  0.00000000      
