# Supplementary material for: Evolution of intrinsically disordered regions in vertebrate galectins for phase separation
Source: EMBO Rep. 2026 Feb 2;27(5):1254–69. doi: 10.1038/s44319-026-00692-w (PMC12979664; doi:10.1038/s44319-026-00692-w)
Supplement: Supplementary file 12 — Source data Fig. 6 [file 44319_2026_692_MOESM12_ESM.zip › FIG_6/6A/D22_113CRD_diff.dat]

115 -1.01475
116 0.592709
118 1.22313
119 1.12947
120 1.90971
122 1.43769
124 0.721985
125 1.02168
126 0.956752
127 2.18697
129 1.32505
131 1.11355
132 2.57844
133 1.96236
134 1.12612
135 2.61005
136 1.9745
137 1.66054
138 1.05293
139 0.0900188
141 -0.84664
142 1.53544
143 0.794278
144 1.04856
146 0.911447
147 1.57779
148 1.32419
149 0.885553
150 1.06885
151 1.21319
154 1.16326
155 1.66014
156 -0.593549
157 0.804003
158 -0.0988744
159 2.06349
160 2.30873
162 0.90707
163 0.157198
164 2.17231
165 2.20414
167 3.00012
168 1.29843
169 1.05156
170 1.73543
171 1.39107
172 2.02487
173 2.59835
174 2.55006
175 1.71613
176 1.50823
177 1.05496
178 0.849315
179 0.472162
180 1.99527
181 1.51234
182 1.28152
183 0.747392
184 1.15715
185 2.28829
186 4.95281
187 1.07317
189 2.12197
190 0.463026
192 0.886774
193 0.984481
194 0.89706
195 2.23717
196 1.04616
198 1.6861
200 1.18135
201 -0.68386
202 1.7638
203 1.47005
204 1.47625
205 0.0500945
207 -0.234117
208 1.92969
209 1.70318
210 1.53519
211 1.96236
212 1.60041
213 0.915297
214 0.825775
215 1.80829
216 1.58753
217 2.19401
218 1.9995
220 2.51243
221 0.038321
222 2.22297
223 1.28078
224 2.40564
225 0.649806
227 1.42258
228 1.61647
229 1.68553
230 0.776451
231 2.59293
232 0.726656
233 2.33242
234 0.677525
235 2.54278
236 1.58074
237 1.24098
238 2.4688
239 1.73543
240 1.14258
241 1.52379
242 1.00248
243 2.27527
244 1.69659
245 3.33913
246 0.833291
247 0.990989
248 2.36471
249 2.11301
250 1.81806
