# Supplementary material for: Evolution of intrinsically disordered regions in vertebrate galectins for phase separation
Source: EMBO Rep. 2026 Feb 2;27(5):1254–69. doi: 10.1038/s44319-026-00692-w (PMC12979664; doi:10.1038/s44319-026-00692-w)
Supplement: Supplementary file 12 — Source data Fig. 6 [file 44319_2026_692_MOESM12_ESM.zip › FIG_6/6A/hGal3_D22_112_R2R1/T2_D22_112_400uM/ANA/Deletion/HSQC/ANA/Cs_D1_40_40uM.dat_D1_40_400uM.dat.dat]

4.70000000e+01 0.00961312
4.90000000e+01 0.00156271
5.60000000e+01 0.0012736
5.80000000e+01 0.00156271
6.50000000e+01 0.0020055
6.60000000e+01 0.00113668
7.20000000e+01 0.00178663
7.30000000e+01 0.00114107
7.50000000e+01 0.00247023
7.70000000e+01 0.00128142
7.80000000e+01 0.00512172
7.90000000e+01 0.00335888
8.10000000e+01 0.00230696
8.40000000e+01 0.000901138
8.50000000e+01 0.000319453
9.10000000e+01 0.000626139
9.20000000e+01 0.00937934
9.30000000e+01 0.00241289
9.60000000e+01 0.000576238
9.70000000e+01 0.00226981
9.80000000e+01 0.000626139
9.90000000e+01 0.00113668
1.03000000e+02 0.00489715
1.04000000e+02 0.00110998
1.05000000e+02 0.00254991
1.07000000e+02 0.00367995
1.08000000e+02 0.00784041
1.09000000e+02 0.00519731
1.11000000e+02 0.00138638
1.12000000e+02 0.00179501
1.14000000e+02 0.00251238
1.15000000e+02 0.000205061
1.16000000e+02 0.00178663
1.18000000e+02 0.00233068
1.19000000e+02 0.0004495
1.20000000e+02 0.00152054
1.22000000e+02 0.00165289
1.24000000e+02 0.00352875
1.25000000e+02 0.000901138
1.26000000e+02 0.00110998
1.27000000e+02 0.00233068
1.29000000e+02 0.00129694
1.31000000e+02 0.00160688
1.32000000e+02 0.0102451
1.33000000e+02 0.00201545
1.34000000e+02 0.00462191
1.35000000e+02 0.0012736
1.36000000e+02 0.00156271
1.37000000e+02 0.00663265
1.38000000e+02 0.00597512
1.39000000e+02 0.000701463
1.41000000e+02 0.000626139
1.42000000e+02 0.0010159
1.43000000e+02 0.00110998
1.44000000e+02 0.00197283
1.46000000e+02 0.00133493
1.47000000e+02 0.00246821
1.48000000e+02 0.00169766
1.49000000e+02 0.00153364
1.50000000e+02 0.00189791
1.54000000e+02 0.00072253
1.55000000e+02 0.00178663
1.56000000e+02 0.00138998
1.57000000e+02 0.0004495
1.58000000e+02 0.00325608
1.59000000e+02 0.00201793
1.60000000e+02 0.00166194
1.62000000e+02 0.00205233
1.63000000e+02 0.0012736
1.64000000e+02 0.00152054
1.65000000e+02 0.000701463
1.67000000e+02 0.00156909
1.68000000e+02 0.00114107
1.70000000e+02 0.00271699
1.71000000e+02 0.00209572
1.72000000e+02 0.00202782
1.73000000e+02 0.00227421
1.74000000e+02 0.00210762
1.75000000e+02 0.00235372
1.76000000e+02 0.000861423
1.77000000e+02 0.0012736
1.78000000e+02 0.00192147
1.79000000e+02 0.000855599
1.80000000e+02 0.0010159
1.81000000e+02 0.00128142
1.83000000e+02 0.00072253
1.84000000e+02 0.000558614
1.85000000e+02 0.00058485
1.86000000e+02 0.00269111
1.87000000e+02 0.0004495
1.89000000e+02 0.00341058
1.90000000e+02 0.00350029
1.92000000e+02 0.00926132
1.93000000e+02 0.00424759
1.94000000e+02 0.00102569
1.95000000e+02 0.00504698
1.96000000e+02 0.00461108
1.98000000e+02 0.00677068
1.99000000e+02 0.00453454
2.00000000e+02 0.00274992
2.01000000e+02 0.00226981
2.02000000e+02 0.0128235
2.03000000e+02 0.00672399
2.04000000e+02 0.00833799
2.05000000e+02 0.00441271
2.07000000e+02 0.00513829
2.08000000e+02 0.00751612
2.09000000e+02 0.00310838
2.10000000e+02 0.0146953
2.11000000e+02 0.0258128
2.12000000e+02 0.0220194
2.13000000e+02 0.0163025
2.14000000e+02 0.00415717
2.15000000e+02 0.00474785
2.16000000e+02 0.0258682
2.17000000e+02 0.00269111
2.18000000e+02 0.0186148
2.19000000e+02 0.0160712
2.20000000e+02 0.006795
2.21000000e+02 0.00385384
2.22000000e+02 0.00197789
2.23000000e+02 0.0038977
2.24000000e+02 0.00110998
2.25000000e+02 0.000795016
2.27000000e+02 0.00153364
2.28000000e+02 0.000901138
2.29000000e+02 0.000205061
2.30000000e+02 0.00058485
2.31000000e+02 0.00209572
2.32000000e+02 0.000701463
2.33000000e+02 0.000576238
2.34000000e+02 0.00189791
2.35000000e+02 0.00267433
2.36000000e+02 0.000795016
2.37000000e+02 0.00138998
2.38000000e+02 0.0010159
2.39000000e+02 0.00271699
2.40000000e+02 0.00126176
2.41000000e+02 0.00171524
2.42000000e+02 0.000855599
2.43000000e+02 0.00252231
2.44000000e+02 0.000319453
2.45000000e+02 0.00058485
2.46000000e+02 0.000867208
2.47000000e+02 0.00110998
2.48000000e+02 0.000319453
2.50000000e+02 0.00189791
