# Supplementary material for: Evolution of intrinsically disordered regions in vertebrate galectins for phase separation
Source: EMBO Rep. 2026 Feb 2;27(5):1254–69. doi: 10.1038/s44319-026-00692-w (PMC12979664; doi:10.1038/s44319-026-00692-w)
Supplement: Supplementary file 12 — Source data Fig. 6 [file 44319_2026_692_MOESM12_ESM.zip › FIG_6/6A/hGal3_D22_112_R2R1/T2_D22_112_400uM/ANA/Deletion/HSQC/ANA/Cs_D1_30urea_40uM.dat_D1_30urea_400uM.dat.dat]

3.40000000e+01 0.00042901
3.50000000e+01 6.36396e-05
3.60000000e+01 0.00516082
4.00000000e+01 0.000155081
4.10000000e+01 0.00369784
4.70000000e+01 0.000856767
4.90000000e+01 0.000658825
5.60000000e+01 0.000702887
5.80000000e+01 0.000658825
6.50000000e+01 0.00317711
6.60000000e+01 0.000289914
7.20000000e+01 0.000991993
7.30000000e+01 0.000569254
7.50000000e+01 0.000643467
7.80000000e+01 0.00254638
7.90000000e+01 0.000643467
8.10000000e+01 0.00159501
8.40000000e+01 0.00137987
8.50000000e+01 0.000658825
8.70000000e+01 0.000991993
9.10000000e+01 0.00095606
9.20000000e+01 0.00235246
9.30000000e+01 0.000770746
9.60000000e+01 0.00042901
9.70000000e+01 0.00373283
9.80000000e+01 0.00113316
9.90000000e+01 0.000155081
1.03000000e+02 0.0026027
1.04000000e+02 0.00176183
1.05000000e+02 0.00217579
1.08000000e+02 0.0037019
1.09000000e+02 0.0392201
1.11000000e+02 0.000783613
1.12000000e+02 0.00262565
1.14000000e+02 0.00319125
1.15000000e+02 0.00366388
1.16000000e+02 0.000850911
1.18000000e+02 0.000709965
1.19000000e+02 0.00127438
1.20000000e+02 0.00113316
1.22000000e+02 0.00106492
1.25000000e+02 0.000856767
1.26000000e+02 0.00042901
1.27000000e+02 0.00258535
1.29000000e+02 0.00136896
1.31000000e+02 0.00148797
1.32000000e+02 0.00918934
1.33000000e+02 0.00235246
1.34000000e+02 0.00326252
1.35000000e+02 0.000289914
1.36000000e+02 0.002257
1.37000000e+02 0.00338438
1.38000000e+02 0.00432944
1.39000000e+02 0.00135796
1.41000000e+02 0.0014846
1.42000000e+02 0.000821005
1.43000000e+02 0.00148797
1.44000000e+02 0.00163831
1.46000000e+02 0.002257
1.47000000e+02 0.00150468
1.48000000e+02 0.000569254
1.49000000e+02 0.00141564
1.50000000e+02 0.00239876
1.54000000e+02 0.000569254
1.55000000e+02 0.00136896
1.56000000e+02 0.000289914
1.57000000e+02 0.00141564
1.58000000e+02 0.00361857
1.59000000e+02 0.00304533
1.60000000e+02 0.00106492
1.62000000e+02 0.000783613
1.63000000e+02 0.00147785
1.64000000e+02 0.00155372
1.65000000e+02 0.00114632
1.67000000e+02 0.00159501
1.68000000e+02 0.000155081
1.70000000e+02 0.00389539
1.71000000e+02 0.00158242
1.72000000e+02 0.00155694
1.73000000e+02 0.00289207
1.74000000e+02 0.00263516
1.75000000e+02 0.00137295
1.76000000e+02 0.00181495
1.77000000e+02 6.36396e-05
1.78000000e+02 0.000879801
1.79000000e+02 0.00135796
1.80000000e+02 0.000155081
1.81000000e+02 0.00168346
1.83000000e+02 0.000155081
1.84000000e+02 0.00095606
1.85000000e+02 0.00155694
1.86000000e+02 0.00159501
1.87000000e+02 6.36396e-05
1.89000000e+02 0.00210096
1.90000000e+02 0.00248878
1.93000000e+02 0.00314548
1.94000000e+02 0.0011807
1.95000000e+02 0.0030568
1.96000000e+02 0.00360195
1.98000000e+02 0.00433752
1.99000000e+02 0.00167453
2.00000000e+02 0.00352194
2.01000000e+02 0.0042384
2.02000000e+02 0.00803393
2.03000000e+02 0.00494611
2.04000000e+02 0.00642916
2.05000000e+02 0.0027026
2.07000000e+02 0.00376086
2.08000000e+02 0.00725355
2.09000000e+02 0.00198092
2.10000000e+02 0.0141843
2.11000000e+02 0.0200108
2.12000000e+02 0.0153614
2.13000000e+02 0.0107505
2.14000000e+02 0.00348052
2.15000000e+02 0.00604517
2.16000000e+02 0.0183105
2.17000000e+02 0.00159501
2.18000000e+02 0.0183628
2.19000000e+02 0.00962829
2.20000000e+02 0.00556364
2.21000000e+02 0.00285378
2.22000000e+02 0.00153755
2.23000000e+02 0.00279715
2.24000000e+02 0.00365295
2.25000000e+02 0.00208184
2.27000000e+02 0.000770746
2.28000000e+02 0.000850911
2.29000000e+02 0.00095606
2.30000000e+02 0.000709965
2.31000000e+02 0.0026027
2.32000000e+02 0.00042901
2.33000000e+02 0.00114632
2.34000000e+02 0.00212463
2.35000000e+02 0.00276298
2.36000000e+02 0.00113316
2.37000000e+02 0.000783613
2.38000000e+02 0.000709965
2.39000000e+02 0.00389539
2.40000000e+02 0.000658825
2.41000000e+02 0.000289914
2.42000000e+02 0.000770746
2.43000000e+02 0.00208184
2.44000000e+02 0.000289914
2.45000000e+02 0.00373283
2.46000000e+02 0.00042901
2.47000000e+02 0.00130156
2.48000000e+02 0.00114632
2.50000000e+02 0.00212463
