# Supplementary material for: Evolution of intrinsically disordered regions in vertebrate galectins for phase separation
Source: EMBO Rep. 2026 Feb 2;27(5):1254–69. doi: 10.1038/s44319-026-00692-w (PMC12979664; doi:10.1038/s44319-026-00692-w)
Supplement: Supplementary file 12 — Source data Fig. 6 [file 44319_2026_692_MOESM12_ESM.zip › FIG_6/6A/hGal3_D22_112_R2R1/T2_D22_112_400uM/ANA/Deletion/HSQC/ANA/4linReg_n]

1.22332000e+02 1.22309000e+02
1.21709000e+02 1.21687000e+02
1.26242000e+02 1.26264000e+02
1.26448000e+02 1.26450000e+02
1.28271000e+02 1.28268000e+02
1.22460000e+02 1.22472000e+02
1.09021000e+02 1.09036000e+02
1.13683000e+02 1.13727000e+02
1.16962000e+02 1.16967000e+02
1.12711000e+02 1.12727000e+02
1.28686000e+02 1.28663000e+02
1.32459000e+02 1.32474000e+02
1.23766000e+02 1.23739000e+02
1.30246000e+02 1.30246000e+02
1.27031000e+02 1.27053000e+02
1.08399000e+02 1.08410000e+02
1.15839000e+02 1.15855000e+02
1.28194000e+02 1.28204000e+02
1.28933000e+02 1.28941000e+02
1.15932000e+02 1.15943000e+02
1.19608000e+02 1.19620000e+02
1.16606000e+02 1.16611000e+02
1.17944000e+02 1.17943000e+02
1.19984000e+02 1.20005000e+02
1.27230000e+02 1.27239000e+02
1.22229000e+02 1.22225000e+02
1.21153000e+02 1.21139000e+02
1.25389000e+02 1.25381000e+02
1.27365000e+02 1.27356000e+02
1.25702000e+02 1.25702000e+02
1.20066000e+02 1.20073000e+02
1.21473000e+02 1.21477000e+02
1.27888000e+02 1.27888000e+02
1.18658000e+02 1.18661000e+02
1.33545000e+02 1.33583000e+02
1.27018000e+02 1.27010000e+02
1.23475000e+02 1.23477000e+02
1.26461000e+02 1.26456000e+02
1.18902000e+02 1.18895000e+02
1.17697000e+02 1.17725000e+02
1.25587000e+02 1.25579000e+02
1.08319000e+02 1.08328000e+02
1.19258000e+02 1.19262000e+02
1.21866000e+02 1.21850000e+02
1.24787000e+02 1.24786000e+02
1.28251000e+02 1.28267000e+02
1.23677000e+02 1.23656000e+02
1.19745000e+02 1.19769000e+02
1.18480000e+02 1.18468000e+02
1.30543000e+02 1.30554000e+02
1.26502000e+02 1.26485000e+02
1.26308000e+02 1.26320000e+02
1.08749000e+02 1.08748000e+02
1.26920000e+02 1.26941000e+02
1.10556000e+02 1.10575000e+02
1.24072000e+02 1.24084000e+02
1.26198000e+02 1.26199000e+02
1.22728000e+02 1.22734000e+02
1.24067000e+02 1.24067000e+02
1.21909000e+02 1.21914000e+02
1.25575000e+02 1.25572000e+02
1.25735000e+02 1.25751000e+02
1.20139000e+02 1.20157000e+02
1.20682000e+02 1.20680000e+02
1.12715000e+02 1.12711000e+02
1.18273000e+02 1.18270000e+02
1.16505000e+02 1.16520000e+02
1.21820000e+02 1.21810000e+02
1.25738000e+02 1.25579000e+02
1.29760000e+02 1.29761000e+02
1.17394000e+02 1.17401000e+02
1.25447000e+02 1.25433000e+02
1.20420000e+02 1.20423000e+02
1.20870000e+02 1.20895000e+02
1.22948000e+02 1.22945000e+02
1.13005000e+02 1.12982000e+02
1.16591000e+02 1.16605000e+02
1.22296000e+02 1.22303000e+02
1.16360000e+02 1.16390000e+02
1.20958000e+02 1.20962000e+02
1.14642000e+02 1.14651000e+02
1.27329000e+02 1.27325000e+02
1.20420000e+02 1.20429000e+02
1.05659000e+02 1.05666000e+02
1.21866000e+02 1.21850000e+02
1.11910000e+02 1.11919000e+02
1.21081000e+02 1.21078000e+02
1.25927000e+02 1.25923000e+02
1.20039000e+02 1.20026000e+02
1.12378000e+02 1.12376000e+02
1.26640000e+02 1.26642000e+02
1.15395000e+02 1.15398000e+02
1.15191000e+02 1.15203000e+02
1.15226000e+02 1.15235000e+02
1.20949000e+02 1.20951000e+02
