# Supplementary material for: Evolution of intrinsically disordered regions in vertebrate galectins for phase separation
Source: EMBO Rep. 2026 Feb 2;27(5):1254–69. doi: 10.1038/s44319-026-00692-w (PMC12979664; doi:10.1038/s44319-026-00692-w)
Supplement: Supplementary file 12 — Source data Fig. 6 [file 44319_2026_692_MOESM12_ESM.zip › FIG_6/6A/hGal3_D22_112_R2R1/T2_D22_112_400uM/ANA/Deletion/HSQC/ANA/Ir_D1_30_40uM.dat_D1_30_400uM.dat.dat]

3.40000000e+01 0.114033 0.00667362
3.60000000e+01 0.103853 0.00142034
4.00000000e+01 0.10084 0.00280746
4.10000000e+01 0.107275 0.00175862
4.70000000e+01 0.0829701 0.00162453
4.90000000e+01 0.104201 0.000352534
5.60000000e+01 0.101859 0.00162886
5.80000000e+01 0.104201 0.000352534
6.50000000e+01 0.100696 0.000909083
6.60000000e+01 0.10311 0.00044049
7.20000000e+01 0.100519 0.00182028
7.30000000e+01 0.103241 0.000616524
7.50000000e+01 0.104136 0.00180017
7.70000000e+01 0.0953709 0.00255837
7.80000000e+01 0.103599 0.000811496
7.90000000e+01 0.112495 0.00100162
8.10000000e+01 0.107904 0.00109318
8.40000000e+01 0.107938 0.00151627
8.50000000e+01 0.0978899 0.00131286
9.10000000e+01 0.107478 0.00379153
9.20000000e+01 0.116506 0.0122036
9.30000000e+01 0.094123 0.00431058
9.60000000e+01 0.103753 0.00175209
9.70000000e+01 0.117311 0.00466938
9.80000000e+01 0.0988898 0.00192016
9.90000000e+01 0.093403 0.00229486
1.03000000e+02 0.110563 0.00134083
1.04000000e+02 0.103305 0.00163441
1.05000000e+02 0.104736 0.00316484
1.08000000e+02 0.103877 0.00186515
1.09000000e+02 0.123274 0.0035653
1.11000000e+02 0.112691 0.000793975
1.12000000e+02 0.113376 0.00421108
1.14000000e+02 0.0999152 0.00188965
1.15000000e+02 0.137742 0.00565133
1.16000000e+02 0.134471 0.00201955
1.18000000e+02 0.183975 0.00472094
1.19000000e+02 0.13789 0.0027888
1.20000000e+02 0.134696 0.00335096
1.22000000e+02 0.14322 0.00312688
1.24000000e+02 0.13617 0.009432
1.25000000e+02 0.119022 0.00266806
1.26000000e+02 0.097583 0.0025069
1.27000000e+02 0.103253 0.00229226
1.29000000e+02 0.16571 0.00440769
1.31000000e+02 0.139113 0.00371132
1.32000000e+02 0.150603 0.00499713
1.33000000e+02 0.147753 0.00397019
1.34000000e+02 0.150077 0.0037336
1.35000000e+02 0.145058 0.00385752
1.36000000e+02 0.140298 0.00212689
1.37000000e+02 0.14178 0.00269217
1.38000000e+02 0.121874 0.0036046
1.39000000e+02 0.155693 0.00316081
1.41000000e+02 0.154238 0.00487827
1.42000000e+02 0.0916566 0.00108783
1.43000000e+02 0.116256 0.00408043
1.44000000e+02 0.105038 0.00246537
1.46000000e+02 0.127772 0.00201948
1.47000000e+02 0.128864 0.00336033
1.48000000e+02 0.145258 0.00304437
1.49000000e+02 0.153997 0.0037549
1.50000000e+02 0.140829 0.00362955
1.54000000e+02 0.0968261 0.00165481
1.55000000e+02 0.114509 0.00354662
1.56000000e+02 0.109276 0.00302621
1.57000000e+02 0.0972674 0.00261824
1.58000000e+02 0.133991 0.00549713
1.59000000e+02 0.106494 0.0029698
1.60000000e+02 0.11396 0.00393091
1.62000000e+02 0.113576 0.0042056
1.63000000e+02 0.0907238 0.00410615
1.64000000e+02 0.0724905 0.00175235
1.65000000e+02 0.0803457 0.00187697
1.67000000e+02 0.0996729 0.000937787
1.68000000e+02 0.116951 0.00136724
1.70000000e+02 0.117014 0.00164681
1.71000000e+02 0.126342 0.00305088
1.72000000e+02 0.106194 0.00301351
1.73000000e+02 0.106749 0.00340064
1.74000000e+02 0.117879 0.00315131
1.75000000e+02 0.0981064 0.00295641
1.76000000e+02 0.0980572 0.00357966
1.77000000e+02 0.0902866 0.0023503
1.78000000e+02 0.0911078 0.00237481
1.79000000e+02 0.121116 0.0027976
1.80000000e+02 0.104263 0.00143793
1.81000000e+02 0.11009 0.00236608
1.83000000e+02 0.145739 0.00225152
1.84000000e+02 0.124211 0.00196892
1.85000000e+02 0.11564 0.00289803
1.86000000e+02 0.133146 0.00201031
1.87000000e+02 0.134041 0.00272846
1.89000000e+02 0.112935 0.00201875
1.90000000e+02 0.10989 0.00260571
1.92000000e+02 0.152018 0.00335984
1.93000000e+02 0.0944324 0.0029232
1.94000000e+02 0.106459 0.00249973
1.95000000e+02 0.145027 0.00376944
1.96000000e+02 0.0950761 0.00201778
1.98000000e+02 0.138202 0.0023546
1.99000000e+02 0.125368 0.0034202
2.00000000e+02 0.146637 0.00365024
2.01000000e+02 0.133498 0.00365413
2.02000000e+02 0.123464 0.00377467
2.03000000e+02 0.148089 0.00437741
2.04000000e+02 0.137857 0.00414713
2.05000000e+02 0.144725 0.00340759
2.07000000e+02 0.129084 0.0025326
2.08000000e+02 0.12412 0.00198727
2.09000000e+02 0.161595 0.00379294
2.10000000e+02 0.121965 0.00354596
2.11000000e+02 0.126605 0.00410901
2.12000000e+02 0.129678 0.00511655
2.13000000e+02 0.108074 0.00320919
2.14000000e+02 0.157662 0.00476038
2.15000000e+02 0.151725 0.00381138
2.16000000e+02 0.112371 0.00260646
2.17000000e+02 0.133146 0.00201031
2.18000000e+02 0.13818 0.00860757
2.19000000e+02 0.121038 0.00428248
2.20000000e+02 0.140306 0.00286279
2.21000000e+02 0.128983 0.00347331
2.22000000e+02 0.114751 0.00264401
2.23000000e+02 0.104691 0.00274195
2.24000000e+02 0.132644 0.00607622
2.25000000e+02 0.100933 0.00323035
2.27000000e+02 0.0894244 0.00278575
2.28000000e+02 0.107493 0.00233325
2.29000000e+02 0.119492 0.00175213
2.30000000e+02 0.0989705 0.00238819
2.31000000e+02 0.136775 0.00296011
2.32000000e+02 0.0898862 0.00233767
2.33000000e+02 0.0864982 0.00170779
2.34000000e+02 0.11739 0.00176573
2.35000000e+02 0.106502 0.00393498
2.36000000e+02 0.125525 0.00299818
2.37000000e+02 0.15223 0.00245391
2.38000000e+02 0.153073 0.00280257
2.39000000e+02 0.117014 0.00164681
2.40000000e+02 0.0999167 0.00194637
2.41000000e+02 0.144357 0.00366499
2.42000000e+02 0.14928 0.00307507
2.43000000e+02 0.16595 0.0060603
2.44000000e+02 0.14334 0.0027677
2.45000000e+02 0.160495 0.00277462
2.46000000e+02 0.149824 0.00253978
2.47000000e+02 0.139654 0.00477574
2.48000000e+02 0.147732 0.00370831
2.50000000e+02 0.11739 0.00176573
