# Supplementary material for: Evolution of intrinsically disordered regions in vertebrate galectins for phase separation
Source: EMBO Rep. 2026 Feb 2;27(5):1254–69. doi: 10.1038/s44319-026-00692-w (PMC12979664; doi:10.1038/s44319-026-00692-w)
Supplement: Supplementary file 12 — Source data Fig. 6 [file 44319_2026_692_MOESM12_ESM.zip › FIG_6/6A/hGal3_D22_112_R2R1/T2_D22_112_400uM/ANA/Deletion/HSQC/ANA/D21_30_400uM.dat]

 3.00000000e+00 1.19805000e+02 8.33500000e+00 1.41820000e+01 2.87410000e+01 2.40754000e+07 1.83454200e+04 8.57915600e+08
 4.00000000e+00 1.18474000e+02 8.29900000e+00 1.63670000e+01 2.95980000e+01 1.50054500e+07 1.84433700e+04 6.31775000e+08
 5.00000000e+00 1.20557000e+02 8.21000000e+00 1.51710000e+01 2.91380000e+01 2.35352600e+07 1.87944200e+04 8.76815700e+08
 6.00000000e+00 1.17221000e+02 8.19100000e+00 1.57580000e+01 2.86470000e+01 2.09657200e+07 1.87963100e+04 7.82142600e+08
 7.00000000e+00 1.23834000e+02 8.14700000e+00 1.81180000e+01 2.88260000e+01 3.14420700e+07 1.83795100e+04 1.51921100e+09
 8.00000000e+00 1.19081000e+02 8.14900000e+00 2.00260000e+01 2.98020000e+01 1.03406600e+07 1.83459900e+04 6.10010000e+08
 9.00000000e+00 1.21442000e+02 8.15800000e+00 1.74190000e+01 3.05780000e+01 1.38987100e+07 1.85949000e+04 6.38783400e+08
 1.00000000e+01 1.24346000e+02 8.26000000e+00 1.38210000e+01 2.94740000e+01 3.20437800e+07 1.84472600e+04 1.13183000e+09
 1.20000000e+01 1.15703000e+02 8.10500000e+00 1.58630000e+01 2.91940000e+01 2.13036500e+07 1.85300600e+04 8.51532400e+08
 1.30000000e+01 1.10816000e+02 8.34900000e+00 2.15220000e+01 3.01540000e+01 5.92819000e+06 1.84971100e+04 3.75278000e+08
 1.40000000e+01 1.15543000e+02 8.22000000e+00 2.01830000e+01 3.07290000e+01 5.67878000e+06 1.84508700e+04 3.30423700e+08
 1.50000000e+01 1.10464000e+02 8.42000000e+00 2.97270000e+01 2.86050000e+01 7.45144800e+06 1.84535600e+04 5.77299400e+08
 1.80000000e+01 1.19293000e+02 8.33200000e+00 1.54950000e+01 2.88900000e+01 2.46167300e+07 1.90553700e+04 9.70398400e+08
 2.00000000e+01 1.19175000e+02 8.40700000e+00 1.59880000e+01 2.89220000e+01 1.90314400e+07 1.85120600e+04 7.37288000e+08
 3.10000000e+01 1.24366000e+02 8.35800000e+00 1.51510000e+01 3.18100000e+01 4.15550300e+06 1.83379700e+04 1.66114400e+08
 3.20000000e+01 1.08200000e+02 8.29200000e+00 2.12260000e+01 2.87780000e+01 8.79752500e+06 1.86183000e+04 4.87215000e+08
 3.30000000e+01 1.23834000e+02 8.14700000e+00 1.81180000e+01 2.88260000e+01 3.14420700e+07 1.83795100e+04 1.51921100e+09
 3.40000000e+01 1.07973000e+02 8.39300000e+00 1.89340000e+01 2.92780000e+01 7.89839700e+06 1.82735100e+04 4.07323500e+08
 3.50000000e+01 1.08236000e+02 8.11400000e+00 2.22020000e+01 4.32770000e+01 1.53551600e+07 1.82934700e+04 1.31277700e+09
 3.60000000e+01 1.21159000e+02 8.03200000e+00 1.82180000e+01 2.82960000e+01 1.29075900e+07 1.83674200e+04 6.35071000e+08
 3.80000000e+01 1.09133000e+02 8.03600000e+00 3.15070000e+01 3.00010000e+01 1.65810900e+07 1.82036900e+04 1.36392100e+09
 4.00000000e+01 1.14491000e+02 8.16600000e+00 1.94380000e+01 2.91170000e+01 7.84056100e+06 1.82249300e+04 4.12425200e+08
 4.10000000e+01 1.22758000e+02 8.07700000e+00 1.87320000e+01 3.18100000e+01 9.45967000e+06 1.82305000e+04 5.63322200e+08
 4.30000000e+01 1.09133000e+02 8.03600000e+00 3.15070000e+01 3.00010000e+01 1.65810900e+07 1.82036900e+04 1.36392100e+09
 4.70000000e+01 1.09387000e+02 8.16700000e+00 4.25550000e+01 2.89180000e+01 8.26217000e+06 1.82644700e+04 9.31425200e+08
 4.90000000e+01 1.27063000e+02 8.35700000e+00 1.46400000e+01 2.90460000e+01 4.22932200e+07 1.86836700e+04 1.54684200e+09
 5.60000000e+01 1.09365000e+02 8.18200000e+00 2.40880000e+01 2.91580000e+01 9.35274100e+06 1.82254400e+04 6.19818500e+08
 5.80000000e+01 1.27063000e+02 8.35700000e+00 1.46400000e+01 2.90460000e+01 4.22932200e+07 1.86836700e+04 1.54684200e+09
 6.50000000e+01 1.09133000e+02 8.03600000e+00 3.15070000e+01 3.00010000e+01 1.65810900e+07 1.82036900e+04 1.36392100e+09
 6.60000000e+01 1.24660000e+02 7.99300000e+00 1.59100000e+01 2.94850000e+01 3.30206100e+07 1.90611500e+04 1.29496100e+09
 7.20000000e+01 1.09503000e+02 8.10100000e+00 2.05520000e+01 2.90340000e+01 8.00758700e+06 1.82311800e+04 4.47858800e+08
 7.30000000e+01 1.24569000e+02 7.92800000e+00 1.43860000e+01 2.87500000e+01 2.42363000e+07 1.89854000e+04 8.26722300e+08
 7.50000000e+01 1.25441000e+02 8.31600000e+00 1.45100000e+01 2.90990000e+01 8.10323300e+06 1.85969100e+04 3.17131600e+08
 7.80000000e+01 1.19214000e+02 7.74400000e+00 1.63580000e+01 2.91750000e+01 1.80312500e+07 1.82712000e+04 7.19628700e+08
 7.90000000e+01 1.25557000e+02 8.38200000e+00 1.58800000e+01 2.96870000e+01 1.45473200e+07 1.82793500e+04 6.05483100e+08
 8.10000000e+01 1.08382000e+02 7.57300000e+00 1.53650000e+01 2.86560000e+01 1.27936400e+07 1.83384000e+04 4.84737800e+08
 8.40000000e+01 1.15310000e+02 8.27600000e+00 1.84090000e+01 2.92000000e+01 1.00112300e+07 1.82566500e+04 5.05242300e+08
 8.50000000e+01 1.10376000e+02 8.19900000e+00 1.93430000e+01 3.24990000e+01 1.11698900e+07 1.83838500e+04 7.07532700e+08
 8.70000000e+01 1.09308000e+02 8.45800000e+00 1.95410000e+01 2.86370000e+01 5.60851200e+06 1.82291900e+04 3.10614600e+08
 9.10000000e+01 1.16195000e+02 8.39500000e+00 2.07240000e+01 3.00350000e+01 4.12660200e+06 1.83017500e+04 2.22058300e+08
 9.20000000e+01 1.17313000e+02 8.33700000e+00 2.77730000e+01 2.43740000e+01 1.34135200e+06 1.84225900e+04 1.02109300e+07
 9.30000000e+01 1.10464000e+02 8.42000000e+00 2.97270000e+01 2.86050000e+01 7.45144800e+06 1.84535600e+04 5.77299400e+08
 9.60000000e+01 1.15720000e+02 8.36600000e+00 1.82280000e+01 2.93050000e+01 8.73043700e+06 1.83842700e+04 4.51537800e+08
 9.70000000e+01 1.26251000e+02 8.45200000e+00 2.40730000e+01 3.14080000e+01 3.37829900e+06 1.82725900e+04 2.23724800e+08
 9.80000000e+01 1.11993000e+02 8.08700000e+00 1.99570000e+01 2.96640000e+01 7.72094000e+06 1.84618600e+04 4.41337300e+08
 9.90000000e+01 1.11034000e+02 8.24200000e+00 1.90140000e+01 2.93550000e+01 6.43314600e+06 1.82650900e+04 3.60839400e+08
 1.03000000e+02 1.24423000e+02 8.39900000e+00 1.53370000e+01 2.92360000e+01 1.04945200e+07 1.83290700e+04 4.05772800e+08
 1.04000000e+02 1.11503000e+02 8.00900000e+00 1.83100000e+01 3.04910000e+01 8.69206100e+06 1.84351600e+04 4.74785700e+08
 1.05000000e+02 1.10703000e+02 8.18800000e+00 1.59710000e+01 4.01390000e+01 9.57566700e+06 1.83574800e+04 6.69386300e+08
 1.08000000e+02 1.10138000e+02 8.05800000e+00 2.13620000e+01 3.00130000e+01 7.22534500e+06 1.84835300e+04 4.46179100e+08
 1.09000000e+02 1.24889000e+02 8.02700000e+00 1.54670000e+01 2.66910000e+01 4.15191100e+06 1.89412400e+04 1.45649300e+08
 1.11000000e+02 1.24594000e+02 8.43500000e+00 1.50920000e+01 2.93290000e+01 1.81141100e+07 1.82874500e+04 7.02881700e+08
 1.12000000e+02 1.07743000e+02 8.14900000e+00 1.49850000e+01 2.79320000e+01 3.48647100e+06 1.84120800e+04 1.06943400e+08
 1.14000000e+02 1.22626000e+02 8.33400000e+00 1.80880000e+01 2.95510000e+01 5.65828600e+06 1.84557500e+04 2.79250100e+08
 1.15000000e+02 1.23414000e+02 8.20200000e+00 1.88430000e+01 2.92880000e+01 4.02217900e+06 1.83280400e+04 2.08733400e+08
 1.16000000e+02 1.21714000e+02 7.96100000e+00 2.01580000e+01 2.93900000e+01 5.71493000e+06 1.82556800e+04 3.25828400e+08
 1.18000000e+02 1.26377000e+02 9.22700000e+00 2.46830000e+01 3.54890000e+01 2.25655200e+06 1.82230800e+04 1.26485700e+08
 1.19000000e+02 1.26458000e+02 7.90300000e+00 2.07400000e+01 3.03230000e+01 4.02599600e+06 1.83190400e+04 2.26277800e+08
 1.20000000e+02 1.28307000e+02 9.36800000e+00 2.23160000e+01 3.04810000e+01 3.01365000e+06 1.83562800e+04 1.60878000e+08
 1.22000000e+02 1.22420000e+02 7.83800000e+00 2.33600000e+01 3.04300000e+01 3.33182600e+06 1.82277800e+04 1.99683100e+08
 1.24000000e+02 1.12215000e+02 8.79200000e+00 3.20710000e+01 3.41690000e+01 1.31535800e+06 1.82212600e+04 1.86442800e+07
 1.25000000e+02 1.08983000e+02 8.24700000e+00 2.18800000e+01 3.06610000e+01 4.41237000e+06 1.82945500e+04 2.78855900e+08
 1.26000000e+02 1.13537000e+02 7.20500000e+00 1.99990000e+01 3.12000000e+01 4.60388600e+06 1.82645300e+04 2.73974800e+08
 1.27000000e+02 1.16900000e+02 6.53600000e+00 2.11640000e+01 3.06120000e+01 4.36141000e+06 1.82441500e+04 2.70806400e+08
 1.29000000e+02 1.12722000e+02 8.77900000e+00 2.32470000e+01 3.11130000e+01 2.38372600e+06 1.83291300e+04 1.13457100e+08
 1.30000000e+02 1.19258000e+02 7.90800000e+00 2.02700000e+01 3.45410000e+01 8.23123200e+06 1.82558900e+04 5.66478500e+08
 1.31000000e+02 1.28571000e+02 9.21000000e+00 2.37330000e+01 3.01110000e+01 2.66594900e+06 1.82817400e+04 1.40188000e+08
 1.32000000e+02 1.32587000e+02 1.00000000e+01 2.47910000e+01 3.01260000e+01 2.18244400e+06 1.82258000e+04 1.00263200e+08
 1.33000000e+02 1.23799000e+02 9.14300000e+00 4.22850000e+01 2.93480000e+01 2.71780400e+06 1.82194100e+04 1.98049000e+08
 1.34000000e+02 1.30269000e+02 9.71700000e+00 2.37330000e+01 2.99130000e+01 2.90808200e+06 1.83553200e+04 1.72556800e+08
 1.35000000e+02 1.27004000e+02 8.91500000e+00 2.19520000e+01 2.98630000e+01 2.78230000e+06 1.82512500e+04 1.48345600e+08
 1.36000000e+02 1.08425000e+02 6.98400000e+00 2.09870000e+01 3.00670000e+01 5.15897100e+06 1.85382600e+04 2.89582000e+08
 1.37000000e+02 1.15941000e+02 8.94800000e+00 2.29540000e+01 2.99050000e+01 4.23712100e+06 1.84534700e+04 2.56240500e+08
 1.38000000e+02 1.28217000e+02 8.47300000e+00 2.55290000e+01 2.95350000e+01 3.02422400e+06 1.84662900e+04 1.60968400e+08
 1.39000000e+02 1.28876000e+02 8.33600000e+00 2.16480000e+01 2.93450000e+01 3.12065100e+06 1.82219600e+04 1.59329200e+08
 1.41000000e+02 1.15914000e+02 8.46700000e+00 2.55780000e+01 2.94240000e+01 2.22980500e+06 1.85269000e+04 1.08484900e+08
 1.42000000e+02 1.19611000e+02 6.92400000e+00 1.54330000e+01 3.05660000e+01 1.08271600e+07 1.83402300e+04 4.53270000e+08
 1.43000000e+02 1.16606000e+02 9.61100000e+00 2.55480000e+01 2.98290000e+01 2.58290600e+06 1.83763000e+04 1.36896000e+08
 1.44000000e+02 1.17964000e+02 8.59200000e+00 2.05970000e+01 3.04360000e+01 4.71240400e+06 1.83160500e+04 2.73564000e+08
 1.46000000e+02 1.27252000e+02 8.71500000e+00 1.99600000e+01 2.99860000e+01 5.30931400e+06 1.83803700e+04 2.99483100e+08
 1.47000000e+02 1.22308000e+02 8.56500000e+00 2.35040000e+01 3.07130000e+01 3.27696700e+06 1.82843100e+04 2.04019000e+08
 1.48000000e+02 1.21177000e+02 9.11500000e+00 2.33600000e+01 3.13310000e+01 3.44607500e+06 1.82138200e+04 2.26431000e+08
 1.49000000e+02 1.25529000e+02 9.33400000e+00 2.31980000e+01 3.08620000e+01 2.93357800e+06 1.86202200e+04 1.62005200e+08
 1.50000000e+02 1.27343000e+02 9.15900000e+00 2.46250000e+01 3.05890000e+01 2.82420000e+06 1.85359900e+04 1.70480700e+08
 1.51000000e+02 1.25734000e+02 8.17400000e+00 2.06770000e+01 3.15020000e+01 5.34681000e+06 1.85778800e+04 3.30152700e+08
 1.54000000e+02 1.20063000e+02 8.49800000e+00 1.87830000e+01 2.98340000e+01 7.01348200e+06 1.83110100e+04 3.76489800e+08
 1.55000000e+02 1.21499000e+02 9.23200000e+00 2.38310000e+01 3.02900000e+01 2.86200400e+06 1.82769500e+04 1.63545400e+08
 1.56000000e+02 1.27926000e+02 8.89100000e+00 2.10500000e+01 3.06560000e+01 3.39708000e+06 1.83521900e+04 1.81652400e+08
 1.57000000e+02 1.18642000e+02 7.67300000e+00 2.06190000e+01 3.02740000e+01 4.24447800e+06 1.82734600e+04 2.40041400e+08
 1.58000000e+02 1.33575000e+02 9.47000000e+00 2.71600000e+01 2.97800000e+01 1.78816400e+06 1.84372600e+04 5.28822200e+07
 1.59000000e+02 1.26962000e+02 8.50500000e+00 1.83840000e+01 3.45920000e+01 3.67653100e+06 1.82522000e+04 1.94003200e+08
 1.60000000e+02 1.23495000e+02 8.44000000e+00 2.43820000e+01 2.64560000e+01 2.71194400e+06 1.82345400e+04 1.23810100e+08
 1.62000000e+02 1.26459000e+02 9.31300000e+00 2.48500000e+01 3.06750000e+01 2.36880300e+06 1.82620000e+04 1.22870500e+08
 1.64000000e+02 1.17688000e+02 8.73200000e+00 1.93950000e+01 2.97600000e+01 6.74307400e+06 1.85596000e+04 3.66808700e+08
 1.65000000e+02 1.25605000e+02 8.93900000e+00 1.98890000e+01 2.97850000e+01 6.16877200e+06 1.82757100e+04 3.44348600e+08
 1.67000000e+02 1.08236000e+02 8.11400000e+00 2.22020000e+01 4.32770000e+01 1.53551600e+07 1.82934700e+04 1.31277700e+09
 1.68000000e+02 1.17515000e+02 7.42800000e+00 1.82220000e+01 2.98580000e+01 8.80841000e+06 1.82625500e+04 4.56785000e+08
 1.69000000e+02 1.19258000e+02 7.90800000e+00 2.02700000e+01 3.45410000e+01 8.23123200e+06 1.82558900e+04 5.66478500e+08
 1.70000000e+02 1.21841000e+02 8.61200000e+00 2.09380000e+01 3.75200000e+01 6.76864400e+06 1.82848900e+04 5.18475600e+08
 1.71000000e+02 1.24835000e+02 8.76700000e+00 2.18360000e+01 3.00430000e+01 3.72882000e+06 1.83923300e+04 2.14589600e+08
 1.72000000e+02 1.28287000e+02 7.37000000e+00 2.23130000e+01 3.01530000e+01 3.41699400e+06 1.83755200e+04 1.87464200e+08
 1.73000000e+02 1.23716000e+02 8.80700000e+00 2.54770000e+01 2.95840000e+01 3.18676000e+06 1.85672900e+04 1.91115600e+08
 1.74000000e+02 1.19811000e+02 9.00800000e+00 2.15870000e+01 3.04420000e+01 3.37694100e+06 1.82472100e+04 1.91472300e+08
 1.75000000e+02 1.18484000e+02 1.00920000e+01 2.20090000e+01 2.99810000e+01 3.75824500e+06 1.82845200e+04 2.18933900e+08
 1.76000000e+02 1.30519000e+02 9.06100000e+00 2.44530000e+01 2.99180000e+01 2.78507200e+06 1.82366500e+04 1.50832000e+08
 1.77000000e+02 1.26539000e+02 7.97800000e+00 2.06460000e+01 2.89730000e+01 4.65160400e+06 1.82827700e+04 2.55946300e+08
 1.78000000e+02 1.26325000e+02 9.06700000e+00 1.96040000e+01 3.04010000e+01 4.48925200e+06 1.82487900e+04 2.50894300e+08
 1.79000000e+02 1.08764000e+02 9.18100000e+00 2.16310000e+01 3.01020000e+01 3.83712200e+06 1.84175600e+04 2.04372300e+08
 1.80000000e+02 1.17880000e+02 7.82200000e+00 1.92700000e+01 3.02220000e+01 7.94203000e+06 1.85650100e+04 4.26323800e+08
 1.81000000e+02 1.26954000e+02 9.00900000e+00 1.87580000e+01 2.95660000e+01 4.68120700e+06 1.82396800e+04 2.48682300e+08
 1.82000000e+02 1.10472000e+02 8.30000000e+00 1.66940000e+01 3.05700000e+01 5.01388800e+06 1.82622100e+04 2.23865400e+08
 1.83000000e+02 1.24031000e+02 8.68100000e+00 1.82770000e+01 3.05230000e+01 5.10566900e+06 1.82289900e+04 2.69514600e+08
 1.84000000e+02 1.26172000e+02 8.85000000e+00 1.74970000e+01 3.07570000e+01 5.70743200e+06 1.83661700e+04 2.60988400e+08
 1.85000000e+02 1.22718000e+02 9.20200000e+00 2.17450000e+01 3.06120000e+01 3.70917100e+06 1.82697400e+04 2.14616400e+08
 1.86000000e+02 1.24155000e+02 8.92800000e+00 2.22160000e+01 3.23540000e+01 5.59282800e+06 1.82498600e+04 3.75376700e+08
 1.87000000e+02 1.21889000e+02 8.87700000e+00 2.10560000e+01 2.98480000e+01 4.05295100e+06 1.84991300e+04 2.23395900e+08
 1.89000000e+02 1.25476000e+02 7.94000000e+00 1.93690000e+01 3.17690000e+01 5.62502400e+06 1.87679200e+04 3.08690900e+08
 1.90000000e+02 1.25917000e+02 8.41200000e+00 2.32250000e+01 3.00580000e+01 4.20243800e+06 1.82727300e+04 2.75699000e+08
 1.92000000e+02 1.13476000e+02 5.79800000e+00 1.78110000e+01 3.05630000e+01 7.07278900e+06 1.82411800e+04 3.75493700e+08
 1.93000000e+02 1.20032000e+02 9.18400000e+00 2.25250000e+01 3.00280000e+01 3.90937200e+06 1.83151500e+04 2.26912200e+08
 1.94000000e+02 1.20687000e+02 9.09300000e+00 1.89810000e+01 3.08680000e+01 4.31326600e+06 1.85758400e+04 2.33454500e+08
 1.95000000e+02 1.12660000e+02 7.14200000e+00 2.16330000e+01 2.90460000e+01 2.90876000e+06 1.83727100e+04 1.45093900e+08
 1.96000000e+02 1.18172000e+02 7.76000000e+00 2.07450000e+01 2.96350000e+01 5.47666300e+06 1.82725300e+04 3.14959400e+08
 1.98000000e+02 1.16726000e+02 8.80700000e+00 2.18830000e+01 2.96820000e+01 4.88837800e+06 1.86578800e+04 2.70271900e+08
 1.99000000e+02 1.21752000e+02 8.19800000e+00 2.38480000e+01 3.14720000e+01 3.09704500e+06 1.85178400e+04 1.70340800e+08
 2.00000000e+02 1.27633000e+02 9.88200000e+00 2.31540000e+01 3.10910000e+01 2.91233800e+06 1.82245100e+04 1.64123000e+08
 2.01000000e+02 1.25341000e+02 9.39400000e+00 2.74830000e+01 3.06340000e+01 2.91313500e+06 1.82808700e+04 1.85671100e+08
 2.02000000e+02 1.23452000e+02 9.63100000e+00 2.87280000e+01 3.12080000e+01 2.97068700e+06 1.82964000e+04 2.51837700e+08
 2.03000000e+02 1.30347000e+02 9.55700000e+00 2.50770000e+01 2.97890000e+01 2.47008700e+06 1.85277400e+04 1.27100700e+08
 2.04000000e+02 1.27604000e+02 9.00400000e+00 2.32730000e+01 2.87870000e+01 2.64558300e+06 1.82499800e+04 1.30235300e+08
 2.05000000e+02 1.28201000e+02 8.34200000e+00 2.44240000e+01 2.85750000e+01 3.31145600e+06 1.82114600e+04 1.87645300e+08
 2.07000000e+02 1.07088000e+02 8.03500000e+00 2.22160000e+01 2.95270000e+01 4.45001600e+06 1.84817200e+04 2.41165800e+08
 2.08000000e+02 1.16385000e+02 6.51800000e+00 1.75380000e+01 3.13020000e+01 5.25686400e+06 1.82824300e+04 2.54820700e+08
 2.09000000e+02 1.14812000e+02 8.59300000e+00 2.47640000e+01 2.84840000e+01 2.87110900e+06 1.82407200e+04 1.46503600e+08
 2.10000000e+02 1.23374000e+02 9.66100000e+00 3.00140000e+01 3.13140000e+01 3.28303000e+06 1.82401100e+04 2.69881100e+08
 2.11000000e+02 1.22424000e+02 9.05800000e+00 2.28820000e+01 3.27300000e+01 2.73406400e+06 1.84195100e+04 1.54209600e+08
 2.12000000e+02 1.29772000e+02 9.47100000e+00 3.27790000e+01 2.98500000e+01 2.10661600e+06 1.82827300e+04 1.12251200e+08
 2.13000000e+02 1.20635000e+02 8.39800000e+00 2.47450000e+01 2.81520000e+01 3.49508600e+06 1.83474700e+04 2.32092500e+08
 2.14000000e+02 1.27264000e+02 9.91200000e+00 2.21630000e+01 3.32310000e+01 2.24950300e+06 1.82523200e+04 1.10460200e+08
 2.15000000e+02 1.07724000e+02 8.93300000e+00 2.37550000e+01 3.05540000e+01 2.88197000e+06 1.82092800e+04 1.72321000e+08
 2.16000000e+02 1.20358000e+02 7.58100000e+00 2.19570000e+01 3.17240000e+01 4.76640400e+06 1.82985600e+04 3.11779100e+08
 2.17000000e+02 1.24155000e+02 8.92800000e+00 2.22160000e+01 3.23540000e+01 5.59282800e+06 1.82498600e+04 3.75376700e+08
 2.19000000e+02 1.10697000e+02 7.74600000e+00 2.61390000e+01 3.12340000e+01 2.66431800e+06 1.84601800e+04 1.54693200e+08
 2.20000000e+02 1.19058000e+02 8.76100000e+00 2.23670000e+01 2.98170000e+01 4.03170100e+06 1.84032100e+04 2.40554300e+08
 2.21000000e+02 1.25832000e+02 9.00400000e+00 2.30170000e+01 3.02130000e+01 3.14146000e+06 1.83286100e+04 1.92946100e+08
 2.22000000e+02 1.29741000e+02 9.26300000e+00 1.90300000e+01 3.03960000e+01 3.94163500e+06 1.85142900e+04 1.95294600e+08
 2.23000000e+02 1.17454000e+02 7.22800000e+00 1.98090000e+01 3.05060000e+01 4.04427700e+06 1.82517900e+04 2.14914600e+08
 2.24000000e+02 1.25429000e+02 9.50600000e+00 2.55430000e+01 3.05260000e+01 1.61424700e+06 1.83302400e+04 4.81488600e+07
 2.25000000e+02 1.20429000e+02 8.33500000e+00 2.09760000e+01 2.02730000e+01 3.99206600e+06 1.84171700e+04 1.46235700e+08
 2.27000000e+02 1.20838000e+02 7.11300000e+00 2.33260000e+01 2.98250000e+01 4.19998100e+06 1.84445200e+04 2.54816700e+08
 2.28000000e+02 1.22959000e+02 7.66900000e+00 1.90700000e+01 2.94120000e+01 4.42875000e+06 1.84027100e+04 2.25630800e+08
 2.29000000e+02 1.13120000e+02 8.44300000e+00 1.75180000e+01 3.06940000e+01 6.86642900e+06 1.86205800e+04 3.17203100e+08
 2.30000000e+02 1.16577000e+02 7.45300000e+00 2.15120000e+01 2.99330000e+01 4.48225500e+06 1.87134600e+04 2.44452200e+08
 2.31000000e+02 1.22296000e+02 7.67900000e+00 2.22710000e+01 2.87640000e+01 3.73173200e+06 1.82556600e+04 2.17060000e+08
 2.32000000e+02 1.16327000e+02 7.72500000e+00 2.10000000e+01 2.95000000e+01 4.70235600e+06 1.82494400e+04 2.66114600e+08
 2.33000000e+02 1.21024000e+02 7.90100000e+00 2.00310000e+01 3.07040000e+01 6.58177400e+06 1.83326300e+04 3.87085900e+08
 2.34000000e+02 1.24778000e+02 8.62200000e+00 2.33720000e+01 3.12350000e+01 6.64206900e+06 1.82460500e+04 4.39258100e+08
 2.35000000e+02 1.14676000e+02 9.33100000e+00 2.46000000e+01 3.11530000e+01 2.58896300e+06 1.82781600e+04 1.39419900e+08
 2.36000000e+02 1.27380000e+02 9.38000000e+00 2.16210000e+01 3.04280000e+01 3.47589200e+06 1.83191800e+04 1.88946000e+08
 2.37000000e+02 1.20463000e+02 9.39700000e+00 2.21210000e+01 3.02210000e+01 4.49278400e+06 1.82872800e+04 2.71722600e+08
 2.38000000e+02 1.05663000e+02 8.85600000e+00 2.09450000e+01 3.01730000e+01 3.95786300e+06 1.82588200e+04 2.22746500e+08
 2.39000000e+02 1.21841000e+02 8.61200000e+00 2.09380000e+01 3.75200000e+01 6.76864400e+06 1.82848900e+04 5.18475600e+08
 2.40000000e+02 1.11903000e+02 7.92300000e+00 2.11920000e+01 2.99090000e+01 5.46856000e+06 1.85047700e+04 3.15935100e+08
 2.41000000e+02 1.20855000e+02 8.92400000e+00 2.72130000e+01 2.99160000e+01 2.95503200e+06 1.84165500e+04 1.90374200e+08
 2.42000000e+02 1.25715000e+02 9.17800000e+00 2.19350000e+01 3.33380000e+01 3.69913800e+06 1.83150200e+04 2.47020000e+08
 2.43000000e+02 1.19732000e+02 9.07100000e+00 2.65920000e+01 3.05270000e+01 1.64769900e+06 1.84448800e+04 4.96041100e+07
 2.44000000e+02 1.12494000e+02 7.76700000e+00 1.87160000e+01 3.05870000e+01 4.06882800e+06 1.82932300e+04 1.99692900e+08
 2.45000000e+02 1.26634000e+02 8.42800000e+00 1.86920000e+01 3.18670000e+01 4.22160400e+06 1.84208300e+04 2.31462800e+08
 2.46000000e+02 1.15418000e+02 8.60300000e+00 2.57770000e+01 2.92130000e+01 4.54153600e+06 1.83405700e+04 3.03442000e+08
 2.47000000e+02 1.15013000e+02 8.38000000e+00 3.33910000e+01 2.93950000e+01 2.00158800e+06 1.84073200e+04 1.63716500e+08
 2.48000000e+02 1.14999000e+02 8.90200000e+00 2.11820000e+01 3.12780000e+01 3.15436200e+06 1.83287000e+04 1.69253000e+08
 2.50000000e+02 1.24778000e+02 8.62200000e+00 2.33720000e+01 3.12350000e+01 6.64206900e+06 1.82460500e+04 4.39258100e+08
