# Supplementary material for: Evolution of intrinsically disordered regions in vertebrate galectins for phase separation
Source: EMBO Rep. 2026 Feb 2;27(5):1254–69. doi: 10.1038/s44319-026-00692-w (PMC12979664; doi:10.1038/s44319-026-00692-w)
Supplement: Supplementary file 12 — Source data Fig. 6 [file 44319_2026_692_MOESM12_ESM.zip › FIG_6/6A/hGal3_D22_112_R2R1/T2_D22_112_400uM/ANA/Deletion/HSQC/ANA/4linReg_h]

8.29900000e+00 8.30000000e+00
7.93400000e+00 7.93600000e+00
9.23200000e+00 9.23400000e+00
7.88900000e+00 7.89000000e+00
9.38800000e+00 9.39000000e+00
7.83800000e+00 7.84400000e+00
8.27900000e+00 8.28800000e+00
7.18500000e+00 7.19000000e+00
6.54200000e+00 6.54500000e+00
8.77300000e+00 8.77800000e+00
9.22500000e+00 9.22400000e+00
9.93100000e+00 9.93400000e+00
9.14000000e+00 9.14000000e+00
9.68500000e+00 9.68900000e+00
8.90700000e+00 8.91300000e+00
6.96400000e+00 6.96800000e+00
8.92900000e+00 8.93300000e+00
8.41200000e+00 8.41600000e+00
8.32700000e+00 8.33000000e+00
8.47900000e+00 8.48100000e+00
6.92800000e+00 6.93000000e+00
9.61000000e+00 9.61600000e+00
8.59400000e+00 8.59500000e+00
8.17300000e+00 8.17400000e+00
8.71700000e+00 8.71900000e+00
8.56800000e+00 8.57100000e+00
9.11100000e+00 9.11000000e+00
9.33300000e+00 9.33600000e+00
9.15200000e+00 9.15200000e+00
8.17700000e+00 8.18100000e+00
8.50100000e+00 8.50300000e+00
9.23300000e+00 9.23500000e+00
8.89100000e+00 8.89500000e+00
7.66000000e+00 7.66200000e+00
9.47700000e+00 9.47900000e+00
8.49800000e+00 8.49000000e+00
8.43500000e+00 8.44400000e+00
9.32300000e+00 9.32300000e+00
8.14700000e+00 8.15000000e+00
8.74000000e+00 8.74500000e+00
8.94100000e+00 8.94100000e+00
8.09400000e+00 8.09700000e+00
7.91100000e+00 7.91500000e+00
8.62200000e+00 8.62400000e+00
8.78300000e+00 8.78300000e+00
7.37300000e+00 7.38000000e+00
8.81900000e+00 8.82300000e+00
9.00200000e+00 9.01200000e+00
1.01050000e+01 1.01080000e+01
9.06700000e+00 9.07000000e+00
7.97700000e+00 7.97900000e+00
9.07000000e+00 9.07400000e+00
9.18400000e+00 9.18900000e+00
9.00900000e+00 9.01100000e+00
8.27300000e+00 8.27600000e+00
8.68700000e+00 8.69300000e+00
8.85200000e+00 8.85500000e+00
9.20300000e+00 9.20700000e+00
8.92700000e+00 8.93100000e+00
8.87700000e+00 8.88200000e+00
7.92100000e+00 7.92600000e+00
8.39700000e+00 8.40000000e+00
9.22100000e+00 9.22400000e+00
9.10000000e+00 9.10500000e+00
7.18700000e+00 7.18600000e+00
7.79900000e+00 7.80200000e+00
8.78300000e+00 8.78700000e+00
8.13700000e+00 8.14000000e+00
8.96900000e+00 8.94100000e+00
9.27400000e+00 9.27300000e+00
7.19600000e+00 7.20200000e+00
9.49100000e+00 9.49500000e+00
8.33200000e+00 8.33500000e+00
7.13900000e+00 7.15500000e+00
7.66500000e+00 7.66800000e+00
8.42700000e+00 8.43200000e+00
7.45400000e+00 7.46100000e+00
7.72000000e+00 7.72500000e+00
7.73000000e+00 7.73500000e+00
7.90000000e+00 7.90300000e+00
9.32400000e+00 9.32800000e+00
9.37300000e+00 9.37500000e+00
9.39800000e+00 9.40000000e+00
8.86100000e+00 8.86300000e+00
8.62200000e+00 8.62400000e+00
7.92200000e+00 7.92700000e+00
8.93000000e+00 8.93300000e+00
9.17400000e+00 9.17800000e+00
9.05800000e+00 9.05700000e+00
7.75100000e+00 7.75500000e+00
8.41800000e+00 8.42200000e+00
8.58900000e+00 8.59200000e+00
8.38200000e+00 8.38600000e+00
8.91200000e+00 8.91600000e+00
8.15200000e+00 8.15500000e+00
