# Supplementary material for: Evolution of intrinsically disordered regions in vertebrate galectins for phase separation
Source: EMBO Rep. 2026 Feb 2;27(5):1254–69. doi: 10.1038/s44319-026-00692-w (PMC12979664; doi:10.1038/s44319-026-00692-w)
Supplement: Supplementary file 12 — Source data Fig. 6 [file 44319_2026_692_MOESM12_ESM.zip › FIG_6/6A/hGal3_D22_112_R2R1/T2_D22_112_400uM/ANA/Deletion/HSQC/ANA/D1_40_400uM.dat]

 4.70000000e+01 1.09419000e+02 8.16400000e+00 4.19660000e+01 3.15560000e+01 5.49050500e+06 1.86670700e+04 9.61180900e+08
 4.90000000e+01 1.27137000e+02 8.36700000e+00 1.43750000e+01 2.95290000e+01 3.74487600e+07 1.88670500e+04 1.38522700e+09
 5.60000000e+01 1.09395000e+02 8.18900000e+00 2.80050000e+01 2.99790000e+01 6.77274300e+06 1.88135600e+04 5.91941800e+08
 5.80000000e+01 1.27137000e+02 8.36700000e+00 1.43750000e+01 2.95290000e+01 3.74487600e+07 1.88670500e+04 1.38522700e+09
 6.50000000e+01 1.09224000e+02 8.04800000e+00 1.92410000e+01 2.89960000e+01 1.05243700e+07 1.92190600e+04 5.58228600e+08
 6.60000000e+01 1.24681000e+02 7.99900000e+00 1.41230000e+01 3.06520000e+01 3.78845200e+07 1.87428600e+04 1.43213500e+09
 7.20000000e+01 1.09507000e+02 8.10900000e+00 2.32310000e+01 2.97980000e+01 8.99633700e+06 1.87302000e+04 6.04614400e+08
 7.30000000e+01 1.24593000e+02 7.93400000e+00 1.39640000e+01 2.94080000e+01 2.54034700e+07 1.88420400e+04 9.01487700e+08
 7.50000000e+01 1.25468000e+02 8.32200000e+00 1.50900000e+01 2.87650000e+01 8.87906200e+06 1.88774800e+04 3.88989100e+08
 7.70000000e+01 1.09323000e+02 8.46000000e+00 2.22350000e+01 2.87660000e+01 4.66884400e+06 1.90365600e+04 2.79155000e+08
 7.80000000e+01 1.19220000e+02 7.74800000e+00 1.63700000e+01 2.88680000e+01 2.00032400e+07 1.87683900e+04 7.91680500e+08
 7.90000000e+01 1.25597000e+02 8.38600000e+00 1.59130000e+01 2.95400000e+01 1.66118400e+07 1.87470200e+04 6.91095100e+08
 8.10000000e+01 1.08404000e+02 7.58200000e+00 1.55290000e+01 2.83980000e+01 1.45375300e+07 1.88783100e+04 5.48228400e+08
 8.40000000e+01 1.15332000e+02 8.28100000e+00 1.88440000e+01 2.93800000e+01 9.29559900e+06 1.87905300e+04 4.99111700e+08
 8.50000000e+01 1.10389000e+02 8.20300000e+00 1.91970000e+01 3.23630000e+01 1.05687600e+07 1.87843800e+04 6.77098300e+08
 9.10000000e+01 1.16204000e+02 8.39900000e+00 2.20470000e+01 3.12330000e+01 3.08217200e+06 1.88292500e+04 2.07752400e+08
 9.20000000e+01 1.17265000e+02 8.34700000e+00 3.68300000e+01 2.99680000e+01 7.79972600e+05 1.88055900e+04 2.42243900e+07
 9.30000000e+01 1.10455000e+02 8.40100000e+00 2.37620000e+01 3.03270000e+01 2.34592900e+06 1.89163200e+04 1.50945500e+08
 9.60000000e+01 1.15735000e+02 8.36900000e+00 2.00080000e+01 2.96420000e+01 7.02838000e+06 1.87730200e+04 4.04870000e+08
 9.70000000e+01 1.26269000e+02 8.45400000e+00 2.46120000e+01 3.12040000e+01 2.41759400e+06 1.87972800e+04 1.90323300e+08
 9.80000000e+01 1.12025000e+02 8.09000000e+00 2.17960000e+01 3.02260000e+01 6.59134000e+06 1.90274600e+04 4.09082400e+08
 9.90000000e+01 1.11052000e+02 8.24500000e+00 2.06590000e+01 2.98330000e+01 5.19418000e+06 1.87324300e+04 3.15267300e+08
 1.03000000e+02 1.24437000e+02 8.40300000e+00 1.60550000e+01 2.92930000e+01 1.05382700e+07 1.87754900e+04 4.27808100e+08
 1.04000000e+02 1.11524000e+02 8.01100000e+00 1.91600000e+01 3.08590000e+01 8.27229000e+06 1.87485100e+04 4.80027600e+08
 1.05000000e+02 1.10463000e+02 8.03900000e+00 1.88280000e+01 3.47510000e+01 4.86628400e+06 1.87656000e+04 3.70527200e+08
 1.07000000e+02 1.19706000e+02 8.21700000e+00 1.82690000e+01 2.86320000e+01 1.44514600e+07 1.88458000e+04 7.51825400e+08
 1.08000000e+02 1.10181000e+02 8.06000000e+00 2.00520000e+01 3.11380000e+01 7.49145200e+06 1.92534100e+04 4.83752000e+08
 1.09000000e+02 1.24911000e+02 8.03100000e+00 1.60770000e+01 2.69350000e+01 4.62425000e+06 1.94050000e+04 1.79749600e+08
 1.11000000e+02 1.24612000e+02 8.43900000e+00 1.52930000e+01 2.94040000e+01 2.03083600e+07 1.87900400e+04 8.04015200e+08
 1.12000000e+02 1.07757000e+02 8.15100000e+00 1.47190000e+01 3.05330000e+01 4.35646300e+06 1.87514100e+04 1.73346800e+08
 1.14000000e+02 1.22636000e+02 8.33600000e+00 1.85870000e+01 3.15370000e+01 7.63453400e+06 1.92105800e+04 4.15415400e+08
 1.15000000e+02 1.23321000e+02 8.21500000e+00 1.80310000e+01 3.14550000e+01 3.00724200e+06 1.88079000e+04 1.60012900e+08
 1.16000000e+02 1.21726000e+02 7.96400000e+00 1.96610000e+01 2.96950000e+01 8.82340000e+06 1.87776200e+04 4.96455900e+08
 1.18000000e+02 1.26387000e+02 9.22900000e+00 2.11540000e+01 3.38600000e+01 3.85501800e+06 1.86991100e+04 2.77631200e+08
 1.19000000e+02 1.26463000e+02 7.90400000e+00 2.06760000e+01 2.94820000e+01 6.06796100e+06 1.88386600e+04 3.45449800e+08
 1.20000000e+02 1.28309000e+02 9.37100000e+00 2.03190000e+01 2.99790000e+01 5.11221000e+06 1.87105000e+04 3.00430500e+08
 1.22000000e+02 1.22413000e+02 7.83900000e+00 2.25830000e+01 2.96910000e+01 5.47396000e+06 1.88914900e+04 3.36690600e+08
 1.24000000e+02 1.12348000e+02 8.79900000e+00 2.98200000e+01 3.75780000e+01 1.77210500e+06 1.88692300e+04 2.07117500e+08
 1.25000000e+02 1.08980000e+02 8.25300000e+00 2.11210000e+01 3.01760000e+01 6.87627400e+06 1.88817500e+04 4.18364800e+08
 1.26000000e+02 1.13621000e+02 7.20400000e+00 1.99550000e+01 3.01440000e+01 7.36279600e+06 1.88638400e+04 4.23895100e+08
 1.27000000e+02 1.16927000e+02 6.53700000e+00 2.10140000e+01 2.95480000e+01 6.83810600e+06 1.90888800e+04 3.92913600e+08
 1.29000000e+02 1.12718000e+02 8.77500000e+00 2.26940000e+01 3.07760000e+01 3.96985200e+06 1.90962400e+04 2.61969300e+08
 1.31000000e+02 1.28553000e+02 9.20800000e+00 2.22940000e+01 2.98060000e+01 4.54938300e+06 1.89800000e+04 2.78928300e+08
 1.32000000e+02 1.32592000e+02 9.99600000e+00 2.43730000e+01 2.95860000e+01 3.71640300e+06 1.87310500e+04 2.41789600e+08
 1.33000000e+02 1.23783000e+02 9.14400000e+00 3.31080000e+01 2.83920000e+01 4.43157200e+06 1.88320800e+04 3.76390500e+08
 1.34000000e+02 1.30270000e+02 9.71400000e+00 2.33640000e+01 2.93950000e+01 4.97953400e+06 1.89391000e+04 3.10931700e+08
 1.35000000e+02 1.27004000e+02 8.91500000e+00 2.12900000e+01 2.93650000e+01 4.56787400e+06 1.88723700e+04 2.74410800e+08
 1.36000000e+02 1.08422000e+02 6.98100000e+00 1.91840000e+01 2.97240000e+01 8.29210900e+06 1.89418100e+04 4.63382800e+08
 1.37000000e+02 1.15941000e+02 8.94800000e+00 2.09210000e+01 2.98750000e+01 6.85599800e+06 1.86957900e+04 4.07196800e+08
 1.38000000e+02 1.28219000e+02 8.46700000e+00 2.38650000e+01 2.93370000e+01 4.75150800e+06 1.86977900e+04 3.04547200e+08
 1.39000000e+02 1.28879000e+02 8.33500000e+00 1.99780000e+01 2.79920000e+01 5.56917100e+06 1.91374600e+04 2.90983300e+08
 1.41000000e+02 1.15914000e+02 8.46900000e+00 2.41420000e+01 2.98920000e+01 3.21195900e+06 1.87700800e+04 2.09627700e+08
 1.42000000e+02 1.19610000e+02 6.92500000e+00 1.49420000e+01 2.99230000e+01 1.67692200e+07 1.91884800e+04 6.51025500e+08
 1.43000000e+02 1.16606000e+02 9.61100000e+00 2.10090000e+01 2.93740000e+01 4.61557600e+06 1.87209300e+04 2.76986400e+08
 1.44000000e+02 1.17959000e+02 8.59100000e+00 1.85720000e+01 3.02030000e+01 7.67114000e+06 1.87650300e+04 4.16380200e+08
 1.46000000e+02 1.27245000e+02 8.71400000e+00 1.81380000e+01 2.98170000e+01 8.78081000e+06 1.87401700e+04 4.63041300e+08
 1.47000000e+02 1.22289000e+02 8.56500000e+00 2.25860000e+01 3.01480000e+01 5.63985400e+06 1.90906300e+04 3.51394200e+08
 1.48000000e+02 1.21166000e+02 9.11300000e+00 2.08430000e+01 3.06060000e+01 5.76498000e+06 1.87418300e+04 3.73096600e+08
 1.49000000e+02 1.25515000e+02 9.33200000e+00 2.24190000e+01 3.01880000e+01 4.97995800e+06 1.91612200e+04 3.11528800e+08
 1.50000000e+02 1.27349000e+02 9.15600000e+00 2.09230000e+01 2.96240000e+01 4.82720700e+06 1.90531400e+04 2.89853000e+08
 1.54000000e+02 1.20063000e+02 8.49900000e+00 1.77730000e+01 2.95580000e+01 1.15412700e+07 1.89431400e+04 5.81275500e+08
 1.55000000e+02 1.21501000e+02 9.23200000e+00 2.15870000e+01 2.93950000e+01 4.97404100e+06 1.91505200e+04 2.99044400e+08
 1.56000000e+02 1.27918000e+02 8.89100000e+00 1.91530000e+01 2.99880000e+01 5.96295900e+06 1.88175900e+04 3.31850600e+08
 1.57000000e+02 1.18654000e+02 7.67100000e+00 1.93500000e+01 2.96370000e+01 7.20779000e+06 1.86916400e+04 4.05508200e+08
 1.58000000e+02 1.33591000e+02 9.47300000e+00 2.18360000e+01 2.97570000e+01 3.31480800e+06 1.90647600e+04 1.97012000e+08
 1.59000000e+02 1.27002000e+02 8.49800000e+00 2.10050000e+01 2.97140000e+01 5.61531800e+06 1.87896400e+04 3.43425900e+08
 1.60000000e+02 1.23493000e+02 8.44300000e+00 2.28700000e+01 2.75250000e+01 4.51565500e+06 1.88535600e+04 2.56240900e+08
 1.62000000e+02 1.26463000e+02 9.31300000e+00 2.21210000e+01 2.97480000e+01 4.21498800e+06 1.89144500e+04 2.60142400e+08
 1.63000000e+02 1.18900000e+02 8.14200000e+00 2.19230000e+01 2.97210000e+01 4.38420900e+06 1.89997200e+04 2.60232300e+08
 1.64000000e+02 1.17699000e+02 8.73500000e+00 1.83900000e+01 2.95210000e+01 1.05364000e+07 1.89945200e+04 5.34918700e+08
 1.65000000e+02 1.25600000e+02 8.93900000e+00 1.90790000e+01 2.87580000e+01 9.69528900e+06 1.92613600e+04 4.87077200e+08
 1.67000000e+02 1.08363000e+02 8.11900000e+00 2.21480000e+01 2.78790000e+01 1.53087200e+07 1.90930300e+04 8.99706200e+08
 1.68000000e+02 1.17520000e+02 7.42800000e+00 1.90000000e+01 2.87900000e+01 1.32724800e+07 1.92316500e+04 6.28786800e+08
 1.70000000e+02 1.21860000e+02 8.61400000e+00 1.92140000e+01 3.56990000e+01 1.17492900e+07 1.86892200e+04 7.74842800e+08
 1.71000000e+02 1.24826000e+02 8.76800000e+00 2.02360000e+01 2.95400000e+01 6.16127000e+06 1.89131200e+04 3.52432100e+08
 1.72000000e+02 1.28293000e+02 7.37300000e+00 2.05070000e+01 2.96960000e+01 5.91241500e+06 1.87513500e+04 3.45901500e+08
 1.73000000e+02 1.23702000e+02 8.80500000e+00 2.37800000e+01 2.92210000e+01 5.24624600e+06 1.89320500e+04 3.26476900e+08
 1.74000000e+02 1.19813000e+02 9.01100000e+00 1.97540000e+01 2.98390000e+01 5.58360600e+06 1.88204900e+04 3.18921100e+08
 1.75000000e+02 1.18468000e+02 1.00910000e+01 2.00670000e+01 2.96640000e+01 6.17687600e+06 1.87624500e+04 3.51891000e+08
 1.76000000e+02 1.30520000e+02 9.06100000e+00 2.11660000e+01 2.94920000e+01 4.82490400e+06 1.88267300e+04 2.87823200e+08
 1.77000000e+02 1.26527000e+02 7.97700000e+00 1.96950000e+01 2.91450000e+01 7.48873900e+06 1.89390100e+04 4.11424500e+08
 1.78000000e+02 1.26321000e+02 9.06700000e+00 1.80790000e+01 2.97110000e+01 7.59886200e+06 1.89012300e+04 3.96512900e+08
 1.79000000e+02 1.08754000e+02 9.18200000e+00 1.95620000e+01 2.98710000e+01 6.35100600e+06 1.87707100e+04 3.57256000e+08
 1.80000000e+02 1.17881000e+02 7.82300000e+00 1.88230000e+01 3.00050000e+01 1.19774000e+07 1.87235900e+04 6.36289000e+08
 1.81000000e+02 1.26951000e+02 9.01000000e+00 1.89230000e+01 2.84320000e+01 7.58163000e+06 1.91121900e+04 3.77627600e+08
 1.83000000e+02 1.24039000e+02 8.68400000e+00 1.73460000e+01 3.02840000e+01 8.51937700e+06 1.87636900e+04 3.88942300e+08
 1.84000000e+02 1.26168000e+02 8.85100000e+00 1.66580000e+01 2.97950000e+01 9.42736400e+06 1.93387700e+04 4.00076000e+08
 1.85000000e+02 1.22716000e+02 9.20500000e+00 2.03380000e+01 3.02090000e+01 6.28405700e+06 1.88510700e+04 3.62483800e+08
 1.86000000e+02 1.24155000e+02 8.92900000e+00 2.21630000e+01 3.15030000e+01 8.15608900e+06 1.87962900e+04 5.33248300e+08
 1.87000000e+02 1.21877000e+02 8.87800000e+00 2.00100000e+01 2.95320000e+01 6.80164400e+06 1.86919200e+04 3.86065100e+08
 1.89000000e+02 1.25504000e+02 7.94000000e+00 1.85220000e+01 3.14210000e+01 8.84408400e+06 1.87398800e+04 4.89208900e+08
 1.90000000e+02 1.25906000e+02 8.41600000e+00 2.18300000e+01 2.82430000e+01 6.51481000e+06 1.87143800e+04 4.00665200e+08
 1.92000000e+02 1.13527000e+02 5.79900000e+00 1.82670000e+01 2.97390000e+01 9.98031400e+06 1.91500900e+04 5.11392100e+08
 1.93000000e+02 1.20045000e+02 9.18900000e+00 2.14830000e+01 2.94600000e+01 6.10698700e+06 1.87028500e+04 3.67100900e+08
 1.94000000e+02 1.20681000e+02 9.09600000e+00 1.72470000e+01 3.12070000e+01 6.74502400e+06 1.88191200e+04 3.24394500e+08
 1.95000000e+02 1.12675000e+02 7.14400000e+00 2.18880000e+01 2.97920000e+01 4.97854400e+06 1.86926100e+04 3.01518000e+08
 1.96000000e+02 1.18178000e+02 7.76400000e+00 1.98200000e+01 2.91760000e+01 8.73894300e+06 1.87192100e+04 4.62794300e+08
 1.98000000e+02 1.16719000e+02 8.80600000e+00 2.15420000e+01 2.95850000e+01 7.63884200e+06 1.88722800e+04 4.50994900e+08
 1.99000000e+02 1.21770000e+02 8.19100000e+00 2.25910000e+01 2.90430000e+01 5.08848600e+06 1.88442000e+04 2.98697400e+08
 2.00000000e+02 1.27604000e+02 9.88000000e+00 2.16080000e+01 3.10060000e+01 5.01606000e+06 1.86846100e+04 3.26423000e+08
 2.01000000e+02 1.25339000e+02 9.38700000e+00 2.33680000e+01 2.99390000e+01 5.05276000e+06 1.86860000e+04 3.31249300e+08
 2.02000000e+02 1.23530000e+02 9.62500000e+00 2.65260000e+01 3.08210000e+01 4.38205600e+06 1.89100900e+04 3.63570900e+08
 2.03000000e+02 1.30378000e+02 9.55200000e+00 2.45540000e+01 2.94780000e+01 4.05175700e+06 1.86804600e+04 2.66599800e+08
 2.04000000e+02 1.27594000e+02 9.00900000e+00 2.26900000e+01 2.74490000e+01 4.29002500e+06 1.89704300e+04 2.48437800e+08
 2.05000000e+02 1.28264000e+02 8.34700000e+00 2.17930000e+01 2.85010000e+01 5.32112000e+06 1.90837100e+04 2.98634600e+08
 2.07000000e+02 1.07088000e+02 8.03300000e+00 2.05460000e+01 3.02380000e+01 6.94343800e+06 1.88035500e+04 3.96021400e+08
 2.08000000e+02 1.16394000e+02 6.51700000e+00 1.63100000e+01 3.04020000e+01 8.31135200e+06 1.87978500e+04 3.66672700e+08
 2.09000000e+02 1.14794000e+02 8.59100000e+00 2.07790000e+01 2.81020000e+01 4.98282000e+06 1.87067000e+04 2.78321600e+08
 2.10000000e+02 1.23385000e+02 9.66900000e+00 2.34970000e+01 3.05550000e+01 4.91613000e+06 1.86848800e+04 3.31011700e+08
 2.11000000e+02 1.22505000e+02 9.06300000e+00 2.25220000e+01 3.21420000e+01 4.35205200e+06 1.89256300e+04 2.87138400e+08
 2.12000000e+02 1.29836000e+02 9.45400000e+00 2.70390000e+01 2.98310000e+01 3.42776000e+06 1.87661500e+04 2.83349300e+08
 2.13000000e+02 1.20694000e+02 8.40100000e+00 2.62040000e+01 2.91410000e+01 5.25113600e+06 1.88481900e+04 3.77028900e+08
 2.14000000e+02 1.27248000e+02 9.90700000e+00 2.12930000e+01 3.27280000e+01 3.96792800e+06 1.89717900e+04 2.90383400e+08
 2.15000000e+02 1.07760000e+02 8.94400000e+00 2.04720000e+01 3.01810000e+01 5.08830900e+06 1.88383800e+04 3.04862100e+08
 2.16000000e+02 1.20518000e+02 7.59600000e+00 2.20570000e+01 3.12450000e+01 6.87296400e+06 1.88411000e+04 4.42057300e+08
 2.17000000e+02 1.24155000e+02 8.92900000e+00 2.21630000e+01 3.15030000e+01 8.15608900e+06 1.87962900e+04 5.33248300e+08
 2.18000000e+02 1.28825000e+02 9.09800000e+00 3.05120000e+01 3.02940000e+01 2.11318600e+06 1.88211300e+04 1.76200900e+08
 2.19000000e+02 1.10678000e+02 7.73300000e+00 2.65070000e+01 3.04480000e+01 3.93531700e+06 1.89787100e+04 3.14320500e+08
 2.20000000e+02 1.19070000e+02 8.76700000e+00 2.00900000e+01 2.96160000e+01 6.96172000e+06 1.87196000e+04 4.00380900e+08
 2.21000000e+02 1.25834000e+02 9.00400000e+00 2.31670000e+01 2.93610000e+01 5.07132400e+06 1.90617900e+04 3.13216200e+08
 2.22000000e+02 1.29744000e+02 9.26400000e+00 1.68600000e+01 3.01960000e+01 6.69267000e+06 1.87474100e+04 3.00435400e+08
 2.23000000e+02 1.17446000e+02 7.22600000e+00 1.84000000e+01 2.98960000e+01 6.94991600e+06 1.87448400e+04 3.77047200e+08
 2.24000000e+02 1.25438000e+02 9.50500000e+00 2.21050000e+01 3.01170000e+01 3.12942200e+06 1.87194500e+04 1.99528900e+08
 2.25000000e+02 1.20438000e+02 8.33500000e+00 2.24560000e+01 2.94720000e+01 5.56825300e+06 1.89245500e+04 3.43399600e+08
 2.27000000e+02 1.20853000e+02 7.11900000e+00 2.12530000e+01 2.97500000e+01 6.28083800e+06 1.88015500e+04 3.76785600e+08
 2.28000000e+02 1.22946000e+02 7.66900000e+00 1.81970000e+01 2.90860000e+01 7.60579300e+06 1.91829800e+04 3.86067700e+08
 2.29000000e+02 1.13100000e+02 8.44100000e+00 1.72510000e+01 2.96490000e+01 1.08754600e+07 1.93433000e+04 4.72453700e+08
 2.30000000e+02 1.16588000e+02 7.45300000e+00 1.91710000e+01 2.98480000e+01 7.60649100e+06 1.87155000e+04 4.21138000e+08
 2.31000000e+02 1.22295000e+02 7.68800000e+00 2.12870000e+01 2.92100000e+01 6.07706000e+06 1.87628500e+04 3.49150300e+08
 2.32000000e+02 1.16342000e+02 7.72600000e+00 1.93030000e+01 2.94400000e+01 7.80732800e+06 1.90792400e+04 4.20380400e+08
 2.33000000e+02 1.21007000e+02 7.90000000e+00 1.64150000e+01 3.09810000e+01 1.03256100e+07 1.87569800e+04 4.62488800e+08
 2.34000000e+02 1.24804000e+02 8.62400000e+00 2.40100000e+01 3.25010000e+01 9.24294600e+06 1.88798900e+04 6.37920100e+08
 2.35000000e+02 1.14674000e+02 9.33100000e+00 2.23900000e+01 2.96720000e+01 4.56304200e+06 1.88901800e+04 2.84950500e+08
 2.36000000e+02 1.27371000e+02 9.37900000e+00 2.14000000e+01 2.86100000e+01 5.78527900e+06 1.90627900e+04 3.23903600e+08
 2.37000000e+02 1.20462000e+02 9.39700000e+00 2.07800000e+01 2.95960000e+01 7.52841800e+06 1.90258500e+04 4.35865400e+08
 2.38000000e+02 1.05662000e+02 8.85900000e+00 1.96970000e+01 2.96300000e+01 6.64932400e+06 1.88662800e+04 3.68642200e+08
 2.39000000e+02 1.21860000e+02 8.61400000e+00 1.92140000e+01 3.56990000e+01 1.17492900e+07 1.86892200e+04 7.74842800e+08
 2.40000000e+02 1.11900000e+02 7.92400000e+00 1.91470000e+01 2.97960000e+01 8.73352300e+06 1.89529700e+04 4.76598000e+08
 2.41000000e+02 1.20862000e+02 8.92200000e+00 2.87920000e+01 2.90300000e+01 4.95112700e+06 1.88423700e+04 3.57026500e+08
 2.42000000e+02 1.25735000e+02 9.18000000e+00 2.12090000e+01 3.29290000e+01 5.89824300e+06 1.90386200e+04 3.95647100e+08
 2.43000000e+02 1.19739000e+02 9.07000000e+00 2.39500000e+01 3.05980000e+01 3.01792800e+06 1.87992900e+04 1.99311400e+08
 2.44000000e+02 1.12498000e+02 7.76800000e+00 1.89870000e+01 2.96950000e+01 6.72051600e+06 1.93166900e+04 3.55240400e+08
 2.45000000e+02 1.26647000e+02 8.42900000e+00 1.88130000e+01 3.06690000e+01 6.82210600e+06 1.90621100e+04 3.73828200e+08
 2.46000000e+02 1.15402000e+02 8.60200000e+00 2.27970000e+01 2.87210000e+01 7.38113400e+06 1.87166400e+04 4.36339000e+08
 2.47000000e+02 1.15013000e+02 8.35600000e+00 2.12240000e+01 2.87770000e+01 4.02083000e+06 1.87470400e+04 2.37353400e+08
 2.48000000e+02 1.15007000e+02 8.90000000e+00 2.01490000e+01 3.04680000e+01 5.08794600e+06 1.89055400e+04 3.08088700e+08
 2.50000000e+02 1.24804000e+02 8.62400000e+00 2.40100000e+01 3.25010000e+01 9.24294600e+06 1.88798900e+04 6.37920100e+08
