# Supplementary material for: Evolution of intrinsically disordered regions in vertebrate galectins for phase separation
Source: EMBO Rep. 2026 Feb 2;27(5):1254–69. doi: 10.1038/s44319-026-00692-w (PMC12979664; doi:10.1038/s44319-026-00692-w)
Supplement: Supplementary file 12 — Source data Fig. 6 [file 44319_2026_692_MOESM12_ESM.zip › FIG_6/6A/hGal3_D22_112_R2R1/T2_D22_112_400uM/ANA/Deletion/HSQC/ANA/D1_20_40uM.dat]

 2.70000000e+01 1.09525000e+02 8.09600000e+00 2.02590000e+01 3.04470000e+01 3.08417800e+06 2.25177300e+04 1.83291800e+08
 2.80000000e+01 1.18617000e+02 8.24700000e+00 2.49120000e+01 2.63360000e+01 4.13898500e+05 2.26268500e+04 2.72436400e+07
 2.90000000e+01 1.21328000e+02 8.22600000e+00 1.68490000e+01 3.01190000e+01 1.92685900e+06 2.24390700e+04 8.63258800e+07
 3.10000000e+01 1.24208000e+02 8.37400000e+00 1.79900000e+01 2.93030000e+01 3.53664900e+06 2.23724100e+04 1.98074700e+08
 3.20000000e+01 1.08173000e+02 8.26300000e+00 2.00580000e+01 3.06030000e+01 1.21847800e+06 2.23840200e+04 7.22244200e+07
 3.30000000e+01 1.23529000e+02 8.13100000e+00 2.25490000e+01 4.32260000e+01 1.79035300e+06 2.25159200e+04 1.79309900e+08
 3.40000000e+01 1.07833000e+02 8.36300000e+00 2.28360000e+01 3.11880000e+01 9.80153400e+05 2.25190000e+04 6.14427200e+07
 3.50000000e+01 1.07950000e+02 8.07000000e+00 1.86360000e+01 2.84140000e+01 1.82626400e+06 2.25071100e+04 9.55090500e+07
 3.60000000e+01 1.21125000e+02 8.00400000e+00 2.18450000e+01 2.85400000e+01 1.64057400e+06 2.22901500e+04 9.69397400e+07
 3.80000000e+01 1.09073000e+02 8.00300000e+00 2.53760000e+01 2.91940000e+01 2.24748800e+06 2.23131200e+04 1.86889300e+08
 4.00000000e+01 1.14418000e+02 8.15300000e+00 1.97860000e+01 2.96520000e+01 1.21068600e+06 2.27821100e+04 7.02092300e+07
 4.10000000e+01 1.22738000e+02 8.06300000e+00 1.91240000e+01 3.06650000e+01 1.73942900e+06 2.22842800e+04 1.01813300e+08
 4.30000000e+01 1.09073000e+02 8.00300000e+00 2.53760000e+01 2.91940000e+01 2.24748800e+06 2.23131200e+04 1.86889300e+08
 4.70000000e+01 1.09386000e+02 8.15100000e+00 2.64600000e+01 3.01800000e+01 1.55770300e+06 2.22602400e+04 1.46815200e+08
 4.90000000e+01 1.27013000e+02 8.34500000e+00 1.62210000e+01 2.90430000e+01 7.71757500e+06 2.25606300e+04 3.06217000e+08
 5.60000000e+01 1.09360000e+02 8.17300000e+00 2.24220000e+01 2.96490000e+01 1.66827700e+06 2.23119900e+04 1.13122600e+08
 5.80000000e+01 1.27013000e+02 8.34500000e+00 1.62210000e+01 2.90430000e+01 7.71757500e+06 2.25606300e+04 3.06217000e+08
 6.50000000e+01 1.09180000e+02 8.03300000e+00 1.95930000e+01 2.98450000e+01 2.50669800e+06 2.23583900e+04 1.53046200e+08
 6.60000000e+01 1.24637000e+02 7.98500000e+00 1.73950000e+01 2.93170000e+01 5.62169000e+06 2.25896300e+04 2.45445200e+08
 7.20000000e+01 1.09525000e+02 8.09600000e+00 2.02590000e+01 3.04470000e+01 3.08417800e+06 2.25177300e+04 1.83291800e+08
 7.30000000e+01 1.24558000e+02 7.92000000e+00 1.43960000e+01 2.89830000e+01 4.89485600e+06 2.29026300e+04 1.69536600e+08
 7.50000000e+01 1.25324000e+02 8.28100000e+00 1.45670000e+01 2.88030000e+01 3.84365400e+06 2.26471200e+04 1.38619100e+08
 7.80000000e+01 1.19245000e+02 7.74100000e+00 1.59970000e+01 2.95280000e+01 3.82890600e+06 2.23477800e+04 1.56926300e+08
 7.90000000e+01 1.25540000e+02 8.37900000e+00 1.63570000e+01 2.99850000e+01 2.98987900e+06 2.23057700e+04 1.28138900e+08
 8.10000000e+01 1.08372000e+02 7.55600000e+00 1.59910000e+01 2.81150000e+01 2.83511800e+06 2.31752600e+04 1.05672100e+08
 8.40000000e+01 1.15263000e+02 8.26800000e+00 1.80800000e+01 2.91440000e+01 1.74694600e+06 2.23162700e+04 8.89434300e+07
 8.50000000e+01 1.10361000e+02 8.19400000e+00 2.14550000e+01 3.02840000e+01 2.07399400e+06 2.28457000e+04 1.31541500e+08
 8.70000000e+01 1.09311000e+02 8.45600000e+00 2.18840000e+01 2.86120000e+01 1.10224200e+06 2.24059800e+04 6.46499500e+07
 9.10000000e+01 1.16187000e+02 8.39700000e+00 2.27280000e+01 2.97850000e+01 6.51455500e+05 2.22993800e+04 3.59041200e+07
 9.20000000e+01 1.17211000e+02 8.33100000e+00 1.66170000e+01 3.93320000e+01 2.24746400e+05 2.29886300e+04 8.60482100e+05
 9.30000000e+01 1.10460000e+02 8.39600000e+00 1.89570000e+01 2.93090000e+01 5.64132300e+05 2.22753100e+04 2.75960200e+07
 9.60000000e+01 1.15702000e+02 8.36100000e+00 1.91050000e+01 2.95680000e+01 1.45167500e+06 2.22702100e+04 7.87972100e+07
 9.70000000e+01 1.26244000e+02 8.45400000e+00 1.89130000e+01 3.02680000e+01 5.07124000e+05 2.23599800e+04 2.66020400e+07
 9.80000000e+01 1.11949000e+02 8.08500000e+00 2.07770000e+01 2.82120000e+01 1.35958400e+06 2.24000200e+04 7.38347800e+07
 9.90000000e+01 1.11035000e+02 8.24100000e+00 1.96360000e+01 2.83010000e+01 1.17918000e+06 2.28826300e+04 6.18859200e+07
 1.03000000e+02 1.24208000e+02 8.37400000e+00 1.79900000e+01 2.93030000e+01 3.53664900e+06 2.23724100e+04 1.98074700e+08
 1.04000000e+02 1.11454000e+02 8.00300000e+00 1.85460000e+01 2.99640000e+01 1.72603300e+06 2.23091000e+04 9.42930900e+07
 1.05000000e+02 1.10680000e+02 8.18400000e+00 1.64750000e+01 4.22820000e+01 1.87523700e+06 2.27656300e+04 1.32852800e+08
 1.08000000e+02 1.10131000e+02 8.05500000e+00 2.06800000e+01 2.92230000e+01 1.42215900e+06 2.23931200e+04 8.40204200e+07
 1.09000000e+02 1.24892000e+02 8.02600000e+00 1.62510000e+01 2.82410000e+01 8.51135800e+05 2.25605700e+04 3.35520500e+07
 1.11000000e+02 1.24606000e+02 8.43600000e+00 1.54540000e+01 2.91890000e+01 3.60153000e+06 2.26813400e+04 1.42334700e+08
 1.12000000e+02 1.07760000e+02 8.14800000e+00 1.57020000e+01 2.91130000e+01 8.25414400e+05 2.29786900e+04 2.88940400e+07
 1.14000000e+02 1.22695000e+02 8.34200000e+00 1.65410000e+01 3.06040000e+01 1.48895800e+06 2.25315400e+04 6.63913600e+07
 1.15000000e+02 1.23328000e+02 8.21200000e+00 1.85760000e+01 2.96390000e+01 7.14217400e+05 2.28568800e+04 3.67679300e+07
 1.16000000e+02 1.21714000e+02 7.96500000e+00 2.07770000e+01 2.92960000e+01 1.66651200e+06 2.25970500e+04 9.34627800e+07
 1.18000000e+02 1.26382000e+02 9.23200000e+00 1.99190000e+01 3.29220000e+01 8.69196400e+05 2.28061300e+04 5.71306400e+07
 1.19000000e+02 1.26451000e+02 7.90400000e+00 1.97060000e+01 2.98820000e+01 1.30262800e+06 2.23117300e+04 7.02365800e+07
 1.20000000e+02 1.28307000e+02 9.37400000e+00 1.80700000e+01 3.01290000e+01 1.13874200e+06 2.24724800e+04 5.79109500e+07
 1.22000000e+02 1.22427000e+02 7.83900000e+00 2.00310000e+01 2.94150000e+01 1.12889900e+06 2.23211700e+04 6.59743600e+07
 1.24000000e+02 1.12166000e+02 8.77800000e+00 3.43940000e+01 2.94390000e+01 3.89940300e+05 2.22336700e+04 2.38118000e+07
 1.25000000e+02 1.08959000e+02 8.24900000e+00 1.92720000e+01 2.93400000e+01 1.37930900e+06 2.23744400e+04 7.64718400e+07
 1.26000000e+02 1.13590000e+02 7.21000000e+00 2.08260000e+01 3.14380000e+01 1.28398200e+06 2.29174300e+04 7.46450800e+07
 1.27000000e+02 1.16904000e+02 6.53400000e+00 1.77360000e+01 3.15600000e+01 1.51499600e+06 2.23352100e+04 8.39666200e+07
 1.29000000e+02 1.12723000e+02 8.78200000e+00 1.71070000e+01 3.15260000e+01 8.65921600e+05 2.24219800e+04 4.20094100e+07
 1.30000000e+02 1.19258000e+02 7.90900000e+00 1.79170000e+01 3.35950000e+01 2.79077000e+06 2.24040700e+04 1.59229700e+08
 1.31000000e+02 1.28555000e+02 9.21200000e+00 1.86000000e+01 2.99790000e+01 1.08595800e+06 2.23464700e+04 6.00405700e+07
 1.32000000e+02 1.32569000e+02 1.00070000e+01 2.35370000e+01 2.93780000e+01 8.15575700e+05 2.23049700e+04 5.27368500e+07
 1.33000000e+02 1.23796000e+02 9.14700000e+00 4.58800000e+01 2.91160000e+01 8.75608100e+05 2.23067700e+04 7.07619500e+07
 1.34000000e+02 1.30257000e+02 9.71900000e+00 2.28350000e+01 2.98130000e+01 1.00587400e+06 2.23216800e+04 6.04509000e+07
 1.35000000e+02 1.26995000e+02 8.91800000e+00 2.02220000e+01 2.91130000e+01 9.17359000e+05 2.23277400e+04 5.05757200e+07
 1.36000000e+02 1.08457000e+02 6.99600000e+00 1.84210000e+01 2.99610000e+01 1.63742900e+06 2.22692400e+04 8.91899900e+07
 1.37000000e+02 1.15938000e+02 8.95100000e+00 2.09170000e+01 2.90660000e+01 1.42506200e+06 2.24650000e+04 7.70604400e+07
 1.38000000e+02 1.28229000e+02 8.47000000e+00 2.31580000e+01 2.80050000e+01 9.70023000e+05 2.25253300e+04 5.62158300e+07
 1.39000000e+02 1.28880000e+02 8.33900000e+00 1.71510000e+01 2.84910000e+01 1.30996900e+06 2.25762700e+04 5.35985400e+07
 1.41000000e+02 1.15916000e+02 8.46800000e+00 2.04480000e+01 3.04700000e+01 7.17058600e+05 2.24286200e+04 4.27602400e+07
 1.42000000e+02 1.19615000e+02 6.92700000e+00 1.42570000e+01 3.01550000e+01 3.29478100e+06 2.25438500e+04 1.23488700e+08
 1.43000000e+02 1.16620000e+02 9.61600000e+00 2.18280000e+01 2.98130000e+01 8.88111200e+05 2.22673100e+04 5.38029400e+07
 1.44000000e+02 1.17964000e+02 8.59600000e+00 1.69500000e+01 2.96060000e+01 1.56985200e+06 2.23067700e+04 6.91989100e+07
 1.46000000e+02 1.27259000e+02 8.71700000e+00 1.80460000e+01 2.94710000e+01 1.78981200e+06 2.24700200e+04 8.96738900e+07
 1.47000000e+02 1.22303000e+02 8.56900000e+00 2.10320000e+01 2.92780000e+01 1.09228400e+06 2.26331900e+04 6.42231600e+07
 1.48000000e+02 1.21178000e+02 9.11800000e+00 2.02650000e+01 2.98050000e+01 1.26461600e+06 2.23205700e+04 7.53466500e+07
 1.49000000e+02 1.25518000e+02 9.33600000e+00 2.15900000e+01 2.96580000e+01 9.98751000e+05 2.27716800e+04 5.67621800e+07
 1.50000000e+02 1.27343000e+02 9.16300000e+00 2.09310000e+01 2.94480000e+01 9.72476400e+05 2.23153300e+04 5.57527900e+07
 1.51000000e+02 1.25706000e+02 8.17900000e+00 2.19420000e+01 2.99890000e+01 1.32831800e+06 2.22513000e+04 8.44192200e+07
 1.54000000e+02 1.20070000e+02 8.50200000e+00 1.70390000e+01 2.91140000e+01 2.23967700e+06 2.22736100e+04 9.42646400e+07
 1.55000000e+02 1.21502000e+02 9.23700000e+00 2.28760000e+01 2.86690000e+01 1.02239600e+06 2.28027800e+04 5.60056200e+07
 1.56000000e+02 1.27933000e+02 8.89400000e+00 1.87860000e+01 2.98150000e+01 1.31625600e+06 2.22810300e+04 7.01959100e+07
 1.57000000e+02 1.18656000e+02 7.67600000e+00 1.87540000e+01 2.91690000e+01 1.51023200e+06 2.22758100e+04 7.73738600e+07
 1.58000000e+02 1.33576000e+02 9.47500000e+00 1.86790000e+01 3.00060000e+01 6.65364200e+05 2.22954200e+04 3.51192700e+07
 1.59000000e+02 1.26996000e+02 8.50500000e+00 1.86090000e+01 3.12850000e+01 1.30951700e+06 2.30477100e+04 7.31283200e+07
 1.60000000e+02 1.23491000e+02 8.44600000e+00 2.27440000e+01 2.81700000e+01 9.21095900e+05 2.27325500e+04 4.91132000e+07
 1.62000000e+02 1.26461000e+02 9.31800000e+00 1.81630000e+01 2.98030000e+01 1.00205000e+06 2.25432900e+04 5.08031700e+07
 1.64000000e+02 1.17696000e+02 8.73500000e+00 1.73970000e+01 2.92100000e+01 2.00903000e+06 2.24084300e+04 8.54344200e+07
 1.65000000e+02 1.25618000e+02 8.94100000e+00 1.78120000e+01 2.87950000e+01 1.91259700e+06 2.22813100e+04 9.15655800e+07
 1.67000000e+02 1.08343000e+02 8.10600000e+00 2.21490000e+01 2.83060000e+01 4.16682800e+06 2.27256700e+04 2.25761800e+08
 1.68000000e+02 1.17528000e+02 7.43200000e+00 1.71660000e+01 2.90320000e+01 2.61909800e+06 2.27218200e+04 1.08763100e+08
 1.69000000e+02 1.19258000e+02 7.90900000e+00 1.79170000e+01 3.35950000e+01 2.79077000e+06 2.24040700e+04 1.59229700e+08
 1.70000000e+02 1.21833000e+02 8.61400000e+00 1.87490000e+01 3.72620000e+01 2.15616000e+06 2.23797500e+04 1.48835300e+08
 1.71000000e+02 1.24828000e+02 8.76800000e+00 1.94310000e+01 2.88170000e+01 1.18515700e+06 2.29255000e+04 6.36189000e+07
 1.72000000e+02 1.28287000e+02 7.37400000e+00 2.12580000e+01 2.90720000e+01 1.20273800e+06 2.27027400e+04 6.80382600e+07
 1.73000000e+02 1.23718000e+02 8.81000000e+00 2.22200000e+01 2.89250000e+01 1.03208800e+06 2.26356300e+04 5.83575500e+07
 1.74000000e+02 1.19822000e+02 9.01300000e+00 1.93620000e+01 2.93460000e+01 1.11243600e+06 2.24991700e+04 5.63335600e+07
 1.75000000e+02 1.18481000e+02 1.00930000e+01 1.93150000e+01 2.91300000e+01 1.24903600e+06 2.27914400e+04 6.87253400e+07
 1.76000000e+02 1.30529000e+02 9.06500000e+00 2.34530000e+01 2.97430000e+01 9.70751300e+05 2.23060900e+04 5.96832300e+07
 1.77000000e+02 1.26548000e+02 7.98100000e+00 1.86110000e+01 2.80910000e+01 1.57704500e+06 2.23775900e+04 7.89933600e+07
 1.78000000e+02 1.26317000e+02 9.07100000e+00 1.75150000e+01 2.97520000e+01 1.55955700e+06 2.23813800e+04 6.96035400e+07
 1.79000000e+02 1.08768000e+02 9.18300000e+00 1.77170000e+01 3.03270000e+01 1.34553800e+06 2.23941500e+04 7.13483500e+07
 1.80000000e+02 1.17891000e+02 7.82500000e+00 1.70560000e+01 2.94300000e+01 2.42961500e+06 2.31145000e+04 1.03971500e+08
 1.81000000e+02 1.26949000e+02 9.01000000e+00 1.77130000e+01 2.94330000e+01 1.64815500e+06 2.25184400e+04 7.89119000e+07
 1.82000000e+02 1.10482000e+02 8.29600000e+00 2.17580000e+01 2.90350000e+01 1.22010200e+06 2.23480200e+04 7.41595700e+07
 1.83000000e+02 1.24033000e+02 8.68300000e+00 1.58980000e+01 3.00530000e+01 1.77909100e+06 2.23709300e+04 7.55194100e+07
 1.84000000e+02 1.26168000e+02 8.85200000e+00 1.60720000e+01 2.97760000e+01 1.81096100e+06 2.27570000e+04 7.47221700e+07
 1.85000000e+02 1.22725000e+02 9.20600000e+00 1.95770000e+01 2.97160000e+01 1.33155600e+06 2.23763700e+04 7.28970900e+07
 1.86000000e+02 1.24131000e+02 8.92800000e+00 2.09020000e+01 3.04190000e+01 1.65934600e+06 2.24006800e+04 9.92772600e+07
 1.87000000e+02 1.21887000e+02 8.88100000e+00 1.93080000e+01 3.00160000e+01 1.33744200e+06 2.25395600e+04 7.30391800e+07
 1.89000000e+02 1.25472000e+02 7.93800000e+00 1.87970000e+01 2.83730000e+01 1.67288900e+06 2.24772400e+04 8.79721800e+07
 1.90000000e+02 1.25907000e+02 8.41200000e+00 2.68990000e+01 2.98740000e+01 1.22451000e+06 2.24165400e+04 8.80817000e+07
 1.92000000e+02 1.13502000e+02 5.80300000e+00 1.69350000e+01 2.98990000e+01 9.90697900e+05 2.31397900e+04 4.32760100e+07
 1.93000000e+02 1.20048000e+02 9.19100000e+00 2.11130000e+01 2.88460000e+01 1.27036800e+06 2.26597700e+04 6.84282300e+07
 1.94000000e+02 1.20680000e+02 9.09700000e+00 1.68900000e+01 3.03440000e+01 1.44731900e+06 2.30670100e+04 6.58857100e+07
 1.95000000e+02 1.12689000e+02 7.14800000e+00 1.77750000e+01 3.10160000e+01 1.07216200e+06 2.23684800e+04 5.73501000e+07
 1.96000000e+02 1.18172000e+02 7.76400000e+00 1.88540000e+01 3.00770000e+01 1.69433200e+06 2.22619400e+04 8.96488300e+07
 1.98000000e+02 1.16719000e+02 8.81600000e+00 2.40960000e+01 2.80720000e+01 1.36007200e+06 2.26787100e+04 7.81956200e+07
 1.99000000e+02 1.21739000e+02 8.20000000e+00 2.38270000e+01 2.75420000e+01 9.31568400e+05 2.27009400e+04 5.06482200e+07
 2.00000000e+02 1.27621000e+02 9.88200000e+00 2.22320000e+01 3.13410000e+01 1.09556200e+06 2.25954500e+04 7.08619000e+07
 2.01000000e+02 1.25309000e+02 9.39200000e+00 2.51050000e+01 2.93580000e+01 1.01125400e+06 2.22548900e+04 7.10730600e+07
 2.02000000e+02 1.23360000e+02 9.63400000e+00 2.83050000e+01 3.36620000e+01 1.01151900e+06 2.23171600e+04 1.00921600e+08
 2.03000000e+02 1.30323000e+02 9.53600000e+00 4.46960000e+01 2.79760000e+01 5.55718200e+05 2.23612000e+04 5.05022000e+07
 2.04000000e+02 1.27580000e+02 8.99200000e+00 2.15190000e+01 2.81570000e+01 9.33403400e+05 2.26782300e+04 5.47716500e+07
 2.05000000e+02 1.28214000e+02 8.34100000e+00 2.12940000e+01 2.83920000e+01 9.68242400e+05 2.27831100e+04 5.23217400e+07
 2.07000000e+02 1.07076000e+02 8.03500000e+00 1.85310000e+01 2.92590000e+01 1.43067600e+06 2.28142800e+04 7.77505800e+07
 2.08000000e+02 1.16411000e+02 6.52000000e+00 1.54420000e+01 3.05760000e+01 1.78098900e+06 2.27254400e+04 7.66168400e+07
 2.09000000e+02 1.14795000e+02 8.59500000e+00 1.96420000e+01 2.77680000e+01 1.07734000e+06 2.23185100e+04 5.44712300e+07
 2.10000000e+02 1.23360000e+02 9.63400000e+00 2.83050000e+01 3.36620000e+01 1.01151900e+06 2.23171600e+04 1.00921600e+08
 2.11000000e+02 1.22218000e+02 9.06000000e+00 1.86860000e+01 3.19040000e+01 8.39887900e+05 2.25167900e+04 4.93245300e+07
 2.12000000e+02 1.29747000e+02 9.49800000e+00 2.48610000e+01 2.83010000e+01 6.23636000e+05 2.22811900e+04 4.81197100e+07
 2.13000000e+02 1.20567000e+02 8.38500000e+00 2.38300000e+01 3.04510000e+01 9.96154800e+05 2.23546400e+04 6.86952700e+07
 2.14000000e+02 1.27322000e+02 9.90800000e+00 1.98570000e+01 3.45470000e+01 8.72729900e+05 2.22876900e+04 6.33438800e+07
 2.15000000e+02 1.07756000e+02 8.92000000e+00 2.34840000e+01 2.97330000e+01 9.27527000e+05 2.25031500e+04 5.85777400e+07
 2.16000000e+02 1.20332000e+02 7.57300000e+00 2.29160000e+01 3.11580000e+01 1.27953000e+06 2.27305300e+04 8.10456200e+07
 2.17000000e+02 1.24131000e+02 8.92800000e+00 2.09020000e+01 3.04190000e+01 1.65934600e+06 2.24006800e+04 9.92772600e+07
 2.18000000e+02 1.28843000e+02 9.11400000e+00 2.40940000e+01 3.00580000e+01 4.86698300e+05 2.25802900e+04 2.43979400e+07
 2.19000000e+02 1.10672000e+02 7.73700000e+00 2.58040000e+01 2.99670000e+01 7.18042100e+05 2.25497800e+04 5.28093000e+07
 2.20000000e+02 1.19025000e+02 8.76100000e+00 1.90190000e+01 2.87220000e+01 1.24057700e+06 2.24823600e+04 6.69060400e+07
 2.21000000e+02 1.25831000e+02 9.00600000e+00 2.05100000e+01 2.94460000e+01 1.02660100e+06 2.23533200e+04 6.02119400e+07
 2.22000000e+02 1.29749000e+02 9.26500000e+00 1.64930000e+01 2.93610000e+01 1.37581900e+06 2.24188900e+04 5.94998700e+07
 2.23000000e+02 1.17463000e+02 7.23200000e+00 1.72710000e+01 2.93930000e+01 1.39587800e+06 2.26178800e+04 6.16483200e+07
 2.24000000e+02 1.25443000e+02 9.51100000e+00 2.44660000e+01 2.95900000e+01 7.21357400e+05 2.23932700e+04 4.36746800e+07
 2.25000000e+02 1.20437000e+02 8.33800000e+00 2.38530000e+01 2.81860000e+01 1.27465800e+06 2.22662400e+04 7.26136900e+07
 2.27000000e+02 1.20832000e+02 7.11400000e+00 2.01770000e+01 2.96150000e+01 1.24087400e+06 2.22753400e+04 6.97036500e+07
 2.28000000e+02 1.22954000e+02 7.67200000e+00 1.74440000e+01 2.87200000e+01 1.62802500e+06 2.26481500e+04 6.82813100e+07
 2.29000000e+02 1.13127000e+02 8.44700000e+00 1.66090000e+01 2.99710000e+01 2.11240200e+06 2.29504100e+04 8.86286300e+07
 2.30000000e+02 1.16582000e+02 7.45500000e+00 1.78500000e+01 2.91290000e+01 1.54573300e+06 2.26314000e+04 7.85188500e+07
 2.31000000e+02 1.22292000e+02 7.68200000e+00 2.88860000e+01 2.80390000e+01 1.05959100e+06 2.23380600e+04 6.68850600e+07
 2.32000000e+02 1.16342000e+02 7.72900000e+00 1.77710000e+01 3.01940000e+01 1.57196100e+06 2.23138800e+04 8.17717100e+07
 2.33000000e+02 1.21045000e+02 7.90500000e+00 1.64910000e+01 3.04490000e+01 2.22508000e+06 2.23746800e+04 9.94006900e+07
 2.34000000e+02 1.24758000e+02 8.62000000e+00 2.42180000e+01 2.94780000e+01 2.02434700e+06 2.23778600e+04 1.26608900e+08
 2.35000000e+02 1.14685000e+02 9.33800000e+00 2.14560000e+01 2.97840000e+01 9.62254400e+05 2.24297000e+04 5.82516100e+07
 2.36000000e+02 1.27364000e+02 9.38200000e+00 1.83420000e+01 2.92760000e+01 1.21883800e+06 2.23955200e+04 6.65752800e+07
 2.37000000e+02 1.20474000e+02 9.40100000e+00 2.00420000e+01 2.94500000e+01 1.59441000e+06 2.29593500e+04 8.73173900e+07
 2.38000000e+02 1.05677000e+02 8.85800000e+00 1.82040000e+01 2.88220000e+01 1.42423100e+06 2.24445400e+04 6.99244000e+07
 2.39000000e+02 1.21833000e+02 8.61400000e+00 1.87490000e+01 3.72620000e+01 2.15616000e+06 2.23797500e+04 1.48835300e+08
 2.40000000e+02 1.11909000e+02 7.92800000e+00 1.96810000e+01 2.91820000e+01 1.78263900e+06 2.22623000e+04 9.25749100e+07
 2.41000000e+02 1.20856000e+02 8.92800000e+00 2.86460000e+01 2.92780000e+01 9.35786400e+05 2.23799300e+04 6.62044100e+07
 2.42000000e+02 1.25735000e+02 9.18100000e+00 2.25200000e+01 3.18500000e+01 1.10653400e+06 2.23066200e+04 7.22498100e+07
 2.43000000e+02 1.19737000e+02 9.06900000e+00 2.24580000e+01 2.85830000e+01 6.15832900e+05 2.24270800e+04 3.57079100e+07
 2.44000000e+02 1.12491000e+02 7.76600000e+00 1.69070000e+01 2.98620000e+01 1.33638100e+06 2.27940800e+04 5.68990700e+07
 2.45000000e+02 1.26697000e+02 8.42200000e+00 1.69340000e+01 3.05070000e+01 1.32394000e+06 2.29634900e+04 5.81307800e+07
 2.46000000e+02 1.15423000e+02 8.61000000e+00 2.06260000e+01 2.77750000e+01 1.38670800e+06 2.27062200e+04 7.86751000e+07
 2.47000000e+02 1.15012000e+02 8.38800000e+00 3.39940000e+01 2.63370000e+01 4.92568300e+05 2.24316200e+04 4.09667500e+07
 2.48000000e+02 1.15009000e+02 8.91200000e+00 1.82860000e+01 3.01980000e+01 1.01231700e+06 2.24477100e+04 6.00069100e+07
 2.50000000e+02 1.24758000e+02 8.62000000e+00 2.42180000e+01 2.94780000e+01 2.02434700e+06 2.23778600e+04 1.26608900e+08
