# Supplementary material for: Evolution of intrinsically disordered regions in vertebrate galectins for phase separation
Source: EMBO Rep. 2026 Feb 2;27(5):1254–69. doi: 10.1038/s44319-026-00692-w (PMC12979664; doi:10.1038/s44319-026-00692-w)
Supplement: Supplementary file 12 — Source data Fig. 6 [file 44319_2026_692_MOESM12_ESM.zip › FIG_6/6A/hGal3_D22_112_R2R1/T2_D22_112_400uM/ANA/Deletion/HSQC/ANA/temp]

3.00000000e+00 119.877 8.34135 6.69000000e-01 6.00000000e-03 8.75538700e+06 2.35291400e+04 2.96716700e+08 3.00000000e+00 1.19811000e+02 8.33800000e+00 1.10000000e-01 2.00000000e-03 3.51114600e+07 1.88567900e+04
4.00000000e+00 118.482 8.30735 8.42000000e-01 1.60000000e-02 6.27923500e+06 2.39710400e+04 2.33919200e+08 4.00000000e+00 1.18460000e+02 8.30200000e+00 1.62000000e-01 3.00000000e-03 2.28918900e+07 1.86384400e+04
5.00000000e+00 120.553 8.21635 6.59000000e-01 9.00000000e-03 8.19826200e+06 2.37577900e+04 2.71811800e+08 5.00000000e+00 1.20541000e+02 8.21300000e+00 1.24000000e-01 2.00000000e-03 3.18814000e+07 1.84595600e+04
6.00000000e+00 117.158 8.18435 7.75000000e-01 1.40000000e-02 7.38278200e+06 2.42900400e+04 2.53012700e+08 6.00000000e+00 1.17192000e+02 8.18900000e+00 1.43000000e-01 2.00000000e-03 2.88064300e+07 1.85065900e+04
8.00000000e+00 118.908 8.14735 8.57400000e+00 1.76000000e-01 8.26767300e+05 2.35039900e+04 5.63774500e+07 8.00000000e+00 1.18946000e+02 8.16700000e+00 2.93000000e-01 7.00000000e-03 1.27987800e+07 1.84432800e+04
9.00000000e+00 121.342 8.18235 1.19900000e+00 1.60000000e-02 4.59537000e+06 2.35263000e+04 1.93228500e+08 9.00000000e+00 1.21358000e+02 8.16500000e+00 2.81000000e-01 4.00000000e-03 1.75844000e+07 1.85003200e+04
1.00000000e+01 124.322 8.26535 6.64000000e-01 6.00000000e-03 8.67273300e+06 2.35597200e+04 2.93343900e+08 1.00000000e+01 1.24306000e+02 8.26000000e+00 1.30000000e-01 1.00000000e-03 3.37760400e+07 1.84859800e+04
1.20000000e+01 115.698 8.10835 6.79000000e-01 1.30000000e-02 6.74287300e+06 2.38176100e+04 2.43993800e+08 1.20000000e+01 1.15659000e+02 8.10000000e+00 1.50000000e-01 3.00000000e-03 2.56729600e+07 1.85284300e+04
1.30000000e+01 110.804 8.34435 1.62300000e+00 5.00000000e-02 3.00759300e+06 2.40308800e+04 1.25832600e+08 1.30000000e+01 1.10782000e+02 8.33900000e+00 3.82000000e-01 1.80000000e-02 9.81263600e+06 1.89506100e+04
1.40000000e+01 115.541 8.21535 1.77900000e+00 3.70000000e-02 3.36288700e+06 2.39362700e+04 1.39748500e+08 1.40000000e+01 1.15531000e+02 8.21300000e+00 3.84000000e-01 7.00000000e-03 1.05900600e+07 1.83964000e+04
1.50000000e+01 110.449 8.41635 1.45900000e+00 3.00000000e-02 3.49459000e+06 2.34821200e+04 1.79605500e+08 1.50000000e+01 1.10437000e+02 8.41300000e+00 2.84000000e-01 1.20000000e-02 1.24183000e+07 1.84663400e+04
2.20000000e+01 122.248 7.97535 1.20400000e+00 2.20000000e-02 4.26678600e+06 2.38771600e+04 1.59198200e+08 2.20000000e+01 1.22230000e+02 7.97900000e+00 2.77000000e-01 4.00000000e-03 1.50184600e+07 1.84740600e+04
2.40000000e+01 108.201 7.59335 4.57100000e+00 2.14000000e-01 1.05207100e+06 2.38373900e+04 5.85860000e+07 2.40000000e+01 1.08177000e+02 7.59400000e+00 9.75000000e-01 5.10000000e-02 3.60742500e+06 1.86297000e+04
2.80000000e+01 118.478 8.21235 2.58700000e+00 5.30000000e-02 2.13513500e+06 2.34680000e+04 1.39448700e+08 2.80000000e+01 1.18465000e+02 8.21000000e+00 5.07000000e-01 2.60000000e-02 7.71216800e+06 1.87634200e+04
2.90000000e+01 121.139 8.21835 8.49000000e-01 2.20000000e-02 3.73305100e+06 2.34978200e+04 1.28599200e+08 2.90000000e+01 1.21124000e+02 8.22000000e+00 1.92000000e-01 5.00000000e-03 1.48959200e+07 1.85387100e+04
3.10000000e+01 124.135 8.37035 8.41000000e-01 1.00000000e-02 5.59439100e+06 2.34640500e+04 2.10021700e+08 3.10000000e+01 1.24128000e+02 8.37000000e+00 2.01000000e-01 3.00000000e-03 2.09349600e+07 1.85273100e+04
3.20000000e+01 108.189 8.26035 1.59700000e+00 4.30000000e-02 2.90830800e+06 2.36398300e+04 1.43965500e+08 3.20000000e+01 1.08176000e+02 8.26100000e+00 3.26000000e-01 9.00000000e-03 1.05946000e+07 1.84511000e+04
3.40000000e+01 107.807 8.36635 1.98800000e+00 6.60000000e-02 2.83118200e+06 2.39394700e+04 1.46672300e+08 3.40000000e+01 1.07798000e+02 8.36400000e+00 4.47000000e-01 9.00000000e-03 1.01995400e+07 1.84774300e+04
3.50000000e+01 107.935 8.07135 1.35600000e+00 2.30000000e-02 3.46784900e+06 2.34291700e+04 1.48697600e+08 3.50000000e+01 1.07927000e+02 8.07000000e+00 2.87000000e-01 9.00000000e-03 1.32521500e+07 1.86914900e+04
3.60000000e+01 121.094 8.00735 2.14500000e+00 5.10000000e-02 2.35309900e+06 2.34893700e+04 1.24868100e+08 3.60000000e+01 1.21095000e+02 8.00900000e+00 4.19000000e-01 1.90000000e-02 8.35861400e+06 1.84264700e+04
4.00000000e+01 114.408 8.15335 2.06500000e+00 3.30000000e-02 2.77135100e+06 2.34777600e+04 1.17859400e+08 4.00000000e+01 1.14403000e+02 8.15300000e+00 4.08000000e-01 1.20000000e-02 8.87861200e+06 1.84648600e+04
4.10000000e+01 122.711 8.06335 3.21400000e+00 9.70000000e-02 2.10425900e+06 2.39245700e+04 1.37426300e+08 4.10000000e+01 1.22688000e+02 8.06400000e+00 8.89000000e-01 2.60000000e-02 7.45164200e+06 1.87969000e+04
4.90000000e+01 127.01 8.34635 6.38000000e-01 7.00000000e-03 9.10586600e+06 2.35065800e+04 3.36265800e+08 4.90000000e+01 1.26984000e+02 8.34500000e+00 1.14000000e-01 3.00000000e-03 3.39216600e+07 1.89552500e+04
6.60000000e+01 124.454 8.10035 4.20300000e+00 7.20000000e-02 9.69478300e+05 2.34739400e+04 3.29194600e+07 6.60000000e+01 1.24428000e+02 8.09800000e+00 8.36000000e-01 2.30000000e-02 3.88190300e+06 1.88452700e+04
7.30000000e+01 124.54 7.92035 9.64000000e-01 1.50000000e-02 5.33749000e+06 2.40618100e+04 1.76749600e+08 7.30000000e+01 1.24519000e+02 7.91900000e+00 1.77000000e-01 2.00000000e-03 2.07672000e+07 1.84403100e+04
7.50000000e+01 125.325 8.28335 1.21500000e+00 1.70000000e-02 3.80558000e+06 2.35884500e+04 1.34284900e+08 7.50000000e+01 1.25298000e+02 8.28000000e+00 2.80000000e-01 6.00000000e-03 1.47830500e+07 1.91101800e+04
7.80000000e+01 119.235 7.74235 1.26500000e+00 2.70000000e-02 3.57102600e+06 2.35758200e+04 1.39910600e+08 7.80000000e+01 1.19179000e+02 7.74000000e+00 3.02000000e-01 6.00000000e-03 1.46343700e+07 1.86372900e+04
7.90000000e+01 125.546 8.38035 1.58000000e+00 2.70000000e-02 3.14889700e+06 2.36224100e+04 1.25981100e+08 7.90000000e+01 1.25503000e+02 8.37700000e+00 3.21000000e-01 6.00000000e-03 1.15243000e+07 1.84134600e+04
8.10000000e+01 108.35 7.55635 2.27600000e+00 3.10000000e-02 2.55173600e+06 2.36525000e+04 9.89265300e+07 8.10000000e+01 1.08311000e+02 7.55500000e+00 3.98000000e-01 8.00000000e-03 1.03501800e+07 1.85265800e+04
8.40000000e+01 115.268 8.26935 1.54200000e+00 3.60000000e-02 2.91079400e+06 2.34593900e+04 1.36033600e+08 8.40000000e+01 1.15259000e+02 8.26700000e+00 3.33000000e-01 9.00000000e-03 1.07678800e+07 1.85915900e+04
8.50000000e+01 110.35 8.19335 1.79200000e+00 2.90000000e-02 3.04074600e+06 2.34533800e+04 1.48167500e+08 8.50000000e+01 1.10346000e+02 8.19100000e+00 6.20000000e-01 1.00000000e-02 1.19156400e+07 1.88084200e+04
9.10000000e+01 116.176 8.39535 2.19400000e+00 5.90000000e-02 2.14973600e+06 2.37590200e+04 9.22616700e+07 9.10000000e+01 1.16168000e+02 8.39100000e+00 6.15000000e-01 2.40000000e-02 6.32422500e+06 1.87227100e+04
9.20000000e+01 117.217 8.33335 7.00500000e+00 1.78000000e-01 9.35276500e+05 2.36310800e+04 6.07989300e+07 9.20000000e+01 1.17255000e+02 8.33500000e+00 2.87500000e+00 4.10000000e-02 2.48627800e+06 1.84523900e+04
9.60000000e+01 115.695 8.36235 1.26300000e+00 2.50000000e-02 3.64571400e+06 2.37215900e+04 1.36602200e+08 9.60000000e+01 1.15687000e+02 8.36100000e+00 3.16000000e-01 9.00000000e-03 1.18383200e+07 1.87275400e+04
9.70000000e+01 126.223 8.45335 2.61600000e+00 6.80000000e-02 1.90794800e+06 2.34502900e+04 1.00771700e+08 9.70000000e+01 1.26224000e+02 8.45100000e+00 7.48000000e-01 2.90000000e-02 5.78431800e+06 1.86582900e+04
9.80000000e+01 111.937 8.08535 1.82700000e+00 5.40000000e-02 2.71791400e+06 2.42134600e+04 1.08104900e+08 9.80000000e+01 1.11931000e+02 8.08500000e+00 4.30000000e-01 8.00000000e-03 9.98250400e+06 1.84473300e+04
9.90000000e+01 111.022 8.24035 1.77000000e+00 3.10000000e-02 2.62777800e+06 2.35060100e+04 1.04102500e+08 9.90000000e+01 1.11006000e+02 8.23800000e+00 4.26000000e-01 1.40000000e-02 8.53575000e+06 1.86750600e+04
1.03000000e+02 124.406 8.40235 2.03800000e+00 4.40000000e-02 3.13114600e+06 2.47098700e+04 1.22327600e+08 1.03000000e+02 1.24359000e+02 8.39400000e+00 4.98000000e-01 5.00000000e-03 1.18166600e+07 1.84760100e+04
1.04000000e+02 111.461 8.00535 2.29300000e+00 5.10000000e-02 2.44172800e+06 2.37685700e+04 1.07916000e+08 1.04000000e+02 1.11455000e+02 8.00600000e+00 4.38000000e-01 1.20000000e-02 9.19719600e+06 1.86607400e+04
1.08000000e+02 110.129 8.05435 2.90900000e+00 4.60000000e-02 1.92297100e+06 2.35774400e+04 8.68493000e+07 1.08000000e+02 1.10058000e+02 8.05000000e+00 7.14000000e-01 1.50000000e-02 7.01070800e+06 1.86143000e+04
1.09000000e+02 124.605 7.98435 1.02000000e+00 1.40000000e-02 6.36116400e+06 2.38995300e+04 2.52080200e+08 1.09000000e+02 1.24597000e+02 7.98400000e+00 1.47000000e-01 3.00000000e-03 2.48641300e+07 1.84170300e+04
1.11000000e+02 124.591 8.43435 1.05500000e+00 1.40000000e-02 4.35114100e+06 2.34553400e+04 1.60317500e+08 1.11000000e+02 1.24573000e+02 8.43100000e+00 2.25000000e-01 4.00000000e-03 1.59642600e+07 1.84931900e+04
1.12000000e+02 114.789 7.83035 1.05300000e+00 1.20000000e-02 4.68063100e+06 2.36438300e+04 1.56620300e+08 1.12000000e+02 1.14801000e+02 7.83100000e+00 2.49000000e-01 4.00000000e-03 1.47731000e+07 1.85465200e+04
1.14000000e+02 122.672 8.34035 4.77200000e+00 1.00000000e-01 1.14265900e+06 2.34511100e+04 5.84736000e+07 1.14000000e+02 1.22626000e+02 8.33500000e+00 1.01800000e+00 1.40000000e-02 4.49783600e+06 1.84298900e+04
1.16000000e+02 121.697 7.96635 2.43100000e+00 6.30000000e-02 1.50181200e+06 2.34035400e+04 6.10853500e+07 1.16000000e+02 1.21699000e+02 7.96300000e+00 1.02900000e+00 4.00000000e-02 3.77082600e+06 1.86539400e+04
1.18000000e+02 126.354 9.22435 1.36710000e+01 2.47000000e-01 6.98623900e+05 2.35647000e+04 5.12849200e+07 1.18000000e+02 1.26356000e+02 9.22800000e+00 4.49400000e+00 1.43000000e-01 1.43704000e+06 1.83991600e+04
1.19000000e+02 126.456 7.90735 4.58400000e+00 1.01000000e-01 1.07478000e+06 2.33759000e+04 5.92076600e+07 1.19000000e+02 1.26464000e+02 7.90800000e+00 1.52800000e+00 4.20000000e-02 2.69818400e+06 1.83378800e+04
1.20000000e+02 128.29 9.36635 6.40500000e+00 1.27000000e-01 8.64210400e+05 2.34895900e+04 4.63658600e+07 1.20000000e+02 1.28300000e+02 9.36700000e+00 2.56400000e+00 8.20000000e-02 1.81093800e+06 1.83723900e+04
1.22000000e+02 122.402 7.83735 4.79800000e+00 1.25000000e-01 1.03202600e+06 2.34035300e+04 5.76915200e+07 1.22000000e+02 1.22413000e+02 7.83900000e+00 1.76200000e+00 8.50000000e-02 2.17854800e+06 1.83781000e+04
1.24000000e+02 112.141 8.78735 1.07560000e+01 1.37400000e+00 4.65243400e+05 2.34036200e+04 4.29288900e+07 1.24000000e+02 1.12122000e+02 8.78000000e+00 3.34800000e+00 3.94000000e-01 1.30476700e+06 1.83933200e+04
1.25000000e+02 108.946 8.24235 4.76500000e+00 1.29000000e-01 1.22426900e+06 2.34857500e+04 7.36855400e+07 1.25000000e+02 1.08977000e+02 8.24300000e+00 1.45600000e+00 4.70000000e-02 3.13148200e+06 1.83699900e+04
1.26000000e+02 113.478 7.20635 5.26800000e+00 1.59000000e-01 1.22999500e+06 2.38956000e+04 7.14746900e+07 1.26000000e+02 1.13482000e+02 7.20800000e+00 1.65100000e+00 7.00000000e-02 3.15857600e+06 1.86715900e+04
1.27000000e+02 116.852 6.53235 3.79800000e+00 1.72000000e-01 1.21822300e+06 2.38782900e+04 6.44981800e+07 1.27000000e+02 1.16884000e+02 6.53300000e+00 1.89300000e+00 6.50000000e-02 2.76625900e+06 1.86714900e+04
1.29000000e+02 112.695 8.77635 6.01000000e+00 2.01000000e-01 7.40270000e+05 2.37465700e+04 4.13183400e+07 1.29000000e+02 1.12709000e+02 8.77800000e+00 2.66100000e+00 1.80000000e-01 1.49286300e+06 1.86982300e+04
1.31000000e+02 128.57 9.21035 8.88200000e+00 3.31000000e-01 7.56876400e+05 2.37663200e+04 4.20268000e+07 1.31000000e+02 1.28566000e+02 9.20900000e+00 2.63500000e+00 1.02000000e-01 1.62358100e+06 1.83524400e+04
1.32000000e+02 132.548 9.99335 5.92300000e+00 2.02000000e-01 7.46818500e+05 2.33773600e+04 4.46673000e+07 1.32000000e+02 1.32584000e+02 1.00040000e+01 2.67300000e+00 2.04000000e-01 1.41987000e+06 1.84905900e+04
1.33000000e+02 123.821 9.14735 6.14800000e+00 6.59000000e-01 7.36155400e+05 2.33501100e+04 6.27468100e+07 1.33000000e+02 1.23799000e+02 9.14500000e+00 2.29600000e+00 2.45000000e-01 1.77526800e+06 1.83376800e+04
1.34000000e+02 130.234 9.71535 6.49900000e+00 2.54000000e-01 8.51339800e+05 2.36776200e+04 5.15509800e+07 1.34000000e+02 1.30258000e+02 9.71800000e+00 2.30500000e+00 8.40000000e-02 1.81092800e+06 1.83259900e+04
1.35000000e+02 126.992 8.91235 5.48000000e+00 2.28000000e-01 8.87932200e+05 2.36967100e+04 4.97646000e+07 1.35000000e+02 1.26980000e+02 8.91500000e+00 2.32900000e+00 9.60000000e-02 1.68735700e+06 1.83962700e+04
1.36000000e+02 108.446 6.99235 3.54900000e+00 1.41000000e-01 1.28170900e+06 2.34619900e+04 7.44796200e+07 1.36000000e+02 1.08457000e+02 6.99500000e+00 1.14700000e+00 4.40000000e-02 3.40829600e+06 1.84490000e+04
1.37000000e+02 115.877 8.94435 4.40700000e+00 1.11000000e-01 1.19101000e+06 2.34125300e+04 6.86858600e+07 1.37000000e+02 1.15918000e+02 8.94900000e+00 1.66800000e+00 7.50000000e-02 2.71630700e+06 1.85035000e+04
1.38000000e+02 128.203 8.46135 5.98100000e+00 2.65000000e-01 8.87491800e+05 2.37996900e+04 4.94047100e+07 1.38000000e+02 1.28219000e+02 8.47300000e+00 2.12300000e+00 1.46000000e-01 1.91205000e+06 1.85379000e+04
1.39000000e+02 128.879 8.33735 7.54400000e+00 1.67000000e-01 9.70748800e+05 2.38625400e+04 5.15392800e+07 1.39000000e+02 1.28875000e+02 8.33700000e+00 1.82900000e+00 5.30000000e-02 1.85496300e+06 1.84042200e+04
1.41000000e+02 115.915 8.47335 5.52000000e+00 2.45000000e-01 9.50125900e+05 2.39137000e+04 4.91635600e+07 1.41000000e+02 1.15910000e+02 8.46900000e+00 1.94200000e+00 1.30000000e-01 1.88514800e+06 1.84984000e+04
1.42000000e+02 119.592 6.92735 2.31000000e+00 2.60000000e-02 2.80585000e+06 2.36849900e+04 1.08438900e+08 1.42000000e+02 1.19605000e+02 6.92700000e+00 6.64000000e-01 1.60000000e-02 7.23983300e+06 1.88898100e+04
1.43000000e+02 116.571 9.61035 5.52100000e+00 2.06000000e-01 8.59452400e+05 2.38776500e+04 4.18084800e+07 1.43000000e+02 1.16598000e+02 9.61200000e+00 2.90900000e+00 1.55000000e-01 1.55609900e+06 1.84496000e+04
1.44000000e+02 117.969 8.59735 4.00900000e+00 8.70000000e-02 1.32523600e+06 2.35354500e+04 7.13194000e+07 1.44000000e+02 1.17972000e+02 8.59500000e+00 1.34100000e+00 4.70000000e-02 3.08994100e+06 1.84838600e+04
1.46000000e+02 127.23 8.71835 3.41800000e+00 1.30000000e-01 1.50605500e+06 2.41527300e+04 7.77020200e+07 1.46000000e+02 1.27242000e+02 8.71700000e+00 1.22700000e+00 2.90000000e-02 3.47835300e+06 1.83773600e+04
1.47000000e+02 122.332 8.56835 5.23500000e+00 1.45000000e-01 9.69922500e+05 2.34000500e+04 5.26182200e+07 1.47000000e+02 1.22340000e+02 8.56800000e+00 2.07500000e+00 1.22000000e-01 2.01905200e+06 1.85764000e+04
1.48000000e+02 121.181 9.12135 5.07600000e+00 2.28000000e-01 9.89928800e+05 2.35195900e+04 5.69877300e+07 1.48000000e+02 1.21185000e+02 9.11900000e+00 2.37800000e+00 1.03000000e-01 2.20572400e+06 1.85276000e+04
1.49000000e+02 125.559 9.33335 5.91300000e+00 2.22000000e-01 8.91756300e+05 2.37798700e+04 4.84264000e+07 1.49000000e+02 1.25544000e+02 9.33600000e+00 2.47500000e+00 9.90000000e-02 1.86749100e+06 1.84509300e+04
1.50000000e+02 127.364 9.16935 5.51100000e+00 2.91000000e-01 8.52821200e+05 2.40214400e+04 4.83008200e+07 1.50000000e+02 1.27351000e+02 9.16500000e+00 2.30000000e+00 1.69000000e-01 1.83360100e+06 1.85555000e+04
1.51000000e+02 125.69 8.17535 4.52400000e+00 1.42000000e-01 1.29246000e+06 2.34727500e+04 8.49696300e+07 1.51000000e+02 1.25717000e+02 8.17100000e+00 1.72700000e+00 4.50000000e-02 3.28448600e+06 1.84490500e+04
1.54000000e+02 120.052 8.49835 2.71400000e+00 4.00000000e-02 1.92304200e+06 2.34289400e+04 8.42623900e+07 1.54000000e+02 1.20061000e+02 8.49900000e+00 9.24000000e-01 2.10000000e-02 4.74037300e+06 1.83919300e+04
1.55000000e+02 121.47 9.23535 5.52000000e+00 2.34000000e-01 8.69986900e+05 2.36306700e+04 4.80303400e+07 1.55000000e+02 1.21485000e+02 9.23400000e+00 2.12300000e+00 1.00000000e-01 1.78842200e+06 1.84264200e+04
1.56000000e+02 127.91 8.89135 4.92900000e+00 7.60000000e-02 1.08814100e+06 2.34342700e+04 4.71904000e+07 1.56000000e+02 1.27926000e+02 8.89200000e+00 2.48400000e+00 5.50000000e-02 2.10032600e+06 1.83922700e+04
1.57000000e+02 118.611 7.67535 3.76100000e+00 1.88000000e-01 1.27596400e+06 2.39086200e+04 7.08842600e+07 1.57000000e+02 1.18635000e+02 7.67700000e+00 1.78800000e+00 8.60000000e-02 2.68757000e+06 1.87763600e+04
1.58000000e+02 133.477 9.46935 1.03220000e+01 6.69000000e-01 5.40494000e+05 2.36421100e+04 3.42098300e+07 1.58000000e+02 1.33532000e+02 9.47200000e+00 4.42200000e+00 1.63000000e-01 1.07611700e+06 1.84086600e+04
1.59000000e+02 127.046 8.52935 5.13800000e+00 2.27000000e-01 9.26574100e+05 2.33808900e+04 5.43418300e+07 1.59000000e+02 1.27009000e+02 8.51800000e+00 2.41400000e+00 8.30000000e-02 1.87554400e+06 1.83489300e+04
1.60000000e+02 123.485 8.42835 4.10900000e+00 1.40000000e-01 9.42342900e+05 2.33669900e+04 4.94477200e+07 1.60000000e+02 1.23494000e+02 8.43500000e+00 1.52500000e+00 6.30000000e-02 1.92153400e+06 1.83744000e+04
1.62000000e+02 126.404 9.31835 5.97600000e+00 1.97000000e-01 7.70382400e+05 2.34351500e+04 4.12446800e+07 1.62000000e+02 1.26437000e+02 9.31400000e+00 2.81700000e+00 1.63000000e-01 1.43486400e+06 1.83646800e+04
1.64000000e+02 117.675 8.73135 2.82100000e+00 9.20000000e-02 1.74673300e+06 2.39185400e+04 8.51377400e+07 1.64000000e+02 1.17679000e+02 8.73200000e+00 1.01500000e+00 3.40000000e-02 4.67949100e+06 1.87345000e+04
1.65000000e+02 125.609 8.94135 2.75300000e+00 1.27000000e-01 1.60096400e+06 2.38605200e+04 7.99538600e+07 1.65000000e+02 1.25610000e+02 8.94200000e+00 1.06000000e+00 4.10000000e-02 4.19068500e+06 1.87273600e+04
1.67000000e+02 108.314 8.11135 1.20200000e+00 3.40000000e-02 3.80618600e+06 2.35839500e+04 2.03135900e+08 1.67000000e+02 1.08310000e+02 8.11300000e+00 2.51000000e-01 5.00000000e-03 1.51365000e+07 1.84291400e+04
1.68000000e+02 117.486 7.42535 2.12200000e+00 5.30000000e-02 2.17062200e+06 2.35998900e+04 9.14421000e+07 1.68000000e+02 1.17497000e+02 7.42800000e+00 6.39000000e-01 1.40000000e-02 6.18559100e+06 1.83658100e+04
1.71000000e+02 124.817 8.77335 4.24800000e+00 1.25000000e-01 1.07929400e+06 2.35445500e+04 5.72523100e+07 1.71000000e+02 1.24833000e+02 8.77000000e+00 1.75900000e+00 5.00000000e-02 2.36201300e+06 1.83616500e+04
1.72000000e+02 128.241 7.36335 4.20900000e+00 1.56000000e-01 1.01251900e+06 2.35102500e+04 5.56921400e+07 1.72000000e+02 1.28275000e+02 7.36800000e+00 1.97100000e+00 8.30000000e-02 2.17709300e+06 1.84725100e+04
1.73000000e+02 123.71 8.80935 4.98000000e+00 1.43000000e-01 9.52417200e+05 2.33779200e+04 5.54546900e+07 1.73000000e+02 1.23715000e+02 8.80900000e+00 2.12600000e+00 7.60000000e-02 2.05273900e+06 1.84137000e+04
1.74000000e+02 119.759 8.99535 6.85400000e+00 1.13000000e-01 1.03110900e+06 2.37394800e+04 4.69407300e+07 1.74000000e+02 1.19794000e+02 9.00400000e+00 1.96500000e+00 5.80000000e-02 2.17263500e+06 1.83746600e+04
1.75000000e+02 118.524 10.0983 4.74000000e+00 1.01000000e-01 1.01553400e+06 2.33719600e+04 5.48502800e+07 1.75000000e+02 1.18505000e+02 1.00940000e+01 1.73700000e+00 5.50000000e-02 2.42612900e+06 1.83584300e+04
1.76000000e+02 130.526 9.06335 6.21800000e+00 2.42000000e-01 8.51290400e+05 2.35470000e+04 4.99164100e+07 1.76000000e+02 1.30517000e+02 9.06200000e+00 2.26000000e+00 6.30000000e-02 1.73348700e+06 1.83684100e+04
1.77000000e+02 126.525 7.97935 3.55500000e+00 1.60000000e-01 1.24978100e+06 2.36117100e+04 6.46463200e+07 1.77000000e+02 1.26525000e+02 7.97900000e+00 9.39000000e-01 4.20000000e-02 3.02327700e+06 1.83924200e+04
1.78000000e+02 126.298 9.06735 4.23000000e+00 7.60000000e-02 1.29354200e+06 2.34281400e+04 6.63182700e+07 1.78000000e+02 1.26314000e+02 9.06800000e+00 1.79900000e+00 4.00000000e-02 2.83116600e+06 1.84418700e+04
1.79000000e+02 108.752 9.18135 5.55200000e+00 2.13000000e-01 1.01352300e+06 2.38293100e+04 5.86851000e+07 1.79000000e+02 1.08759000e+02 9.18300000e+00 1.93200000e+00 8.10000000e-02 2.55425900e+06 1.87124000e+04
1.81000000e+02 126.93 9.01335 3.90900000e+00 9.10000000e-02 1.36528200e+06 2.37220400e+04 5.74873100e+07 1.81000000e+02 1.26947000e+02 9.01200000e+00 1.26700000e+00 5.10000000e-02 3.03824600e+06 1.87100900e+04
1.83000000e+02 124.045 8.68535 3.53000000e+00 6.40000000e-02 1.50852000e+06 2.35607200e+04 6.73429900e+07 1.83000000e+02 1.24035000e+02 8.68300000e+00 1.16200000e+00 3.60000000e-02 3.35721000e+06 1.84697200e+04
1.84000000e+02 126.149 8.85335 3.10800000e+00 9.10000000e-02 1.58793500e+06 2.42133200e+04 6.45917600e+07 1.84000000e+02 1.26163000e+02 8.85200000e+00 1.16400000e+00 2.50000000e-02 3.61577600e+06 1.84245000e+04
1.85000000e+02 122.711 9.20135 4.71300000e+00 8.90000000e-02 1.11792000e+06 2.34467300e+04 5.85666000e+07 1.85000000e+02 1.22712000e+02 9.20200000e+00 1.97000000e+00 5.30000000e-02 2.32514600e+06 1.83814100e+04
1.86000000e+02 124.135 8.93035 2.65600000e+00 1.29000000e-01 1.85932900e+06 2.38048500e+04 1.09615700e+08 1.86000000e+02 1.24151000e+02 8.92900000e+00 1.06900000e+00 4.00000000e-02 4.23136500e+06 1.84625900e+04
1.87000000e+02 121.875 8.87435 4.07100000e+00 1.16000000e-01 1.11001200e+06 2.33941700e+04 5.91475000e+07 1.87000000e+02 1.21876000e+02 8.87600000e+00 1.55700000e+00 6.00000000e-02 2.58186200e+06 1.84550500e+04
1.89000000e+02 125.47 7.93635 3.32600000e+00 6.90000000e-02 1.49537200e+06 2.34047100e+04 7.92429700e+07 1.89000000e+02 1.25452000e+02 7.94000000e+00 1.04000000e+00 4.90000000e-02 3.76663200e+06 1.88808500e+04
1.90000000e+02 125.898 8.41135 3.42800000e+00 9.40000000e-02 1.35551600e+06 2.34344900e+04 7.60620500e+07 1.90000000e+02 1.25921000e+02 8.41000000e+00 1.53700000e+00 6.40000000e-02 3.23301400e+06 1.85994800e+04
1.92000000e+02 113.5 5.80135 3.54000000e+00 8.70000000e-02 1.72510000e+06 2.37653200e+04 8.39122100e+07 1.92000000e+02 1.13447000e+02 5.79700000e+00 8.84000000e-01 3.40000000e-02 4.59206300e+06 1.86676000e+04
1.93000000e+02 120.021 9.19035 4.86600000e+00 1.23000000e-01 1.03475200e+06 2.33704800e+04 5.82295500e+07 1.93000000e+02 1.20019000e+02 9.18700000e+00 1.74100000e+00 6.30000000e-02 2.50329000e+06 1.84315300e+04
1.94000000e+02 120.673 9.09435 3.65200000e+00 9.20000000e-02 1.53514800e+06 2.41870100e+04 6.56247200e+07 1.94000000e+02 1.20682000e+02 9.09500000e+00 1.59500000e+00 6.40000000e-02 3.07293200e+06 1.88234600e+04
1.95000000e+02 112.672 7.14835 5.62200000e+00 2.34000000e-01 8.88668500e+05 2.41678800e+04 4.53445800e+07 1.95000000e+02 1.12665000e+02 7.14100000e+00 2.94100000e+00 6.40000000e-02 2.00270300e+06 1.83882700e+04
1.96000000e+02 118.172 7.76735 3.65200000e+00 7.70000000e-02 1.52034000e+06 2.34316000e+04 8.08277800e+07 1.96000000e+02 1.18158000e+02 7.76300000e+00 1.39600000e+00 3.50000000e-02 3.68647600e+06 1.84669900e+04
1.98000000e+02 116.678 8.81035 3.93400000e+00 1.06000000e-01 1.34698900e+06 2.34572100e+04 7.51409600e+07 1.98000000e+02 1.16718000e+02 8.81700000e+00 1.42200000e+00 4.50000000e-02 3.18098100e+06 1.83758100e+04
1.99000000e+02 121.7 8.20235 5.82200000e+00 1.68000000e-01 9.12070600e+05 2.40380800e+04 3.60644100e+07 1.99000000e+02 1.21711000e+02 8.21200000e+00 7.81000000e-01 1.11000000e-01 2.10139400e+06 1.84434000e+04
2.00000000e+02 127.606 9.87935 6.53500000e+00 1.99000000e-01 9.19675900e+05 2.39118600e+04 5.54370000e+07 2.00000000e+02 1.27624000e+02 9.88200000e+00 2.70900000e+00 7.30000000e-02 1.82072000e+06 1.83926200e+04
2.01000000e+02 125.298 9.38935 5.26500000e+00 3.32000000e-01 8.68475600e+05 2.33181000e+04 6.37802000e+07 2.01000000e+02 1.25320000e+02 9.39400000e+00 2.54700000e+00 1.77000000e-01 1.90194000e+06 1.85176700e+04
2.02000000e+02 123.397 9.66535 5.52600000e+00 2.34000000e-01 8.25959200e+05 2.33581000e+04 6.49323400e+07 2.02000000e+02 1.23318000e+02 9.64300000e+00 1.71100000e+00 2.04000000e-01 2.62737000e+06 1.83356100e+04
2.03000000e+02 130.328 9.54935 6.87200000e+00 2.47000000e-01 7.48110100e+05 2.34703700e+04 4.43558800e+07 2.03000000e+02 1.30301000e+02 9.55300000e+00 3.09300000e+00 2.14000000e-01 1.43102500e+06 1.84649800e+04
2.04000000e+02 127.617 9.01235 5.79600000e+00 3.02000000e-01 7.75457400e+05 2.36236600e+04 4.45891600e+07 2.04000000e+02 1.27598000e+02 8.99800000e+00 2.38900000e+00 9.40000000e-02 1.58824600e+06 1.83258600e+04
2.05000000e+02 128.099 8.33735 4.32900000e+00 2.82000000e-01 8.53350300e+05 2.36391900e+04 4.44979100e+07 2.05000000e+02 1.28136000e+02 8.33500000e+00 1.57300000e+00 5.30000000e-02 2.13368200e+06 1.84224200e+04
2.07000000e+02 107.082 8.05435 4.33100000e+00 1.03000000e-01 1.21406000e+06 2.35203600e+04 6.66397800e+07 2.07000000e+02 1.07073000e+02 8.04500000e+00 1.30100000e+00 5.80000000e-02 3.06688000e+06 1.85486900e+04
2.08000000e+02 116.249 6.51835 4.52500000e+00 4.90000000e-02 1.46753800e+06 2.34844900e+04 6.25963400e+07 2.08000000e+02 1.16352000e+02 6.52000000e+00 1.35100000e+00 2.50000000e-02 3.36522600e+06 1.83679400e+04
2.09000000e+02 114.868 8.59735 6.19600000e+00 1.23000000e-01 8.31504100e+05 2.35374400e+04 4.01373900e+07 2.09000000e+02 1.14828000e+02 8.59700000e+00 1.95200000e+00 1.33000000e-01 1.86589100e+06 1.86372000e+04
2.10000000e+02 123.397 9.66535 5.52600000e+00 2.34000000e-01 8.25959200e+05 2.33581000e+04 6.49323400e+07 2.10000000e+02 1.23318000e+02 9.64300000e+00 1.71100000e+00 2.04000000e-01 2.62737000e+06 1.83356100e+04
2.11000000e+02 122.479 9.07235 8.52200000e+00 1.54000000e-01 8.37211100e+05 2.35135700e+04 4.73559700e+07 2.11000000e+02 1.22267000e+02 9.05900000e+00 2.79200000e+00 1.09000000e-01 1.81302600e+06 1.85833500e+04
2.12000000e+02 129.829 9.47535 8.20300000e+00 1.03000000e+00 5.55909400e+05 2.35430900e+04 4.33900400e+07 2.12000000e+02 1.29736000e+02 9.49200000e+00 3.36400000e+00 1.42000000e-01 1.42098600e+06 1.84734400e+04
2.13000000e+02 120.621 8.40135 4.58300000e+00 2.40000000e-01 9.62958500e+05 2.35952800e+04 5.79435800e+07 2.13000000e+02 1.20558000e+02 8.38600000e+00 1.70200000e+00 1.39000000e-01 2.49867600e+06 1.84720600e+04
2.14000000e+02 127.32 9.90935 1.01120000e+01 3.32000000e-01 7.11017500e+05 2.37277300e+04 4.58259400e+07 2.14000000e+02 1.27302000e+02 9.90800000e+00 5.92100000e+00 1.64000000e-01 1.37329200e+06 1.85832600e+04
2.15000000e+02 107.729 8.92535 7.13200000e+00 4.74000000e-01 7.93698900e+05 2.34998700e+04 5.51905000e+07 2.15000000e+02 1.07708000e+02 8.91800000e+00 2.83000000e+00 1.30000000e-01 1.84885700e+06 1.86345700e+04
2.16000000e+02 120.394 7.58335 4.83800000e+00 1.76000000e-01 1.13968800e+06 2.36270100e+04 7.13027200e+07 2.16000000e+02 1.20216000e+02 7.56900000e+00 1.36300000e+00 3.40000000e-02 3.36371200e+06 1.83509200e+04
2.17000000e+02 124.135 8.93035 2.65600000e+00 1.29000000e-01 1.85932900e+06 2.38048500e+04 1.09615700e+08 2.17000000e+02 1.24151000e+02 8.92900000e+00 1.06900000e+00 4.00000000e-02 4.23136500e+06 1.84625900e+04
2.18000000e+02 128.74 9.09735 1.63430000e+01 2.71000000e-01 4.27058600e+05 2.34403900e+04 2.42000900e+07 2.18000000e+02 1.28822000e+02 9.11900000e+00 6.02200000e+00 5.57000000e-01 7.38779500e+05 1.84278800e+04
2.19000000e+02 110.613 7.73835 9.16500000e+00 1.75000000e-01 6.96670400e+05 2.34820300e+04 4.33604600e+07 2.19000000e+02 1.10695000e+02 7.75200000e+00 2.42800000e+00 1.52000000e-01 1.73013700e+06 1.84761900e+04
2.20000000e+02 119.068 8.77235 3.86700000e+00 1.50000000e-01 1.17124100e+06 2.38104300e+04 6.05622000e+07 2.20000000e+02 1.19033000e+02 8.76000000e+00 1.77700000e+00 8.30000000e-02 2.67941600e+06 1.87702400e+04
2.21000000e+02 125.814 8.99235 5.64700000e+00 2.76000000e-01 8.22858200e+05 2.34885700e+04 5.49703700e+07 2.21000000e+02 1.25815000e+02 9.00200000e+00 2.02700000e+00 1.59000000e-01 1.90533800e+06 1.84400700e+04
2.22000000e+02 129.775 9.27335 4.27900000e+00 7.40000000e-02 1.14743000e+06 2.34319800e+04 4.89738800e+07 2.22000000e+02 1.29751000e+02 9.26800000e+00 1.61500000e+00 4.50000000e-02 2.46016900e+06 1.83942900e+04
2.23000000e+02 117.417 7.21635 4.58600000e+00 7.40000000e-02 1.20517900e+06 2.34442800e+04 5.42558400e+07 2.23000000e+02 1.17452000e+02 7.22800000e+00 2.03000000e+00 4.50000000e-02 2.53809800e+06 1.84215800e+04
2.24000000e+02 125.406 9.50235 8.37000000e+00 3.59000000e-01 5.29733200e+05 2.35427600e+04 3.37411300e+07 2.24000000e+02 1.25424000e+02 9.51100000e+00 4.90500000e+00 3.37000000e-01 8.64884900e+05 1.87050300e+04
2.25000000e+02 120.486 8.33335 1.97200000e+00 2.31000000e-01 9.33847900e+05 2.36809700e+04 3.35263100e+07 2.25000000e+02 1.20466000e+02 8.33700000e+00 4.27000000e-01 3.20000000e-02 2.79825700e+06 1.86100100e+04
2.27000000e+02 120.812 7.10835 3.81300000e+00 7.90000000e-02 1.48586900e+06 2.37290000e+04 6.63806200e+07 2.27000000e+02 1.20823000e+02 7.11100000e+00 1.39700000e+00 3.80000000e-02 3.33502200e+06 1.83971600e+04
2.28000000e+02 122.96 7.67035 4.53100000e+00 1.18000000e-01 1.36522400e+06 2.41605900e+04 5.86469000e+07 2.28000000e+02 1.22952000e+02 7.67100000e+00 1.54500000e+00 7.30000000e-02 2.63440000e+06 1.88147700e+04
2.29000000e+02 113.134 8.44435 3.42200000e+00 5.70000000e-02 1.89504500e+06 2.38658900e+04 7.92798600e+07 2.29000000e+02 1.13140000e+02 8.44600000e+00 1.01100000e+00 2.20000000e-02 4.57028700e+06 1.85300100e+04
2.30000000e+02 116.561 7.45235 4.91300000e+00 1.93000000e-01 1.24382300e+06 2.39744600e+04 6.62162800e+07 2.30000000e+02 1.16569000e+02 7.45400000e+00 1.64700000e+00 8.00000000e-02 2.83704400e+06 1.87178300e+04
2.31000000e+02 122.281 7.67735 5.12000000e+00 1.48000000e-01 1.15036900e+06 2.36538500e+04 6.26085500e+07 2.31000000e+02 1.22290000e+02 7.67500000e+00 1.71800000e+00 6.20000000e-02 2.50570500e+06 1.84301600e+04
2.32000000e+02 116.31 7.72435 4.27900000e+00 1.13000000e-01 1.28740400e+06 2.35061800e+04 6.99851100e+07 2.32000000e+02 1.16318000e+02 7.72700000e+00 1.52100000e+00 4.00000000e-02 3.11009900e+06 1.84151400e+04
2.33000000e+02 121.013 7.90135 2.96200000e+00 5.30000000e-02 1.75992800e+06 2.34310700e+04 9.46174600e+07 2.33000000e+02 1.21015000e+02 7.90400000e+00 1.03100000e+00 4.60000000e-02 4.40195800e+06 1.85163600e+04
2.35000000e+02 114.666 9.32935 7.46600000e+00 2.32000000e-01 7.96965100e+05 2.37117900e+04 4.50913400e+07 2.35000000e+02 1.14669000e+02 9.33100000e+00 2.78400000e+00 1.64000000e-01 1.59396500e+06 1.84139700e+04
2.36000000e+02 127.388 9.38235 5.25000000e+00 1.70000000e-01 9.53993600e+05 2.34763700e+04 5.06263100e+07 2.36000000e+02 1.27396000e+02 9.38200000e+00 1.98800000e+00 1.14000000e-01 2.17826800e+06 1.86959100e+04
2.37000000e+02 120.45 9.40135 3.72100000e+00 8.20000000e-02 1.33353700e+06 2.33781000e+04 7.48145800e+07 2.37000000e+02 1.20464000e+02 9.40000000e+00 1.36800000e+00 7.80000000e-02 2.91673300e+06 1.85662500e+04
2.38000000e+02 105.665 8.86135 4.32400000e+00 1.09000000e-01 1.23563600e+06 2.35535300e+04 6.72150600e+07 2.38000000e+02 1.05666000e+02 8.86000000e+00 1.80400000e+00 1.00000000e-01 2.51218100e+06 1.87083500e+04
2.40000000e+02 111.891 7.92335 4.01100000e+00 9.00000000e-02 1.50988900e+06 2.36514500e+04 7.79285800e+07 2.40000000e+02 1.11900000e+02 7.92500000e+00 1.40700000e+00 3.00000000e-02 3.70511800e+06 1.84124600e+04
2.41000000e+02 120.851 8.92135 5.08400000e+00 1.45000000e-01 8.78173700e+05 2.34707200e+04 5.19872200e+07 2.41000000e+02 1.20851000e+02 8.92700000e+00 2.49000000e+00 1.16000000e-01 1.88525400e+06 1.83760800e+04
2.42000000e+02 125.672 9.17935 5.93900000e+00 1.07000000e-01 1.01386500e+06 2.34372300e+04 6.31650000e+07 2.42000000e+02 1.25697000e+02 9.18100000e+00 2.21900000e+00 7.20000000e-02 2.39285600e+06 1.84279900e+04
2.43000000e+02 119.733 9.06835 1.28010000e+01 2.16000000e-01 5.48691600e+05 2.36204400e+04 2.94058500e+07 2.43000000e+02 1.19756000e+02 9.06800000e+00 3.46100000e+00 1.63000000e-01 1.09602400e+06 1.83510800e+04
2.44000000e+02 112.48 7.76535 5.04000000e+00 9.10000000e-02 1.11114900e+06 2.35895500e+04 4.78663200e+07 2.44000000e+02 1.12475000e+02 7.76700000e+00 1.52200000e+00 4.50000000e-02 2.76273600e+06 1.83969600e+04
2.45000000e+02 126.668 8.42435 6.48500000e+00 1.16000000e-01 1.05252800e+06 2.36368000e+04 5.03675100e+07 2.45000000e+02 1.26656000e+02 8.42300000e+00 2.03000000e+00 3.90000000e-02 2.53769800e+06 1.84270800e+04
2.46000000e+02 115.418 8.60635 3.67200000e+00 1.54000000e-01 1.26198500e+06 2.35830900e+04 7.05029500e+07 2.46000000e+02 1.15429000e+02 8.60600000e+00 1.23300000e+00 5.60000000e-02 3.04690600e+06 1.83899200e+04
2.47000000e+02 114.986 8.34835 7.37600000e+00 2.71000000e-01 5.89926200e+05 2.36263300e+04 2.73980900e+07 2.47000000e+02 1.14989000e+02 8.35000000e+00 2.15900000e+00 1.03000000e-01 1.61195100e+06 1.85985300e+04
2.48000000e+02 114.976 8.90335 7.95700000e+00 1.19000000e-01 8.58224700e+05 2.34829300e+04 5.08931900e+07 2.48000000e+02 1.14964000e+02 8.90500000e+00 2.37900000e+00 7.60000000e-02 1.95837700e+06 1.83598400e+04
