# Supplementary material for: Evolution of intrinsically disordered regions in vertebrate galectins for phase separation
Source: EMBO Rep. 2026 Feb 2;27(5):1254–69. doi: 10.1038/s44319-026-00692-w (PMC12979664; doi:10.1038/s44319-026-00692-w)
Supplement: Supplementary file 12 — Source data Fig. 6 [file 44319_2026_692_MOESM12_ESM.zip › FIG_6/6A/hGal3_D22_112_R2R1/T2_D22_112_400uM/ANA/Deletion/HSQC/ANA/Cs_D0_0_400uM.dat_D0_0urea_400uM.dat.dat]

3.00000000e+00 0.00713801
4.00000000e+00 0.0110332
5.00000000e+00 0.00800944
6.00000000e+00 0.00907696
8.00000000e+00 0.0212144
9.00000000e+00 0.0134436
1.00000000e+01 0.0107504
1.20000000e+01 0.0147706
1.30000000e+01 0.00741291
1.40000000e+01 0.00489808
1.50000000e+01 0.00765188
2.20000000e+01 0.00848476
2.40000000e+01 0.031664
2.80000000e+01 0.0110332
2.90000000e+01 0.00831331
3.10000000e+01 0.0190953
3.20000000e+01 0.00892027
3.40000000e+01 0.0103919
3.50000000e+01 0.0164994
3.60000000e+01 0.00705912
4.00000000e+01 0.0183628
4.10000000e+01 0.00923965
4.90000000e+01 0.0160397
6.60000000e+01 0.0799768
7.30000000e+01 0.0140624
7.50000000e+01 0.0188247
7.80000000e+01 0.0160496
7.90000000e+01 0.00948742
8.10000000e+01 0.00996751
8.40000000e+01 0.0238581
8.50000000e+01 0.0137656
9.10000000e+01 0.0157782
9.20000000e+01 0.0113107
9.60000000e+01 0.0183628
9.70000000e+01 0.0152752
9.80000000e+01 0.0185497
9.90000000e+01 0.00588992
1.03000000e+02 0.0158534
1.04000000e+02 0.0190576
1.08000000e+02 0.0238682
1.11000000e+02 0.0103039
1.12000000e+02 1.01896
1.14000000e+02 0.0101937
1.16000000e+02 0.0122005
1.18000000e+02 0.00827957
1.19000000e+02 0.00651699
1.20000000e+02 0.00184694
1.22000000e+02 0.0078836
1.24000000e+02 0.0100345
1.25000000e+02 0.00559385
1.26000000e+02 0.0134852
1.27000000e+02 0.00778147
1.29000000e+02 0.00564191
1.31000000e+02 0.00924723
1.32000000e+02 0.0160519
1.33000000e+02 0.0109138
1.34000000e+02 0.00696213
1.35000000e+02 0.00569835
1.36000000e+02 0.0109138
1.37000000e+02 0.0111674
1.38000000e+02 0.00854115
1.39000000e+02 0.0026403
1.41000000e+02 0.00919517
1.42000000e+02 0.00260215
1.43000000e+02 0.00467239
1.44000000e+02 0.00947054
1.46000000e+02 0.0118174
1.47000000e+02 0.00591872
1.48000000e+02 0.00596584
1.49000000e+02 0.00475723
1.50000000e+02 0.00858319
1.51000000e+02 0.00835651
1.54000000e+02 0.00720911
1.55000000e+02 0.00505284
1.56000000e+02 0.00770397
1.57000000e+02 0.00948637
1.58000000e+02 0.0080082
1.59000000e+02 0.00951584
1.60000000e+02 0.00826022
1.62000000e+02 0.00912859
1.64000000e+02 0.00826385
1.65000000e+02 0.00564191
1.67000000e+02 0.00987072
1.68000000e+02 0.00499512
1.71000000e+02 0.0125758
1.72000000e+02 0.00713801
1.73000000e+02 0.0073206
1.74000000e+02 0.00525464
1.75000000e+02 0.011134
1.76000000e+02 0.016077
1.77000000e+02 0.00525844
1.78000000e+02 0.0126827
1.79000000e+02 0.0177023
1.81000000e+02 0.00905932
1.83000000e+02 0.00826022
1.84000000e+02 0.0116401
1.85000000e+02 0.00430711
1.86000000e+02 0.00517602
1.87000000e+02 0.0134436
1.89000000e+02 0.00910775
1.90000000e+02 0.00245177
1.93000000e+02 0.0161911
1.94000000e+02 0.0118318
1.95000000e+02 0.00773118
1.96000000e+02 0.0039308
1.98000000e+02 0.0150782
1.99000000e+02 0.018148
2.00000000e+02 0.00776989
2.01000000e+02 0.0128869
2.02000000e+02 0.0383081
2.03000000e+02 0.0176451
2.04000000e+02 0.0107439
2.05000000e+02 0.0165937
2.07000000e+02 0.0120229
2.08000000e+02 0.0043533
2.09000000e+02 0.00792283
2.10000000e+02 0.0243263
2.11000000e+02 0.0533681
2.12000000e+02 0.0379293
2.13000000e+02 0.0230389
2.14000000e+02 0.0127832
2.15000000e+02 0.0130878
2.16000000e+02 0.0276447
2.17000000e+02 0.00517602
2.18000000e+02 0.0328891
2.19000000e+02 0.0215956
2.20000000e+02 0.0260916
2.21000000e+02 0.00826022
2.22000000e+02 0.00836607
2.23000000e+02 0.00995546
2.24000000e+02 0.0128036
2.25000000e+02 0.0070874
2.27000000e+02 0.00866206
2.28000000e+02 0.0124125
2.29000000e+02 0.00573334
2.30000000e+02 0.00758889
2.31000000e+02 0.00213804
2.32000000e+02 0.0207415
2.33000000e+02 0.012057
2.35000000e+02 0.0109905
2.36000000e+02 0.00640712
2.37000000e+02 0.00951584
2.38000000e+02 0.0178183
2.40000000e+02 0.0106015
2.41000000e+02 0.00634911
2.42000000e+02 0.00897057
2.43000000e+02 0.0142292
2.44000000e+02 0.00971963
2.45000000e+02 0.0213516
2.46000000e+02 0.00933655
2.47000000e+02 0.0195773
2.48000000e+02 0.0143865
2.50000000e+02 18.6679
