# Supplementary material for: Evolution of intrinsically disordered regions in vertebrate galectins for phase separation
Source: EMBO Rep. 2026 Feb 2;27(5):1254–69. doi: 10.1038/s44319-026-00692-w (PMC12979664; doi:10.1038/s44319-026-00692-w)
Supplement: Supplementary file 12 — Source data Fig. 6 [file 44319_2026_692_MOESM12_ESM.zip › FIG_6/6A/hGal3_D22_112_R2R1/T2_D22_112_400uM/ANA/Deletion/HSQC/ANA/Ir_D0_0_400uM.dat_D1_112_400uM.dat.dat]

1.14000000e+02 0.31456 0.00173331
1.16000000e+02 0.328421 0.00217285
1.18000000e+02 0.185685 0.00320535
1.19000000e+02 0.295243 0.00270835
1.20000000e+02 0.200587 0.00274022
1.22000000e+02 0.260366 0.00296531
1.25000000e+02 0.237247 0.00187375
1.26000000e+02 0.305638 0.00241792
1.27000000e+02 0.248639 0.00224211
1.29000000e+02 0.189498 0.00319555
1.31000000e+02 0.213081 0.00325867
1.32000000e+02 0.178418 0.00313916
1.33000000e+02 0.106179 0.00148088
1.34000000e+02 0.192125 0.00262316
1.35000000e+02 0.205263 0.00302942
1.36000000e+02 0.27195 0.00197808
1.37000000e+02 0.252228 0.00230577
1.38000000e+02 0.177393 0.00230691
1.39000000e+02 0.158418 0.00211787
1.41000000e+02 0.770093 0.0101357
1.42000000e+02 0.33878 0.00119339
1.43000000e+02 0.185059 0.00295894
1.44000000e+02 0.257116 0.0020737
1.46000000e+02 0.277963 0.00199318
1.47000000e+02 0.224887 0.00277737
1.48000000e+02 0.259323 0.00292335
1.49000000e+02 0.161024 0.00214134
1.50000000e+02 0.214833 0.0029274
1.51000000e+02 0.32504 0.00245679
1.54000000e+02 0.297954 0.0015613
1.55000000e+02 0.201623 0.00280403
1.56000000e+02 0.184222 0.00219715
1.57000000e+02 0.234316 0.0021913
1.58000000e+02 0.203306 0.00467696
1.59000000e+02 0.231527 0.00307274
1.60000000e+02 0.278412 0.0035956
1.62000000e+02 0.191801 0.00332399
1.64000000e+02 0.352628 0.00188519
1.65000000e+02 0.316993 0.00189726
1.67000000e+02 1.00263 0.00165445
1.71000000e+02 0.245898 0.00258994
1.72000000e+02 0.264599 0.00301638
1.73000000e+02 0.28917 0.00348837
1.74000000e+02 0.242829 0.00278873
1.75000000e+02 0.23069 0.00235394
1.76000000e+02 0.203319 0.00291338
1.77000000e+02 0.285362 0.00234151
1.78000000e+02 0.218806 0.00191621
1.79000000e+02 0.212945 0.00209508
1.81000000e+02 0.26327 0.00216791
1.83000000e+02 0.265919 0.00196498
1.84000000e+02 0.233517 0.00161738
1.85000000e+02 0.233384 0.00249088
1.86000000e+02 0.546387 0.00321198
1.87000000e+02 0.258937 0.00248909
1.89000000e+02 0.291383 0.00194847
1.90000000e+02 0.403945 0.00311271
1.92000000e+02 0.652917 0.00355399
1.93000000e+02 0.257807 0.00256459
1.94000000e+02 0.420196 0.00344013
1.95000000e+02 0.231335 0.00286656
1.96000000e+02 0.295118 0.0019863
1.98000000e+02 0.300567 0.00233769
1.99000000e+02 0.278061 0.00328552
2.00000000e+02 0.20851 0.00283812
2.01000000e+02 0.163994 0.00214562
2.02000000e+02 0.287211 0.0027014
2.03000000e+02 0.162885 0.002828
2.04000000e+02 0.187408 0.00293287
2.05000000e+02 0.224868 0.00261856
2.07000000e+02 0.304144 0.00246452
2.08000000e+02 0.242058 0.00179073
2.09000000e+02 0.260826 0.00349773
2.10000000e+02 0.285967 0.00269277
2.11000000e+02 0.108437 0.0014918
2.12000000e+02 0.134933 0.00235699
2.13000000e+02 0.236331 0.00235641
2.14000000e+02 0.142644 0.00261299
2.15000000e+02 0.18112 0.00246061
2.16000000e+02 0.245101 0.00180282
2.17000000e+02 0.546387 0.00321198
2.18000000e+02 0.120157 0.0040375
2.19000000e+02 0.219954 0.00315894
2.20000000e+02 0.256323 0.00239488
2.21000000e+02 0.144124 0.00188109
2.22000000e+02 0.223845 0.00225401
2.23000000e+02 0.223952 0.00218698
2.24000000e+02 0.135566 0.0039176
2.25000000e+02 0.265026 0.00235793
2.27000000e+02 0.56953 0.00422731
2.28000000e+02 0.20367 0.00195021
2.29000000e+02 0.26833 0.00148253
2.30000000e+02 0.253592 0.00223505
2.31000000e+02 0.240944 0.0023835
2.32000000e+02 0.289412 0.00230997
2.33000000e+02 0.299494 0.00169935
2.35000000e+02 0.202529 0.00315615
2.36000000e+02 0.2451 0.00281481
2.37000000e+02 0.235893 0.00202486
2.38000000e+02 0.231429 0.00230071
2.40000000e+02 0.301148 0.0020242
2.41000000e+02 0.220452 0.0028905
2.42000000e+02 0.223325 0.00231613
2.43000000e+02 0.186019 0.00419076
2.44000000e+02 0.204064 0.00183086
2.45000000e+02 0.17918 0.00175296
2.46000000e+02 0.213108 0.00173371
2.47000000e+02 0.138072 0.00213727
2.48000000e+02 0.213483 0.00269523
2.49000000e+02 inf inf
2.50000000e+02 inf inf
