# Supplementary material for: Evolution of intrinsically disordered regions in vertebrate galectins for phase separation
Source: EMBO Rep. 2026 Feb 2;27(5):1254–69. doi: 10.1038/s44319-026-00692-w (PMC12979664; doi:10.1038/s44319-026-00692-w)
Supplement: Supplementary file 12 — Source data Fig. 6 [file 44319_2026_692_MOESM12_ESM.zip › FIG_6/6A/hGal3_D22_112_R2R1/T2_D22_112_400uM/ANA/Deletion/HSQC/ANA/testCs_D0_0_40uM.dat_D0_0_400uM.dat.dat]

3.00000000e+00 0.00962971 0.00335 0.066 0.00960035 7.41159e-05
4.00000000e+00 0.00489809 0.00535 0.022 0.0121415 0.000190767
5.00000000e+00 0.00291397 0.00335 0.012 0.0094953 0.000108042
6.00000000e+00 0.00582505 -0.00465 -0.034 0.0111594 0.000165728
8.00000000e+00 0.0148977 -0.01965 -0.038 0.12148 0.00206413
9.00000000e+00 0.0124752 0.01735 -0.016 0.0174381 0.000193271
1.00000000e+01 0.00440809 0.00535 0.016 0.00958085 7.12824e-05
1.20000000e+01 0.00807968 0.00835 0.039 0.00984656 0.000156348
1.30000000e+01 0.00489809 0.00535 0.022 0.0236099 0.00062275
1.40000000e+01 0.00218203 0.00235 0.01 0.0257711 0.000441285
1.50000000e+01 0.00291397 0.00335 0.012 0.0210474 0.000378644
2.20000000e+01 0.00362509 -0.00365 0.018 0.0174942 0.000262039
2.40000000e+01 0.00342509 -0.00065 0.024 0.0661821 0.00257805
2.80000000e+01 0.00247815 0.00235 0.013 0.0373292 0.000691803
2.90000000e+01 0.002421 -0.00165 0.015 0.0123256 0.000264387
3.10000000e+01 0.00102042 0.00035 0.007 0.0122441 0.000122347
3.20000000e+01 0.00189506 -0.00065 0.013 0.0230801 0.000514825
3.40000000e+01 0.00209314 0.00235 0.009 0.0288532 0.000780595
3.50000000e+01 0.00148029 0.00135 0.008 0.0196265 0.000289432
3.60000000e+01 0.00117527 -0.00165 -0.001 0.0309476 0.000637784
4.00000000e+01 0.000749166 0.00035 0.005 0.029806 0.000411493
4.10000000e+01 0.003285 -0.00065 0.023 0.0472196 0.00117684
4.90000000e+01 0.00379885 0.00135 0.026 0.00917727 8.92473e-05
6.60000000e+01 0.004035 0.00235 0.026 0.060681 0.000885755
7.30000000e+01 0.0031195 0.00135 0.021 0.0138786 0.000177337
7.50000000e+01 0.00449347 0.00335 0.027 0.0176555 0.000211263
7.80000000e+01 0.00809205 0.00235 0.056 0.018416 0.000324125
7.90000000e+01 0.0065262 0.00335 0.043 0.0228301 0.000324125
8.10000000e+01 0.00559743 0.00135 0.039 0.0327176 0.000375183
8.40000000e+01 0.00209314 0.00235 0.009 0.0223383 0.000434859
8.50000000e+01 0.00175535 0.00235 0.004 0.0268508 0.000359481
9.10000000e+01 0.00327738 0.00435 0.008 0.0322648 0.000746421
9.20000000e+01 0.0054992 -0.00165 -0.038 0.107221 0.00214056
9.60000000e+01 0.00148029 0.00135 0.008 0.0184356 0.000311375
9.70000000e+01 0.00166771 0.00235 -0.001 0.0385275 0.000866316
9.80000000e+01 0.000883883 0.00035 0.006 0.0265775 0.000639719
9.90000000e+01 0.00280736 0.00235 0.016 0.0257792 0.00039861
1.03000000e+02 0.00889051 0.00835 0.047 0.0297075 0.000518944
1.04000000e+02 0.000965013 -0.00065 0.006 0.0330563 0.000613978
1.08000000e+02 0.0105015 0.00435 0.071 0.0424145 0.000566999
1.09000000e+02 0.00115812 0.00035 0.008 0.0145926 0.000167787
1.11000000e+02 0.00347725 0.00335 0.018 0.0152749 0.000170628
1.12000000e+02 0.0017582 -0.00065 -0.012 0.0153219 0.000148232
1.14000000e+02 0.00752537 0.00535 0.046 0.0690927 0.0011833
1.16000000e+02 0.00238563 0.00335 -0.002 0.0373801 0.00087452
1.18000000e+02 0.00259639 -0.00365 -0.002 0.203775 0.00334463
1.19000000e+02 0.00122117 -0.00065 -0.008 0.0684213 0.00128185
1.20000000e+02 0.00148703 -0.00065 -0.01 0.0976929 0.00177155
1.22000000e+02 0.00194454 -0.00165 -0.011 0.0723769 0.00177143
1.24000000e+02 0.00585075 0.00735 0.019 0.159514 0.0167505
1.25000000e+02 0.00440809 -0.00065 -0.031 0.0705528 0.00160893
1.26000000e+02 0.00129663 -0.00165 -0.004 0.0781733 0.00203586
1.27000000e+02 0.00454876 -0.00065 -0.032 0.0600902 0.00215475
1.29000000e+02 0.0022981 -0.00165 -0.014 0.0930711 0.00316191
1.31000000e+02 0.00110962 0.00135 0.004 0.131188 0.0040589
1.32000000e+02 0.00909017 -0.01065 -0.036 0.0920158 0.00336432
1.33000000e+02 0.00352722 0.00235 0.022 0.0929294 0.00823909
1.34000000e+02 0.00387702 -0.00265 -0.024 0.0976435 0.00313511
1.35000000e+02 0.00252809 -0.00265 0.012 0.084315 0.00289906
1.36000000e+02 0.00243542 -0.00265 -0.011 0.0528138 0.00173093
1.37000000e+02 0.00666568 -0.00465 -0.041 0.0667241 0.00156988
1.38000000e+02 0.00854291 -0.01165 -0.016 0.089869 0.00354559
1.39000000e+02 0.000617454 0.00035 0.004 0.109919 0.00205322
1.41000000e+02 0.00315614 0.00435 0.005 0.0828602 0.00325024
1.42000000e+02 0.00185506 0.00035 -0.013 0.0340345 0.000357758
1.43000000e+02 0.00399265 -0.00165 -0.027 0.0883663 0.0030211
1.44000000e+02 0.00171501 0.00235 -0.003 0.0598597 0.00115879
1.46000000e+02 0.00194711 0.00135 -0.012 0.0514235 0.00156088
1.47000000e+02 0.00115812 0.00035 -0.008 0.0797392 0.00222066
1.48000000e+02 0.00175535 0.00235 -0.004 0.0793735 0.00293187
1.49000000e+02 0.00283042 -0.00265 0.015 0.0907678 0.00284852
1.50000000e+02 0.00358347 0.00435 0.013 0.0845601 0.00394353
1.51000000e+02 0.00490319 0.00435 -0.027 0.0685695 0.00174562
1.54000000e+02 0.00135324 -0.00065 -0.009 0.0405969 0.000529423
1.55000000e+02 0.00232621 0.00135 -0.015 0.0837457 0.00298209
1.56000000e+02 0.00230895 -0.00065 -0.016 0.0781575 0.00109938
1.57000000e+02 0.00358905 -0.00165 -0.024 0.0589683 0.00242269
1.58000000e+02 0.0080007 -0.00265 -0.055 0.159009 0.00806919
1.59000000e+02 0.00958078 0.01135 0.037 0.0803849 0.0028324
1.60000000e+02 0.00487147 -0.00665 -0.009 0.0620621 0.00179909
1.62000000e+02 0.00558939 0.00435 -0.033 0.0935515 0.00299638
1.64000000e+02 0.000728869 -0.00065 -0.004 0.0424528 0.00114939
1.65000000e+02 0.000480885 -0.00065 -0.001 0.0417727 0.00156392
1.67000000e+02 0.00129663 -0.00165 0.004 0.0173876 0.000402723
1.68000000e+02 0.00243542 -0.00265 -0.011 0.0313807 0.000642397
1.71000000e+02 0.00327586 0.00335 -0.016 0.0651053 0.00157769
1.72000000e+02 0.00582505 -0.00465 -0.034 0.0658113 0.00207077
1.73000000e+02 0.000749166 0.00035 -0.005 0.0766747 0.00189775
1.74000000e+02 0.00786837 -0.00865 -0.035 0.100964 0.00148847
1.75000000e+02 0.00405771 0.0043 0.019 0.0714839 0.00134771
1.76000000e+02 0.00159099 0.00135 0.009 0.0936832 0.00293046
1.77000000e+02 0.000247487 0.00035 0 0.0520658 0.00193852
1.78000000e+02 0.00230895 -0.00065 -0.016 0.0650895 0.00100645
1.79000000e+02 0.00153011 -0.00165 -0.007 0.0832412 0.00267049
1.81000000e+02 0.00258675 0.00135 -0.017 0.058187 0.00122246
1.83000000e+02 0.00218203 0.00235 0.01 0.0526239 0.000860511
1.84000000e+02 0.00219801 0.00135 -0.014 0.046995 0.00110592
1.85000000e+02 0.000480885 -0.00065 -0.001 0.0723323 0.0012139
1.86000000e+02 0.00245586 0.00135 -0.016 0.0405413 0.00158273
1.87000000e+02 0.00117527 -0.00165 -0.001 0.0617183 0.00153045
1.89000000e+02 0.00362509 -0.00365 0.018 0.0493454 0.000991741
1.90000000e+02 0.00338987 0.00135 -0.023 0.0531969 0.00133264
1.92000000e+02 0.00810193 0.00435 0.053 0.0516662 0.00109462
1.93000000e+02 0.00238563 0.00335 0.002 0.0731808 0.00161948
1.94000000e+02 0.00135324 -0.00065 -0.009 0.0564298 0.00131334
1.95000000e+02 0.00529068 0.00735 0.007 0.0898432 0.0028429
1.96000000e+02 0.00365804 0.00435 0.014 0.0553623 0.000991187
1.98000000e+02 0.00735603 -0.00665 -0.04 0.0592335 0.00134949
1.99000000e+02 0.00699866 -0.00965 -0.011 0.0831789 0.00235966
2.00000000e+02 0.00316089 -0.00265 -0.018 0.100172 0.00248399
2.01000000e+02 0.00452673 -0.00465 -0.022 0.0828187 0.00440901
2.02000000e+02 0.0193541 0.02235 0.079 0.081914 0.00363795
2.03000000e+02 0.00460882 -0.00365 0.027 0.106711 0.00382981
2.04000000e+02 0.0104967 0.01435 0.019 0.0887707 0.00370654
2.05000000e+02 0.0054901 0.00235 -0.037 0.0652207 0.00336255
2.07000000e+02 0.00673285 0.00935 0.009 0.0640349 0.00138524
2.08000000e+02 0.0146131 -0.00165 -0.103 0.0668696 0.000644638
2.09000000e+02 0.00566227 0.00035 0.04 0.0919873 0.00212294
2.10000000e+02 0.0193541 0.02235 0.079 0.081914 0.00363795
2.11000000e+02 0.0314323 0.01335 0.212 0.126984 0.002211
2.12000000e+02 0.0176519 -0.01665 0.093 0.125544 0.0121845
2.13000000e+02 0.0140425 0.01535 0.063 0.0692266 0.00325015
2.14000000e+02 0.00271869 0.00135 0.018 0.165928 0.00433942
2.15000000e+02 0.00598592 0.00735 0.021 0.10865 0.00575981
2.16000000e+02 0.0271411 0.01435 0.178 0.0711736 0.00210063
2.17000000e+02 0.00245586 0.00135 -0.016 0.0405413 0.00158273
2.18000000e+02 0.0192052 -0.02165 -0.082 0.24663 0.00725891
2.19000000e+02 0.0150878 -0.01365 -0.082 0.134255 0.00271635
2.20000000e+02 0.010038 0.01235 0.035 0.0602621 0.00200897
2.21000000e+02 0.00682505 -0.00965 -0.001 0.0849578 0.00373269
2.22000000e+02 0.00508245 0.00535 0.024 0.0647633 0.00101494
2.23000000e+02 0.00961048 -0.01165 -0.035 0.0710161 0.00101494
2.24000000e+02 0.00662505 -0.00865 -0.018 0.137372 0.00577022
2.25000000e+02 0.003829 -0.00365 0.02 0.0285709 0.00273288
2.27000000e+02 0.00243542 -0.00265 -0.011 0.0575024 0.00102731
2.28000000e+02 0.00122117 -0.00065 0.008 0.0677871 0.00162604
2.29000000e+02 0.00144265 -0.00165 -0.006 0.0505266 0.000715995
2.30000000e+02 0.00162519 -0.00165 -0.008 0.0733739 0.00244832
2.31000000e+02 0.00209314 0.00235 -0.009 0.0764726 0.00188041
2.32000000e+02 0.00218889 -0.00265 -0.008 0.0643053 0.00140474
2.33000000e+02 0.00189506 -0.00265 -0.002 0.0444106 0.000822402
2.35000000e+02 0.00124147 -0.00165 -0.003 0.112831 0.00332945
2.36000000e+02 0.00115812 0.00035 -0.008 0.0794922 0.00239865
2.37000000e+02 0.00219801 0.00135 -0.014 0.0561379 0.00132624
2.38000000e+02 0.000965013 0.00135 -0.001 0.0663436 0.00173346
2.40000000e+02 0.00172663 -0.00165 -0.009 0.0601894 0.00111174
2.41000000e+02 0.00399515 -0.00565 0 0.0801609 0.00217606
2.42000000e+02 0.00372307 -0.00165 -0.025 0.0897755 0.00151136
2.43000000e+02 0.00326209 0.00035 -0.023 0.187772 0.00317111
2.44000000e+02 0.00136428 -0.00165 0.005 0.0745503 0.00118967
2.45000000e+02 0.00194711 0.00135 0.012 0.0962225 0.00143415
2.46000000e+02 0.0015752 0.00035 -0.011 0.0548491 0.0019203
2.47000000e+02 0.00124147 -0.00165 -0.003 0.108828 0.00339743
2.48000000e+02 0.00205943 -0.00165 0.012 0.1176 0.00165467
