# Supplementary material for: Evolution of intrinsically disordered regions in vertebrate galectins for phase separation
Source: EMBO Rep. 2026 Feb 2;27(5):1254–69. doi: 10.1038/s44319-026-00692-w (PMC12979664; doi:10.1038/s44319-026-00692-w)
Supplement: Supplementary file 12 — Source data Fig. 6 [file 44319_2026_692_MOESM12_ESM.zip › FIG_6/6A/hGal3_D22_112_R2R1/T2_D22_112_400uM/ANA/Deletion/HSQC/ANA/D0_0urea_400uM.dat]

 3.00000000e+00 1.19815000e+02 8.33700000e+00 1.43980000e+01 3.01820000e+01 2.48779200e+07 1.96838100e+04 9.21637600e+08
 4.00000000e+00 1.18495000e+02 8.30500000e+00 1.59820000e+01 3.07200000e+01 1.56560900e+07 1.94209400e+04 6.65161500e+08
 5.00000000e+00 1.20547000e+02 8.21000000e+00 1.51860000e+01 3.08010000e+01 2.18843300e+07 1.99364400e+04 8.65014000e+08
 6.00000000e+00 1.17211000e+02 8.19500000e+00 1.47640000e+01 3.05310000e+01 2.03715900e+07 1.93131500e+04 7.96868400e+08
 7.00000000e+00 1.23841000e+02 8.14700000e+00 1.62890000e+01 3.43470000e+01 2.66262800e+07 1.92834700e+04 1.37917300e+09
 8.00000000e+00 1.19053000e+02 8.17000000e+00 1.88560000e+01 2.91810000e+01 9.45520700e+06 1.93812400e+04 4.91110500e+08
 9.00000000e+00 1.21410000e+02 8.16700000e+00 1.71720000e+01 3.34590000e+01 1.30054100e+07 1.96830800e+04 6.61995100e+08
 1.00000000e+01 1.24339000e+02 8.26300000e+00 1.43860000e+01 2.98520000e+01 2.61013400e+07 2.00496500e+04 9.48805100e+08
 1.20000000e+01 1.15717000e+02 8.10800000e+00 1.51090000e+01 3.06700000e+01 1.97482300e+07 1.94065200e+04 7.95679900e+08
 1.30000000e+01 1.10791000e+02 8.34300000e+00 2.00380000e+01 3.02090000e+01 7.21583700e+06 1.95586700e+04 4.22305700e+08
 1.40000000e+01 1.15522000e+02 8.21700000e+00 1.81470000e+01 3.09200000e+01 7.27458000e+06 1.93566000e+04 4.01402400e+08
 1.50000000e+01 1.10448000e+02 8.41500000e+00 2.05290000e+01 3.00940000e+01 9.34236500e+06 1.97254700e+04 5.72446000e+08
 1.80000000e+01 1.19091000e+02 8.35300000e+00 2.39980000e+01 2.93900000e+01 2.01864500e+07 1.92136200e+04 1.24034800e+09
 2.00000000e+01 1.19091000e+02 8.35300000e+00 2.39980000e+01 2.93900000e+01 2.01864500e+07 1.92136200e+04 1.24034800e+09
 2.10000000e+01 1.09529000e+02 8.11200000e+00 2.03160000e+01 3.52160000e+01 1.22584800e+07 1.93177700e+04 9.29511200e+08
 2.20000000e+01 1.22238000e+02 7.98800000e+00 1.49520000e+01 3.03770000e+01 1.68346200e+07 1.94309600e+04 6.68606500e+08
 2.40000000e+01 1.08310000e+02 7.56900000e+00 1.65760000e+01 3.16540000e+01 1.39436300e+07 1.93425100e+04 6.49158000e+08
 2.70000000e+01 1.09410000e+02 8.07100000e+00 2.15990000e+01 3.02780000e+01 8.23235400e+06 1.92572700e+04 5.36139400e+08
 2.80000000e+01 1.18500000e+02 8.21300000e+00 2.09910000e+01 2.99100000e+01 6.63476200e+06 1.93061200e+04 4.10639600e+08
 2.90000000e+01 1.21127000e+02 8.23000000e+00 1.64540000e+01 3.00010000e+01 1.46902300e+07 1.92867800e+04 6.44329200e+08
 3.10000000e+01 1.24219000e+02 8.37600000e+00 1.51830000e+01 3.10390000e+01 2.04359200e+07 1.92877800e+04 8.78198200e+08
 3.20000000e+01 1.08195000e+02 8.26600000e+00 1.84650000e+01 2.99230000e+01 8.74230000e+06 1.93101000e+04 4.77729100e+08
 3.30000000e+01 1.23841000e+02 8.14700000e+00 1.62890000e+01 3.43470000e+01 2.66262800e+07 1.92834700e+04 1.37917300e+09
 3.40000000e+01 1.07828000e+02 8.36500000e+00 1.83390000e+01 3.20380000e+01 8.24156800e+06 1.92682200e+04 4.47897000e+08
 3.50000000e+01 1.07993000e+02 8.08100000e+00 1.73960000e+01 3.38470000e+01 1.16935600e+07 1.98329100e+04 6.03010400e+08
 3.60000000e+01 1.21097000e+02 8.01600000e+00 1.87570000e+01 2.84490000e+01 1.07961100e+07 1.97168800e+04 5.44530900e+08
 3.80000000e+01 1.08997000e+02 7.98900000e+00 2.24780000e+01 2.99340000e+01 1.29630300e+07 1.92945200e+04 8.88849700e+08
 4.00000000e+01 1.14483000e+02 8.16400000e+00 1.91820000e+01 2.99460000e+01 8.09626500e+06 1.94613500e+04 4.33133400e+08
 4.10000000e+01 1.22710000e+02 8.06800000e+00 2.04410000e+01 3.14580000e+01 8.77010000e+06 1.95114800e+04 5.68193100e+08
 4.30000000e+01 1.08997000e+02 7.98900000e+00 2.24780000e+01 2.99340000e+01 1.29630300e+07 1.92945200e+04 8.88849700e+08
 4.70000000e+01 1.09529000e+02 8.11200000e+00 2.03160000e+01 3.52160000e+01 1.22584800e+07 1.93177700e+04 9.29511200e+08
 4.90000000e+01 1.27042000e+02 8.35800000e+00 1.50290000e+01 3.00430000e+01 3.63353500e+07 1.93353200e+04 1.44654300e+09
 5.60000000e+01 1.09221000e+02 8.15000000e+00 2.16030000e+01 3.01030000e+01 1.74662300e+07 1.96804900e+04 1.10181700e+09
 5.80000000e+01 1.27042000e+02 8.35800000e+00 1.50290000e+01 3.00430000e+01 3.63353500e+07 1.93353200e+04 1.44654300e+09
 6.50000000e+01 1.09110000e+02 8.01800000e+00 1.85010000e+01 3.02260000e+01 1.28386000e+07 1.93473700e+04 7.75524300e+08
 6.60000000e+01 1.24611000e+02 7.99700000e+00 1.57660000e+01 3.05590000e+01 2.61883100e+07 1.95672900e+04 1.11153100e+09
 7.20000000e+01 1.09410000e+02 8.07100000e+00 2.15990000e+01 3.02780000e+01 8.23235400e+06 1.92572700e+04 5.36139400e+08
 7.30000000e+01 1.24545000e+02 7.93600000e+00 1.38380000e+01 3.03220000e+01 2.18807700e+07 1.94623400e+04 7.95984900e+08
 7.50000000e+01 1.25373000e+02 8.29500000e+00 1.38560000e+01 2.95420000e+01 1.84620700e+07 1.95151600e+04 6.63037600e+08
 7.80000000e+01 1.19245000e+02 7.74900000e+00 1.61610000e+01 2.97100000e+01 1.67292600e+07 1.93038300e+04 6.97462400e+08
 7.90000000e+01 1.25525000e+02 8.38300000e+00 1.58520000e+01 3.10750000e+01 1.38442100e+07 1.92985600e+04 5.98649100e+08
 8.10000000e+01 1.08310000e+02 7.56900000e+00 1.65760000e+01 3.16540000e+01 1.39436300e+07 1.93425100e+04 6.49158000e+08
 8.40000000e+01 1.15371000e+02 8.28300000e+00 1.74070000e+01 3.04170000e+01 9.76330100e+06 1.93202200e+04 4.47762500e+08
 8.50000000e+01 1.10391000e+02 8.20200000e+00 1.80320000e+01 3.75040000e+01 1.17551200e+07 1.95205500e+04 8.69540700e+08
 8.70000000e+01 1.09266000e+02 8.45100000e+00 1.79470000e+01 2.96690000e+01 6.78046600e+06 1.93577400e+04 3.70107400e+08
 9.10000000e+01 1.16232000e+02 8.40000000e+00 1.87960000e+01 3.14000000e+01 5.15048600e+06 1.92618900e+04 3.04427500e+08
 9.20000000e+01 1.17277000e+02 8.34700000e+00 2.36670000e+01 3.28690000e+01 2.10466100e+06 1.92207700e+04 1.47980000e+08
 9.30000000e+01 1.10448000e+02 8.41500000e+00 2.05290000e+01 3.00940000e+01 9.34236500e+06 1.97254700e+04 5.72446000e+08
 9.60000000e+01 1.15767000e+02 8.37200000e+00 1.67840000e+01 3.05090000e+01 9.87477100e+06 1.95539000e+04 4.40891700e+08
 9.70000000e+01 1.26289000e+02 8.45400000e+00 2.11190000e+01 3.83370000e+01 4.61168200e+06 1.92885200e+04 3.74826200e+08
 9.80000000e+01 1.12019000e+02 8.08900000e+00 1.77630000e+01 3.11590000e+01 8.42513900e+06 1.92576000e+04 4.57338800e+08
 9.90000000e+01 1.11003000e+02 8.24300000e+00 1.78760000e+01 3.07350000e+01 7.45819600e+06 1.93973600e+04 4.04412000e+08
 1.03000000e+02 1.24426000e+02 8.40100000e+00 1.59310000e+01 3.38920000e+01 1.09885800e+07 1.95929200e+04 5.75271900e+08
 1.04000000e+02 1.11543000e+02 8.01500000e+00 1.86200000e+01 3.08280000e+01 8.75291300e+06 1.96275300e+04 4.87243900e+08
 1.05000000e+02 1.10581000e+02 8.19300000e+00 1.70420000e+01 5.83130000e+01 1.03099000e+07 1.95585400e+04 8.99359800e+08
 1.08000000e+02 1.10174000e+02 8.06400000e+00 1.89100000e+01 3.22750000e+01 7.88894300e+06 1.94006600e+04 4.81642400e+08
 1.11000000e+02 1.24599000e+02 8.42900000e+00 1.44570000e+01 3.04040000e+01 1.85318300e+07 1.93360300e+04 7.28905500e+08
 1.12000000e+02 1.07732000e+02 8.15300000e+00 1.49250000e+01 2.92980000e+01 3.30191800e+06 1.92856000e+04 1.28695300e+08
 1.14000000e+02 1.22522000e+02 8.33000000e+00 1.86690000e+01 3.18280000e+01 5.96930600e+06 1.92414400e+04 3.40827500e+08
 1.15000000e+02 1.23362000e+02 8.22700000e+00 2.19280000e+01 3.19890000e+01 2.00118300e+06 1.95004600e+04 1.06743900e+08
 1.16000000e+02 1.21692000e+02 7.95000000e+00 2.03470000e+01 3.05650000e+01 6.14805800e+06 1.92861900e+04 3.62243000e+08
 1.18000000e+02 1.26337000e+02 9.22000000e+00 2.47400000e+01 3.62000000e+01 2.42441400e+06 1.92107800e+04 1.91884800e+08
 1.19000000e+02 1.26449000e+02 7.91800000e+00 2.22630000e+01 3.03570000e+01 4.14095400e+06 1.93610700e+04 2.60553400e+08
 1.20000000e+02 1.28247000e+02 9.36800000e+00 2.18720000e+01 3.12560000e+01 3.02472100e+06 1.93222800e+04 1.91833800e+08
 1.22000000e+02 1.22386000e+02 7.83100000e+00 2.35010000e+01 3.06520000e+01 3.42199600e+06 1.92599100e+04 2.19252800e+08
 1.24000000e+02 1.12149000e+02 8.78500000e+00 2.68110000e+01 3.18360000e+01 1.60285200e+06 1.92716000e+04 1.00464000e+08
 1.25000000e+02 1.08973000e+02 8.24700000e+00 2.07130000e+01 3.13880000e+01 3.99990700e+06 1.92447500e+04 2.51211700e+08
 1.26000000e+02 1.13518000e+02 7.20000000e+00 2.07330000e+01 3.11230000e+01 4.52473600e+06 1.94090800e+04 2.76151600e+08
 1.27000000e+02 1.16896000e+02 6.53600000e+00 2.08240000e+01 3.12870000e+01 4.33010300e+06 1.93129300e+04 2.67375600e+08
 1.29000000e+02 1.12705000e+02 8.77900000e+00 2.07020000e+01 3.16720000e+01 2.34657300e+06 1.93679900e+04 1.53160700e+08
 1.30000000e+02 1.19363000e+02 7.90900000e+00 2.24860000e+01 3.25420000e+01 4.88881800e+06 1.93605500e+04 3.70637700e+08
 1.31000000e+02 1.28587000e+02 9.20900000e+00 2.28570000e+01 3.07150000e+01 2.92319000e+06 1.92610800e+04 1.82166800e+08
 1.32000000e+02 1.32540000e+02 9.98400000e+00 2.31680000e+01 3.03560000e+01 2.22266300e+06 1.96099400e+04 1.32667600e+08
 1.33000000e+02 1.23832000e+02 9.14500000e+00 3.02030000e+01 2.98530000e+01 2.97817300e+06 1.92837000e+04 2.27686000e+08
 1.34000000e+02 1.30206000e+02 9.71100000e+00 2.39760000e+01 3.04310000e+01 2.88894300e+06 1.93715500e+04 1.89459400e+08
 1.35000000e+02 1.26975000e+02 8.91500000e+00 2.40880000e+01 2.99630000e+01 2.82132600e+06 1.92784700e+04 1.80141800e+08
 1.36000000e+02 1.08458000e+02 6.98500000e+00 2.27350000e+01 3.02030000e+01 5.13386200e+06 1.96005100e+04 3.21600500e+08
 1.37000000e+02 1.15944000e+02 8.94400000e+00 2.19390000e+01 3.03490000e+01 4.23603400e+06 1.92332300e+04 2.65993000e+08
 1.38000000e+02 1.28218000e+02 8.46700000e+00 2.51010000e+01 2.92330000e+01 3.11376400e+06 1.95134900e+04 2.10378900e+08
 1.39000000e+02 1.28845000e+02 8.33700000e+00 2.13100000e+01 2.93060000e+01 3.29915800e+06 1.94790600e+04 1.97501100e+08
 1.41000000e+02 1.15932000e+02 8.47200000e+00 2.34640000e+01 3.08100000e+01 2.29215300e+06 1.95232300e+04 1.43051700e+08
 1.42000000e+02 1.19562000e+02 6.92600000e+00 1.68730000e+01 3.04640000e+01 9.84149800e+06 2.00842800e+04 4.24585600e+08
 1.43000000e+02 1.16588000e+02 9.61500000e+00 2.48030000e+01 3.03270000e+01 2.51704200e+06 1.95237900e+04 1.67057800e+08
 1.44000000e+02 1.17980000e+02 8.58900000e+00 2.01630000e+01 3.09060000e+01 4.41488300e+06 1.93751300e+04 2.64003500e+08
 1.46000000e+02 1.27247000e+02 8.70600000e+00 1.98050000e+01 3.08890000e+01 5.20009100e+06 1.94643200e+04 3.04595400e+08
 1.47000000e+02 1.22338000e+02 8.56900000e+00 2.38000000e+01 3.14080000e+01 3.14007900e+06 1.92956300e+04 2.09491900e+08
 1.48000000e+02 1.21182000e+02 9.11900000e+00 2.32810000e+01 3.13010000e+01 3.56408600e+06 1.93540400e+04 2.50996400e+08
 1.49000000e+02 1.25497000e+02 9.33200000e+00 2.21300000e+01 3.20150000e+01 2.82454300e+06 1.92249200e+04 1.89361800e+08
 1.50000000e+02 1.27364000e+02 9.16300000e+00 2.30550000e+01 3.09670000e+01 2.89906400e+06 1.92930700e+04 1.84047900e+08
 1.51000000e+02 1.25729000e+02 8.17800000e+00 2.04840000e+01 3.03400000e+01 5.20172400e+06 1.93734400e+04 3.12057200e+08
 1.54000000e+02 1.20002000e+02 8.49200000e+00 1.88610000e+01 3.09560000e+01 5.95221700e+06 1.93352800e+04 3.30966300e+08
 1.55000000e+02 1.21469000e+02 9.23200000e+00 2.36500000e+01 3.13570000e+01 2.70694500e+06 1.92069600e+04 1.74388800e+08
 1.56000000e+02 1.27908000e+02 8.88500000e+00 2.19040000e+01 3.13920000e+01 3.17066000e+06 1.92720500e+04 2.00701900e+08
 1.57000000e+02 1.18625000e+02 7.66800000e+00 2.09360000e+01 3.06780000e+01 3.99779800e+06 1.93431000e+04 2.47622100e+08
 1.58000000e+02 1.33545000e+02 9.47300000e+00 2.50380000e+01 3.09560000e+01 1.64993300e+06 1.93316100e+04 9.01799300e+07
 1.59000000e+02 1.27027000e+02 8.51500000e+00 2.42800000e+01 3.50490000e+01 3.00358600e+06 1.94931800e+04 2.27993700e+08
 1.60000000e+02 1.23507000e+02 8.44100000e+00 2.30380000e+01 2.75610000e+01 2.45460300e+06 1.91961300e+04 1.41502800e+08
 1.62000000e+02 1.26458000e+02 9.31500000e+00 2.39520000e+01 3.11040000e+01 2.32572800e+06 1.92571400e+04 1.52737100e+08
 1.64000000e+02 1.17634000e+02 8.72300000e+00 1.84360000e+01 3.09420000e+01 5.98179900e+06 1.94578500e+04 3.29274200e+08
 1.65000000e+02 1.25606000e+02 8.94300000e+00 2.08740000e+01 3.03050000e+01 5.47100600e+06 1.93851800e+04 3.26131500e+08
 1.67000000e+02 1.08314000e+02 8.12600000e+00 1.70130000e+01 2.95460000e+01 1.47902700e+07 1.96616700e+04 6.39799300e+08
 1.68000000e+02 1.17475000e+02 7.42500000e+00 1.92220000e+01 3.02470000e+01 8.13001600e+06 1.94753100e+04 4.37990200e+08
 1.69000000e+02 1.19241000e+02 7.93400000e+00 2.14980000e+01 3.03150000e+01 5.64880800e+06 1.97276200e+04 3.66250400e+08
 1.70000000e+02 1.21853000e+02 8.61600000e+00 2.35960000e+01 3.91320000e+01 5.78725200e+06 1.92505000e+04 4.85347200e+08
 1.71000000e+02 1.24877000e+02 8.76900000e+00 2.18090000e+01 3.08350000e+01 3.30117600e+06 1.92358300e+04 2.05452800e+08
 1.72000000e+02 1.28279000e+02 7.36700000e+00 2.28220000e+01 3.06930000e+01 3.29250400e+06 1.93553200e+04 2.09246900e+08
 1.73000000e+02 1.23713000e+02 8.81800000e+00 2.31370000e+01 3.09810000e+01 2.83150200e+06 1.94177600e+04 1.83141900e+08
 1.74000000e+02 1.19788000e+02 9.00600000e+00 2.17610000e+01 3.05320000e+01 3.08391800e+06 1.96929100e+04 1.90336400e+08
 1.75000000e+02 1.18456000e+02 1.00810000e+01 2.16370000e+01 3.15690000e+01 3.24837500e+06 1.92641200e+04 2.03686100e+08
 1.76000000e+02 1.30581000e+02 9.05700000e+00 2.33220000e+01 3.09170000e+01 2.50284100e+06 1.93131800e+04 1.59936600e+08
 1.77000000e+02 1.26506000e+02 7.97600000e+00 2.23770000e+01 2.94090000e+01 4.25978300e+06 1.93825500e+04 2.59294300e+08
 1.78000000e+02 1.26213000e+02 9.05700000e+00 1.96110000e+01 3.11340000e+01 4.35004300e+06 1.94215100e+04 2.54137100e+08
 1.79000000e+02 1.08841000e+02 9.18700000e+00 2.23330000e+01 3.08270000e+01 3.71210600e+06 1.93894900e+04 2.34058300e+08
 1.80000000e+02 1.17831000e+02 7.80800000e+00 1.83520000e+01 3.10580000e+01 7.35086000e+06 1.93059200e+04 4.04607500e+08
 1.81000000e+02 1.26967000e+02 9.01700000e+00 1.93540000e+01 3.00230000e+01 4.20847000e+06 1.94149500e+04 2.40553800e+08
 1.82000000e+02 1.10458000e+02 8.30700000e+00 1.55360000e+01 3.53650000e+01 4.32169800e+06 1.93290700e+04 2.29569400e+08
 1.83000000e+02 1.23993000e+02 8.67400000e+00 1.87640000e+01 3.12860000e+01 4.51942100e+06 1.93804500e+04 2.59352500e+08
 1.84000000e+02 1.26196000e+02 8.86100000e+00 1.79530000e+01 3.09100000e+01 5.23232100e+06 1.94529600e+04 2.83872700e+08
 1.85000000e+02 1.22680000e+02 9.19900000e+00 2.16070000e+01 3.05980000e+01 3.43802400e+06 1.96955600e+04 2.09425100e+08
 1.86000000e+02 1.24144000e+02 8.93300000e+00 2.11920000e+01 3.53400000e+01 4.82205500e+06 1.92514500e+04 3.49338300e+08
 1.87000000e+02 1.21922000e+02 8.87200000e+00 2.38650000e+01 3.04350000e+01 3.49769400e+06 1.96016900e+04 2.22724100e+08
 1.89000000e+02 1.25445000e+02 7.93200000e+00 1.99200000e+01 3.41940000e+01 4.89644300e+06 1.92949100e+04 3.17641900e+08
 1.90000000e+02 1.25889000e+02 8.41000000e+00 2.28800000e+01 3.07660000e+01 3.90290100e+06 1.93373500e+04 2.72927300e+08
 1.93000000e+02 1.20089000e+02 9.18600000e+00 2.23750000e+01 3.00820000e+01 3.74835800e+06 1.92556700e+04 2.37856700e+08
 1.94000000e+02 1.20721000e+02 9.10100000e+00 1.86090000e+01 3.36830000e+01 4.04110700e+06 1.97219600e+04 2.48927500e+08
 1.95000000e+02 1.12675000e+02 7.14100000e+00 2.39300000e+01 3.02150000e+01 2.73485000e+06 1.93539000e+04 1.73927300e+08
 1.96000000e+02 1.18130000e+02 7.76100000e+00 2.03830000e+01 2.99660000e+01 5.41692800e+06 1.92291100e+04 3.22117900e+08
 1.98000000e+02 1.16649000e+02 8.79900000e+00 2.16430000e+01 3.03830000e+01 4.86522200e+06 1.92899800e+04 3.00306700e+08
 1.99000000e+02 1.21756000e+02 8.19600000e+00 2.66130000e+01 3.02180000e+01 3.15841000e+06 1.93526600e+04 2.56540700e+08
 2.00000000e+02 1.27607000e+02 9.87500000e+00 2.32960000e+01 3.17480000e+01 2.97242800e+06 1.92774400e+04 2.06197700e+08
 2.01000000e+02 1.25331000e+02 9.38200000e+00 2.63630000e+01 3.06960000e+01 3.19699300e+06 1.94027400e+04 2.50490700e+08
 2.02000000e+02 1.23521000e+02 9.62300000e+00 2.70270000e+01 3.08950000e+01 2.78868400e+06 1.92785800e+04 2.20208400e+08
 2.03000000e+02 1.30373000e+02 9.54600000e+00 2.58090000e+01 3.07380000e+01 2.42304000e+06 1.94566200e+04 1.72164600e+08
 2.04000000e+02 1.27615000e+02 9.01000000e+00 2.31890000e+01 2.92900000e+01 2.67339900e+06 1.92540900e+04 1.68035900e+08
 2.05000000e+02 1.28206000e+02 8.34400000e+00 2.53340000e+01 2.96240000e+01 3.20711700e+06 1.94842100e+04 2.21739200e+08
 2.07000000e+02 1.07115000e+02 8.04800000e+00 2.08360000e+01 3.11360000e+01 4.03583200e+06 1.92436400e+04 2.47963100e+08
 2.08000000e+02 1.16329000e+02 6.51800000e+00 1.77060000e+01 3.10260000e+01 4.57061500e+06 1.93456100e+04 2.50646600e+08
 2.09000000e+02 1.14841000e+02 8.60000000e+00 2.16390000e+01 2.90300000e+01 2.70174800e+06 1.92958800e+04 1.63364500e+08
 2.10000000e+02 1.23410000e+02 9.66700000e+00 2.46800000e+01 3.15410000e+01 2.99954500e+06 1.93545900e+04 2.46012000e+08
 2.11000000e+02 1.22586000e+02 9.08300000e+00 2.51510000e+01 3.23040000e+01 2.69649100e+06 1.95329600e+04 1.95263000e+08
 2.12000000e+02 1.29913000e+02 9.46400000e+00 2.87610000e+01 3.11080000e+01 2.26636200e+06 1.93483200e+04 1.68116000e+08
 2.13000000e+02 1.20656000e+02 8.40500000e+00 2.70450000e+01 3.00490000e+01 3.49154100e+06 1.92570400e+04 2.59625700e+08
 2.14000000e+02 1.27349000e+02 9.90900000e+00 2.31880000e+01 3.39680000e+01 2.31876900e+06 1.94997000e+04 1.72634200e+08
 2.15000000e+02 1.07750000e+02 8.92800000e+00 2.33770000e+01 3.16370000e+01 2.73083800e+06 1.92772900e+04 1.81293200e+08
 2.16000000e+02 1.20364000e+02 7.58000000e+00 2.18080000e+01 3.23700000e+01 4.75111000e+06 1.92694600e+04 3.09176600e+08
 2.17000000e+02 1.24144000e+02 8.93300000e+00 2.11920000e+01 3.53400000e+01 4.82205500e+06 1.92514500e+04 3.49338300e+08
 2.18000000e+02 1.28636000e+02 9.08500000e+00 2.97810000e+01 2.96830000e+01 1.31529700e+06 1.91977700e+04 6.48366300e+07
 2.19000000e+02 1.10616000e+02 7.72500000e+00 2.43430000e+01 3.12100000e+01 2.65837100e+06 1.92810500e+04 1.80536000e+08
 2.20000000e+02 1.19144000e+02 8.78300000e+00 2.16960000e+01 3.03490000e+01 4.07316300e+06 1.95036500e+04 2.52266800e+08
 2.21000000e+02 1.25771000e+02 8.99300000e+00 2.37510000e+01 3.07870000e+01 2.90286900e+06 1.93692700e+04 1.90897500e+08
 2.22000000e+02 1.29753000e+02 9.26300000e+00 1.92110000e+01 3.07640000e+01 3.58682300e+06 1.96216300e+04 2.02353200e+08
 2.23000000e+02 1.17468000e+02 7.22300000e+00 1.94150000e+01 3.17000000e+01 3.72194800e+06 1.92690400e+04 2.23673900e+08
 2.24000000e+02 1.25434000e+02 9.49900000e+00 2.66510000e+01 3.15840000e+01 1.43573600e+06 1.93980300e+04 7.86453000e+07
 2.25000000e+02 1.20410000e+02 8.33000000e+00 2.53980000e+01 2.29070000e+01 2.83506000e+06 1.93380000e+04 1.55804500e+08
 2.27000000e+02 1.20747000e+02 7.12400000e+00 2.12390000e+01 3.11170000e+01 4.21545400e+06 1.93813100e+04 2.64242500e+08
 2.28000000e+02 1.22996000e+02 7.67600000e+00 2.08480000e+01 3.09700000e+01 4.27898600e+06 1.95921800e+04 2.60813800e+08
 2.29000000e+02 1.13137000e+02 8.45000000e+00 1.82850000e+01 3.05300000e+01 6.34097000e+06 1.98706800e+04 3.31645400e+08
 2.30000000e+02 1.16579000e+02 7.45500000e+00 2.05260000e+01 3.00160000e+01 4.22389600e+06 1.94475700e+04 2.53832900e+08
 2.31000000e+02 1.22240000e+02 7.67500000e+00 2.39270000e+01 3.08280000e+01 3.50597800e+06 1.93611200e+04 2.28369700e+08
 2.32000000e+02 1.16403000e+02 7.74400000e+00 2.07640000e+01 3.02820000e+01 4.32671400e+06 1.92417400e+04 2.57160500e+08
 2.33000000e+02 1.21029000e+02 7.89400000e+00 1.79870000e+01 3.18850000e+01 6.40964900e+06 1.94964700e+04 3.52698400e+08
 2.34000000e+02 1.24806000e+02 8.62000000e+00 3.27390000e+01 3.02350000e+01 5.50628800e+06 1.94227700e+04 5.17168100e+08
 2.35000000e+02 1.14697000e+02 9.34000000e+00 2.45900000e+01 3.06630000e+01 2.68723000e+06 1.94473700e+04 1.73893200e+08
 2.36000000e+02 1.27340000e+02 9.37600000e+00 2.28530000e+01 3.05150000e+01 3.53529700e+06 1.94838200e+04 2.20383400e+08
 2.37000000e+02 1.20482000e+02 9.39700000e+00 2.18340000e+01 3.07510000e+01 4.47479200e+06 1.92883700e+04 2.81157900e+08
 2.38000000e+02 1.05719000e+02 8.87900000e+00 2.11440000e+01 3.07140000e+01 3.73922300e+06 1.92889000e+04 2.32360600e+08
 2.39000000e+02 1.21853000e+02 8.61600000e+00 2.35960000e+01 3.91320000e+01 5.78725200e+06 1.92505000e+04 4.85347200e+08
 2.40000000e+02 1.11904000e+02 7.91600000e+00 2.06500000e+01 2.92740000e+01 5.79098400e+06 1.97651700e+04 3.28125300e+08
 2.41000000e+02 1.20838000e+02 8.92300000e+00 2.44280000e+01 3.00870000e+01 3.08984400e+06 1.93275600e+04 2.05206900e+08
 2.42000000e+02 1.25695000e+02 9.17400000e+00 2.06810000e+01 3.33100000e+01 4.03366600e+06 1.92454700e+04 2.74022700e+08
 2.43000000e+02 1.19806000e+02 9.06300000e+00 2.45180000e+01 3.09600000e+01 1.79613400e+06 1.92665700e+04 9.81173700e+07
 2.44000000e+02 1.12489000e+02 7.76200000e+00 1.86340000e+01 2.89880000e+01 3.93944400e+06 1.93078700e+04 1.98261000e+08
 2.45000000e+02 1.26687000e+02 8.45200000e+00 1.93770000e+01 4.62860000e+01 4.00073600e+06 1.92150900e+04 3.90925400e+08
 2.46000000e+02 1.15452000e+02 8.60900000e+00 2.30440000e+01 3.01640000e+01 4.67654400e+06 1.93762100e+04 3.00089900e+08
 2.47000000e+02 1.15054000e+02 8.37000000e+00 2.25300000e+01 3.01200000e+01 2.77567000e+06 1.92642100e+04 1.84207000e+08
 2.48000000e+02 1.15020000e+02 8.90300000e+00 2.20030000e+01 3.20760000e+01 3.05180800e+06 1.92274200e+04 2.03211900e+08
 2.50000000e+02 1.24806000e+02 8.62000000e+00 3.27390000e+01 3.02350000e+01 5.50628800e+06 1.94227700e+04 5.17168100e+08
