# Supplementary material for: Evolution of intrinsically disordered regions in vertebrate galectins for phase separation
Source: EMBO Rep. 2026 Feb 2;27(5):1254–69. doi: 10.1038/s44319-026-00692-w (PMC12979664; doi:10.1038/s44319-026-00692-w)
Supplement: Supplementary file 12 — Source data Fig. 6 [file 44319_2026_692_MOESM12_ESM.zip › FIG_6/6A/hGal3_D22_112_R2R1/T2_D22_112_400uM/ANA/Deletion/HSQC/ANA/CsD1_30.bck.dat]

3.40000000e+01 0.000868217
3.50000000e+01 0.000337343
3.60000000e+01 0.00673452
4.00000000e+01 0.00255221
4.10000000e+01 0.00357405
4.70000000e+01 0.0143532
4.90000000e+01 0.00137615
5.60000000e+01 0.00204788
5.80000000e+01 0.00137615
6.50000000e+01 0.00255221
6.60000000e+01 0.00184765
7.20000000e+01 0.00233105
7.30000000e+01 0.00114621
7.50000000e+01 0.000673647
7.70000000e+01 0.001286
7.80000000e+01 0.0035091
7.90000000e+01 0.000934773
8.10000000e+01 0.00245231
8.40000000e+01 0.000594811
8.50000000e+01 0.000730616
9.10000000e+01 0.00160431
9.30000000e+01 0.00191672
9.60000000e+01 0.000542033
9.70000000e+01 0.000770584
9.80000000e+01 0.00124652
9.90000000e+01 0.00184765
1.03000000e+02 0.00332773
1.04000000e+02 0.00111973
1.05000000e+02 0.00339909
1.08000000e+02 0.00642447
1.09000000e+02 0.0022302
1.11000000e+02 0.000986813
1.12000000e+02 0.00259881
1.14000000e+02 0.00400921
1.15000000e+02 0.00177589
1.16000000e+02 0.000890955
1.18000000e+02 0.00283087
1.19000000e+02 0.000337343
1.20000000e+02 0.00133184
1.22000000e+02 0.00123847
1.24000000e+02 0.00364607
1.25000000e+02 0.000594811
1.26000000e+02 0.000879659
1.27000000e+02 0.00204299
1.29000000e+02 0.000183848
1.31000000e+02 0.00179271
1.32000000e+02 0.00719262
1.33000000e+02 0.00165342
1.34000000e+02 0.0042818
1.35000000e+02 0.00204299
1.36000000e+02 0.000986813
1.37000000e+02 0.00511994
1.38000000e+02 0.00409802
1.39000000e+02 0.000542033
1.41000000e+02 0.0016229
1.42000000e+02 0.000890955
1.43000000e+02 0.000879659
1.44000000e+02 0.00144007
1.46000000e+02 0.00133184
1.47000000e+02 0.001286
1.48000000e+02 0.00123037
1.49000000e+02 0.000594811
1.50000000e+02 0.00234389
1.54000000e+02 0.000337343
1.55000000e+02 0.00297553
1.56000000e+02 0.00212927
1.57000000e+02 0.00111973
1.58000000e+02 0.00135418
1.59000000e+02 0.000730616
1.60000000e+02 0.00130146
1.62000000e+02 0.0016229
1.63000000e+02 0.00180936
1.64000000e+02 0.000902109
1.65000000e+02 0.00100688
1.67000000e+02 0.00297889
1.68000000e+02 0.00137615
1.70000000e+02 0.00155364
1.71000000e+02 0.00169523
1.72000000e+02 0.000231948
1.73000000e+02 0.00233105
1.74000000e+02 0.00191149
1.75000000e+02 0.00441192
1.76000000e+02 0.00123037
1.77000000e+02 0.000890955
1.78000000e+02 0.00269329
1.79000000e+02 0.00113745
1.80000000e+02 0.000902109
1.81000000e+02 0.000231948
1.83000000e+02 0.000673647
1.84000000e+02 0.00111973
1.85000000e+02 0.000934773
1.86000000e+02 0.00164128
1.87000000e+02 0.000542033
1.89000000e+02 0.00287294
1.90000000e+02 0.00232246
1.92000000e+02 0.00729752
1.93000000e+02 0.00373012
1.94000000e+02 0.000337343
1.95000000e+02 0.00443552
1.96000000e+02 0.00256784
1.98000000e+02 0.0047931
1.99000000e+02 0.00404398
2.00000000e+02 0.00255221
2.01000000e+02 0.00358522
2.02000000e+02 0.0132768
2.03000000e+02 0.00492278
2.04000000e+02 0.00532483
2.05000000e+02 0.00352899
2.07000000e+02 0.00364607
2.08000000e+02 0.00461235
2.09000000e+02 0.0028344
2.10000000e+02 0.0145483
2.11000000e+02 0.0225485
2.12000000e+02 0.0207638
2.13000000e+02 0.0138417
2.14000000e+02 0.00600615
2.15000000e+02 0.00525298
2.16000000e+02 0.0191826
2.17000000e+02 0.00164128
2.18000000e+02 0.0102807
2.19000000e+02 0.00891256
2.20000000e+02 0.00643225
2.21000000e+02 0.00357405
2.22000000e+02 0.00114621
2.23000000e+02 0.00277737
2.24000000e+02 0.00264836
2.25000000e+02 0.00297553
2.27000000e+02 0.00334571
2.28000000e+02 0.00164128
2.29000000e+02 0.00259881
2.30000000e+02 0.000594811
2.31000000e+02 0.00243594
2.32000000e+02 0.000902109
2.33000000e+02 0.000462385
2.34000000e+02 0.00312631
2.35000000e+02 0.00387218
2.36000000e+02 0.00124652
2.37000000e+02 0.00155364
2.38000000e+02 0.000594811
2.39000000e+02 0.00155364
2.40000000e+02 0.000730616
2.41000000e+02 0.00164128
2.42000000e+02 0.000868217
2.43000000e+02 0.00133184
2.44000000e+02 0.000730616
2.45000000e+02 0.00232246
2.46000000e+02 0.00113745
2.47000000e+02 0.0021849
2.48000000e+02 0.00297553
2.50000000e+02 0.00312631
