# Supplementary material for: Evolution of intrinsically disordered regions in vertebrate galectins for phase separation
Source: EMBO Rep. 2026 Feb 2;27(5):1254–69. doi: 10.1038/s44319-026-00692-w (PMC12979664; doi:10.1038/s44319-026-00692-w)
Supplement: Supplementary file 12 — Source data Fig. 6 [file 44319_2026_692_MOESM12_ESM.zip › FIG_6/6A/hGal3_D22_112_R2R1/T2_D22_112_400uM/ANA/Deletion/HSQC/ANA/FIG/008_urea_ir_cs]

# Grace project file
#
@version 50122
@page size 792, 612
@page scroll 5%
@page inout 5%
@link page off
@map font 8 to "Courier", "Courier"
@map font 10 to "Courier-Bold", "Courier-Bold"
@map font 11 to "Courier-BoldOblique", "Courier-BoldOblique"
@map font 9 to "Courier-Oblique", "Courier-Oblique"
@map font 4 to "Helvetica", "Helvetica"
@map font 6 to "Helvetica-Bold", "Helvetica-Bold"
@map font 7 to "Helvetica-BoldOblique", "Helvetica-BoldOblique"
@map font 5 to "Helvetica-Oblique", "Helvetica-Oblique"
@map font 14 to "NimbusMonoL-BoldOblique", "NimbusMonoL-BoldOblique"
@map font 15 to "NimbusMonoL-Regular", "NimbusMonoL-Regular"
@map font 16 to "NimbusMonoL-RegularOblique", "NimbusMonoL-RegularOblique"
@map font 17 to "NimbusRomanNo9L-Medium", "NimbusRomanNo9L-Medium"
@map font 18 to "NimbusRomanNo9L-MediumItalic", "NimbusRomanNo9L-MediumItalic"
@map font 19 to "NimbusRomanNo9L-Regular", "NimbusRomanNo9L-Regular"
@map font 20 to "NimbusRomanNo9L-RegularItalic", "NimbusRomanNo9L-RegularItalic"
@map font 21 to "NimbusSansL-Bold", "NimbusSansL-Bold"
@map font 22 to "NimbusSansL-BoldCondensed", "NimbusSansL-BoldCondensed"
@map font 23 to "NimbusSansL-BoldCondensedItalic", "NimbusSansL-BoldCondensedItalic"
@map font 24 to "NimbusSansL-BoldItalic", "NimbusSansL-BoldItalic"
@map font 25 to "NimbusSansL-Regular", "NimbusSansL-Regular"
@map font 26 to "NimbusSansL-RegularCondensed", "NimbusSansL-RegularCondensed"
@map font 27 to "NimbusSansL-RegularCondensedItalic", "NimbusSansL-RegularCondensedItalic"
@map font 28 to "NimbusSansL-RegularItalic", "NimbusSansL-RegularItalic"
@map font 29 to "StandardSymbolsL-Regular", "StandardSymbolsL-Regular"
@map font 12 to "Symbol", "Symbol"
@map font 31 to "Symbol-Regular", "Symbol-Regular"
@map font 2 to "Times-Bold", "Times-Bold"
@map font 3 to "Times-BoldItalic", "Times-BoldItalic"
@map font 1 to "Times-Italic", "Times-Italic"
@map font 0 to "Times-Roman", "Times-Roman"
@map font 36 to "URWBookmanL-DemiBold", "URWBookmanL-DemiBold"
@map font 37 to "URWBookmanL-DemiBoldItalic", "URWBookmanL-DemiBoldItalic"
@map font 38 to "URWBookmanL-Light", "URWBookmanL-Light"
@map font 39 to "URWBookmanL-LightItalic", "URWBookmanL-LightItalic"
@map font 40 to "URWChanceryL-MediumItalic", "URWChanceryL-MediumItalic"
@map font 41 to "URWGothicL-Book", "URWGothicL-Book"
@map font 42 to "URWGothicL-BookOblique", "URWGothicL-BookOblique"
@map font 43 to "URWGothicL-Demi", "URWGothicL-Demi"
@map font 44 to "URWGothicL-DemiOblique", "URWGothicL-DemiOblique"
@map font 45 to "URWPalladioL-Bold", "URWPalladioL-Bold"
@map font 46 to "URWPalladioL-BoldItalic", "URWPalladioL-BoldItalic"
@map font 47 to "URWPalladioL-Italic", "URWPalladioL-Italic"
@map font 48 to "URWPalladioL-Roman", "URWPalladioL-Roman"
@map font 13 to "ZapfDingbats", "ZapfDingbats"
@map color 0 to (255, 255, 255), "white"
@map color 1 to (0, 0, 0), "black"
@map color 2 to (255, 0, 0), "red"
@map color 3 to (0, 255, 0), "green"
@map color 4 to (0, 0, 255), "blue"
@map color 5 to (255, 255, 0), "yellow"
@map color 6 to (188, 143, 143), "brown"
@map color 7 to (220, 220, 220), "grey"
@map color 8 to (148, 0, 211), "violet"
@map color 9 to (0, 255, 255), "cyan"
@map color 10 to (255, 0, 255), "magenta"
@map color 11 to (255, 165, 0), "orange"
@map color 12 to (114, 33, 188), "indigo"
@map color 13 to (103, 7, 72), "maroon"
@map color 14 to (64, 224, 208), "turquoise"
@map color 15 to (0, 139, 0), "green4"
@reference date 0
@date wrap off
@date wrap year 1950
@default linewidth 1.0
@default linestyle 1
@default color 1
@default pattern 1
@default font 0
@default char size 1.000000
@default symbol size 1.000000
@default sformat "%.8g"
@background color 0
@page background fill on
@timestamp off
@timestamp 0.03, 0.03
@timestamp color 1
@timestamp rot 0
@timestamp font 0
@timestamp char size 1.000000
@timestamp def "Tue Mar 14 15:14:33 2017"
@r0 off
@link r0 to g0
@r0 type above
@r0 linestyle 1
@r0 linewidth 1.0
@r0 color 1
@r0 line 0, 0, 0, 0
@r1 off
@link r1 to g0
@r1 type above
@r1 linestyle 1
@r1 linewidth 1.0
@r1 color 1
@r1 line 0, 0, 0, 0
@r2 off
@link r2 to g0
@r2 type above
@r2 linestyle 1
@r2 linewidth 1.0
@r2 color 1
@r2 line 0, 0, 0, 0
@r3 off
@link r3 to g0
@r3 type above
@r3 linestyle 1
@r3 linewidth 1.0
@r3 color 1
@r3 line 0, 0, 0, 0
@r4 off
@link r4 to g0
@r4 type above
@r4 linestyle 1
@r4 linewidth 1.0
@r4 color 1
@r4 line 0, 0, 0, 0
@g0 on
@g0 hidden false
@g0 type XY
@g0 stacked false
@g0 bar hgap 0.000000
@g0 fixedpoint off
@g0 fixedpoint type 0
@g0 fixedpoint xy 0.000000, 0.000000
@g0 fixedpoint format general general
@g0 fixedpoint prec 6, 6
@with g0
@    world 0, 0, 251, 0.035
@    stack world 0, 0, 0, 0
@    znorm 1
@    view 0.150000, 0.651980, 0.642137, 0.850000
@    title ""
@    title font 0
@    title size 1.500000
@    title color 1
@    subtitle ""
@    subtitle font 0
@    subtitle size 1.000000
@    subtitle color 1
@    xaxes scale Normal
@    yaxes scale Normal
@    xaxes invert off
@    yaxes invert off
@    xaxis  on
@    xaxis  type zero false
@    xaxis  offset 0.000000 , 0.000000
@    xaxis  bar on
@    xaxis  bar color 1
@    xaxis  bar linestyle 1
@    xaxis  bar linewidth 1.0
@    xaxis  label ""
@    xaxis  label layout para
@    xaxis  label place auto
@    xaxis  label char size 1.000000
@    xaxis  label font 0
@    xaxis  label color 1
@    xaxis  label place normal
@    xaxis  tick on
@    xaxis  tick major 50
@    xaxis  tick minor ticks 4
@    xaxis  tick default 6
@    xaxis  tick place rounded true
@    xaxis  tick out
@    xaxis  tick major size 0.250000
@    xaxis  tick major color 1
@    xaxis  tick major linewidth 1.0
@    xaxis  tick major linestyle 1
@    xaxis  tick major grid off
@    xaxis  tick minor color 1
@    xaxis  tick minor linewidth 1.0
@    xaxis  tick minor linestyle 1
@    xaxis  tick minor grid off
@    xaxis  tick minor size 0.100000
@    xaxis  ticklabel off
@    xaxis  ticklabel format general
@    xaxis  ticklabel prec 5
@    xaxis  ticklabel formula ""
@    xaxis  ticklabel append ""
@    xaxis  ticklabel prepend ""
@    xaxis  ticklabel angle 0
@    xaxis  ticklabel skip 0
@    xaxis  ticklabel stagger 0
@    xaxis  ticklabel place normal
@    xaxis  ticklabel offset auto
@    xaxis  ticklabel offset 0.000000 , 0.010000
@    xaxis  ticklabel start type auto
@    xaxis  ticklabel start 0.000000
@    xaxis  ticklabel stop type auto
@    xaxis  ticklabel stop 0.000000
@    xaxis  ticklabel char size 1.000000
@    xaxis  ticklabel font 0
@    xaxis  ticklabel color 1
@    xaxis  tick place normal
@    xaxis  tick spec type none
@    yaxis  on
@    yaxis  type zero false
@    yaxis  offset 0.000000 , 0.000000
@    yaxis  bar on
@    yaxis  bar color 1
@    yaxis  bar linestyle 1
@    yaxis  bar linewidth 1.0
@    yaxis  label ""
@    yaxis  label layout para
@    yaxis  label place auto
@    yaxis  label char size 1.000000
@    yaxis  label font 0
@    yaxis  label color 1
@    yaxis  label place normal
@    yaxis  tick on
@    yaxis  tick major 0.01
@    yaxis  tick minor ticks 0
@    yaxis  tick default 6
@    yaxis  tick place rounded true
@    yaxis  tick out
@    yaxis  tick major size 0.250000
@    yaxis  tick major color 1
@    yaxis  tick major linewidth 1.0
@    yaxis  tick major linestyle 1
@    yaxis  tick major grid off
@    yaxis  tick minor color 1
@    yaxis  tick minor linewidth 1.0
@    yaxis  tick minor linestyle 1
@    yaxis  tick minor grid off
@    yaxis  tick minor size 0.100000
@    yaxis  ticklabel on
@    yaxis  ticklabel format general
@    yaxis  ticklabel prec 5
@    yaxis  ticklabel formula ""
@    yaxis  ticklabel append ""
@    yaxis  ticklabel prepend ""
@    yaxis  ticklabel angle 0
@    yaxis  ticklabel skip 0
@    yaxis  ticklabel stagger 0
@    yaxis  ticklabel place normal
@    yaxis  ticklabel offset auto
@    yaxis  ticklabel offset 0.000000 , 0.010000
@    yaxis  ticklabel start type auto
@    yaxis  ticklabel start 0.000000
@    yaxis  ticklabel stop type auto
@    yaxis  ticklabel stop 0.000000
@    yaxis  ticklabel char size 1.000000
@    yaxis  ticklabel font 0
@    yaxis  ticklabel color 1
@    yaxis  tick place normal
@    yaxis  tick spec type none
@    altxaxis  off
@    altyaxis  off
@    legend on
@    legend loctype view
@    legend 0.85, 0.8
@    legend box color 1
@    legend box pattern 1
@    legend box linewidth 1.0
@    legend box linestyle 1
@    legend box fill color 0
@    legend box fill pattern 1
@    legend font 0
@    legend char size 1.000000
@    legend color 1
@    legend length 4
@    legend vgap 1
@    legend hgap 1
@    legend invert false
@    frame type 0
@    frame linestyle 1
@    frame linewidth 1.0
@    frame color 1
@    frame pattern 1
@    frame background color 0
@    frame background pattern 0
@    s0 hidden false
@    s0 type bar
@    s0 symbol 0
@    s0 symbol size 0.100000
@    s0 symbol color 1
@    s0 symbol pattern 1
@    s0 symbol fill color 1
@    s0 symbol fill pattern 1
@    s0 symbol linewidth 1.0
@    s0 symbol linestyle 1
@    s0 symbol char 65
@    s0 symbol char font 0
@    s0 symbol skip 0
@    s0 line type 1
@    s0 line linestyle 0
@    s0 line linewidth 1.0
@    s0 line color 1
@    s0 line pattern 1
@    s0 baseline type 0
@    s0 baseline off
@    s0 dropline off
@    s0 fill type 0
@    s0 fill rule 0
@    s0 fill color 1
@    s0 fill pattern 1
@    s0 avalue off
@    s0 avalue type 2
@    s0 avalue char size 1.000000
@    s0 avalue font 0
@    s0 avalue color 1
@    s0 avalue rot 0
@    s0 avalue format general
@    s0 avalue prec 3
@    s0 avalue prepend ""
@    s0 avalue append ""
@    s0 avalue offset 0.000000 , 0.000000
@    s0 errorbar on
@    s0 errorbar place both
@    s0 errorbar color 1
@    s0 errorbar pattern 1
@    s0 errorbar size 1.000000
@    s0 errorbar linewidth 1.0
@    s0 errorbar linestyle 1
@    s0 errorbar riser linewidth 1.0
@    s0 errorbar riser linestyle 1
@    s0 errorbar riser clip off
@    s0 errorbar riser clip length 0.100000
@    s0 comment "/home/jierong/DATA/08_Galectin3/NMR_DATA/Deletion/HSQC/ANA/Cs_D0_0_40uM.dat_D0_0_400uM.dat.dat"
@    s0 legend  ""
@    s1 hidden false
@    s1 type xy
@    s1 symbol 0
@    s1 symbol size 1.000000
@    s1 symbol color 2
@    s1 symbol pattern 1
@    s1 symbol fill color 2
@    s1 symbol fill pattern 0
@    s1 symbol linewidth 1.0
@    s1 symbol linestyle 1
@    s1 symbol char 65
@    s1 symbol char font 0
@    s1 symbol skip 0
@    s1 line type 1
@    s1 line linestyle 3
@    s1 line linewidth 1.0
@    s1 line color 2
@    s1 line pattern 1
@    s1 baseline type 0
@    s1 baseline off
@    s1 dropline off
@    s1 fill type 0
@    s1 fill rule 0
@    s1 fill color 1
@    s1 fill pattern 1
@    s1 avalue off
@    s1 avalue type 2
@    s1 avalue char size 1.000000
@    s1 avalue font 0
@    s1 avalue color 1
@    s1 avalue rot 0
@    s1 avalue format general
@    s1 avalue prec 3
@    s1 avalue prepend ""
@    s1 avalue append ""
@    s1 avalue offset 0.000000 , 0.000000
@    s1 errorbar on
@    s1 errorbar place both
@    s1 errorbar color 2
@    s1 errorbar pattern 1
@    s1 errorbar size 1.000000
@    s1 errorbar linewidth 1.0
@    s1 errorbar linestyle 1
@    s1 errorbar riser linewidth 1.0
@    s1 errorbar riser linestyle 1
@    s1 errorbar riser clip off
@    s1 errorbar riser clip length 0.100000
@    s1 comment "copy of setdata G0.S0"
@    s1 legend  ""
@g1 on
@g1 hidden false
@g1 type XY
@g1 stacked false
@g1 bar hgap 0.000000
@g1 fixedpoint off
@g1 fixedpoint type 0
@g1 fixedpoint xy 0.000000, 0.000000
@g1 fixedpoint format general general
@g1 fixedpoint prec 6, 6
@with g1
@    world 0, 0, 251, 0.035
@    stack world 0, 0, 0, 0
@    znorm 1
@    view 0.651980, 0.651980, 1.144118, 0.850000
@    title ""
@    title font 0
@    title size 1.500000
@    title color 1
@    subtitle ""
@    subtitle font 0
@    subtitle size 1.000000
@    subtitle color 1
@    xaxes scale Normal
@    yaxes scale Normal
@    xaxes invert off
@    yaxes invert off
@    xaxis  on
@    xaxis  type zero false
@    xaxis  offset 0.000000 , 0.000000
@    xaxis  bar on
@    xaxis  bar color 1
@    xaxis  bar linestyle 1
@    xaxis  bar linewidth 1.0
@    xaxis  label ""
@    xaxis  label layout para
@    xaxis  label place auto
@    xaxis  label char size 1.000000
@    xaxis  label font 0
@    xaxis  label color 1
@    xaxis  label place normal
@    xaxis  tick on
@    xaxis  tick major 50
@    xaxis  tick minor ticks 4
@    xaxis  tick default 6
@    xaxis  tick place rounded true
@    xaxis  tick out
@    xaxis  tick major size 0.250000
@    xaxis  tick major color 1
@    xaxis  tick major linewidth 1.0
@    xaxis  tick major linestyle 1
@    xaxis  tick major grid off
@    xaxis  tick minor color 1
@    xaxis  tick minor linewidth 1.0
@    xaxis  tick minor linestyle 1
@    xaxis  tick minor grid off
@    xaxis  tick minor size 0.100000
@    xaxis  ticklabel off
@    xaxis  ticklabel format general
@    xaxis  ticklabel prec 5
@    xaxis  ticklabel formula ""
@    xaxis  ticklabel append ""
@    xaxis  ticklabel prepend ""
@    xaxis  ticklabel angle 0
@    xaxis  ticklabel skip 0
@    xaxis  ticklabel stagger 0
@    xaxis  ticklabel place normal
@    xaxis  ticklabel offset auto
@    xaxis  ticklabel offset 0.000000 , 0.010000
@    xaxis  ticklabel start type auto
@    xaxis  ticklabel start 0.000000
@    xaxis  ticklabel stop type auto
@    xaxis  ticklabel stop 0.000000
@    xaxis  ticklabel char size 1.000000
@    xaxis  ticklabel font 0
@    xaxis  ticklabel color 1
@    xaxis  tick place normal
@    xaxis  tick spec type none
@    yaxis  on
@    yaxis  type zero false
@    yaxis  offset 0.000000 , 0.000000
@    yaxis  bar on
@    yaxis  bar color 1
@    yaxis  bar linestyle 1
@    yaxis  bar linewidth 1.0
@    yaxis  label ""
@    yaxis  label layout para
@    yaxis  label place auto
@    yaxis  label char size 1.000000
@    yaxis  label font 0
@    yaxis  label color 1
@    yaxis  label place normal
@    yaxis  tick on
@    yaxis  tick major 0.01
@    yaxis  tick minor ticks 0
@    yaxis  tick default 6
@    yaxis  tick place rounded true
@    yaxis  tick out
@    yaxis  tick major size 0.250000
@    yaxis  tick major color 1
@    yaxis  tick major linewidth 1.0
@    yaxis  tick major linestyle 1
@    yaxis  tick major grid off
@    yaxis  tick minor color 1
@    yaxis  tick minor linewidth 1.0
@    yaxis  tick minor linestyle 1
@    yaxis  tick minor grid off
@    yaxis  tick minor size 0.100000
@    yaxis  ticklabel off
@    yaxis  ticklabel format general
@    yaxis  ticklabel prec 5
@    yaxis  ticklabel formula ""
@    yaxis  ticklabel append ""
@    yaxis  ticklabel prepend ""
@    yaxis  ticklabel angle 0
@    yaxis  ticklabel skip 0
@    yaxis  ticklabel stagger 0
@    yaxis  ticklabel place normal
@    yaxis  ticklabel offset auto
@    yaxis  ticklabel offset 0.000000 , 0.010000
@    yaxis  ticklabel start type auto
@    yaxis  ticklabel start 0.000000
@    yaxis  ticklabel stop type auto
@    yaxis  ticklabel stop 0.000000
@    yaxis  ticklabel char size 1.000000
@    yaxis  ticklabel font 0
@    yaxis  ticklabel color 1
@    yaxis  tick place normal
@    yaxis  tick spec type none
@    altxaxis  off
@    altyaxis  off
@    legend on
@    legend loctype view
@    legend 0.5, 0.8
@    legend box color 1
@    legend box pattern 1
@    legend box linewidth 1.0
@    legend box linestyle 1
@    legend box fill color 0
@    legend box fill pattern 1
@    legend font 0
@    legend char size 1.000000
@    legend color 1
@    legend length 4
@    legend vgap 1
@    legend hgap 1
@    legend invert false
@    frame type 0
@    frame linestyle 1
@    frame linewidth 1.0
@    frame color 1
@    frame pattern 1
@    frame background color 0
@    frame background pattern 0
@    s0 hidden false
@    s0 type bar
@    s0 symbol 0
@    s0 symbol size 0.100000
@    s0 symbol color 7
@    s0 symbol pattern 1
@    s0 symbol fill color 7
@    s0 symbol fill pattern 1
@    s0 symbol linewidth 1.0
@    s0 symbol linestyle 1
@    s0 symbol char 65
@    s0 symbol char font 0
@    s0 symbol skip 0
@    s0 line type 1
@    s0 line linestyle 0
@    s0 line linewidth 1.0
@    s0 line color 7
@    s0 line pattern 1
@    s0 baseline type 0
@    s0 baseline off
@    s0 dropline off
@    s0 fill type 0
@    s0 fill rule 0
@    s0 fill color 1
@    s0 fill pattern 1
@    s0 avalue off
@    s0 avalue type 2
@    s0 avalue char size 1.000000
@    s0 avalue font 0
@    s0 avalue color 1
@    s0 avalue rot 0
@    s0 avalue format general
@    s0 avalue prec 3
@    s0 avalue prepend ""
@    s0 avalue append ""
@    s0 avalue offset 0.000000 , 0.000000
@    s0 errorbar on
@    s0 errorbar place both
@    s0 errorbar color 7
@    s0 errorbar pattern 1
@    s0 errorbar size 1.000000
@    s0 errorbar linewidth 1.0
@    s0 errorbar linestyle 1
@    s0 errorbar riser linewidth 1.0
@    s0 errorbar riser linestyle 1
@    s0 errorbar riser clip off
@    s0 errorbar riser clip length 0.100000
@    s0 comment "/home/jierong/DATA/08_Galectin3/NMR_DATA/Deletion/HSQC/ANA/Cs_D0_0_40uM.dat_D0_0_400uM.dat.dat"
@    s0 legend  ""
@    s1 hidden false
@    s1 type bar
@    s1 symbol 0
@    s1 symbol size 0.100000
@    s1 symbol color 1
@    s1 symbol pattern 1
@    s1 symbol fill color 1
@    s1 symbol fill pattern 1
@    s1 symbol linewidth 1.0
@    s1 symbol linestyle 1
@    s1 symbol char 65
@    s1 symbol char font 0
@    s1 symbol skip 0
@    s1 line type 1
@    s1 line linestyle 0
@    s1 line linewidth 1.0
@    s1 line color 1
@    s1 line pattern 1
@    s1 baseline type 0
@    s1 baseline off
@    s1 dropline off
@    s1 fill type 0
@    s1 fill rule 0
@    s1 fill color 1
@    s1 fill pattern 1
@    s1 avalue off
@    s1 avalue type 2
@    s1 avalue char size 1.000000
@    s1 avalue font 0
@    s1 avalue color 1
@    s1 avalue rot 0
@    s1 avalue format general
@    s1 avalue prec 3
@    s1 avalue prepend ""
@    s1 avalue append ""
@    s1 avalue offset 0.000000 , 0.000000
@    s1 errorbar on
@    s1 errorbar place both
@    s1 errorbar color 1
@    s1 errorbar pattern 1
@    s1 errorbar size 1.000000
@    s1 errorbar linewidth 1.0
@    s1 errorbar linestyle 1
@    s1 errorbar riser linewidth 1.0
@    s1 errorbar riser linestyle 1
@    s1 errorbar riser clip off
@    s1 errorbar riser clip length 0.100000
@    s1 comment "/home/jierong/DATA/08_Galectin3/NMR_DATA/Deletion/HSQC/ANA/Cs_D0_0urea_40uM.dat_D0_0urea_400uM.dat.dat"
@    s1 legend  ""
@    s2 hidden false
@    s2 type xy
@    s2 symbol 0
@    s2 symbol size 1.000000
@    s2 symbol color 2
@    s2 symbol pattern 1
@    s2 symbol fill color 2
@    s2 symbol fill pattern 0
@    s2 symbol linewidth 1.0
@    s2 symbol linestyle 1
@    s2 symbol char 65
@    s2 symbol char font 0
@    s2 symbol skip 0
@    s2 line type 1
@    s2 line linestyle 3
@    s2 line linewidth 1.0
@    s2 line color 2
@    s2 line pattern 1
@    s2 baseline type 0
@    s2 baseline off
@    s2 dropline off
@    s2 fill type 0
@    s2 fill rule 0
@    s2 fill color 1
@    s2 fill pattern 1
@    s2 avalue off
@    s2 avalue type 2
@    s2 avalue char size 1.000000
@    s2 avalue font 0
@    s2 avalue color 1
@    s2 avalue rot 0
@    s2 avalue format general
@    s2 avalue prec 3
@    s2 avalue prepend ""
@    s2 avalue append ""
@    s2 avalue offset 0.000000 , 0.000000
@    s2 errorbar on
@    s2 errorbar place both
@    s2 errorbar color 2
@    s2 errorbar pattern 1
@    s2 errorbar size 1.000000
@    s2 errorbar linewidth 1.0
@    s2 errorbar linestyle 1
@    s2 errorbar riser linewidth 1.0
@    s2 errorbar riser linestyle 1
@    s2 errorbar riser clip off
@    s2 errorbar riser clip length 0.100000
@    s2 comment "copy of setdata G1.S0"
@    s2 legend  ""
@g2 on
@g2 hidden false
@g2 type XY
@g2 stacked false
@g2 bar hgap 0.000000
@g2 fixedpoint off
@g2 fixedpoint type 0
@g2 fixedpoint xy 0.000000, 0.000000
@g2 fixedpoint format general general
@g2 fixedpoint prec 6, 6
@with g2
@    world 0, 0, 251, 0.3
@    stack world 0, 0, 0, 0
@    znorm 1
@    view 0.150000, 0.450000, 0.642137, 0.648020
@    title ""
@    title font 0
@    title size 1.500000
@    title color 1
@    subtitle ""
@    subtitle font 0
@    subtitle size 1.000000
@    subtitle color 1
@    xaxes scale Normal
@    yaxes scale Normal
@    xaxes invert off
@    yaxes invert off
@    xaxis  on
@    xaxis  type zero false
@    xaxis  offset 0.000000 , 0.000000
@    xaxis  bar on
@    xaxis  bar color 1
@    xaxis  bar linestyle 1
@    xaxis  bar linewidth 1.0
@    xaxis  label ""
@    xaxis  label layout para
@    xaxis  label place auto
@    xaxis  label char size 1.000000
@    xaxis  label font 0
@    xaxis  label color 1
@    xaxis  label place normal
@    xaxis  tick on
@    xaxis  tick major 50
@    xaxis  tick minor ticks 4
@    xaxis  tick default 6
@    xaxis  tick place rounded true
@    xaxis  tick out
@    xaxis  tick major size 0.250000
@    xaxis  tick major color 1
@    xaxis  tick major linewidth 1.0
@    xaxis  tick major linestyle 1
@    xaxis  tick major grid off
@    xaxis  tick minor color 1
@    xaxis  tick minor linewidth 1.0
@    xaxis  tick minor linestyle 1
@    xaxis  tick minor grid off
@    xaxis  tick minor size 0.100000
@    xaxis  ticklabel on
@    xaxis  ticklabel format general
@    xaxis  ticklabel prec 5
@    xaxis  ticklabel formula ""
@    xaxis  ticklabel append ""
@    xaxis  ticklabel prepend ""
@    xaxis  ticklabel angle 0
@    xaxis  ticklabel skip 0
@    xaxis  ticklabel stagger 0
@    xaxis  ticklabel place normal
@    xaxis  ticklabel offset auto
@    xaxis  ticklabel offset 0.000000 , 0.010000
@    xaxis  ticklabel start type auto
@    xaxis  ticklabel start 0.000000
@    xaxis  ticklabel stop type auto
@    xaxis  ticklabel stop 0.000000
@    xaxis  ticklabel char size 1.000000
@    xaxis  ticklabel font 0
@    xaxis  ticklabel color 1
@    xaxis  tick place normal
@    xaxis  tick spec type none
@    yaxis  on
@    yaxis  type zero false
@    yaxis  offset 0.000000 , 0.000000
@    yaxis  bar on
@    yaxis  bar color 1
@    yaxis  bar linestyle 1
@    yaxis  bar linewidth 1.0
@    yaxis  label ""
@    yaxis  label layout para
@    yaxis  label place auto
@    yaxis  label char size 1.000000
@    yaxis  label font 0
@    yaxis  label color 1
@    yaxis  label place normal
@    yaxis  tick on
@    yaxis  tick major 0.1
@    yaxis  tick minor ticks 0
@    yaxis  tick default 6
@    yaxis  tick place rounded true
@    yaxis  tick out
@    yaxis  tick major size 0.250000
@    yaxis  tick major color 1
@    yaxis  tick major linewidth 1.0
@    yaxis  tick major linestyle 1
@    yaxis  tick major grid off
@    yaxis  tick minor color 1
@    yaxis  tick minor linewidth 1.0
@    yaxis  tick minor linestyle 1
@    yaxis  tick minor grid off
@    yaxis  tick minor size 0.100000
@    yaxis  ticklabel on
@    yaxis  ticklabel format general
@    yaxis  ticklabel prec 5
@    yaxis  ticklabel formula ""
@    yaxis  ticklabel append ""
@    yaxis  ticklabel prepend ""
@    yaxis  ticklabel angle 0
@    yaxis  ticklabel skip 0
@    yaxis  ticklabel stagger 0
@    yaxis  ticklabel place normal
@    yaxis  ticklabel offset auto
@    yaxis  ticklabel offset 0.000000 , 0.010000
@    yaxis  ticklabel start type auto
@    yaxis  ticklabel start 0.000000
@    yaxis  ticklabel stop type auto
@    yaxis  ticklabel stop 0.000000
@    yaxis  ticklabel char size 1.000000
@    yaxis  ticklabel font 0
@    yaxis  ticklabel color 1
@    yaxis  tick place normal
@    yaxis  tick spec type none
@    altxaxis  off
@    altyaxis  off
@    legend on
@    legend loctype view
@    legend 0.5, 0.8
@    legend box color 1
@    legend box pattern 1
@    legend box linewidth 1.0
@    legend box linestyle 1
@    legend box fill color 0
@    legend box fill pattern 1
@    legend font 0
@    legend char size 1.000000
@    legend color 1
@    legend length 4
@    legend vgap 1
@    legend hgap 1
@    legend invert false
@    frame type 0
@    frame linestyle 1
@    frame linewidth 1.0
@    frame color 1
@    frame pattern 1
@    frame background color 0
@    frame background pattern 0
@    s0 hidden false
@    s0 type bar
@    s0 symbol 0
@    s0 symbol size 0.100000
@    s0 symbol color 1
@    s0 symbol pattern 1
@    s0 symbol fill color 1
@    s0 symbol fill pattern 1
@    s0 symbol linewidth 1.0
@    s0 symbol linestyle 1
@    s0 symbol char 65
@    s0 symbol char font 0
@    s0 symbol skip 0
@    s0 line type 1
@    s0 line linestyle 0
@    s0 line linewidth 1.0
@    s0 line color 1
@    s0 line pattern 1
@    s0 baseline type 0
@    s0 baseline off
@    s0 dropline off
@    s0 fill type 0
@    s0 fill rule 0
@    s0 fill color 1
@    s0 fill pattern 1
@    s0 avalue off
@    s0 avalue type 2
@    s0 avalue char size 1.000000
@    s0 avalue font 0
@    s0 avalue color 1
@    s0 avalue rot 0
@    s0 avalue format general
@    s0 avalue prec 3
@    s0 avalue prepend ""
@    s0 avalue append ""
@    s0 avalue offset 0.000000 , 0.000000
@    s0 errorbar on
@    s0 errorbar place both
@    s0 errorbar color 1
@    s0 errorbar pattern 1
@    s0 errorbar size 1.000000
@    s0 errorbar linewidth 1.0
@    s0 errorbar linestyle 1
@    s0 errorbar riser linewidth 1.0
@    s0 errorbar riser linestyle 1
@    s0 errorbar riser clip off
@    s0 errorbar riser clip length 0.100000
@    s0 comment "/home/jierong/DATA/08_Galectin3/NMR_DATA/Deletion/HSQC/ANA/Ir_D0_0_40uM.dat_D0_0_400uM.dat.dat"
@    s0 legend  ""
@    s1 hidden false
@    s1 type xy
@    s1 symbol 0
@    s1 symbol size 1.000000
@    s1 symbol color 2
@    s1 symbol pattern 1
@    s1 symbol fill color 2
@    s1 symbol fill pattern 0
@    s1 symbol linewidth 1.0
@    s1 symbol linestyle 1
@    s1 symbol char 65
@    s1 symbol char font 0
@    s1 symbol skip 0
@    s1 line type 1
@    s1 line linestyle 3
@    s1 line linewidth 1.0
@    s1 line color 2
@    s1 line pattern 1
@    s1 baseline type 0
@    s1 baseline off
@    s1 dropline off
@    s1 fill type 0
@    s1 fill rule 0
@    s1 fill color 1
@    s1 fill pattern 1
@    s1 avalue off
@    s1 avalue type 2
@    s1 avalue char size 1.000000
@    s1 avalue font 0
@    s1 avalue color 1
@    s1 avalue rot 0
@    s1 avalue format general
@    s1 avalue prec 3
@    s1 avalue prepend ""
@    s1 avalue append ""
@    s1 avalue offset 0.000000 , 0.000000
@    s1 errorbar on
@    s1 errorbar place both
@    s1 errorbar color 2
@    s1 errorbar pattern 1
@    s1 errorbar size 1.000000
@    s1 errorbar linewidth 1.0
@    s1 errorbar linestyle 1
@    s1 errorbar riser linewidth 1.0
@    s1 errorbar riser linestyle 1
@    s1 errorbar riser clip off
@    s1 errorbar riser clip length 0.100000
@    s1 comment "copy of setdata G2.S0"
@    s1 legend  ""
@g3 on
@g3 hidden false
@g3 type XY
@g3 stacked false
@g3 bar hgap 0.000000
@g3 fixedpoint off
@g3 fixedpoint type 0
@g3 fixedpoint xy 0.000000, 0.000000
@g3 fixedpoint format general general
@g3 fixedpoint prec 6, 6
@with g3
@    world 0, 0, 251, 0.3
@    stack world 0, 0, 0, 0
@    znorm 1
@    view 0.651980, 0.450000, 1.144118, 0.648020
@    title ""
@    title font 0
@    title size 1.500000
@    title color 1
@    subtitle ""
@    subtitle font 0
@    subtitle size 1.000000
@    subtitle color 1
@    xaxes scale Normal
@    yaxes scale Normal
@    xaxes invert off
@    yaxes invert off
@    xaxis  on
@    xaxis  type zero false
@    xaxis  offset 0.000000 , 0.000000
@    xaxis  bar on
@    xaxis  bar color 1
@    xaxis  bar linestyle 1
@    xaxis  bar linewidth 1.0
@    xaxis  label ""
@    xaxis  label layout para
@    xaxis  label place auto
@    xaxis  label char size 1.000000
@    xaxis  label font 0
@    xaxis  label color 1
@    xaxis  label place normal
@    xaxis  tick on
@    xaxis  tick major 50
@    xaxis  tick minor ticks 4
@    xaxis  tick default 6
@    xaxis  tick place rounded true
@    xaxis  tick out
@    xaxis  tick major size 0.250000
@    xaxis  tick major color 1
@    xaxis  tick major linewidth 1.0
@    xaxis  tick major linestyle 1
@    xaxis  tick major grid off
@    xaxis  tick minor color 1
@    xaxis  tick minor linewidth 1.0
@    xaxis  tick minor linestyle 1
@    xaxis  tick minor grid off
@    xaxis  tick minor size 0.100000
@    xaxis  ticklabel on
@    xaxis  ticklabel format general
@    xaxis  ticklabel prec 5
@    xaxis  ticklabel formula ""
@    xaxis  ticklabel append ""
@    xaxis  ticklabel prepend ""
@    xaxis  ticklabel angle 0
@    xaxis  ticklabel skip 0
@    xaxis  ticklabel stagger 0
@    xaxis  ticklabel place normal
@    xaxis  ticklabel offset auto
@    xaxis  ticklabel offset 0.000000 , 0.010000
@    xaxis  ticklabel start type auto
@    xaxis  ticklabel start 0.000000
@    xaxis  ticklabel stop type auto
@    xaxis  ticklabel stop 0.000000
@    xaxis  ticklabel char size 1.000000
@    xaxis  ticklabel font 0
@    xaxis  ticklabel color 1
@    xaxis  tick place normal
@    xaxis  tick spec type none
@    yaxis  on
@    yaxis  type zero false
@    yaxis  offset 0.000000 , 0.000000
@    yaxis  bar on
@    yaxis  bar color 1
@    yaxis  bar linestyle 1
@    yaxis  bar linewidth 1.0
@    yaxis  label ""
@    yaxis  label layout para
@    yaxis  label place auto
@    yaxis  label char size 1.000000
@    yaxis  label font 0
@    yaxis  label color 1
@    yaxis  label place normal
@    yaxis  tick on
@    yaxis  tick major 0.1
@    yaxis  tick minor ticks 0
@    yaxis  tick default 6
@    yaxis  tick place rounded true
@    yaxis  tick out
@    yaxis  tick major size 0.250000
@    yaxis  tick major color 1
@    yaxis  tick major linewidth 1.0
@    yaxis  tick major linestyle 1
@    yaxis  tick major grid off
@    yaxis  tick minor color 1
@    yaxis  tick minor linewidth 1.0
@    yaxis  tick minor linestyle 1
@    yaxis  tick minor grid off
@    yaxis  tick minor size 0.100000
@    yaxis  ticklabel off
@    yaxis  ticklabel format general
@    yaxis  ticklabel prec 5
@    yaxis  ticklabel formula ""
@    yaxis  ticklabel append ""
@    yaxis  ticklabel prepend ""
@    yaxis  ticklabel angle 0
@    yaxis  ticklabel skip 0
@    yaxis  ticklabel stagger 0
@    yaxis  ticklabel place normal
@    yaxis  ticklabel offset auto
@    yaxis  ticklabel offset 0.000000 , 0.010000
@    yaxis  ticklabel start type auto
@    yaxis  ticklabel start 0.000000
@    yaxis  ticklabel stop type auto
@    yaxis  ticklabel stop 0.000000
@    yaxis  ticklabel char size 1.000000
@    yaxis  ticklabel font 0
@    yaxis  ticklabel color 1
@    yaxis  tick place normal
@    yaxis  tick spec type none
@    altxaxis  off
@    altyaxis  off
@    legend on
@    legend loctype view
@    legend 0.5, 0.8
@    legend box color 1
@    legend box pattern 1
@    legend box linewidth 1.0
@    legend box linestyle 1
@    legend box fill color 0
@    legend box fill pattern 1
@    legend font 0
@    legend char size 1.000000
@    legend color 1
@    legend length 4
@    legend vgap 1
@    legend hgap 1
@    legend invert false
@    frame type 0
@    frame linestyle 1
@    frame linewidth 1.0
@    frame color 1
@    frame pattern 1
@    frame background color 0
@    frame background pattern 0
@    s0 hidden false
@    s0 type bar
@    s0 symbol 0
@    s0 symbol size 0.100000
@    s0 symbol color 7
@    s0 symbol pattern 1
@    s0 symbol fill color 7
@    s0 symbol fill pattern 1
@    s0 symbol linewidth 1.0
@    s0 symbol linestyle 1
@    s0 symbol char 65
@    s0 symbol char font 0
@    s0 symbol skip 0
@    s0 line type 1
@    s0 line linestyle 0
@    s0 line linewidth 1.0
@    s0 line color 7
@    s0 line pattern 1
@    s0 baseline type 0
@    s0 baseline off
@    s0 dropline off
@    s0 fill type 0
@    s0 fill rule 0
@    s0 fill color 1
@    s0 fill pattern 1
@    s0 avalue off
@    s0 avalue type 2
@    s0 avalue char size 1.000000
@    s0 avalue font 0
@    s0 avalue color 1
@    s0 avalue rot 0
@    s0 avalue format general
@    s0 avalue prec 3
@    s0 avalue prepend ""
@    s0 avalue append ""
@    s0 avalue offset 0.000000 , 0.000000
@    s0 errorbar on
@    s0 errorbar place both
@    s0 errorbar color 7
@    s0 errorbar pattern 1
@    s0 errorbar size 1.000000
@    s0 errorbar linewidth 1.0
@    s0 errorbar linestyle 1
@    s0 errorbar riser linewidth 1.0
@    s0 errorbar riser linestyle 1
@    s0 errorbar riser clip off
@    s0 errorbar riser clip length 0.100000
@    s0 comment "/home/jierong/DATA/08_Galectin3/NMR_DATA/Deletion/HSQC/ANA/Ir_D0_0_40uM.dat_D0_0_400uM.dat.dat"
@    s0 legend  ""
@    s1 hidden false
@    s1 type bar
@    s1 symbol 0
@    s1 symbol size 0.100000
@    s1 symbol color 1
@    s1 symbol pattern 1
@    s1 symbol fill color 1
@    s1 symbol fill pattern 1
@    s1 symbol linewidth 1.0
@    s1 symbol linestyle 1
@    s1 symbol char 65
@    s1 symbol char font 0
@    s1 symbol skip 0
@    s1 line type 1
@    s1 line linestyle 0
@    s1 line linewidth 1.0
@    s1 line color 1
@    s1 line pattern 1
@    s1 baseline type 0
@    s1 baseline off
@    s1 dropline off
@    s1 fill type 0
@    s1 fill rule 0
@    s1 fill color 1
@    s1 fill pattern 1
@    s1 avalue off
@    s1 avalue type 2
@    s1 avalue char size 1.000000
@    s1 avalue font 0
@    s1 avalue color 1
@    s1 avalue rot 0
@    s1 avalue format general
@    s1 avalue prec 3
@    s1 avalue prepend ""
@    s1 avalue append ""
@    s1 avalue offset 0.000000 , 0.000000
@    s1 errorbar on
@    s1 errorbar place both
@    s1 errorbar color 1
@    s1 errorbar pattern 1
@    s1 errorbar size 1.000000
@    s1 errorbar linewidth 1.0
@    s1 errorbar linestyle 1
@    s1 errorbar riser linewidth 1.0
@    s1 errorbar riser linestyle 1
@    s1 errorbar riser clip off
@    s1 errorbar riser clip length 0.100000
@    s1 comment "/home/jierong/DATA/08_Galectin3/NMR_DATA/Deletion/HSQC/ANA/Ir_D0_0urea_40uM.dat_D0_0urea_400uM.dat.dat"
@    s1 legend  ""
@    s2 hidden false
@    s2 type xy
@    s2 symbol 0
@    s2 symbol size 1.000000
@    s2 symbol color 2
@    s2 symbol pattern 1
@    s2 symbol fill color 2
@    s2 symbol fill pattern 0
@    s2 symbol linewidth 1.0
@    s2 symbol linestyle 1
@    s2 symbol char 65
@    s2 symbol char font 0
@    s2 symbol skip 0
@    s2 line type 1
@    s2 line linestyle 3
@    s2 line linewidth 1.0
@    s2 line color 2
@    s2 line pattern 1
@    s2 baseline type 0
@    s2 baseline off
@    s2 dropline off
@    s2 fill type 0
@    s2 fill rule 0
@    s2 fill color 1
@    s2 fill pattern 1
@    s2 avalue off
@    s2 avalue type 2
@    s2 avalue char size 1.000000
@    s2 avalue font 0
@    s2 avalue color 1
@    s2 avalue rot 0
@    s2 avalue format general
@    s2 avalue prec 3
@    s2 avalue prepend ""
@    s2 avalue append ""
@    s2 avalue offset 0.000000 , 0.000000
@    s2 errorbar on
@    s2 errorbar place both
@    s2 errorbar color 2
@    s2 errorbar pattern 1
@    s2 errorbar size 1.000000
@    s2 errorbar linewidth 1.0
@    s2 errorbar linestyle 1
@    s2 errorbar riser linewidth 1.0
@    s2 errorbar riser linestyle 1
@    s2 errorbar riser clip off
@    s2 errorbar riser clip length 0.100000
@    s2 comment "copy of setdata G3.S0"
@    s2 legend  ""
@target G0.S0
@type bar
3 0.00962971
4 0.00489809
5 0.00291397
6 0.00582505
8 0.0148977
9 0.0124752
10 0.00440809
12 0.00807968
13 0.00489809
14 0.00218203
15 0.00291397
22 0.00362509
24 0.00342509
28 0.00247815
29 0.002421
31 0.00102042
32 0.00189506
34 0.00209314
35 0.00148029
36 0.00117527
40 0.000749166
41 0.003285
49 0.00379885
66 0.004035
73 0.0031195
75 0.00449347
78 0.00809205
79 0.0065262
81 0.00559743
84 0.00209314
85 0.00175535
91 0.00327738
92 0.0054992
96 0.00148029
97 0.00166771
98 0.000883883
99 0.00280736
103 0.00889051
104 0.000965013
108 0.0105015
109 0.00115812
111 0.00347725
112 0.0017582
114 0.00752537
116 0.00238563
118 0.00259639
119 0.00122117
120 0.00148703
122 0.00194454
124 0.00585075
125 0.00440809
126 0.00129663
127 0.00454876
129 0.0022981
131 0.00110962
132 0.00909017
133 0.00352722
134 0.00387702
135 0.00252809
136 0.00243542
137 0.00666568
138 0.00854291
139 0.000617454
141 0.00315614
142 0.00185506
143 0.00399265
144 0.00171501
146 0.00194711
147 0.00115812
148 0.00175535
149 0.00283042
150 0.00358347
151 0.00490319
154 0.00135324
155 0.00232621
156 0.00230895
157 0.00358905
158 0.0080007
159 0.00958078
160 0.00487147
162 0.00558939
164 0.000728869
165 0.000480885
167 0.00129663
168 0.00243542
171 0.00327586
172 0.00582505
173 0.000749166
174 0.00786837
175 0.00405771
176 0.00159099
177 0.000247487
178 0.00230895
179 0.00153011
181 0.00258675
183 0.00218203
184 0.00219801
185 0.000480885
186 0.00245586
187 0.00117527
189 0.00362509
190 0.00338987
192 0.00810193
193 0.00238563
194 0.00135324
195 0.00529068
196 0.00365804
198 0.00735603
199 0.00699866
200 0.00316089
201 0.00452673
202 0.0193541
203 0.00460882
204 0.0104967
205 0.0054901
207 0.00673285
208 0.0146131
209 0.00566227
210 0.0193541
211 0.0314323
212 0.0176519
213 0.0140425
214 0.00271869
215 0.00598592
216 0.0271411
217 0.00245586
218 0.0192052
219 0.0150878
220 0.010038
221 0.00682505
222 0.00508245
223 0.00961048
224 0.00662505
225 0.003829
227 0.00243542
228 0.00122117
229 0.00144265
230 0.00162519
231 0.00209314
232 0.00218889
233 0.00189506
235 0.00124147
236 0.00115812
237 0.00219801
238 0.000965013
240 0.00172663
241 0.00399515
242 0.00372307
243 0.00326209
244 0.00136428
245 0.00194711
246 0.0015752
247 0.00124147
248 0.00205943
&
@target G0.S1
@type xy
3 0.01
4 0.01
5 0.01
6 0.01
8 0.01
9 0.01
10 0.01
12 0.01
13 0.01
14 0.01
15 0.01
22 0.01
24 0.01
28 0.01
29 0.01
31 0.01
32 0.01
34 0.01
35 0.01
36 0.01
40 0.01
41 0.01
49 0.01
66 0.01
73 0.01
75 0.01
78 0.01
79 0.01
81 0.01
84 0.01
85 0.01
91 0.01
92 0.01
96 0.01
97 0.01
98 0.01
99 0.01
103 0.01
104 0.01
108 0.01
109 0.01
111 0.01
112 0.01
114 0.01
116 0.01
118 0.01
119 0.01
120 0.01
122 0.01
124 0.01
125 0.01
126 0.01
127 0.01
129 0.01
131 0.01
132 0.01
133 0.01
134 0.01
135 0.01
136 0.01
137 0.01
138 0.01
139 0.01
141 0.01
142 0.01
143 0.01
144 0.01
146 0.01
147 0.01
148 0.01
149 0.01
150 0.01
151 0.01
154 0.01
155 0.01
156 0.01
157 0.01
158 0.01
159 0.01
160 0.01
162 0.01
164 0.01
165 0.01
167 0.01
168 0.01
171 0.01
172 0.01
173 0.01
174 0.01
175 0.01
176 0.01
177 0.01
178 0.01
179 0.01
181 0.01
183 0.01
184 0.01
185 0.01
186 0.01
187 0.01
189 0.01
190 0.01
192 0.01
193 0.01
194 0.01
195 0.01
196 0.01
198 0.01
199 0.01
200 0.01
201 0.01
202 0.01
203 0.01
204 0.01
205 0.01
207 0.01
208 0.01
209 0.01
210 0.01
211 0.01
212 0.01
213 0.01
214 0.01
215 0.01
216 0.01
217 0.01
218 0.01
219 0.01
220 0.01
221 0.01
222 0.01
223 0.01
224 0.01
225 0.01
227 0.01
228 0.01
229 0.01
230 0.01
231 0.01
232 0.01
233 0.01
235 0.01
236 0.01
237 0.01
238 0.01
240 0.01
241 0.01
242 0.01
243 0.01
244 0.01
245 0.01
246 0.01
247 0.01
248 0.01
&
@target G1.S0
@type bar
3 0.00962971
4 0.00489809
5 0.00291397
6 0.00582505
8 0.0148977
9 0.0124752
10 0.00440809
12 0.00807968
13 0.00489809
14 0.00218203
15 0.00291397
22 0.00362509
24 0.00342509
28 0.00247815
29 0.002421
31 0.00102042
32 0.00189506
34 0.00209314
35 0.00148029
36 0.00117527
40 0.000749166
41 0.003285
49 0.00379885
66 0.004035
73 0.0031195
75 0.00449347
78 0.00809205
79 0.0065262
81 0.00559743
84 0.00209314
85 0.00175535
91 0.00327738
92 0.0054992
96 0.00148029
97 0.00166771
98 0.000883883
99 0.00280736
103 0.00889051
104 0.000965013
108 0.0105015
109 0.00115812
111 0.00347725
112 0.0017582
114 0.00752537
116 0.00238563
118 0.00259639
119 0.00122117
120 0.00148703
122 0.00194454
124 0.00585075
125 0.00440809
126 0.00129663
127 0.00454876
129 0.0022981
131 0.00110962
132 0.00909017
133 0.00352722
134 0.00387702
135 0.00252809
136 0.00243542
137 0.00666568
138 0.00854291
139 0.000617454
141 0.00315614
142 0.00185506
143 0.00399265
144 0.00171501
146 0.00194711
147 0.00115812
148 0.00175535
149 0.00283042
150 0.00358347
151 0.00490319
154 0.00135324
155 0.00232621
156 0.00230895
157 0.00358905
158 0.0080007
159 0.00958078
160 0.00487147
162 0.00558939
164 0.000728869
165 0.000480885
167 0.00129663
168 0.00243542
171 0.00327586
172 0.00582505
173 0.000749166
174 0.00786837
175 0.00405771
176 0.00159099
177 0.000247487
178 0.00230895
179 0.00153011
181 0.00258675
183 0.00218203
184 0.00219801
185 0.000480885
186 0.00245586
187 0.00117527
189 0.00362509
190 0.00338987
192 0.00810193
193 0.00238563
194 0.00135324
195 0.00529068
196 0.00365804
198 0.00735603
199 0.00699866
200 0.00316089
201 0.00452673
202 0.0193541
203 0.00460882
204 0.0104967
205 0.0054901
207 0.00673285
208 0.0146131
209 0.00566227
210 0.0193541
211 0.0314323
212 0.0176519
213 0.0140425
214 0.00271869
215 0.00598592
216 0.0271411
217 0.00245586
218 0.0192052
219 0.0150878
220 0.010038
221 0.00682505
222 0.00508245
223 0.00961048
224 0.00662505
225 0.003829
227 0.00243542
228 0.00122117
229 0.00144265
230 0.00162519
231 0.00209314
232 0.00218889
233 0.00189506
235 0.00124147
236 0.00115812
237 0.00219801
238 0.000965013
240 0.00172663
241 0.00399515
242 0.00372307
243 0.00326209
244 0.00136428
245 0.00194711
246 0.0015752
247 0.00124147
248 0.00205943
&
@target G1.S1
@type bar
3 0.00370573
4 0.00131623
5 0.00081391
6 0.00185538
7 0.00734796
8 0.00709172
9 0.0053993
10 0.000585192
12 0.00339005
13 0.00194999
14 0.000403051
15 0.00090136
18 0.00141508
20 0.00141508
21 0.0046768
22 0.00151738
24 0.00186345
27 0.00368679
28 0.000304056
29 0.00101116
31 0.00104998
32 0.00144653
33 0.00734796
34 0.00202792
35 0.00357106
36 0.00483037
38 0.00186345
40 0.00200311
41 0.00314523
43 0.00186345
47 0.0046768
49 0.000769708
56 0.00301371
58 0.000769708
65 0.00252041
66 0.00398026
72 0.00368679
73 0.00130861
75 0.000427142
78 0.00355843
79 0.00144653
81 0.00186345
84 0.000415271
85 0.001607
87 0.00202792
91 0.0020056
92 0.00141508
93 0.00090136
96 0.000304056
97 0.00295507
98 0.000521967
99 0.002857
103 0.00726378
104 0.00123388
105 0.0103282
108 0.00619455
111 0.00214067
112 0.00299707
114 0.00397523
115 0.00090136
116 0.00172408
118 0.00103559
119 0.00173852
120 0.00188214
122 0.000403051
124 0.000585192
125 0.00214067
126 0.00114562
127 0.00188214
129 0.00106885
130 0.00090136
131 0.0023027
132 0.00790332
133 0.0013973
134 0.00513444
135 0.00158507
136 0.00104998
137 0.00513444
138 0.00637593
139 0.00151738
141 0.0026481
142 0.0013973
143 0.00109656
144 0.00194999
146 0.00194999
147 0.00284472
148 0.00081391
149 0.00313089
150 0.00181726
151 0.00258504
154 0.00106885
155 0.00287097
156 0.00081391
157 0.000585192
158 0.0020982
159 0.00282709
160 0.00222541
162 0.0023027
164 0.000403051
165 0.000492392
167 0.00109656
168 0.00081391
169 0.0020982
170 0.002857
171 0.0017979
172 0.00368951
173 0.00214766
174 0.00307123
175 0.00268328
176 0.00214766
177 0.00114562
178 0.00202792
179 0.00151738
180 0.00114562
181 0.00173852
182 0.00133508
183 0.000403051
184 0.000521967
185 0.00103559
186 0.00327146
187 0.000585192
189 0.00296014
190 0.00354153
193 0.00181726
194 0.00200311
195 0.00535467
196 0.00406109
198 0.00483037
199 0.0024295
200 0.002143
201 0.00252635
202 0.00978072
203 0.00661759
204 0.00686094
205 0.00271154
207 0.0037911
208 0.00595336
209 0.00394999
210 0.0139912
211 0.0242331
212 0.0221662
213 0.0128091
214 0.0025773
215 0.00721127
216 0.0238374
217 0.00327146
218 0.0142092
219 0.0156363
220 0.00468961
221 0.0032113
222 0.00168892
223 0.00390416
224 0.00470876
225 0.00987686
227 0.00180899
228 0.000427142
229 0.00130861
230 0.00090136
231 0.00394873
232 0.000492392
233 0.00118847
234 0.0033034
235 0.000415271
236 0.00174426
237 0.000403051
238 0.00090136
239 0.002857
240 0.000403051
241 0.00144653
242 0.00162556
243 0.00090136
244 0.000403051
245 0.0034077
246 0.000769708
247 0.000694586
248 0.00148743
250 0.0033034
&
@target G1.S2
@type xy
3 0.01
4 0.01
5 0.01
6 0.01
7 0.01
8 0.01
9 0.01
10 0.01
12 0.01
13 0.01
14 0.01
15 0.01
18 0.01
20 0.01
21 0.01
22 0.01
24 0.01
27 0.01
28 0.01
29 0.01
31 0.01
32 0.01
33 0.01
34 0.01
35 0.01
36 0.01
38 0.01
40 0.01
41 0.01
43 0.01
47 0.01
49 0.01
56 0.01
58 0.01
65 0.01
66 0.01
72 0.01
73 0.01
75 0.01
78 0.01
79 0.01
81 0.01
84 0.01
85 0.01
87 0.01
91 0.01
92 0.01
93 0.01
96 0.01
97 0.01
98 0.01
99 0.01
103 0.01
104 0.01
105 0.01
108 0.01
111 0.01
112 0.01
114 0.01
115 0.01
116 0.01
118 0.01
119 0.01
120 0.01
122 0.01
124 0.01
125 0.01
126 0.01
127 0.01
129 0.01
130 0.01
131 0.01
132 0.01
133 0.01
134 0.01
135 0.01
136 0.01
137 0.01
138 0.01
139 0.01
141 0.01
142 0.01
143 0.01
144 0.01
146 0.01
147 0.01
148 0.01
149 0.01
150 0.01
151 0.01
154 0.01
155 0.01
156 0.01
157 0.01
158 0.01
159 0.01
160 0.01
162 0.01
164 0.01
165 0.01
167 0.01
168 0.01
169 0.01
170 0.01
171 0.01
172 0.01
173 0.01
174 0.01
175 0.01
176 0.01
177 0.01
178 0.01
179 0.01
180 0.01
181 0.01
182 0.01
183 0.01
184 0.01
185 0.01
186 0.01
187 0.01
189 0.01
190 0.01
193 0.01
194 0.01
195 0.01
196 0.01
198 0.01
199 0.01
200 0.01
201 0.01
202 0.01
203 0.01
204 0.01
205 0.01
207 0.01
208 0.01
209 0.01
210 0.01
211 0.01
212 0.01
213 0.01
214 0.01
215 0.01
216 0.01
217 0.01
218 0.01
219 0.01
220 0.01
221 0.01
222 0.01
223 0.01
224 0.01
225 0.01
227 0.01
228 0.01
229 0.01
230 0.01
231 0.01
232 0.01
233 0.01
234 0.01
235 0.01
236 0.01
237 0.01
238 0.01
239 0.01
240 0.01
241 0.01
242 0.01
243 0.01
244 0.01
245 0.01
246 0.01
247 0.01
248 0.01
250 0.01
&
@target G2.S0
@type bar
3 0.12468
4 0.13715
5 0.128574
6 0.128145
8 0.0322987
9 0.130666
10 0.128386
12 0.131322
13 0.153251
14 0.158776
15 0.140703
22 0.142051
24 0.14582
28 0.138426
29 0.125304
31 0.133614
32 0.137254
34 0.13879
35 0.130841
36 0.140759
40 0.156069
41 0.141194
49 0.134219
66 0.124872
73 0.128508
75 0.128714
78 0.122008
79 0.13662
81 0.12327
84 0.135161
85 0.127595
91 0.16996
92 0.188088
96 0.153979
97 0.164924
98 0.136134
99 0.153928
103 0.132489
104 0.132743
108 0.137145
109 0.127918
111 0.136278
112 0.158417
114 0.127023
116 0.199136
118 0.243077
119 0.199167
120 0.238609
122 0.236861
124 0.178286
125 0.195478
126 0.194707
127 0.220193
129 0.247936
131 0.233089
132 0.262988
133 0.207336
134 0.235056
135 0.263113
136 0.188028
137 0.219233
138 0.232079
139 0.261663
141 0.252003
142 0.193779
143 0.276156
144 0.214444
146 0.21649
147 0.240193
148 0.2244
149 0.238758
150 0.232554
151 0.196752
154 0.202837
155 0.243228
156 0.259041
157 0.237382
158 0.251132
159 0.247015
160 0.245206
162 0.268451
164 0.186637
165 0.191015
167 0.125729
168 0.175458
171 0.228469
172 0.232539
173 0.231987
174 0.237295
175 0.209291
176 0.245543
177 0.206693
178 0.228447
179 0.198399
181 0.224683
183 0.224669
184 0.219584
185 0.240398
186 0.219708
187 0.214963
189 0.198503
190 0.209637
192 0.187835
193 0.206678
194 0.249786
195 0.221867
196 0.206205
198 0.211725
199 0.217016
200 0.252558
201 0.228313
202 0.157184
203 0.26139
204 0.244124
205 0.199971
207 0.197931
208 0.218044
209 0.222817
210 0.157184
211 0.230888
212 0.195607
213 0.192694
214 0.258873
215 0.214646
216 0.169409
217 0.219708
218 0.28903
219 0.201334
220 0.218563
221 0.215935
222 0.233201
223 0.237418
224 0.306245
225 0.166862
227 0.222767
228 0.259115
229 0.207322
230 0.219211
231 0.22955
232 0.206972
233 0.199903
235 0.249995
236 0.21898
237 0.228601
238 0.245929
240 0.203757
241 0.232906
242 0.211852
243 0.25031
244 0.201096
245 0.207378
246 0.207093
247 0.182985
248 0.219116
&
@target G2.S1
@type xy
3 0.1
4 0.1
5 0.1
6 0.1
8 0.1
9 0.1
10 0.1
12 0.1
13 0.1
14 0.1
15 0.1
22 0.1
24 0.1
28 0.1
29 0.1
31 0.1
32 0.1
34 0.1
35 0.1
36 0.1
40 0.1
41 0.1
49 0.1
66 0.1
73 0.1
75 0.1
78 0.1
79 0.1
81 0.1
84 0.1
85 0.1
91 0.1
92 0.1
96 0.1
97 0.1
98 0.1
99 0.1
103 0.1
104 0.1
108 0.1
109 0.1
111 0.1
112 0.1
114 0.1
116 0.1
118 0.1
119 0.1
120 0.1
122 0.1
124 0.1
125 0.1
126 0.1
127 0.1
129 0.1
131 0.1
132 0.1
133 0.1
134 0.1
135 0.1
136 0.1
137 0.1
138 0.1
139 0.1
141 0.1
142 0.1
143 0.1
144 0.1
146 0.1
147 0.1
148 0.1
149 0.1
150 0.1
151 0.1
154 0.1
155 0.1
156 0.1
157 0.1
158 0.1
159 0.1
160 0.1
162 0.1
164 0.1
165 0.1
167 0.1
168 0.1
171 0.1
172 0.1
173 0.1
174 0.1
175 0.1
176 0.1
177 0.1
178 0.1
179 0.1
181 0.1
183 0.1
184 0.1
185 0.1
186 0.1
187 0.1
189 0.1
190 0.1
192 0.1
193 0.1
194 0.1
195 0.1
196 0.1
198 0.1
199 0.1
200 0.1
201 0.1
202 0.1
203 0.1
204 0.1
205 0.1
207 0.1
208 0.1
209 0.1
210 0.1
211 0.1
212 0.1
213 0.1
214 0.1
215 0.1
216 0.1
217 0.1
218 0.1
219 0.1
220 0.1
221 0.1
222 0.1
223 0.1
224 0.1
225 0.1
227 0.1
228 0.1
229 0.1
230 0.1
231 0.1
232 0.1
233 0.1
235 0.1
236 0.1
237 0.1
238 0.1
240 0.1
241 0.1
242 0.1
243 0.1
244 0.1
245 0.1
246 0.1
247 0.1
248 0.1
&
@target G3.S0
@type bar
3 0.12468
4 0.13715
5 0.128574
6 0.128145
8 0.0322987
9 0.130666
10 0.128386
12 0.131322
13 0.153251
14 0.158776
15 0.140703
22 0.142051
24 0.14582
28 0.138426
29 0.125304
31 0.133614
32 0.137254
34 0.13879
35 0.130841
36 0.140759
40 0.156069
41 0.141194
49 0.134219
66 0.124872
73 0.128508
75 0.128714
78 0.122008
79 0.13662
81 0.12327
84 0.135161
85 0.127595
91 0.16996
92 0.188088
96 0.153979
97 0.164924
98 0.136134
99 0.153928
103 0.132489
104 0.132743
108 0.137145
109 0.127918
111 0.136278
112 0.158417
114 0.127023
116 0.199136
118 0.243077
119 0.199167
120 0.238609
122 0.236861
124 0.178286
125 0.195478
126 0.194707
127 0.220193
129 0.247936
131 0.233089
132 0.262988
133 0.207336
134 0.235056
135 0.263113
136 0.188028
137 0.219233
138 0.232079
139 0.261663
141 0.252003
142 0.193779
143 0.276156
144 0.214444
146 0.21649
147 0.240193
148 0.2244
149 0.238758
150 0.232554
151 0.196752
154 0.202837
155 0.243228
156 0.259041
157 0.237382
158 0.251132
159 0.247015
160 0.245206
162 0.268451
164 0.186637
165 0.191015
167 0.125729
168 0.175458
171 0.228469
172 0.232539
173 0.231987
174 0.237295
175 0.209291
176 0.245543
177 0.206693
178 0.228447
179 0.198399
181 0.224683
183 0.224669
184 0.219584
185 0.240398
186 0.219708
187 0.214963
189 0.198503
190 0.209637
192 0.187835
193 0.206678
194 0.249786
195 0.221867
196 0.206205
198 0.211725
199 0.217016
200 0.252558
201 0.228313
202 0.157184
203 0.26139
204 0.244124
205 0.199971
207 0.197931
208 0.218044
209 0.222817
210 0.157184
211 0.230888
212 0.195607
213 0.192694
214 0.258873
215 0.214646
216 0.169409
217 0.219708
218 0.28903
219 0.201334
220 0.218563
221 0.215935
222 0.233201
223 0.237418
224 0.306245
225 0.166862
227 0.222767
228 0.259115
229 0.207322
230 0.219211
231 0.22955
232 0.206972
233 0.199903
235 0.249995
236 0.21898
237 0.228601
238 0.245929
240 0.203757
241 0.232906
242 0.211852
243 0.25031
244 0.201096
245 0.207378
246 0.207093
247 0.182985
248 0.219116
&
@target G3.S1
@type bar
3 0.107672
4 0.111889
5 0.112478
6 0.111645
7 0.120378
8 0.102728
9 0.111688
10 0.110454
12 0.111047
13 0.119193
14 0.115309
15 0.112202
18 0.106551
20 0.106551
21 0.114049
22 0.111926
24 0.112162
27 0.110067
28 0.114514
29 0.1074
31 0.10863
32 0.109474
33 0.120378
34 0.11087
35 0.110084
36 0.120181
38 0.117119
40 0.116157
41 0.11455
43 0.117119
47 0.114049
49 0.108851
56 0.11666
58 0.108851
65 0.106271
66 0.102116
72 0.110067
73 0.110141
75 0.105434
78 0.109704
79 0.110058
81 0.112162
84 0.110496
85 0.10666
87 0.107556
91 0.120656
92 0.121599
93 0.112202
96 0.115873
97 0.108696
98 0.11258
99 0.113151
103 0.108324
104 0.110608
105 0.114294
108 0.110965
111 0.108891
112 0.120356
114 0.129433
115 0.134632
116 0.140299
118 0.168627
119 0.143024
120 0.159753
122 0.163775
124 0.154374
125 0.148209
126 0.148169
127 0.150846
129 0.169153
130 0.16669
131 0.172531
132 0.162992
133 0.147903
134 0.183014
135 0.163165
136 0.153347
137 0.149516
138 0.155763
139 0.164325
141 0.139285
142 0.151276
143 0.178165
144 0.153517
146 0.162435
147 0.161839
148 0.169091
149 0.172188
150 0.163635
151 0.144208
154 0.156117
155 0.18211
156 0.180082
157 0.167717
158 0.1566
159 0.165227
160 0.182106
162 0.165248
164 0.144945
165 0.148923
167 0.109379
168 0.137965
169 0.144802
170 0.157354
171 0.160631
172 0.157765
173 0.142894
174 0.165925
175 0.137106
176 0.157551
177 0.154413
178 0.156738
179 0.161508
180 0.140761
181 0.153229
182 0.104654
183 0.158854
184 0.162087
185 0.149003
186 0.143995
187 0.165371
189 0.146684
190 0.159262
193 0.153073
194 0.164248
195 0.164111
196 0.148092
198 0.145058
199 0.159952
200 0.164177
201 0.155286
202 0.163983
203 0.169906
204 0.151408
205 0.170507
207 0.143913
208 0.150363
209 0.165367
210 0.132946
211 0.157112
212 0.161736
213 0.144918
214 0.193022
215 0.150124
216 0.131053
217 0.143995
218 0.163287
219 0.14061
220 0.146241
221 0.167704
222 0.157232
223 0.168358
224 0.200161
225 0.166301
227 0.1549
228 0.175331
229 0.154733
230 0.159688
231 0.154172
232 0.15639
233 0.150644
234 0.151286
235 0.175818
236 0.158831
237 0.159738
238 0.16201
239 0.157354
240 0.156042
241 0.152323
242 0.147783
243 0.157206
244 0.169008
245 0.15785
246 0.149649
247 0.129591
248 0.15189
250 0.151286
&
@target G3.S2
@type xy
3 0.1
4 0.1
5 0.1
6 0.1
7 0.1
8 0.1
9 0.1
10 0.1
12 0.1
13 0.1
14 0.1
15 0.1
18 0.1
20 0.1
21 0.1
22 0.1
24 0.1
27 0.1
28 0.1
29 0.1
31 0.1
32 0.1
33 0.1
34 0.1
35 0.1
36 0.1
38 0.1
40 0.1
41 0.1
43 0.1
47 0.1
49 0.1
56 0.1
58 0.1
65 0.1
66 0.1
72 0.1
73 0.1
75 0.1
78 0.1
79 0.1
81 0.1
84 0.1
85 0.1
87 0.1
91 0.1
92 0.1
93 0.1
96 0.1
97 0.1
98 0.1
99 0.1
103 0.1
104 0.1
105 0.1
108 0.1
111 0.1
112 0.1
114 0.1
115 0.1
116 0.1
118 0.1
119 0.1
120 0.1
122 0.1
124 0.1
125 0.1
126 0.1
127 0.1
129 0.1
130 0.1
131 0.1
132 0.1
133 0.1
134 0.1
135 0.1
136 0.1
137 0.1
138 0.1
139 0.1
141 0.1
142 0.1
143 0.1
144 0.1
146 0.1
147 0.1
148 0.1
149 0.1
150 0.1
151 0.1
154 0.1
155 0.1
156 0.1
157 0.1
158 0.1
159 0.1
160 0.1
162 0.1
164 0.1
165 0.1
167 0.1
168 0.1
169 0.1
170 0.1
171 0.1
172 0.1
173 0.1
174 0.1
175 0.1
176 0.1
177 0.1
178 0.1
179 0.1
180 0.1
181 0.1
182 0.1
183 0.1
184 0.1
185 0.1
186 0.1
187 0.1
189 0.1
190 0.1
193 0.1
194 0.1
195 0.1
196 0.1
198 0.1
199 0.1
200 0.1
201 0.1
202 0.1
203 0.1
204 0.1
205 0.1
207 0.1
208 0.1
209 0.1
210 0.1
211 0.1
212 0.1
213 0.1
214 0.1
215 0.1
216 0.1
217 0.1
218 0.1
219 0.1
220 0.1
221 0.1
222 0.1
223 0.1
224 0.1
225 0.1
227 0.1
228 0.1
229 0.1
230 0.1
231 0.1
232 0.1
233 0.1
234 0.1
235 0.1
236 0.1
237 0.1
238 0.1
239 0.1
240 0.1
241 0.1
242 0.1
243 0.1
244 0.1
245 0.1
246 0.1
247 0.1
248 0.1
250 0.1
&
