# Supplementary material for: Evolution of intrinsically disordered regions in vertebrate galectins for phase separation
Source: EMBO Rep. 2026 Feb 2;27(5):1254–69. doi: 10.1038/s44319-026-00692-w (PMC12979664; doi:10.1038/s44319-026-00692-w)
Supplement: Supplementary file 12 — Source data Fig. 6 [file 44319_2026_692_MOESM12_ESM.zip › FIG_6/6A/hGal3_D22_112_R2R1/T2_D22_112_400uM/ANA/Deletion/HSQC/ANA/D1_10_400uM.dat]

 1.50000000e+01 1.10615000e+02 8.45700000e+00 2.43240000e+01 2.83550000e+01 1.48913100e+06 2.00123600e+04 6.35536500e+07
 1.80000000e+01 1.19157000e+02 8.34500000e+00 1.89970000e+01 2.94090000e+01 1.84022500e+07 2.00770300e+04 1.04318200e+09
 2.00000000e+01 1.19157000e+02 8.34500000e+00 1.89970000e+01 2.94090000e+01 1.84022500e+07 2.00770300e+04 1.04318200e+09
 2.10000000e+01 1.09277000e+02 8.15200000e+00 2.51370000e+01 3.02690000e+01 1.45118000e+07 2.00208400e+04 1.16101300e+09
 2.20000000e+01 1.22266000e+02 7.98400000e+00 1.64800000e+01 3.00230000e+01 1.58223600e+07 2.05771500e+04 6.62384800e+08
 2.40000000e+01 1.08216000e+02 7.59800000e+00 2.50080000e+01 2.98630000e+01 3.51878200e+06 2.02685000e+04 2.91064200e+08
 2.70000000e+01 1.09478000e+02 8.09500000e+00 2.76250000e+01 2.95580000e+01 1.52004700e+07 2.00822900e+04 1.17732300e+09
 2.80000000e+01 1.18479000e+02 8.21300000e+00 2.58860000e+01 2.90290000e+01 4.18149800e+06 2.01917100e+04 3.05444800e+08
 2.90000000e+01 1.21124000e+02 8.21900000e+00 1.95370000e+01 2.80280000e+01 1.25613300e+07 2.05807600e+04 6.54011500e+08
 3.10000000e+01 1.24144000e+02 8.36900000e+00 1.62690000e+01 3.03470000e+01 1.97917700e+07 2.01051900e+04 8.96106000e+08
 3.20000000e+01 1.08176000e+02 8.26000000e+00 2.13070000e+01 2.91080000e+01 7.21320400e+06 2.03448400e+04 4.21746500e+08
 3.30000000e+01 1.23629000e+02 8.12900000e+00 1.94250000e+01 3.25880000e+01 1.50468400e+07 2.00572500e+04 9.33224000e+08
 3.40000000e+01 1.07806000e+02 8.36300000e+00 1.94710000e+01 3.18500000e+01 6.47352800e+06 2.00325500e+04 3.83982400e+08
 3.50000000e+01 1.07933000e+02 8.06800000e+00 1.88110000e+01 3.00720000e+01 1.07752900e+07 2.03109700e+04 5.99081700e+08
 3.60000000e+01 1.21121000e+02 8.01000000e+00 2.12300000e+01 2.83220000e+01 8.52263000e+06 2.02764700e+04 4.90086600e+08
 3.80000000e+01 1.09026000e+02 7.99600000e+00 2.69670000e+01 3.01260000e+01 1.02453100e+07 2.01369700e+04 9.10094300e+08
 4.00000000e+01 1.14407000e+02 8.15100000e+00 2.04100000e+01 2.95220000e+01 6.48068400e+06 2.01741800e+04 3.79284800e+08
 4.10000000e+01 1.22702000e+02 8.06300000e+00 2.15120000e+01 3.22220000e+01 7.27863100e+06 2.01421100e+04 4.92259500e+08
 4.30000000e+01 1.09026000e+02 7.99600000e+00 2.69670000e+01 3.01260000e+01 1.02453100e+07 2.01369700e+04 9.10094300e+08
 4.70000000e+01 1.09277000e+02 8.15200000e+00 2.51370000e+01 3.02690000e+01 1.45118000e+07 2.00208400e+04 1.16101300e+09
 4.90000000e+01 1.26989000e+02 8.34400000e+00 1.59670000e+01 2.94540000e+01 3.52020200e+07 2.03535600e+04 1.43984200e+09
 5.60000000e+01 1.09277000e+02 8.15200000e+00 2.51370000e+01 3.02690000e+01 1.45118000e+07 2.00208400e+04 1.16101300e+09
 5.80000000e+01 1.26989000e+02 8.34400000e+00 1.59670000e+01 2.94540000e+01 3.52020200e+07 2.03535600e+04 1.43984200e+09
 6.50000000e+01 1.09157000e+02 8.02800000e+00 1.99360000e+01 3.06740000e+01 1.11316400e+07 2.01688200e+04 7.05103100e+08
 6.60000000e+01 1.24605000e+02 7.98100000e+00 1.74230000e+01 2.98900000e+01 2.61477100e+07 2.01049600e+04 1.17060500e+09
 7.20000000e+01 1.09478000e+02 8.09500000e+00 2.76250000e+01 2.95580000e+01 1.52004700e+07 2.00822900e+04 1.17732300e+09
 7.30000000e+01 1.24527000e+02 7.91800000e+00 1.43130000e+01 2.97880000e+01 2.25794100e+07 2.01290700e+04 8.41771300e+08
 7.50000000e+01 1.25309000e+02 8.27800000e+00 1.61950000e+01 2.81580000e+01 1.73433700e+07 2.10335900e+04 6.68106400e+08
 7.70000000e+01 1.09286000e+02 8.45400000e+00 2.11700000e+01 2.90090000e+01 5.22343000e+06 2.05175200e+04 3.12481800e+08
 7.80000000e+01 1.19183000e+02 7.73800000e+00 1.69150000e+01 2.93070000e+01 1.70020600e+07 2.06845800e+04 7.15563100e+08
 7.90000000e+01 1.25507000e+02 8.37600000e+00 1.68980000e+01 2.98240000e+01 1.27747200e+07 2.01530100e+04 5.60094000e+08
 8.10000000e+01 1.08320000e+02 7.55600000e+00 1.65580000e+01 3.00820000e+01 1.21870100e+07 2.03484200e+04 5.32088500e+08
 8.40000000e+01 1.15264000e+02 8.26600000e+00 1.93250000e+01 2.93400000e+01 8.76125900e+06 2.04348600e+04 4.82608400e+08
 8.50000000e+01 1.10349000e+02 8.19000000e+00 2.14810000e+01 3.29740000e+01 1.02955800e+07 2.06083100e+04 7.25669800e+08
 9.10000000e+01 1.16178000e+02 8.39100000e+00 2.18550000e+01 3.04860000e+01 3.60451400e+06 2.02014600e+04 2.22230900e+08
 9.20000000e+01 1.17226000e+02 8.33700000e+00 2.69520000e+01 2.65830000e+01 1.16727400e+06 2.03589900e+04 3.14567100e+07
 9.30000000e+01 1.10447000e+02 8.39500000e+00 2.37930000e+01 3.14790000e+01 3.23768700e+06 2.03554400e+04 2.12966400e+08
 9.60000000e+01 1.15693000e+02 8.36000000e+00 1.91690000e+01 2.89230000e+01 7.88194400e+06 2.07784400e+04 4.16510000e+08
 9.70000000e+01 1.26226000e+02 8.44900000e+00 2.45590000e+01 3.19730000e+01 3.09135800e+06 2.01562900e+04 2.21721900e+08
 9.80000000e+01 1.11941000e+02 8.08300000e+00 1.95720000e+01 3.01170000e+01 7.15205400e+06 2.01386500e+04 4.14126000e+08
 9.90000000e+01 1.11015000e+02 8.23700000e+00 2.07160000e+01 2.93570000e+01 5.84377800e+06 2.06302000e+04 3.40819600e+08
 1.03000000e+02 1.24333000e+02 8.39200000e+00 1.76660000e+01 3.48470000e+01 1.03761100e+07 2.01282500e+04 7.70743900e+08
 1.04000000e+02 1.11456000e+02 8.00300000e+00 1.90860000e+01 3.01910000e+01 8.01052800e+06 2.04895300e+04 4.32512700e+08
 1.05000000e+02 1.10624000e+02 8.18100000e+00 1.74860000e+01 5.12080000e+01 8.79209200e+06 2.00905900e+04 7.73369300e+08
 1.08000000e+02 1.10067000e+02 8.04800000e+00 1.90610000e+01 3.20980000e+01 6.51963000e+06 2.02492600e+04 4.13040600e+08
 1.09000000e+02 1.24857000e+02 8.01900000e+00 1.63090000e+01 2.63660000e+01 3.43919800e+06 2.03013800e+04 1.29280500e+08
 1.11000000e+02 1.24576000e+02 8.43000000e+00 1.66460000e+01 2.90170000e+01 1.57136400e+07 2.08192200e+04 6.48968800e+08
 1.12000000e+02 1.07741000e+02 8.14300000e+00 1.69620000e+01 2.77080000e+01 2.97098700e+06 2.09225300e+04 1.03145500e+08
 1.14000000e+02 1.22626000e+02 8.33500000e+00 1.83950000e+01 3.13160000e+01 4.91303400e+06 2.01950000e+04 2.77563400e+08
 1.15000000e+02 1.23293000e+02 8.21100000e+00 1.98820000e+01 3.19010000e+01 2.13402400e+06 2.00315800e+04 1.16323600e+08
 1.16000000e+02 1.21711000e+02 7.96100000e+00 2.11030000e+01 2.86790000e+01 5.10396200e+06 2.03021100e+04 2.80713900e+08
 1.18000000e+02 1.26369000e+02 9.22700000e+00 2.45650000e+01 3.65320000e+01 1.90008600e+06 2.02763900e+04 1.39367300e+08
 1.19000000e+02 1.26467000e+02 7.90500000e+00 2.23530000e+01 3.11070000e+01 3.38142900e+06 2.01006400e+04 2.16143600e+08
 1.20000000e+02 1.28307000e+02 9.36700000e+00 2.32470000e+01 3.10480000e+01 2.37043700e+06 2.01896100e+04 1.49417300e+08
 1.22000000e+02 1.22418000e+02 7.84000000e+00 2.52290000e+01 2.94400000e+01 2.75290200e+06 2.01678000e+04 2.05645100e+08
 1.24000000e+02 1.12155000e+02 8.78100000e+00 3.38610000e+01 3.14420000e+01 1.21278900e+06 2.01604600e+04 5.41949200e+07
 1.25000000e+02 1.08967000e+02 8.24600000e+00 2.32560000e+01 3.13050000e+01 3.72976000e+06 2.00168100e+04 2.49860700e+08
 1.26000000e+02 1.13508000e+02 7.20700000e+00 2.19650000e+01 3.09310000e+01 3.69551500e+06 2.01783800e+04 2.34125600e+08
 1.27000000e+02 1.16886000e+02 6.53400000e+00 2.18380000e+01 3.26150000e+01 3.71600000e+06 2.01494200e+04 2.56452700e+08
 1.29000000e+02 1.12706000e+02 8.78000000e+00 2.38090000e+01 3.17500000e+01 1.86570500e+06 2.00568200e+04 1.16353700e+08
 1.30000000e+02 1.19259000e+02 7.90700000e+00 2.00980000e+01 3.59700000e+01 7.29382400e+06 2.01112800e+04 5.11024100e+08
 1.31000000e+02 1.28550000e+02 9.20600000e+00 2.73680000e+01 3.09740000e+01 2.13495500e+06 2.00862800e+04 1.40375300e+08
 1.32000000e+02 1.32601000e+02 1.00100000e+01 2.44300000e+01 3.07560000e+01 1.83428600e+06 2.00829400e+04 1.10032500e+08
 1.33000000e+02 1.23788000e+02 9.14300000e+00 3.94540000e+01 2.90630000e+01 2.34043800e+06 2.00112300e+04 2.06100800e+08
 1.34000000e+02 1.30277000e+02 9.72100000e+00 2.39330000e+01 3.07650000e+01 2.37195000e+06 2.01235400e+04 1.51522500e+08
 1.35000000e+02 1.26986000e+02 8.91300000e+00 2.33500000e+01 3.04030000e+01 2.27485800e+06 2.00629000e+04 1.43876700e+08
 1.36000000e+02 1.08450000e+02 6.99300000e+00 2.24530000e+01 3.07330000e+01 4.31159200e+06 2.01128400e+04 2.75820000e+08
 1.37000000e+02 1.15944000e+02 8.95100000e+00 2.29660000e+01 3.04040000e+01 3.53565200e+06 2.02666800e+04 2.24801800e+08
 1.38000000e+02 1.28226000e+02 8.47600000e+00 2.44230000e+01 3.05560000e+01 2.45625100e+06 2.01212300e+04 1.61647800e+08
 1.39000000e+02 1.28887000e+02 8.33800000e+00 2.21540000e+01 2.69880000e+01 2.65635700e+06 2.02267800e+04 1.45265700e+08
 1.41000000e+02 1.15912000e+02 8.46700000e+00 2.48870000e+01 3.10170000e+01 1.91445700e+06 2.00869900e+04 1.08840300e+08
 1.42000000e+02 1.19615000e+02 6.92400000e+00 1.70880000e+01 3.05480000e+01 9.23548000e+06 2.06280400e+04 4.08877400e+08
 1.43000000e+02 1.16609000e+02 9.61400000e+00 2.77450000e+01 2.97360000e+01 2.09905100e+06 2.03227900e+04 1.31174400e+08
 1.44000000e+02 1.17966000e+02 8.59300000e+00 2.15470000e+01 3.06980000e+01 3.85074000e+06 2.01709300e+04 2.38640300e+08
 1.46000000e+02 1.27251000e+02 8.71600000e+00 2.10010000e+01 3.04500000e+01 4.46180700e+06 2.01301900e+04 2.72388700e+08
 1.47000000e+02 1.22324000e+02 8.56700000e+00 2.46630000e+01 3.10590000e+01 2.63878000e+06 2.01311600e+04 1.92531500e+08
 1.48000000e+02 1.21180000e+02 9.11500000e+00 2.48180000e+01 3.23830000e+01 2.84045500e+06 2.02340600e+04 2.16732500e+08
 1.49000000e+02 1.25526000e+02 9.33600000e+00 2.39320000e+01 3.16710000e+01 2.42864400e+06 2.00531100e+04 1.57643700e+08
 1.50000000e+02 1.27349000e+02 9.16000000e+00 2.40290000e+01 3.21140000e+01 2.39708000e+06 2.00220800e+04 1.57689600e+08
 1.51000000e+02 1.25728000e+02 8.17000000e+00 2.68720000e+01 3.16300000e+01 3.93474600e+06 2.00201200e+04 3.22652500e+08
 1.54000000e+02 1.20062000e+02 8.49900000e+00 1.96090000e+01 3.00240000e+01 5.73569200e+06 2.02298700e+04 3.24447900e+08
 1.55000000e+02 1.21504000e+02 9.23200000e+00 2.32260000e+01 3.08290000e+01 2.42937300e+06 2.02060400e+04 1.51191600e+08
 1.56000000e+02 1.27926000e+02 8.89100000e+00 2.17020000e+01 3.12120000e+01 2.64796200e+06 2.01244700e+04 1.64689900e+08
 1.57000000e+02 1.18646000e+02 7.67600000e+00 2.31370000e+01 3.04820000e+01 3.45426800e+06 2.02027800e+04 2.22054800e+08
 1.58000000e+02 1.33574000e+02 9.47300000e+00 2.74440000e+01 3.05570000e+01 1.44679000e+06 2.03584800e+04 6.81897800e+07
 1.59000000e+02 1.26956000e+02 8.50500000e+00 2.29620000e+01 3.63500000e+01 2.76358600e+06 2.00649100e+04 2.12349700e+08
 1.60000000e+02 1.23499000e+02 8.44200000e+00 2.61290000e+01 2.68640000e+01 2.14787300e+06 2.02398100e+04 1.26764600e+08
 1.62000000e+02 1.26456000e+02 9.31200000e+00 2.63550000e+01 3.12050000e+01 1.88279100e+06 2.00762000e+04 1.15572800e+08
 1.64000000e+02 1.17697000e+02 8.73400000e+00 1.94210000e+01 3.06520000e+01 5.78725200e+06 2.01982000e+04 3.32027800e+08
 1.65000000e+02 1.25603000e+02 8.93800000e+00 2.08670000e+01 3.03860000e+01 5.20972800e+06 2.01166200e+04 3.12704000e+08
 1.67000000e+02 1.08320000e+02 8.10900000e+00 1.86670000e+01 2.91610000e+01 1.61519800e+07 2.02584600e+04 8.57655700e+08
 1.68000000e+02 1.17522000e+02 7.42900000e+00 1.99990000e+01 2.98460000e+01 7.64529300e+06 2.02972300e+04 4.23481200e+08
 1.69000000e+02 1.19259000e+02 7.90700000e+00 2.00980000e+01 3.59700000e+01 7.29382400e+06 2.01112800e+04 5.11024100e+08
 1.70000000e+02 1.21859000e+02 8.61400000e+00 2.25690000e+01 3.84330000e+01 5.53146300e+06 2.00957200e+04 4.51794400e+08
 1.71000000e+02 1.24833000e+02 8.76700000e+00 2.34710000e+01 3.03900000e+01 3.05867800e+06 2.00249000e+04 1.94202100e+08
 1.72000000e+02 1.28291000e+02 7.37100000e+00 2.40990000e+01 3.04240000e+01 2.82002000e+06 2.01438200e+04 1.79468400e+08
 1.73000000e+02 1.23718000e+02 8.80500000e+00 2.59160000e+01 2.96390000e+01 2.49083600e+06 2.03804800e+04 1.72782600e+08
 1.74000000e+02 1.19812000e+02 9.00800000e+00 2.15670000e+01 3.05290000e+01 2.71638500e+06 2.00777500e+04 1.67314300e+08
 1.75000000e+02 1.18483000e+02 1.00910000e+01 2.31320000e+01 3.07320000e+01 2.96413100e+06 2.00576400e+04 1.85103400e+08
 1.76000000e+02 1.30523000e+02 9.06100000e+00 2.32440000e+01 3.04290000e+01 2.17771900e+06 2.00377100e+04 1.32386700e+08
 1.77000000e+02 1.26534000e+02 7.97700000e+00 2.16060000e+01 2.74700000e+01 3.98041000e+06 2.00962100e+04 2.22582700e+08
 1.78000000e+02 1.26327000e+02 9.06700000e+00 2.03520000e+01 3.06500000e+01 3.81045400e+06 2.01115400e+04 2.28825100e+08
 1.79000000e+02 1.08761000e+02 9.18100000e+00 2.23200000e+01 3.07740000e+01 3.21651300e+06 2.03835700e+04 1.97428000e+08
 1.80000000e+02 1.17891000e+02 7.82300000e+00 2.01120000e+01 3.10170000e+01 7.34501200e+06 2.01327100e+04 4.22869400e+08
 1.81000000e+02 1.26957000e+02 9.00900000e+00 1.96780000e+01 3.01250000e+01 3.76907600e+06 2.02357000e+04 2.17041100e+08
 1.82000000e+02 1.10476000e+02 8.29400000e+00 1.94780000e+01 3.02490000e+01 4.66717400e+06 2.02441000e+04 2.89090300e+08
 1.83000000e+02 1.24033000e+02 8.68200000e+00 2.01830000e+01 3.02500000e+01 4.20458000e+06 2.06435100e+04 2.34217500e+08
 1.84000000e+02 1.26167000e+02 8.85100000e+00 1.86370000e+01 3.11300000e+01 4.69675300e+06 2.02046500e+04 2.64259900e+08
 1.85000000e+02 1.22721000e+02 9.20200000e+00 2.18580000e+01 3.05820000e+01 2.95552500e+06 2.02001500e+04 1.85405700e+08
 1.86000000e+02 1.24158000e+02 8.92800000e+00 2.28280000e+01 3.22870000e+01 4.70952000e+06 2.02861200e+04 3.24556000e+08
 1.87000000e+02 1.21882000e+02 8.87800000e+00 2.24120000e+01 3.03480000e+01 3.37734300e+06 2.00619200e+04 2.17277500e+08
 1.89000000e+02 1.25452000e+02 7.94000000e+00 2.03330000e+01 3.01120000e+01 4.92442200e+06 2.01773800e+04 2.97418800e+08
 1.90000000e+02 1.25920000e+02 8.41100000e+00 2.32960000e+01 3.15660000e+01 3.62490000e+06 2.00866000e+04 2.58990100e+08
 1.92000000e+02 1.13441000e+02 5.79200000e+00 1.94840000e+01 3.06200000e+01 6.06201200e+06 2.02624500e+04 3.45546000e+08
 1.93000000e+02 1.20029000e+02 9.18400000e+00 2.33330000e+01 3.01210000e+01 3.26352000e+06 2.01104300e+04 2.06622000e+08
 1.94000000e+02 1.20686000e+02 9.09500000e+00 1.94370000e+01 3.19480000e+01 3.48213800e+06 2.00818600e+04 2.20074400e+08
 1.95000000e+02 1.12665000e+02 7.13800000e+00 2.28450000e+01 2.96480000e+01 2.14803300e+06 2.00980000e+04 1.09817500e+08
 1.96000000e+02 1.18158000e+02 7.75900000e+00 2.12680000e+01 3.04010000e+01 4.57148200e+06 2.00928100e+04 2.76358400e+08
 1.98000000e+02 1.16739000e+02 8.81800000e+00 2.47110000e+01 3.02700000e+01 4.00118800e+06 2.02866400e+04 2.87312300e+08
 1.99000000e+02 1.21756000e+02 8.20900000e+00 2.66900000e+01 2.39990000e+01 2.60913100e+06 2.02049100e+04 1.46300400e+08
 2.00000000e+02 1.27626000e+02 9.88100000e+00 2.67320000e+01 3.21170000e+01 2.35757900e+06 2.00588600e+04 1.82270300e+08
 2.01000000e+02 1.25314000e+02 9.39600000e+00 2.68760000e+01 3.02210000e+01 2.44819800e+06 2.01883200e+04 1.90458400e+08
 2.02000000e+02 1.23286000e+02 9.64100000e+00 3.60750000e+01 3.22050000e+01 3.44926800e+06 2.00667100e+04 3.74871400e+08
 2.03000000e+02 1.30301000e+02 9.55100000e+00 2.89960000e+01 3.01690000e+01 1.88586600e+06 2.00641000e+04 1.27404900e+08
 2.04000000e+02 1.27582000e+02 8.99000000e+00 2.80990000e+01 2.97700000e+01 2.05360500e+06 2.00223200e+04 1.30317700e+08
 2.05000000e+02 1.28195000e+02 8.33600000e+00 2.43420000e+01 3.33310000e+01 2.63908900e+06 2.01981500e+04 1.77856600e+08
 2.07000000e+02 1.07062000e+02 8.03500000e+00 2.09840000e+01 3.11270000e+01 3.71240900e+06 2.00499500e+04 2.27584400e+08
 2.08000000e+02 1.16421000e+02 6.51800000e+00 1.85460000e+01 3.27870000e+01 4.50399300e+06 2.01531200e+04 2.86543200e+08
 2.09000000e+02 1.14797000e+02 8.59600000e+00 2.32640000e+01 2.91290000e+01 2.31051700e+06 2.00779100e+04 1.37234900e+08
 2.10000000e+02 1.23286000e+02 9.64100000e+00 3.60750000e+01 3.22050000e+01 3.44926800e+06 2.00667100e+04 3.74871400e+08
 2.11000000e+02 1.22197000e+02 9.05300000e+00 2.36020000e+01 3.24990000e+01 2.27919700e+06 2.01559300e+04 1.50938100e+08
 2.12000000e+02 1.29701000e+02 9.49900000e+00 2.85630000e+01 3.09270000e+01 1.76059300e+06 2.00273600e+04 1.19659800e+08
 2.13000000e+02 1.20540000e+02 8.38000000e+00 2.51990000e+01 3.11690000e+01 3.13872800e+06 2.00436300e+04 2.51489300e+08
 2.14000000e+02 1.27279000e+02 9.90800000e+00 2.62590000e+01 3.69510000e+01 1.73306000e+06 2.02132200e+04 1.23604100e+08
 2.15000000e+02 1.07707000e+02 8.91400000e+00 2.44540000e+01 3.12470000e+01 2.31253800e+06 2.00743800e+04 1.47529200e+08
 2.16000000e+02 1.20203000e+02 7.56600000e+00 2.34090000e+01 3.16180000e+01 4.33772400e+06 2.00329500e+04 2.94130800e+08
 2.17000000e+02 1.24158000e+02 8.92800000e+00 2.28280000e+01 3.22870000e+01 4.70952000e+06 2.02861200e+04 3.24556000e+08
 2.18000000e+02 1.28874000e+02 9.12300000e+00 2.87200000e+01 3.01810000e+01 9.87217200e+05 2.01061400e+04 1.62604300e+07
 2.19000000e+02 1.10717000e+02 7.75400000e+00 2.83650000e+01 3.09260000e+01 2.23575000e+06 2.00404600e+04 1.63867900e+08
 2.20000000e+02 1.19005000e+02 8.75600000e+00 2.29070000e+01 3.09370000e+01 3.34867200e+06 2.00565300e+04 2.14253800e+08
 2.21000000e+02 1.25825000e+02 9.00600000e+00 2.56820000e+01 3.04770000e+01 2.51618100e+06 2.00662400e+04 1.82428000e+08
 2.22000000e+02 1.29741000e+02 9.26300000e+00 1.98410000e+01 3.02270000e+01 3.23226400e+06 2.04949200e+04 1.73751000e+08
 2.23000000e+02 1.17455000e+02 7.23200000e+00 2.07860000e+01 3.08330000e+01 3.09763400e+06 2.00830400e+04 1.88524600e+08
 2.24000000e+02 1.25428000e+02 9.50700000e+00 2.46980000e+01 2.97010000e+01 1.28348100e+06 2.01417300e+04 4.46054100e+07
 2.25000000e+02 1.20436000e+02 8.33700000e+00 2.45190000e+01 3.18390000e+01 2.60192600e+06 2.03356400e+04 1.79640700e+08
 2.27000000e+02 1.20837000e+02 7.11200000e+00 2.29880000e+01 3.04740000e+01 3.57321200e+06 2.03530500e+04 2.31598100e+08
 2.28000000e+02 1.22955000e+02 7.67000000e+00 2.21890000e+01 2.98050000e+01 3.81578500e+06 2.01349400e+04 2.41902400e+08
 2.29000000e+02 1.13127000e+02 8.44600000e+00 1.83840000e+01 3.11490000e+01 5.84466200e+06 2.00838600e+04 3.28355700e+08
 2.30000000e+02 1.16574000e+02 7.45600000e+00 2.23990000e+01 3.13190000e+01 3.70946300e+06 2.02197100e+04 2.40440600e+08
 2.31000000e+02 1.22295000e+02 7.67600000e+00 2.42120000e+01 2.87520000e+01 3.11506900e+06 2.01641200e+04 1.88575300e+08
 2.32000000e+02 1.16328000e+02 7.72700000e+00 2.18040000e+01 2.94100000e+01 3.94717700e+06 2.03857900e+04 2.37091800e+08
 2.33000000e+02 1.21030000e+02 7.90300000e+00 2.24830000e+01 3.08710000e+01 6.12942800e+06 2.03738300e+04 3.88313000e+08
 2.34000000e+02 1.24736000e+02 8.61700000e+00 2.63070000e+01 3.05170000e+01 5.46868300e+06 2.01595100e+04 4.28609000e+08
 2.35000000e+02 1.14684000e+02 9.33300000e+00 2.95900000e+01 3.02960000e+01 2.08482000e+06 2.02648700e+04 1.48732900e+08
 2.36000000e+02 1.27374000e+02 9.37900000e+00 2.28520000e+01 3.05210000e+01 2.87659200e+06 2.02258100e+04 1.80762000e+08
 2.37000000e+02 1.20469000e+02 9.39800000e+00 2.36770000e+01 3.03410000e+01 3.81354600e+06 2.02138000e+04 2.50000300e+08
 2.38000000e+02 1.05664000e+02 8.85800000e+00 2.33960000e+01 3.05080000e+01 3.19396100e+06 2.04306900e+04 2.01789100e+08
 2.39000000e+02 1.21859000e+02 8.61400000e+00 2.25690000e+01 3.84330000e+01 5.53146300e+06 2.00957200e+04 4.51794400e+08
 2.40000000e+02 1.11903000e+02 7.92500000e+00 2.14350000e+01 3.08320000e+01 4.66496700e+06 2.01296600e+04 2.86565300e+08
 2.41000000e+02 1.20846000e+02 8.92600000e+00 2.60760000e+01 3.02460000e+01 2.48778200e+06 2.00756200e+04 1.78014700e+08
 2.42000000e+02 1.25708000e+02 9.18000000e+00 2.36910000e+01 3.31130000e+01 3.13260400e+06 2.02447800e+04 2.28946700e+08
 2.43000000e+02 1.19759000e+02 9.07000000e+00 2.61380000e+01 3.18610000e+01 1.38046400e+06 2.02332600e+04 6.17005800e+07
 2.44000000e+02 1.12475000e+02 7.76500000e+00 2.01840000e+01 3.11230000e+01 3.42618000e+06 2.00432100e+04 2.03710500e+08
 2.45000000e+02 1.26663000e+02 8.42200000e+00 1.98230000e+01 3.11930000e+01 3.38581900e+06 2.00403800e+04 2.00489200e+08
 2.46000000e+02 1.15423000e+02 8.60800000e+00 2.79360000e+01 2.94360000e+01 3.84410800e+06 2.00788600e+04 2.92991900e+08
 2.47000000e+02 1.14992000e+02 8.37900000e+00 3.73380000e+01 2.98150000e+01 1.70731000e+06 2.00860400e+04 1.72619100e+08
 2.48000000e+02 1.14969000e+02 8.90400000e+00 2.52450000e+01 3.20970000e+01 2.51585000e+06 2.01161700e+04 1.81232900e+08
 2.50000000e+02 1.24736000e+02 8.61700000e+00 2.63070000e+01 3.05170000e+01 5.46868300e+06 2.01595100e+04 4.28609000e+08
