# Supplementary material for: Evolution of intrinsically disordered regions in vertebrate galectins for phase separation
Source: EMBO Rep. 2026 Feb 2;27(5):1254–69. doi: 10.1038/s44319-026-00692-w (PMC12979664; doi:10.1038/s44319-026-00692-w)
Supplement: Supplementary file 12 — Source data Fig. 6 [file 44319_2026_692_MOESM12_ESM.zip › FIG_6/6A/hGal3_D22_112_R2R1/T2_D22_112_400uM/ANA/Deletion/HSQC/ANA/test]

3 0.00962971 1.6088e-05
4 0.00489809 3.24812e-05
5 0.00291397 1.59052e-05
6 0.00582505 2.59517e-05
8 0.0148977 0.00119357
9 0.0124752 0.000151276
10 0.00440809 2.5629e-05
12 0.00807968 4.11139e-05
13 0.00489809 6.31713e-05
14 0.00218203 3.02843e-05
15 0.00291397 3.52573e-05
22 0.00362509 3.19304e-05
24 0.00342509 2.23814e-05
28 0.00247815 4.3871e-05
29 0.002421 1.01764e-05
31 0.00102042 2.14443e-06
32 0.00189506 7.53083e-06
34 0.00209314 3.39098e-05
35 0.00148029 1.32499e-05
36 0.00117527 2.55318e-05
40 0.000749166 5.22011e-06
41 0.003285 1.55832e-05
49 0.00379885 6.199e-06
66 0.004035 7.13374e-05
73 0.0031195 9.37545e-06
75 0.00449347 2.95785e-05
78 0.00809205 2.17148e-05
79 0.0065262 3.82658e-05
81 0.00559743 2.21328e-05
84 0.00209314 2.62504e-05
85 0.00175535 3.155e-05
91 0.00327738 7.01785e-05
92 0.0054992 8.88305e-05
96 0.00148029 1.24465e-05
97 0.00166771 4.52699e-05
98 0.000883883 4.66687e-06
99 0.00280736 3.02973e-05
103 0.00889051 0.000124053
104 0.000965013 1.07496e-05
108 0.0105015 9.23393e-05
109 0.00115812 2.55723e-06
111 0.00347725 2.55873e-05
112 0.0017582 4.98279e-06
114 0.00752537 0.000184903
116 0.00238563 6.26119e-05
118 0.00259639 0.00037189
119 0.00122117 2.22606e-05
120 0.00148703 3.17996e-05
122 0.00194454 5.97427e-05
124 0.00585075 0.000587077
125 0.00440809 2.34659e-05
126 0.00129663 6.44981e-05
127 0.00454876 2.07108e-05
129 0.0022981 7.69112e-05
131 0.00110962 8.85668e-05
132 0.00909017 0.000490134
133 0.00352722 0.000110686
134 0.00387702 0.000129596
135 0.00252809 0.000111772
136 0.00243542 7.00042e-05
137 0.00666568 0.000155267
138 0.00854291 0.000523518
139 0.000617454 1.92533e-05
141 0.00315614 0.000180228
142 0.00185506 5.97417e-06
143 0.00399265 7.33571e-05
144 0.00171501 7.0336e-05
146 0.00194711 3.47614e-05
147 0.00115812 1.4067e-05
148 0.00175535 9.32712e-05
149 0.00283042 0.000120343
150 0.00358347 0.00018399
151 0.00490319 0.000149213
154 0.00135324 1.32026e-05
155 0.00232621 5.67051e-05
156 0.00230895 2.5462e-05
157 0.00358905 4.89951e-05
158 0.0080007 0.000215311
159 0.00958078 0.000456305
160 0.00487147 0.000206363
162 0.00558939 0.000203715
164 0.000728869 1.38048e-05
165 0.000480885 1.3577e-05
167 0.00129663 1.43457e-05
168 0.00243542 4.15854e-05
171 0.00327586 0.000109081
172 0.00582505 0.000153173
173 0.000749166 1.34516e-05
174 0.00786837 0.0004367
175 0.00405771 0.000153712
176 0.00159099 6.32911e-05
177 0.000247487 9.11152e-06
178 0.00230895 2.12153e-05
179 0.00153011 6.86994e-05
181 0.00258675 3.93312e-05
183 0.00218203 6.18391e-05
184 0.00219801 3.17594e-05
185 0.000480885 2.35083e-05
186 0.00245586 2.74823e-05
187 0.00117527 5.09178e-05
189 0.00362509 9.0073e-05
190 0.00338987 3.60385e-05
192 0.00810193 0.000112524
193 0.00238563 0.000122578
194 0.00135324 1.83777e-05
195 0.00529068 0.00033018
196 0.00365804 0.000120421
198 0.00735603 0.000197025
199 0.00699866 0.000401347
200 0.00316089 0.000132803
201 0.00452673 0.000192798
202 0.0193541 0.00091584
203 0.00460882 0.000195022
204 0.0104967 0.000636969
205 0.0054901 7.76377e-05
207 0.00673285 0.000299366
208 0.0146131 5.55656e-05
209 0.00566227 1.82002e-05
210 0.0193541 0.00091584
211 0.0314323 0.000848913
212 0.0176519 0.00105128
213 0.0140425 0.000531709
214 0.00271869 0.000112273
215 0.00598592 0.000399472
216 0.0271411 0.000512038
217 0.00245586 2.74823e-05
218 0.0192052 0.00267043
219 0.0150878 0.000916561
220 0.010038 0.000372185
221 0.00682505 0.000409922
222 0.00508245 0.000173259
223 0.00961048 0.000413684
224 0.00662505 0.000594225
225 0.003829 5.24276e-05
227 0.00243542 7.61991e-05
228 0.00122117 2.20692e-05
229 0.00144265 4.16867e-05
230 0.00162519 6.05651e-05
231 0.00209314 8.98712e-05
232 0.00218889 8.52119e-05
233 0.00189506 5.88443e-05
235 0.00124147 9.30909e-05
236 0.00115812 1.40429e-05
237 0.00219801 3.79385e-05
238 0.000965013 4.47823e-05
240 0.00172663 4.96663e-05
241 0.00399515 0.000226455
242 0.00372307 7.41611e-05
243 0.00326209 3.36598e-05
244 0.00136428 6.15069e-05
245 0.00194711 6.4973e-05
246 0.0015752 9.82827e-06
247 0.00124147 8.97889e-05
248 0.00205943 9.70403e-05
