# Supplementary material for: Evolution of intrinsically disordered regions in vertebrate galectins for phase separation
Source: EMBO Rep. 2026 Feb 2;27(5):1254–69. doi: 10.1038/s44319-026-00692-w (PMC12979664; doi:10.1038/s44319-026-00692-w)
Supplement: Supplementary file 12 — Source data Fig. 6 [file 44319_2026_692_MOESM12_ESM.zip › FIG_6/6A/hGal3_D22_112_R2R1/T2_D22_112_400uM/ANA/Deletion/HSQC/ANA/D1_40_40uM.dat]

 4.70000000e+01 1.09473000e+02 8.15300000e+00 2.11530000e+01 3.15730000e+01 2.01340600e+06 2.29036200e+04 1.31261000e+08
 4.90000000e+01 1.27152000e+02 8.36500000e+00 1.43540000e+01 2.93060000e+01 8.42975900e+06 2.30176200e+04 3.08653100e+08
 5.60000000e+01 1.09400000e+02 8.18900000e+00 1.82800000e+01 3.08640000e+01 1.76632400e+06 2.28806300e+04 1.02995100e+08
 5.80000000e+01 1.27152000e+02 8.36500000e+00 1.43540000e+01 2.93060000e+01 8.42975900e+06 2.30176200e+04 3.08653100e+08
 6.50000000e+01 1.09239000e+02 8.04800000e+00 1.77480000e+01 3.01680000e+01 2.54763600e+06 2.29257000e+04 1.32011400e+08
 6.60000000e+01 1.24692000e+02 7.99800000e+00 1.49160000e+01 2.97380000e+01 8.06302400e+06 2.40887200e+04 2.99085700e+08
 7.20000000e+01 1.09523000e+02 8.10800000e+00 2.09360000e+01 3.04610000e+01 2.11375600e+06 2.30091800e+04 1.27844100e+08
 7.30000000e+01 1.24605000e+02 7.93200000e+00 1.37490000e+01 2.92300000e+01 5.62242400e+06 2.31523400e+04 1.93335500e+08
 7.50000000e+01 1.25487000e+02 8.32200000e+00 1.30040000e+01 2.90970000e+01 1.87241300e+06 2.35793300e+04 6.22365900e+07
 7.70000000e+01 1.09336000e+02 8.45800000e+00 1.94800000e+01 2.76150000e+01 1.10751300e+06 2.28604800e+04 5.99706700e+07
 7.80000000e+01 1.19260000e+02 7.74700000e+00 1.70250000e+01 2.84070000e+01 4.22768200e+06 2.35952700e+04 1.63726000e+08
 7.90000000e+01 1.25623000e+02 8.38600000e+00 1.63100000e+01 2.93460000e+01 3.70218000e+06 2.37629000e+04 1.52284400e+08
 8.10000000e+01 1.08420000e+02 7.57800000e+00 1.51740000e+01 2.84360000e+01 3.24391000e+06 2.30862800e+04 1.19484200e+08
 8.40000000e+01 1.15341000e+02 8.28000000e+00 1.81710000e+01 2.94810000e+01 2.30890800e+06 2.33997900e+04 1.17943400e+08
 8.50000000e+01 1.10395000e+02 8.20100000e+00 1.78700000e+01 3.28150000e+01 2.43553100e+06 2.29597400e+04 1.54415700e+08
 9.10000000e+01 1.16210000e+02 8.39800000e+00 2.47680000e+01 3.04090000e+01 8.24236700e+05 2.30746700e+04 5.28585000e+07
 9.20000000e+01 1.17275000e+02 8.33200000e+00 1.62010000e+01 2.99240000e+01 3.27610800e+05 2.35291600e+04 4.63142800e+06
 9.30000000e+01 1.10446000e+02 8.39700000e+00 2.80830000e+01 2.92170000e+01 6.36720200e+05 2.32227300e+04 3.80721400e+07
 9.60000000e+01 1.15738000e+02 8.36800000e+00 1.81640000e+01 2.96280000e+01 1.93618700e+06 2.32961200e+04 9.98911600e+07
 9.70000000e+01 1.26273000e+02 8.44900000e+00 2.07580000e+01 3.32350000e+01 6.83812000e+05 2.34358500e+04 4.38943400e+07
 9.80000000e+01 1.12027000e+02 8.08900000e+00 2.29040000e+01 2.90390000e+01 1.54030000e+06 2.28434700e+04 9.07292300e+07
 9.90000000e+01 1.11063000e+02 8.24400000e+00 1.90630000e+01 2.82230000e+01 1.39949200e+06 2.32805600e+04 7.21529500e+07
 1.03000000e+02 1.24460000e+02 8.40700000e+00 1.51260000e+01 2.92570000e+01 2.66720700e+06 2.31984500e+04 1.04692700e+08
 1.04000000e+02 1.11533000e+02 8.00800000e+00 1.78780000e+01 3.09080000e+01 1.99948800e+06 2.30430100e+04 1.08921200e+08
 1.05000000e+02 1.10485000e+02 8.03700000e+00 1.89200000e+01 3.03920000e+01 1.17015600e+06 2.29863400e+04 7.37477100e+07
 1.07000000e+02 1.19736000e+02 8.21500000e+00 1.78450000e+01 2.82690000e+01 3.24536200e+06 2.36769800e+04 1.55426300e+08
 1.08000000e+02 1.10235000e+02 8.06300000e+00 2.06970000e+01 2.91920000e+01 1.74818400e+06 2.35180100e+04 1.09227300e+08
 1.09000000e+02 1.24949000e+02 8.03200000e+00 1.37060000e+01 2.66470000e+01 1.08618000e+06 2.32922100e+04 3.15104800e+07
 1.11000000e+02 1.24620000e+02 8.43900000e+00 1.54920000e+01 2.87310000e+01 4.65769800e+06 2.36613200e+04 1.69910700e+08
 1.12000000e+02 1.07770000e+02 8.15100000e+00 1.57250000e+01 3.03790000e+01 9.29291100e+05 2.39128500e+04 3.22550000e+07
 1.14000000e+02 1.22651000e+02 8.33700000e+00 1.65910000e+01 3.04640000e+01 1.84918700e+06 2.31708900e+04 8.34352100e+07
 1.15000000e+02 1.23324000e+02 8.21300000e+00 1.91310000e+01 3.10000000e+01 6.66690900e+05 2.28817700e+04 2.97618400e+07
 1.16000000e+02 1.21718000e+02 7.96300000e+00 1.81330000e+01 2.98900000e+01 2.31188800e+06 2.36474100e+04 1.21843100e+08
 1.18000000e+02 1.26375000e+02 9.22800000e+00 2.14850000e+01 3.37830000e+01 1.03174900e+06 2.31526500e+04 6.95962600e+07
 1.19000000e+02 1.26464000e+02 7.90200000e+00 1.84560000e+01 2.93750000e+01 1.60847500e+06 2.28644200e+04 8.53301500e+07
 1.20000000e+02 1.28303000e+02 9.37000000e+00 1.94320000e+01 2.92250000e+01 1.46766500e+06 2.35117100e+04 7.61847500e+07
 1.22000000e+02 1.22407000e+02 7.83600000e+00 2.12420000e+01 2.93450000e+01 1.43751700e+06 2.29487100e+04 7.95886100e+07
 1.24000000e+02 1.12359000e+02 8.80200000e+00 2.67140000e+01 3.52130000e+01 5.01541900e+05 2.30831200e+04 4.41739400e+07
 1.25000000e+02 1.08986000e+02 8.25000000e+00 1.99000000e+01 2.96230000e+01 1.69023200e+06 2.33603300e+04 1.00622100e+08
 1.26000000e+02 1.13630000e+02 7.20100000e+00 1.96470000e+01 2.90550000e+01 1.87077100e+06 2.34177800e+04 1.00498100e+08
 1.27000000e+02 1.16915000e+02 6.53600000e+00 1.87930000e+01 2.98510000e+01 1.87729000e+06 2.28671100e+04 9.41263000e+07
 1.29000000e+02 1.12720000e+02 8.77500000e+00 1.90720000e+01 3.00890000e+01 1.14762100e+06 2.29100400e+04 6.75086200e+07
 1.31000000e+02 1.28564000e+02 9.20800000e+00 1.94790000e+01 2.96060000e+01 1.28387700e+06 2.28721800e+04 7.27920600e+07
 1.32000000e+02 1.32557000e+02 9.98200000e+00 2.20150000e+01 2.89640000e+01 1.12162600e+06 2.28411400e+04 6.55691800e+07
 1.33000000e+02 1.23796000e+02 9.14000000e+00 2.91630000e+01 2.82510000e+01 1.16368600e+06 2.29206200e+04 8.51556900e+07
 1.34000000e+02 1.30249000e+02 9.70800000e+00 1.96230000e+01 2.89040000e+01 1.51654400e+06 2.30512900e+04 8.30216600e+07
 1.35000000e+02 1.27007000e+02 8.91500000e+00 1.88460000e+01 2.84910000e+01 1.30392600e+06 2.28514600e+04 6.63424300e+07
 1.36000000e+02 1.08437000e+02 6.97900000e+00 1.94370000e+01 2.87980000e+01 2.22896900e+06 2.33788800e+04 1.12408500e+08
 1.37000000e+02 1.15906000e+02 8.94100000e+00 2.00290000e+01 2.93170000e+01 1.80241900e+06 2.32378800e+04 1.01649700e+08
 1.38000000e+02 1.28213000e+02 8.45700000e+00 2.62680000e+01 2.87850000e+01 1.22973300e+06 2.29166200e+04 7.83808200e+07
 1.39000000e+02 1.28886000e+02 8.33400000e+00 1.62010000e+01 2.83750000e+01 1.78492300e+06 2.30941400e+04 7.06468100e+07
 1.41000000e+02 1.15920000e+02 8.46800000e+00 2.11040000e+01 3.03330000e+01 1.01361100e+06 2.32320600e+04 5.82579200e+07
 1.42000000e+02 1.19608000e+02 6.92400000e+00 1.37360000e+01 3.02530000e+01 4.40731000e+06 2.30815500e+04 1.59745100e+08
 1.43000000e+02 1.16605000e+02 9.60800000e+00 2.14110000e+01 2.88820000e+01 1.31194600e+06 2.30014900e+04 7.11750000e+07
 1.44000000e+02 1.17963000e+02 8.59200000e+00 1.81620000e+01 2.96460000e+01 2.01083600e+06 2.31203100e+04 9.79109900e+07
 1.46000000e+02 1.27246000e+02 8.71400000e+00 1.77270000e+01 2.95770000e+01 2.36847800e+06 2.35861800e+04 1.14059700e+08
 1.47000000e+02 1.22276000e+02 8.56400000e+00 1.92070000e+01 2.95320000e+01 1.62821500e+06 2.28649500e+04 8.82164600e+07
 1.48000000e+02 1.21162000e+02 9.11300000e+00 1.98280000e+01 2.91180000e+01 1.61609900e+06 2.31750600e+04 8.75943000e+07
 1.49000000e+02 1.25510000e+02 9.32900000e+00 2.15600000e+01 2.94390000e+01 1.41300100e+06 2.33805700e+04 8.11960800e+07
 1.50000000e+02 1.27343000e+02 9.15600000e+00 1.77020000e+01 2.97600000e+01 1.38411800e+06 2.28908500e+04 7.15252400e+07
 1.54000000e+02 1.20062000e+02 8.49700000e+00 1.71310000e+01 2.92200000e+01 2.95981400e+06 2.33194400e+04 1.26128100e+08
 1.55000000e+02 1.21493000e+02 9.23100000e+00 2.33530000e+01 2.92790000e+01 1.32506400e+06 2.28599600e+04 7.62972500e+07
 1.56000000e+02 1.27913000e+02 8.89000000e+00 1.74060000e+01 2.94160000e+01 1.82971300e+06 2.35253100e+04 7.94118600e+07
 1.57000000e+02 1.18655000e+02 7.66900000e+00 1.94720000e+01 2.93200000e+01 1.93174400e+06 2.29843200e+04 1.02863000e+08
 1.58000000e+02 1.33572000e+02 9.47100000e+00 1.98250000e+01 3.00200000e+01 9.57764500e+05 2.29772900e+04 5.01196100e+07
 1.59000000e+02 1.27003000e+02 8.49900000e+00 1.91570000e+01 2.98960000e+01 1.67503400e+06 2.28429900e+04 9.14687800e+07
 1.60000000e+02 1.23493000e+02 8.43900000e+00 2.34190000e+01 2.62810000e+01 1.14585900e+06 2.30482000e+04 6.12043200e+07
 1.62000000e+02 1.26463000e+02 9.31400000e+00 2.02490000e+01 2.96600000e+01 1.22138700e+06 2.28499300e+04 6.70503400e+07
 1.63000000e+02 1.18905000e+02 8.14200000e+00 1.81670000e+01 2.94840000e+01 1.33266500e+06 2.28640400e+04 6.89053200e+07
 1.64000000e+02 1.17693000e+02 8.73400000e+00 1.61460000e+01 2.93320000e+01 2.79597100e+06 2.28775100e+04 1.13203400e+08
 1.65000000e+02 1.25607000e+02 8.93800000e+00 1.79440000e+01 2.90690000e+01 2.55317200e+06 2.29116000e+04 1.22247200e+08
 1.67000000e+02 1.08368000e+02 8.11500000e+00 2.85670000e+01 2.75470000e+01 3.26039300e+06 2.30659800e+04 2.39705600e+08
 1.68000000e+02 1.17516000e+02 7.42600000e+00 1.73590000e+01 2.89390000e+01 3.30258900e+06 2.30577900e+04 1.35712400e+08
 1.70000000e+02 1.21847000e+02 8.61400000e+00 1.82710000e+01 3.36610000e+01 3.34210400e+06 2.36710500e+04 1.95293900e+08
 1.71000000e+02 1.24825000e+02 8.76900000e+00 1.99930000e+01 2.91500000e+01 1.63806500e+06 2.28267100e+04 8.78332300e+07
 1.72000000e+02 1.28284000e+02 7.37000000e+00 1.95130000e+01 2.90360000e+01 1.73381900e+06 2.31084100e+04 8.94263000e+07
 1.73000000e+02 1.23698000e+02 8.80600000e+00 2.00920000e+01 2.96790000e+01 1.41024800e+06 2.30532000e+04 8.19712700e+07
 1.74000000e+02 1.19807000e+02 9.00700000e+00 1.79420000e+01 3.01500000e+01 1.62195100e+06 2.32699900e+04 7.91541300e+07
 1.75000000e+02 1.18481000e+02 1.00920000e+01 1.87240000e+01 2.92310000e+01 1.61071500e+06 2.30848900e+04 8.71170000e+07
 1.76000000e+02 1.30518000e+02 9.05900000e+00 2.29350000e+01 2.84550000e+01 1.30115600e+06 2.32279600e+04 7.38902200e+07
 1.77000000e+02 1.26532000e+02 7.97700000e+00 1.88690000e+01 2.85980000e+01 2.01162300e+06 2.30670900e+04 9.92430000e+07
 1.78000000e+02 1.26312000e+02 9.06600000e+00 1.75860000e+01 2.88590000e+01 2.07543700e+06 2.32700100e+04 8.83290900e+07
 1.79000000e+02 1.08758000e+02 9.17900000e+00 1.75290000e+01 3.02670000e+01 1.68809800e+06 2.28901300e+04 7.85092700e+07
 1.80000000e+02 1.17879000e+02 7.82200000e+00 1.74770000e+01 2.90540000e+01 2.90335400e+06 2.33568200e+04 1.26902800e+08
 1.81000000e+02 1.26946000e+02 9.00800000e+00 1.70860000e+01 2.92590000e+01 2.11018300e+06 2.29706700e+04 9.04735600e+07
 1.83000000e+02 1.24038000e+02 8.68200000e+00 1.64540000e+01 3.00340000e+01 2.48690800e+06 2.29360900e+04 1.07968700e+08
 1.84000000e+02 1.26172000e+02 8.85000000e+00 1.52590000e+01 3.01870000e+01 2.49569100e+06 2.32029400e+04 1.00823600e+08
 1.85000000e+02 1.22716000e+02 9.20300000e+00 1.86010000e+01 2.93950000e+01 1.70861800e+06 2.29282700e+04 8.75479100e+07
 1.86000000e+02 1.24140000e+02 8.92700000e+00 2.44870000e+01 3.01310000e+01 2.12029200e+06 2.28212400e+04 1.37053800e+08
 1.87000000e+02 1.21884000e+02 8.87600000e+00 1.83610000e+01 2.90440000e+01 1.93394100e+06 2.31439900e+04 9.24126200e+07
 1.89000000e+02 1.25526000e+02 7.93500000e+00 1.78320000e+01 3.12270000e+01 2.22042700e+06 2.32958700e+04 1.15624800e+08
 1.90000000e+02 1.25886000e+02 8.41300000e+00 2.05370000e+01 2.70210000e+01 1.73609100e+06 2.30457100e+04 1.00891500e+08
 1.92000000e+02 1.13587000e+02 5.80400000e+00 1.70560000e+01 3.02050000e+01 2.34649000e+06 2.28929100e+04 1.04772700e+08
 1.93000000e+02 1.20057000e+02 9.19300000e+00 2.58610000e+01 2.82370000e+01 1.46211300e+06 2.31483000e+04 9.18563100e+07
 1.94000000e+02 1.20681000e+02 9.09300000e+00 1.63450000e+01 3.01400000e+01 2.05077300e+06 2.34522200e+04 8.81011600e+07
 1.95000000e+02 1.12690000e+02 7.14900000e+00 1.92840000e+01 2.97040000e+01 1.41882000e+06 2.34736000e+04 7.20884300e+07
 1.96000000e+02 1.18197000e+02 7.76800000e+00 1.87410000e+01 2.86200000e+01 2.27934400e+06 2.28912900e+04 1.12597700e+08
 1.98000000e+02 1.16680000e+02 8.80000000e+00 2.04330000e+01 2.90590000e+01 1.86455400e+06 2.31244600e+04 1.01319800e+08
 1.99000000e+02 1.21766000e+02 8.18300000e+00 1.93660000e+01 2.98690000e+01 1.37406000e+06 2.28457800e+04 7.90147400e+07
 2.00000000e+02 1.27592000e+02 9.87600000e+00 1.98130000e+01 2.90410000e+01 1.43094100e+06 2.28574200e+04 8.18444800e+07
 2.01000000e+02 1.25343000e+02 9.38200000e+00 2.15780000e+01 2.82610000e+01 1.39770600e+06 2.32591100e+04 7.90148600e+07
 2.02000000e+02 1.23624000e+02 9.62100000e+00 2.32660000e+01 2.98450000e+01 1.12077100e+06 2.31809800e+04 7.42232100e+07
 2.03000000e+02 1.30413000e+02 9.54300000e+00 2.32570000e+01 2.97450000e+01 1.10813800e+06 2.29102200e+04 7.07583800e+07
 2.04000000e+02 1.27599000e+02 9.01900000e+00 1.94520000e+01 2.73310000e+01 1.24389500e+06 2.32882200e+04 6.51341100e+07
 2.05000000e+02 1.28248000e+02 8.35000000e+00 1.99160000e+01 2.75350000e+01 1.50915000e+06 2.34951900e+04 7.50441700e+07
 2.07000000e+02 1.07123000e+02 8.03500000e+00 1.90590000e+01 2.96270000e+01 1.88752700e+06 2.31544800e+04 9.80676800e+07
 2.08000000e+02 1.16345000e+02 6.51600000e+00 1.67240000e+01 2.93860000e+01 2.18648500e+06 2.39462000e+04 8.97543600e+07
 2.09000000e+02 1.14817000e+02 8.58700000e+00 1.95730000e+01 2.77320000e+01 1.30955300e+06 2.28976000e+04 6.83999900e+07
 2.10000000e+02 1.23462000e+02 9.68200000e+00 1.97970000e+01 2.90110000e+01 1.22865000e+06 2.29610700e+04 6.90294900e+07
 2.11000000e+02 1.22678000e+02 9.07500000e+00 2.31250000e+01 3.25380000e+01 1.09824800e+06 2.28933400e+04 7.17300400e+07
 2.12000000e+02 1.29954000e+02 9.43100000e+00 1.96270000e+01 3.21430000e+01 9.41435100e+05 2.28128000e+04 6.08347600e+07
 2.13000000e+02 1.20777000e+02 8.41600000e+00 2.24570000e+01 2.85380000e+01 1.33874600e+06 2.29013500e+04 8.00455400e+07
 2.14000000e+02 1.27280000e+02 9.90700000e+00 1.88800000e+01 3.22040000e+01 1.20090000e+06 2.30738300e+04 6.81082800e+07
 2.15000000e+02 1.07781000e+02 8.94800000e+00 2.03510000e+01 2.98770000e+01 1.47075300e+06 2.32000300e+04 8.20404800e+07
 2.16000000e+02 1.20687000e+02 7.61000000e+00 2.43870000e+01 3.25440000e+01 1.42267500e+06 2.29821300e+04 9.94207200e+07
 2.17000000e+02 1.24140000e+02 8.92700000e+00 2.44870000e+01 3.01310000e+01 2.12029200e+06 2.28212400e+04 1.37053800e+08
 2.18000000e+02 1.28739000e+02 9.07700000e+00 2.64940000e+01 3.05490000e+01 5.39132000e+05 2.30857100e+04 4.43072300e+07
 2.19000000e+02 1.10614000e+02 7.71300000e+00 2.44460000e+01 2.87460000e+01 9.33663000e+05 2.28575200e+04 6.18913500e+07
 2.20000000e+02 1.19108000e+02 8.77200000e+00 2.14110000e+01 2.87330000e+01 1.82721700e+06 2.34212400e+04 9.67727800e+07
 2.21000000e+02 1.25830000e+02 8.99700000e+00 1.94220000e+01 2.74430000e+01 1.37558800e+06 2.29352600e+04 7.36499900e+07
 2.22000000e+02 1.29747000e+02 9.26500000e+00 1.59220000e+01 2.95610000e+01 1.86995200e+06 2.35555500e+04 7.62902200e+07
 2.23000000e+02 1.17441000e+02 7.21900000e+00 1.80590000e+01 2.93830000e+01 1.82615500e+06 2.36261000e+04 8.83756200e+07
 2.24000000e+02 1.25437000e+02 9.50200000e+00 2.78500000e+01 2.93170000e+01 9.01314100e+05 2.28525000e+04 5.68050600e+07
 2.25000000e+02 1.20438000e+02 8.33400000e+00 2.01130000e+01 2.97030000e+01 1.60518900e+06 2.29036900e+04 8.81469000e+07
 2.27000000e+02 1.20848000e+02 7.11600000e+00 1.82210000e+01 2.99250000e+01 1.86249000e+06 2.29733800e+04 1.01019200e+08
 2.28000000e+02 1.22955000e+02 7.66800000e+00 1.64610000e+01 2.93750000e+01 2.21844200e+06 2.28984600e+04 9.47171700e+07
 2.29000000e+02 1.13105000e+02 8.43900000e+00 1.56440000e+01 2.96930000e+01 2.87826100e+06 2.35276300e+04 1.15254000e+08
 2.30000000e+02 1.16588000e+02 7.45100000e+00 1.73190000e+01 2.95980000e+01 2.07896600e+06 2.28604400e+04 9.23308800e+07
 2.31000000e+02 1.22294000e+02 7.68900000e+00 2.01220000e+01 2.88700000e+01 1.64121000e+06 2.30972800e+04 8.84749100e+07
 2.32000000e+02 1.16343000e+02 7.72500000e+00 1.75530000e+01 2.93980000e+01 2.07334400e+06 2.29802500e+04 9.17338600e+07
 2.33000000e+02 1.21012000e+02 7.89900000e+00 1.65600000e+01 3.03490000e+01 2.55925400e+06 2.38049000e+04 1.08140400e+08
 2.34000000e+02 1.24818000e+02 8.62400000e+00 2.29910000e+01 3.45200000e+01 2.12307800e+06 2.29873300e+04 1.57125500e+08
 2.35000000e+02 1.14668000e+02 9.32600000e+00 2.31580000e+01 2.78340000e+01 1.25515700e+06 2.29256000e+04 7.47375500e+07
 2.36000000e+02 1.27371000e+02 9.37800000e+00 1.85940000e+01 2.85130000e+01 1.69886200e+06 2.28867200e+04 8.61548200e+07
 2.37000000e+02 1.20457000e+02 9.39600000e+00 1.89240000e+01 2.90800000e+01 2.13590400e+06 2.28593800e+04 1.09896800e+08
 2.38000000e+02 1.05672000e+02 8.85800000e+00 1.75560000e+01 2.95210000e+01 1.93254000e+06 2.29547100e+04 8.68428800e+07
 2.39000000e+02 1.21847000e+02 8.61400000e+00 1.82710000e+01 3.36610000e+01 3.34210400e+06 2.36710500e+04 1.95293900e+08
 2.40000000e+02 1.11896000e+02 7.92300000e+00 1.86960000e+01 2.94630000e+01 2.29291200e+06 2.32563100e+04 1.14431600e+08
 2.41000000e+02 1.20861000e+02 8.91800000e+00 2.13840000e+01 2.98870000e+01 1.38638900e+06 2.32125800e+04 8.40985000e+07
 2.42000000e+02 1.25739000e+02 9.17700000e+00 1.89730000e+01 3.24990000e+01 1.54748200e+06 2.32834400e+04 9.40061100e+07
 2.43000000e+02 1.19729000e+02 9.06600000e+00 2.17390000e+01 3.00640000e+01 8.58397200e+05 2.30360700e+04 4.97222700e+07
 2.44000000e+02 1.12504000e+02 7.76600000e+00 1.58020000e+01 3.03930000e+01 1.82471800e+06 2.29615900e+04 7.66788600e+07
 2.45000000e+02 1.26655000e+02 8.42700000e+00 1.64060000e+01 3.07850000e+01 1.78629600e+06 2.35571700e+04 7.75353000e+07
 2.46000000e+02 1.15405000e+02 8.59900000e+00 2.14230000e+01 2.79560000e+01 1.92797400e+06 2.28788300e+04 1.07765000e+08
 2.47000000e+02 1.15012000e+02 8.35300000e+00 1.98980000e+01 2.81330000e+01 1.04304700e+06 2.29721700e+04 5.50788800e+07
 2.48000000e+02 1.15013000e+02 8.89800000e+00 1.91100000e+01 3.07440000e+01 1.37179300e+06 2.29265000e+04 7.89627600e+07
 2.50000000e+02 1.24818000e+02 8.62400000e+00 2.29910000e+01 3.45200000e+01 2.12307800e+06 2.29873300e+04 1.57125500e+08
