# Supplementary material for: Evolution of intrinsically disordered regions in vertebrate galectins for phase separation
Source: EMBO Rep. 2026 Feb 2;27(5):1254–69. doi: 10.1038/s44319-026-00692-w (PMC12979664; doi:10.1038/s44319-026-00692-w)
Supplement: Supplementary file 12 — Source data Fig. 6 [file 44319_2026_692_MOESM12_ESM.zip › FIG_6/6A/hGal3_D22_112_R2R1/T2_D22_112_400uM/ANA/Deletion/HSQC/ANA/junk.dat]

3.00000000e+00 0.00962971
4.00000000e+00 0.00489809
5.00000000e+00 0.00291397
6.00000000e+00 0.00582505
8.00000000e+00 0.0148977
9.00000000e+00 0.0124752
1.00000000e+01 0.00440809
1.20000000e+01 0.00807968
1.30000000e+01 0.00489809
1.40000000e+01 0.00218203
1.50000000e+01 0.00291397
2.20000000e+01 0.00362509
2.40000000e+01 0.00342509
2.80000000e+01 0.00247815
2.90000000e+01 0.002421
3.10000000e+01 0.00102042
3.20000000e+01 0.00189506
3.40000000e+01 0.00209314
3.50000000e+01 0.00148029
3.60000000e+01 0.00117527
4.00000000e+01 0.000749166
4.10000000e+01 0.003285
4.90000000e+01 0.00379885
6.60000000e+01 0.004035
7.30000000e+01 0.0031195
7.50000000e+01 0.00449347
7.80000000e+01 0.00809205
7.90000000e+01 0.0065262
8.10000000e+01 0.00559743
8.40000000e+01 0.00209314
8.50000000e+01 0.00175535
9.10000000e+01 0.00327738
9.20000000e+01 0.0054992
9.60000000e+01 0.00148029
9.70000000e+01 0.00166771
9.80000000e+01 0.000883883
9.90000000e+01 0.00280736
1.03000000e+02 0.00889051
1.04000000e+02 0.000965013
1.08000000e+02 0.0105015
1.09000000e+02 0.00115812
1.11000000e+02 0.00347725
1.12000000e+02 0.0017582
1.14000000e+02 0.00752537
1.16000000e+02 0.00238563
1.18000000e+02 0.00259639
1.19000000e+02 0.00122117
1.20000000e+02 0.00148703
1.22000000e+02 0.00194454
1.24000000e+02 0.00585075
1.25000000e+02 0.00440809
1.26000000e+02 0.00129663
1.27000000e+02 0.00454876
1.29000000e+02 0.0022981
1.31000000e+02 0.00110962
1.32000000e+02 0.00909017
1.33000000e+02 0.00352722
1.34000000e+02 0.00387702
1.35000000e+02 0.00252809
1.36000000e+02 0.00243542
1.37000000e+02 0.00666568
1.38000000e+02 0.00854291
1.39000000e+02 0.000617454
1.41000000e+02 0.00315614
1.42000000e+02 0.00185506
1.43000000e+02 0.00399265
1.44000000e+02 0.00171501
1.46000000e+02 0.00194711
1.47000000e+02 0.00115812
1.48000000e+02 0.00175535
1.49000000e+02 0.00283042
1.50000000e+02 0.00358347
1.51000000e+02 0.00490319
1.54000000e+02 0.00135324
1.55000000e+02 0.00232621
1.56000000e+02 0.00230895
1.57000000e+02 0.00358905
1.58000000e+02 0.0080007
1.59000000e+02 0.00958078
1.60000000e+02 0.00487147
1.62000000e+02 0.00558939
1.64000000e+02 0.000728869
1.65000000e+02 0.000480885
1.67000000e+02 0.00129663
1.68000000e+02 0.00243542
1.71000000e+02 0.00327586
1.72000000e+02 0.00582505
1.73000000e+02 0.000749166
1.74000000e+02 0.00786837
1.75000000e+02 0.00405771
1.76000000e+02 0.00159099
1.77000000e+02 0.000247487
1.78000000e+02 0.00230895
1.79000000e+02 0.00153011
1.81000000e+02 0.00258675
1.83000000e+02 0.00218203
1.84000000e+02 0.00219801
1.85000000e+02 0.000480885
1.86000000e+02 0.00245586
1.87000000e+02 0.00117527
1.89000000e+02 0.00362509
1.90000000e+02 0.00338987
1.92000000e+02 0.00810193
1.93000000e+02 0.00238563
1.94000000e+02 0.00135324
1.95000000e+02 0.00529068
1.96000000e+02 0.00365804
1.98000000e+02 0.00735603
1.99000000e+02 0.00699866
2.00000000e+02 0.00316089
2.01000000e+02 0.00452673
2.02000000e+02 0.0193541
2.03000000e+02 0.00460882
2.04000000e+02 0.0104967
2.05000000e+02 0.0054901
2.07000000e+02 0.00673285
2.08000000e+02 0.0146131
2.09000000e+02 0.00566227
2.10000000e+02 0.0193541
2.11000000e+02 0.0314323
2.12000000e+02 0.0176519
2.13000000e+02 0.0140425
2.14000000e+02 0.00271869
2.15000000e+02 0.00598592
2.16000000e+02 0.0271411
2.17000000e+02 0.00245586
2.18000000e+02 0.0192052
2.19000000e+02 0.0150878
2.20000000e+02 0.010038
2.21000000e+02 0.00682505
2.22000000e+02 0.00508245
2.23000000e+02 0.00961048
2.24000000e+02 0.00662505
2.25000000e+02 0.003829
2.27000000e+02 0.00243542
2.28000000e+02 0.00122117
2.29000000e+02 0.00144265
2.30000000e+02 0.00162519
2.31000000e+02 0.00209314
2.32000000e+02 0.00218889
2.33000000e+02 0.00189506
2.35000000e+02 0.00124147
2.36000000e+02 0.00115812
2.37000000e+02 0.00219801
2.38000000e+02 0.000965013
2.40000000e+02 0.00172663
2.41000000e+02 0.00399515
2.42000000e+02 0.00372307
2.43000000e+02 0.00326209
2.44000000e+02 0.00136428
2.45000000e+02 0.00194711
2.46000000e+02 0.0015752
2.47000000e+02 0.00124147
2.48000000e+02 0.00205943
