# Supplementary material for: Evolution of intrinsically disordered regions in vertebrate galectins for phase separation
Source: EMBO Rep. 2026 Feb 2;27(5):1254–69. doi: 10.1038/s44319-026-00692-w (PMC12979664; doi:10.1038/s44319-026-00692-w)
Supplement: Supplementary file 12 — Source data Fig. 6 [file 44319_2026_692_MOESM12_ESM.zip › FIG_6/6A/hGal3_D22_112_R2R1/T2_D22_112_400uM/ANA/Deletion/HSQC/ANA/Cs_D1_30_40uM.dat_D1_30_400uM.dat.dat]

3.40000000e+01 0.00199905
3.60000000e+01 0.00601467
4.00000000e+01 0.00166018
4.10000000e+01 0.00430769
4.70000000e+01 0.0133415
4.90000000e+01 0.00127914
5.60000000e+01 0.000858021
5.80000000e+01 0.00127914
6.50000000e+01 0.00308483
6.60000000e+01 0.00262225
7.20000000e+01 0.00191212
7.30000000e+01 0.00119004
7.50000000e+01 0.00184288
7.70000000e+01 0.00353782
7.80000000e+01 0.00372508
7.90000000e+01 0.00250922
8.10000000e+01 0.00166018
8.40000000e+01 0.000190263
8.50000000e+01 0.00113851
9.10000000e+01 0.00164201
9.20000000e+01 0.00671984
9.30000000e+01 0.00129468
9.60000000e+01 0.000190263
9.70000000e+01 0.000810062
9.80000000e+01 0.0012713
9.90000000e+01 0.00212514
1.03000000e+02 0.00454271
1.04000000e+02 0.000998098
1.05000000e+02 0.00297257
1.08000000e+02 0.00641063
1.09000000e+02 0.00265635
1.11000000e+02 0.00183199
1.12000000e+02 0.00325518
1.14000000e+02 0.00627345
1.15000000e+02 0.00233585
1.16000000e+02 0.0022486
1.18000000e+02 0.00544942
1.19000000e+02 0.00240753
1.20000000e+02 0.00261843
1.22000000e+02 0.00428208
1.24000000e+02 0.0104382
1.25000000e+02 0.00357718
1.26000000e+02 0.00626548
1.27000000e+02 0.00381001
1.29000000e+02 0.0033965
1.31000000e+02 0.0012713
1.32000000e+02 0.0066405
1.33000000e+02 0.00192774
1.34000000e+02 0.00502953
1.35000000e+02 0.000834386
1.36000000e+02 0.00114726
1.37000000e+02 0.00566359
1.38000000e+02 0.00566359
1.39000000e+02 0.0028524
1.41000000e+02 0.00303911
1.42000000e+02 0.00129468
1.43000000e+02 0.000834386
1.44000000e+02 0.00152846
1.46000000e+02 0.00340825
1.47000000e+02 0.00228827
1.48000000e+02 0.00358276
1.49000000e+02 0.00430769
1.50000000e+02 0.00140577
1.54000000e+02 0.00212514
1.55000000e+02 0.0151867
1.56000000e+02 0.00261079
1.57000000e+02 0.00091444
1.58000000e+02 0.00129468
1.59000000e+02 0.00270115
1.60000000e+02 0.00335801
1.62000000e+02 0.00100807
1.63000000e+02 0.000881022
1.64000000e+02 0.00231866
1.65000000e+02 0.00474091
1.67000000e+02 0.00154149
1.68000000e+02 0.00538852
1.70000000e+02 0.00250922
1.71000000e+02 0.000442945
1.72000000e+02 0.000310161
1.73000000e+02 0.00527031
1.74000000e+02 0.000596825
1.75000000e+02 0.003
1.76000000e+02 0.00273426
1.77000000e+02 0.00152191
1.78000000e+02 0.0024731
1.79000000e+02 0.0052054
1.80000000e+02 0.00203868
1.81000000e+02 0.00260311
1.83000000e+02 0.00214853
1.84000000e+02 0.00240337
1.85000000e+02 0.00222625
1.86000000e+02 0.00139864
1.87000000e+02 0.00272694
1.89000000e+02 0.00292851
1.90000000e+02 0.00460176
1.92000000e+02 0.0073264
1.93000000e+02 0.00510844
1.94000000e+02 0.00109371
1.95000000e+02 0.00334009
1.96000000e+02 0.00485759
1.98000000e+02 0.00546774
1.99000000e+02 0.00456248
2.00000000e+02 0.00554583
2.01000000e+02 0.00564413
2.02000000e+02 0.0114628
2.03000000e+02 0.00456686
2.04000000e+02 0.00363816
2.05000000e+02 0.00299603
2.07000000e+02 0.0046772
2.08000000e+02 0.0070948
2.09000000e+02 0.000881022
2.10000000e+02 0.0124938
2.11000000e+02 0.0202197
2.12000000e+02 0.0192467
2.13000000e+02 0.0115107
2.14000000e+02 0.00683931
2.15000000e+02 0.00379423
2.16000000e+02 0.0196096
2.17000000e+02 0.00139864
2.18000000e+02 0.0115843
2.19000000e+02 0.00661334
2.20000000e+02 0.00792188
2.21000000e+02 0.00261843
2.22000000e+02 0.00334009
2.23000000e+02 0.00203868
2.24000000e+02 0.00766787
2.25000000e+02 0.00212514
2.27000000e+02 0.0036299
2.28000000e+02 0.000442945
2.29000000e+02 0.00636366
2.30000000e+02 0.000718471
2.31000000e+02 0.00823263
2.32000000e+02 0.00100807
2.33000000e+02 0.000846286
2.34000000e+02 0.00228827
2.35000000e+02 0.00471765
2.36000000e+02 0.00292851
2.37000000e+02 0.00154797
2.38000000e+02 0.00348083
2.39000000e+02 0.00250922
2.40000000e+02 0.000881022
2.41000000e+02 0.00199905
2.42000000e+02 0.00141993
2.43000000e+02 0.0028524
2.44000000e+02 0.00154149
2.45000000e+02 0.00233585
2.46000000e+02 0.00164201
2.47000000e+02 0.00119004
2.48000000e+02 0.003987
2.50000000e+02 0.00228827
