# Supplementary material for: Evolution of intrinsically disordered regions in vertebrate galectins for phase separation
Source: EMBO Rep. 2026 Feb 2;27(5):1254–69. doi: 10.1038/s44319-026-00692-w (PMC12979664; doi:10.1038/s44319-026-00692-w)
Supplement: Supplementary file 12 — Source data Fig. 6 [file 44319_2026_692_MOESM12_ESM.zip › FIG_6/6A/hGal3_D22_112_R2R1/T2_D22_112_400uM/ANA/Deletion/HSQC/ANA/testIr_D0_0_40uM.dat_D0_0_400uM.dat.dat]

3.00000000e+00 0.12468 0.000341689
4.00000000e+00 0.13715 0.000535346
5.00000000e+00 0.128574 0.000379961
6.00000000e+00 0.128145 0.000429571
8.00000000e+00 0.0322987 0.000919391
9.00000000e+00 0.130666 0.000682933
1.00000000e+01 0.128386 0.000355772
1.20000000e+01 0.131322 0.000473449
1.30000000e+01 0.153251 0.00125975
1.40000000e+01 0.158776 0.0011633
1.50000000e+01 0.140703 0.000968339
2.20000000e+01 0.142051 0.000813905
2.40000000e+01 0.14582 0.00338867
2.80000000e+01 0.138426 0.00155832
2.90000000e+01 0.125304 0.000804003
3.10000000e+01 0.133614 0.000572743
3.20000000e+01 0.137254 0.00114097
3.40000000e+01 0.13879 0.00120019
3.50000000e+01 0.130841 0.000903034
3.60000000e+01 0.140759 0.00143896
4.00000000e+01 0.156069 0.00136141
4.10000000e+01 0.141194 0.00164436
4.90000000e+01 0.134219 0.000354508
6.60000000e+01 0.124872 0.00308368
7.30000000e+01 0.128508 0.000590453
7.50000000e+01 0.128714 0.000814987
7.80000000e+01 0.122008 0.000820345
7.90000000e+01 0.13662 0.00104788
8.10000000e+01 0.12327 0.00116372
8.40000000e+01 0.135161 0.00111404
8.50000000e+01 0.127595 0.00100454
9.10000000e+01 0.16996 0.00194464
9.20000000e+01 0.188088 0.00495308
9.60000000e+01 0.153979 0.00103108
9.70000000e+01 0.164924 0.0020957
9.80000000e+01 0.136134 0.00123861
9.90000000e+01 0.153928 0.0014175
1.03000000e+02 0.132489 0.00106588
1.04000000e+02 0.132743 0.00131993
1.08000000e+02 0.137145 0.00172051
1.09000000e+02 0.127918 0.000489853
1.11000000e+02 0.136278 0.000751391
1.12000000e+02 0.158417 0.000824576
1.14000000e+02 0.127023 0.00265838
1.16000000e+02 0.199136 0.00325584
1.18000000e+02 0.243077 0.00876985
1.19000000e+02 0.199167 0.00453835
1.20000000e+02 0.238609 0.00692253
1.22000000e+02 0.236861 0.00573098
1.24000000e+02 0.178286 0.00931401
1.25000000e+02 0.195478 0.00392135
1.26000000e+02 0.194707 0.00395389
1.27000000e+02 0.220193 0.00456472
1.29000000e+02 0.247936 0.00853813
1.31000000e+02 0.233089 0.0077789
1.32000000e+02 0.262988 0.00891621
1.33000000e+02 0.207336 0.00691645
1.34000000e+02 0.235056 0.00695673
1.35000000e+02 0.263113 0.00758518
1.36000000e+02 0.188028 0.00358922
1.37000000e+02 0.219233 0.00456105
1.38000000e+02 0.232079 0.00661786
1.39000000e+02 0.261663 0.00693624
1.41000000e+02 0.252003 0.00680766
1.42000000e+02 0.193779 0.0017121
1.43000000e+02 0.276156 0.00834171
1.44000000e+02 0.214444 0.00401864
1.46000000e+02 0.21649 0.00365542
1.47000000e+02 0.240193 0.0062019
1.48000000e+02 0.2244 0.00565488
1.49000000e+02 0.238758 0.00678975
1.50000000e+02 0.232554 0.00696027
1.51000000e+02 0.196752 0.00374028
1.54000000e+02 0.202837 0.0025935
1.55000000e+02 0.243228 0.0070659
1.56000000e+02 0.259041 0.00602227
1.57000000e+02 0.237382 0.00474712
1.58000000e+02 0.251132 0.0117951
1.59000000e+02 0.247015 0.00668517
1.60000000e+02 0.245206 0.00651673
1.62000000e+02 0.268451 0.0088597
1.64000000e+02 0.186637 0.00266267
1.65000000e+02 0.191015 0.00297207
1.67000000e+02 0.125729 0.00079394
1.68000000e+02 0.175458 0.00197751
1.71000000e+02 0.228469 0.005291
1.72000000e+02 0.232539 0.00574867
1.73000000e+02 0.231987 0.00606266
1.74000000e+02 0.237295 0.00582023
1.75000000e+02 0.209291 0.00507039
1.76000000e+02 0.245543 0.00727311
1.77000000e+02 0.206693 0.00410245
1.78000000e+02 0.228447 0.004397
1.79000000e+02 0.198399 0.00488582
1.81000000e+02 0.224683 0.00414185
1.83000000e+02 0.224669 0.0037203
1.84000000e+02 0.219584 0.0035303
1.85000000e+02 0.240398 0.00538827
1.86000000e+02 0.219708 0.00297177
1.87000000e+02 0.214963 0.00478396
1.89000000e+02 0.198503 0.0032623
1.90000000e+02 0.209637 0.00381965
1.92000000e+02 0.187835 0.00269796
1.93000000e+02 0.206678 0.00490974
1.94000000e+02 0.249786 0.00422247
1.95000000e+02 0.221867 0.00636842
1.96000000e+02 0.206205 0.00334171
1.98000000e+02 0.211725 0.00388467
1.99000000e+02 0.217016 0.00602836
2.00000000e+02 0.252558 0.00704481
2.01000000e+02 0.228313 0.00652068
2.02000000e+02 0.157184 0.00457849
2.03000000e+02 0.26139 0.00886706
2.04000000e+02 0.244124 0.0079526
2.05000000e+02 0.199971 0.00580237
2.07000000e+02 0.197931 0.00401709
2.08000000e+02 0.218044 0.00368667
2.09000000e+02 0.222817 0.00668843
2.10000000e+02 0.157184 0.00457849
2.11000000e+02 0.230888 0.00690297
2.12000000e+02 0.195607 0.00866559
2.13000000e+02 0.192694 0.00493177
2.14000000e+02 0.258873 0.00932221
2.15000000e+02 0.214646 0.00671338
2.16000000e+02 0.169409 0.00363162
2.17000000e+02 0.219708 0.00297177
2.18000000e+02 0.28903 0.0174256
2.19000000e+02 0.201334 0.00711863
2.20000000e+02 0.218563 0.00469962
2.21000000e+02 0.215935 0.00650853
2.22000000e+02 0.233201 0.00507143
2.23000000e+02 0.237418 0.00492947
2.24000000e+02 0.306245 0.0151363
2.25000000e+02 0.166862 0.00437448
2.27000000e+02 0.222767 0.00376381
2.28000000e+02 0.259115 0.00494493
2.29000000e+02 0.207322 0.00274296
2.30000000e+02 0.219211 0.00446593
2.31000000e+02 0.22955 0.00501289
2.32000000e+02 0.206972 0.00397275
2.33000000e+02 0.199903 0.00279111
2.35000000e+02 0.249995 0.00797899
2.36000000e+02 0.21898 0.00570713
2.37000000e+02 0.228601 0.00426359
2.38000000e+02 0.245929 0.00503292
2.40000000e+02 0.203757 0.00334849
2.41000000e+02 0.232906 0.00662587
2.42000000e+02 0.211852 0.00516195
2.43000000e+02 0.25031 0.0115618
2.44000000e+02 0.201096 0.00447432
2.45000000e+02 0.207378 0.00489453
2.46000000e+02 0.207093 0.00406685
2.47000000e+02 0.182985 0.00762654
2.48000000e+02 0.219116 0.00633766
