# Supplementary material for: Evolution of intrinsically disordered regions in vertebrate galectins for phase separation
Source: EMBO Rep. 2026 Feb 2;27(5):1254–69. doi: 10.1038/s44319-026-00692-w (PMC12979664; doi:10.1038/s44319-026-00692-w)
Supplement: Supplementary file 12 — Source data Fig. 6 [file 44319_2026_692_MOESM12_ESM.zip › FIG_6/6A/hGal3_D22_112_R2R1/T2_D22_112_400uM/ANA/Deletion/HSQC/ANA/Cs_D21_30_40uM.dat_D21_30_400uM.dat.dat]

3.00000000e+00 0.00448982
4.00000000e+00 0.00176874
5.00000000e+00 0.00100918
6.00000000e+00 0.00241422
7.00000000e+00 0.00457913
8.00000000e+00 0.0103421
9.00000000e+00 0.00543861
1.00000000e+01 0.00202199
1.20000000e+01 0.00359144
1.30000000e+01 0.00183261
1.40000000e+01 0.00143821
1.50000000e+01 0.000385292
1.80000000e+01 0.000753956
2.00000000e+01 0.00119935
3.10000000e+01 0.00315253
3.20000000e+01 0.000445477
3.30000000e+01 0.00457913
3.40000000e+01 0.00148945
3.50000000e+01 0.00188108
3.60000000e+01 0.00342176
4.00000000e+01 0.00253938
4.10000000e+01 0.0018244
4.70000000e+01 0.00143124
4.90000000e+01 0.00108556
5.60000000e+01 0.00181891
5.80000000e+01 0.00108556
6.50000000e+01 0.00571563
6.60000000e+01 0.000887947
7.20000000e+01 0.00341005
7.30000000e+01 0.0012994
7.50000000e+01 0.00312385
7.80000000e+01 0.00382733
7.90000000e+01 0.0012994
8.10000000e+01 0.00171711
8.40000000e+01 0.00026163
8.50000000e+01 0.000753956
8.70000000e+01 0.00352965
9.10000000e+01 0.00176874
9.30000000e+01 0.000385292
9.60000000e+01 0.000720035
9.70000000e+01 0.000498448
9.80000000e+01 0.00102394
9.90000000e+01 0.00270341
1.03000000e+02 0.00490902
1.04000000e+02 0.00193609
1.05000000e+02 0.00467423
1.08000000e+02 0.00850109
1.09000000e+02 0.00495867
1.11000000e+02 0.00181891
1.12000000e+02 0.00148945
1.14000000e+02 0.0032861
1.15000000e+02 0.00171419
1.16000000e+02 0.0016818
1.18000000e+02 0.00371597
1.19000000e+02 0.00115258
1.20000000e+02 0.00259393
1.22000000e+02 0.00205145
1.24000000e+02 0.00452421
1.25000000e+02 0.00258427
1.26000000e+02 0.00128392
1.27000000e+02 0.0020294
1.29000000e+02 0.000753956
1.30000000e+02 0.00220419
1.31000000e+02 0.000968736
1.32000000e+02 0.00681751
1.33000000e+02 0.00359144
1.34000000e+02 0.00581708
1.35000000e+02 0.002592
1.36000000e+02 0.000835733
1.37000000e+02 0.00414348
1.38000000e+02 0.00893524
1.39000000e+02 0.000527684
1.41000000e+02 0.00148945
1.42000000e+02 0.00102394
1.43000000e+02 0.0021699
1.44000000e+02 0.00112181
1.46000000e+02 0.00157748
1.47000000e+02 0.0012994
1.48000000e+02 0.000753956
1.49000000e+02 0.00255899
1.50000000e+02 0.00172871
1.51000000e+02 0.00380243
1.54000000e+02 0.00100918
1.55000000e+02 0.00358447
1.56000000e+02 0.000467386
1.57000000e+02 0.000887947
1.58000000e+02 0.0028405
1.59000000e+02 0.00312225
1.60000000e+02 0.0034203
1.62000000e+02 0.000385292
1.64000000e+02 0.000527684
1.65000000e+02 0.00175455
1.67000000e+02 0.00188108
1.68000000e+02 0.00193609
1.69000000e+02 0.00220419
1.70000000e+02 0.0012994
1.71000000e+02 0.00341005
1.72000000e+02 0.0013485
1.73000000e+02 0.0025804
1.74000000e+02 0.00300307
1.75000000e+02 0.002
1.76000000e+02 0.00116123
1.77000000e+02 0.000297405
1.78000000e+02 0.00171711
1.79000000e+02 0.00213739
1.80000000e+02 0.000623258
1.81000000e+02 0.0033179
1.82000000e+02 0.00187842
1.83000000e+02 0.000385292
1.84000000e+02 0.0012994
1.85000000e+02 0.000297405
1.86000000e+02 0.0020294
1.87000000e+02 0.0012994
1.89000000e+02 0.00351688
1.90000000e+02 0.00482892
1.92000000e+02 0.00878285
1.93000000e+02 0.00300973
1.94000000e+02 0.00286329
1.95000000e+02 0.00709073
1.96000000e+02 0.00434953
1.98000000e+02 0.00524771
1.99000000e+02 0.00399105
2.00000000e+02 0.0035452
2.01000000e+02 0.00342176
2.02000000e+02 0.0141481
2.03000000e+02 0.00759727
2.04000000e+02 0.00808446
2.05000000e+02 0.0035254
2.07000000e+02 0.00219282
2.08000000e+02 0.00807332
2.09000000e+02 0.00508217
2.10000000e+02 0.0156882
2.11000000e+02 0.0289848
2.12000000e+02 0.0245874
2.13000000e+02 0.0128829
2.14000000e+02 0.0021699
2.15000000e+02 0.00536362
2.16000000e+02 0.0213787
2.17000000e+02 0.0020294
2.19000000e+02 0.0146301
2.20000000e+02 0.00562658
2.21000000e+02 0.00469664
2.22000000e+02 0.00210439
2.23000000e+02 0.00602731
2.24000000e+02 0.00230618
2.25000000e+02 0.0021768
2.27000000e+02 0.00151936
2.28000000e+02 0.000968736
2.29000000e+02 0.0013522
2.30000000e+02 0.000385292
2.31000000e+02 0.0035254
2.32000000e+02 0.00121592
2.33000000e+02 0.000527684
2.34000000e+02 0.00241836
2.35000000e+02 0.0032861
2.36000000e+02 0.00108556
2.37000000e+02 0.00102394
2.38000000e+02 0.000498448
2.39000000e+02 0.0012994
2.40000000e+02 0.00159952
2.41000000e+02 0.00324167
2.42000000e+02 0.00398854
2.43000000e+02 0.000623258
2.44000000e+02 0.0012994
2.45000000e+02 0.00121592
2.46000000e+02 0.00216759
2.47000000e+02 0.00207809
2.48000000e+02 0.0016818
2.50000000e+02 0.00241836
