# Supplementary material for: Evolution of intrinsically disordered regions in vertebrate galectins for phase separation
Source: EMBO Rep. 2026 Feb 2;27(5):1254–69. doi: 10.1038/s44319-026-00692-w (PMC12979664; doi:10.1038/s44319-026-00692-w)
Supplement: Supplementary file 12 — Source data Fig. 6 [file 44319_2026_692_MOESM12_ESM.zip › FIG_6/6A/hGal3_D22_112_R2R1/T2_D22_112_400uM/ANA/Deletion/HSQC/ANA/Ir_D1_40_40uM.dat_D1_40_400uM.dat.dat]

4.70000000e+01 0.183353 0.00269075
4.90000000e+01 0.112551 0.00039737
5.60000000e+01 0.130399 0.00218687
5.80000000e+01 0.112551 0.00039737
6.50000000e+01 0.121035 0.00142127
6.60000000e+01 0.106416 0.000402823
7.20000000e+01 0.117479 0.00164894
7.30000000e+01 0.110663 0.000587528
7.50000000e+01 0.10544 0.00170091
7.70000000e+01 0.118607 0.00318589
7.80000000e+01 0.105675 0.000753614
7.90000000e+01 0.111432 0.000911024
8.10000000e+01 0.11157 0.0010257
8.40000000e+01 0.124194 0.00161424
8.50000000e+01 0.115223 0.00140342
9.10000000e+01 0.13371 0.00483137
9.20000000e+01 0.210014 0.019309
9.30000000e+01 0.135707 0.00638383
9.60000000e+01 0.137741 0.00212843
9.70000000e+01 0.141424 0.00621339
9.80000000e+01 0.116843 0.00225523
9.90000000e+01 0.134717 0.00287642
1.03000000e+02 0.126549 0.001416
1.04000000e+02 0.120855 0.00179555
1.05000000e+02 0.120231 0.00304889
1.07000000e+02 0.112285 0.00104701
1.08000000e+02 0.116679 0.00202857
1.09000000e+02 0.117444 0.00327797
1.11000000e+02 0.114674 0.000743896
1.12000000e+02 0.106657 0.00348771
1.14000000e+02 0.121107 0.00197123
1.15000000e+02 0.110848 0.00492469
1.16000000e+02 0.131009 0.00171113
1.18000000e+02 0.133819 0.00386
1.19000000e+02 0.132538 0.00244115
1.20000000e+02 0.143545 0.00293885
1.22000000e+02 0.131305 0.00271506
1.24000000e+02 0.14151 0.00841205
1.25000000e+02 0.122903 0.00218411
1.26000000e+02 0.127042 0.00204206
1.27000000e+02 0.137267 0.00217805
1.29000000e+02 0.144542 0.00375645
1.31000000e+02 0.141105 0.00326656
1.32000000e+02 0.150902 0.00397418
1.33000000e+02 0.131295 0.00334699
1.34000000e+02 0.152278 0.00299563
1.35000000e+02 0.142728 0.00324408
1.36000000e+02 0.134403 0.00181433
1.37000000e+02 0.131448 0.0021751
1.38000000e+02 0.129404 0.00311234
1.39000000e+02 0.16025 0.00269277
1.41000000e+02 0.157787 0.00464936
1.42000000e+02 0.131411 0.000894971
1.43000000e+02 0.142122 0.00321272
1.44000000e+02 0.131065 0.00194085
1.46000000e+02 0.134867 0.00171538
1.47000000e+02 0.144349 0.00264075
1.48000000e+02 0.140165 0.00258501
1.49000000e+02 0.141869 0.00303508
1.50000000e+02 0.143366 0.00308489
1.54000000e+02 0.128227 0.00130159
1.55000000e+02 0.133198 0.00299771
1.56000000e+02 0.153423 0.00252605
1.57000000e+02 0.134004 0.00205509
1.58000000e+02 0.144468 0.00450353
1.59000000e+02 0.149149 0.00263368
1.60000000e+02 0.126876 0.0032971
1.62000000e+02 0.144886 0.00351872
1.63000000e+02 0.151985 0.00339035
1.64000000e+02 0.132682 0.00141106
1.65000000e+02 0.131671 0.00154365
1.67000000e+02 0.106488 0.000977972
1.68000000e+02 0.124415 0.00113111
1.70000000e+02 0.142226 0.00128347
1.71000000e+02 0.132932 0.00240567
1.72000000e+02 0.146625 0.00251667
1.73000000e+02 0.134405 0.00284305
1.74000000e+02 0.145242 0.00268002
1.75000000e+02 0.130383 0.00240801
1.76000000e+02 0.134838 0.00309846
1.77000000e+02 0.13431 0.00199272
1.78000000e+02 0.136562 0.00197261
1.79000000e+02 0.1329 0.00233052
1.80000000e+02 0.121201 0.00124965
1.81000000e+02 0.139164 0.00197068
1.83000000e+02 0.145956 0.00173918
1.84000000e+02 0.132364 0.00160201
1.85000000e+02 0.135949 0.00236175
1.86000000e+02 0.129982 0.00181247
1.87000000e+02 0.142167 0.00218693
1.89000000e+02 0.125532 0.00169027
1.90000000e+02 0.133242 0.00227844
1.92000000e+02 0.117556 0.00149527
1.93000000e+02 0.119708 0.00243653
1.94000000e+02 0.152021 0.002229
1.95000000e+02 0.142493 0.00301364
1.96000000e+02 0.130413 0.00169189
1.98000000e+02 0.122044 0.0019537
1.99000000e+02 0.135017 0.00290998
2.00000000e+02 0.142636 0.00294279
2.01000000e+02 0.138311 0.00295239
2.02000000e+02 0.127882 0.00341343
2.03000000e+02 0.136748 0.00364789
2.04000000e+02 0.144975 0.00350079
2.05000000e+02 0.141808 0.00284423
2.07000000e+02 0.135922 0.00214792
2.08000000e+02 0.131536 0.00183141
2.09000000e+02 0.131407 0.00296695
2.10000000e+02 0.124961 0.0030108
2.11000000e+02 0.126176 0.00341256
2.12000000e+02 0.137325 0.00430889
2.13000000e+02 0.127472 0.00282417
2.14000000e+02 0.151326 0.00376417
2.15000000e+02 0.144523 0.00293665
2.16000000e+02 0.103498 0.00216196
2.17000000e+02 0.129982 0.00181247
2.18000000e+02 0.127564 0.00704757
2.19000000e+02 0.118626 0.00377473
2.20000000e+02 0.131233 0.00215342
2.21000000e+02 0.135624 0.0029403
2.22000000e+02 0.139701 0.00224913
2.23000000e+02 0.13138 0.00216973
2.24000000e+02 0.144006 0.00471984
2.25000000e+02 0.144138 0.00266785
2.27000000e+02 0.148268 0.00236324
2.28000000e+02 0.145839 0.00196376
2.29000000e+02 0.132328 0.00140033
2.30000000e+02 0.136657 0.00194205
2.31000000e+02 0.135033 0.00244837
2.32000000e+02 0.132782 0.00191283
2.33000000e+02 0.123927 0.00146755
2.34000000e+02 0.114849 0.00160916
2.35000000e+02 0.137535 0.00325502
2.36000000e+02 0.146826 0.00257427
2.37000000e+02 0.141856 0.00197526
2.38000000e+02 0.145319 0.00223428
2.39000000e+02 0.142226 0.00128347
2.40000000e+02 0.131271 0.00171759
2.41000000e+02 0.140007 0.00301926
2.42000000e+02 0.131182 0.0025496
2.43000000e+02 0.142216 0.00492612
2.44000000e+02 0.135757 0.00223243
2.45000000e+02 0.13092 0.00222098
2.46000000e+02 0.130601 0.00200236
2.47000000e+02 0.129705 0.00368715
2.48000000e+02 0.134808 0.00292024
2.50000000e+02 0.114849 0.00160916
