# Supplementary material for: Evolution of intrinsically disordered regions in vertebrate galectins for phase separation
Source: EMBO Rep. 2026 Feb 2;27(5):1254–69. doi: 10.1038/s44319-026-00692-w (PMC12979664; doi:10.1038/s44319-026-00692-w)
Supplement: Supplementary file 12 — Source data Fig. 6 [file 44319_2026_692_MOESM12_ESM.zip › FIG_6/6A/hGal3_D22_112_R2R1/T2_D22_112_400uM/ANA/Deletion/HSQC/ANA/D1_60_400uM.dat]

 6.50000000e+01 1.09157000e+02 8.00900000e+00 2.13940000e+01 2.92590000e+01 4.57313200e+06 1.74876000e+04 2.75950000e+08
 7.20000000e+01 1.09539000e+02 8.10200000e+00 2.09140000e+01 2.90900000e+01 4.87780000e+06 1.76352500e+04 2.75874100e+08
 7.30000000e+01 1.24669000e+02 7.94600000e+00 1.44700000e+01 2.95050000e+01 1.66376300e+07 1.74579800e+04 6.22366800e+08
 7.50000000e+01 1.25491000e+02 8.30900000e+00 1.38060000e+01 2.93200000e+01 1.65379100e+07 1.74463200e+04 5.88091200e+08
 7.70000000e+01 1.09352000e+02 8.45700000e+00 2.28570000e+01 2.96360000e+01 3.38954900e+06 1.74516000e+04 2.21174000e+08
 7.80000000e+01 1.19279000e+02 7.75300000e+00 1.64430000e+01 2.97370000e+01 1.36058500e+07 1.73614100e+04 5.68269100e+08
 7.90000000e+01 1.25695000e+02 8.39000000e+00 1.76750000e+01 2.97320000e+01 1.28766200e+07 1.75058700e+04 6.66066200e+08
 8.10000000e+01 1.08459000e+02 7.59400000e+00 1.56790000e+01 2.85820000e+01 9.72803300e+06 1.73873800e+04 3.75895200e+08
 8.40000000e+01 1.15391000e+02 8.28800000e+00 1.93940000e+01 2.91860000e+01 6.10210400e+06 1.75332400e+04 3.35996900e+08
 8.50000000e+01 1.10427000e+02 8.20600000e+00 1.91330000e+01 3.23370000e+01 7.25838400e+06 1.78544200e+04 4.68839500e+08
 9.10000000e+01 1.16227000e+02 8.40000000e+00 2.22910000e+01 3.17990000e+01 2.12393700e+06 1.77527800e+04 1.20837700e+08
 9.30000000e+01 1.10623000e+02 8.39200000e+00 2.20840000e+01 3.53470000e+01 1.98631500e+06 1.74304700e+04 1.30596800e+08
 9.60000000e+01 1.15782000e+02 8.37200000e+00 1.98680000e+01 2.97570000e+01 4.69716300e+06 1.75771200e+04 2.57368200e+08
 9.70000000e+01 1.26318000e+02 8.45100000e+00 2.69230000e+01 3.45030000e+01 1.68223400e+06 1.74988300e+04 1.00450100e+08
 9.80000000e+01 1.12083000e+02 8.09300000e+00 2.05820000e+01 2.97390000e+01 4.48075000e+06 1.73500400e+04 2.68487900e+08
 9.90000000e+01 1.11083000e+02 8.24700000e+00 2.21510000e+01 2.84490000e+01 3.34361800e+06 1.75883900e+04 1.90952400e+08
 1.03000000e+02 1.24473000e+02 8.40400000e+00 1.63100000e+01 2.96340000e+01 7.04830000e+06 1.75845300e+04 2.97468400e+08
 1.04000000e+02 1.11592000e+02 8.01400000e+00 1.94710000e+01 3.00400000e+01 5.35696400e+06 1.78351400e+04 2.94321700e+08
 1.05000000e+02 1.10776000e+02 8.19200000e+00 1.71380000e+01 3.48450000e+01 6.70689600e+06 1.73593700e+04 3.90621400e+08
 1.07000000e+02 1.19779000e+02 8.21800000e+00 1.81070000e+01 2.81500000e+01 9.01182200e+06 1.79765500e+04 4.37968000e+08
 1.08000000e+02 1.10255000e+02 8.06500000e+00 2.02250000e+01 3.02250000e+01 5.12090200e+06 1.75638700e+04 3.29468400e+08
 1.09000000e+02 1.24690000e+02 8.01400000e+00 1.73260000e+01 2.92200000e+01 1.75544900e+07 1.78434300e+04 7.84253800e+08
 1.09000000e+02 1.25695000e+02 8.39000000e+00 1.76750000e+01 2.97320000e+01 1.28766200e+07 1.75058700e+04 6.66066200e+08
 1.11000000e+02 1.24619000e+02 8.43800000e+00 1.53510000e+01 2.92080000e+01 1.39761300e+07 1.73819500e+04 5.38348900e+08
 1.12000000e+02 1.07768000e+02 8.15200000e+00 1.53200000e+01 3.05550000e+01 2.96515200e+06 1.74361000e+04 1.15155100e+08
 1.14000000e+02 1.22609000e+02 8.33200000e+00 1.68670000e+01 3.12910000e+01 5.85763600e+06 1.74092600e+04 2.70048200e+08
 1.15000000e+02 1.23385000e+02 8.13100000e+00 1.99530000e+01 3.15650000e+01 6.39950400e+06 1.77277200e+04 3.75496900e+08
 1.16000000e+02 1.21689000e+02 7.95900000e+00 1.92320000e+01 2.95200000e+01 7.12400100e+06 1.74381900e+04 3.87220100e+08
 1.18000000e+02 1.26383000e+02 9.22800000e+00 2.14120000e+01 3.34560000e+01 3.45703400e+06 1.73604500e+04 2.37963800e+08
 1.19000000e+02 1.26463000e+02 7.90100000e+00 1.99920000e+01 2.91580000e+01 4.85614700e+06 1.74826600e+04 2.63966800e+08
 1.20000000e+02 1.28296000e+02 9.37100000e+00 2.00980000e+01 2.95210000e+01 4.43839800e+06 1.75037700e+04 2.48725300e+08
 1.22000000e+02 1.22421000e+02 7.83600000e+00 2.07240000e+01 2.97850000e+01 4.87805400e+06 1.74422900e+04 2.82820800e+08
 1.24000000e+02 1.12506000e+02 8.81400000e+00 3.29210000e+01 3.31330000e+01 1.41335800e+06 1.73092900e+04 1.16951000e+08
 1.25000000e+02 1.08989000e+02 8.25700000e+00 2.00640000e+01 2.98640000e+01 5.15717400e+06 1.73622800e+04 2.98888400e+08
 1.26000000e+02 1.13626000e+02 7.19600000e+00 1.91380000e+01 3.03050000e+01 5.56743000e+06 1.73781300e+04 3.12386100e+08
 1.27000000e+02 1.16925000e+02 6.53900000e+00 1.95950000e+01 2.95560000e+01 5.99174100e+06 1.73699000e+04 3.22986900e+08
 1.29000000e+02 1.12727000e+02 8.77400000e+00 1.98730000e+01 2.97260000e+01 3.99158200e+06 1.74974500e+04 2.28354400e+08
 1.30000000e+02 1.19284000e+02 7.90900000e+00 1.85680000e+01 3.54700000e+01 9.78503100e+06 1.75541400e+04 6.11109100e+08
 1.31000000e+02 1.28604000e+02 9.20900000e+00 2.26210000e+01 2.91290000e+01 3.92639000e+06 1.76384500e+04 2.29982000e+08
 1.32000000e+02 1.32546000e+02 9.97000000e+00 2.29830000e+01 2.93050000e+01 3.29027400e+06 1.75859900e+04 1.97356200e+08
 1.33000000e+02 1.23807000e+02 9.13900000e+00 3.47530000e+01 2.91660000e+01 3.80875600e+06 1.73722000e+04 3.14591900e+08
 1.34000000e+02 1.30236000e+02 9.70300000e+00 2.12200000e+01 2.95940000e+01 4.43187800e+06 1.73338200e+04 2.58422700e+08
 1.35000000e+02 1.27033000e+02 8.91400000e+00 2.04350000e+01 2.94140000e+01 3.96073300e+06 1.73650400e+04 2.21895100e+08
 1.36000000e+02 1.08449000e+02 6.97900000e+00 1.86640000e+01 2.96170000e+01 6.88061800e+06 1.73639400e+04 3.68717000e+08
 1.37000000e+02 1.15887000e+02 8.93700000e+00 2.02810000e+01 2.94400000e+01 5.65139900e+06 1.74030500e+04 3.19605900e+08
 1.38000000e+02 1.28207000e+02 8.44600000e+00 2.25410000e+01 2.90470000e+01 3.87049100e+06 1.76642500e+04 2.29665000e+08
 1.39000000e+02 1.28900000e+02 8.33200000e+00 1.80910000e+01 2.90480000e+01 5.19096700e+06 1.73880500e+04 2.58385000e+08
 1.41000000e+02 1.15923000e+02 8.46900000e+00 2.21830000e+01 2.98990000e+01 2.71820700e+06 1.74297500e+04 1.59095100e+08
 1.42000000e+02 1.19612000e+02 6.92300000e+00 1.55450000e+01 2.91680000e+01 1.27164200e+07 1.81710500e+04 4.87921500e+08
 1.43000000e+02 1.16606000e+02 9.61000000e+00 2.19210000e+01 2.87600000e+01 3.80959000e+06 1.73394400e+04 2.16862200e+08
 1.44000000e+02 1.17961000e+02 8.59100000e+00 1.81620000e+01 2.99070000e+01 6.04240900e+06 1.73743600e+04 3.14477400e+08
 1.45000000e+02 1.19980000e+02 8.17000000e+00 1.97090000e+01 2.61870000e+01 5.25479900e+06 1.74189800e+04 2.57215000e+08
 1.46000000e+02 1.27249000e+02 8.71400000e+00 1.79570000e+01 2.96010000e+01 7.36531300e+06 1.73681200e+04 3.77393600e+08
 1.47000000e+02 1.22272000e+02 8.56500000e+00 2.14920000e+01 2.98190000e+01 4.79178600e+06 1.75632700e+04 2.86549800e+08
 1.48000000e+02 1.21171000e+02 9.11100000e+00 2.12430000e+01 2.99790000e+01 4.78831200e+06 1.74209400e+04 2.94539700e+08
 1.49000000e+02 1.25504000e+02 9.32600000e+00 2.17490000e+01 2.96110000e+01 4.35365900e+06 1.77036100e+04 2.67457300e+08
 1.50000000e+02 1.27353000e+02 9.15400000e+00 2.00570000e+01 3.01350000e+01 4.11344200e+06 1.74441200e+04 2.35014000e+08
 1.51000000e+02 1.25688000e+02 8.17600000e+00 1.97740000e+01 3.06430000e+01 5.39550800e+06 1.75826300e+04 3.11790000e+08
 1.54000000e+02 1.20067000e+02 8.49700000e+00 1.67650000e+01 2.93660000e+01 8.71128900e+06 1.73773200e+04 3.74515300e+08
 1.55000000e+02 1.21487000e+02 9.23100000e+00 2.10210000e+01 2.97480000e+01 4.18995000e+06 1.75003900e+04 2.46331000e+08
 1.56000000e+02 1.27916000e+02 8.88900000e+00 1.77200000e+01 2.99920000e+01 5.19403300e+06 1.73444700e+04 2.72403000e+08
 1.57000000e+02 1.18657000e+02 7.66600000e+00 1.87580000e+01 2.93490000e+01 5.76066000e+06 1.75325200e+04 3.09403100e+08
 1.58000000e+02 1.33572000e+02 9.47100000e+00 2.12720000e+01 2.91600000e+01 2.85076000e+06 1.74431100e+04 1.55581900e+08
 1.59000000e+02 1.27025000e+02 8.49700000e+00 2.01890000e+01 2.91840000e+01 4.71321600e+06 1.73549100e+04 2.66725200e+08
 1.60000000e+02 1.23496000e+02 8.43800000e+00 2.18720000e+01 2.77250000e+01 3.75651300e+06 1.73304400e+04 2.11305300e+08
 1.62000000e+02 1.26465000e+02 9.31500000e+00 2.08950000e+01 2.93190000e+01 3.78981800e+06 1.75108800e+04 2.15701800e+08
 1.63000000e+02 1.18903000e+02 8.14200000e+00 2.06460000e+01 2.87010000e+01 3.89449100e+06 1.78357700e+04 2.06160900e+08
 1.64000000e+02 1.17698000e+02 8.73400000e+00 1.74320000e+01 2.91270000e+01 7.68223400e+06 1.78987000e+04 3.29915400e+08
 1.65000000e+02 1.25600000e+02 8.93700000e+00 1.83860000e+01 2.89070000e+01 7.24213400e+06 1.74334300e+04 3.57765000e+08
 1.67000000e+02 1.08336000e+02 8.09400000e+00 1.92140000e+01 2.92340000e+01 8.07098500e+06 1.75088400e+04 4.78811400e+08
 1.68000000e+02 1.17525000e+02 7.42600000e+00 1.70670000e+01 2.91600000e+01 1.02118100e+07 1.75984000e+04 4.36687200e+08
 1.69000000e+02 1.19284000e+02 7.90900000e+00 1.85680000e+01 3.54700000e+01 9.78503100e+06 1.75541400e+04 6.11109100e+08
 1.70000000e+02 1.21860000e+02 8.61400000e+00 1.82900000e+01 3.53430000e+01 9.83083100e+06 1.73400000e+04 6.15205700e+08
 1.71000000e+02 1.24815000e+02 8.77100000e+00 1.99830000e+01 2.89500000e+01 5.00675800e+06 1.73809900e+04 2.67783300e+08
 1.72000000e+02 1.28285000e+02 7.37000000e+00 2.00590000e+01 2.91080000e+01 4.85932000e+06 1.74717500e+04 2.60301200e+08
 1.73000000e+02 1.23696000e+02 8.81100000e+00 2.39790000e+01 2.90810000e+01 4.18193000e+06 1.75916000e+04 2.47924700e+08
 1.74000000e+02 1.19795000e+02 9.00500000e+00 1.87620000e+01 3.00020000e+01 4.70807600e+06 1.74722100e+04 2.53258000e+08
 1.75000000e+02 1.18484000e+02 1.00950000e+01 2.03070000e+01 2.93640000e+01 4.88046600e+06 1.74394500e+04 2.74352300e+08
 1.76000000e+02 1.30529000e+02 9.06100000e+00 2.07520000e+01 2.92660000e+01 4.07890100e+06 1.75184900e+04 2.32775700e+08
 1.77000000e+02 1.26528000e+02 7.97600000e+00 1.87020000e+01 2.93490000e+01 5.88573200e+06 1.74229000e+04 3.10287000e+08
 1.78000000e+02 1.26316000e+02 9.06600000e+00 1.73250000e+01 2.97190000e+01 6.15033100e+06 1.74612900e+04 2.74621700e+08
 1.79000000e+02 1.08754000e+02 9.17900000e+00 1.99630000e+01 2.92880000e+01 5.14826400e+06 1.77185500e+04 2.75369500e+08
 1.80000000e+02 1.17882000e+02 7.82100000e+00 1.94910000e+01 2.92390000e+01 8.94053400e+06 1.76679500e+04 4.58901800e+08
 1.81000000e+02 1.26946000e+02 9.00600000e+00 1.71610000e+01 2.94080000e+01 6.16714200e+06 1.73504300e+04 2.72831000e+08
 1.82000000e+02 1.10552000e+02 8.27200000e+00 1.90730000e+01 2.91640000e+01 4.54913900e+06 1.75099900e+04 2.51380400e+08
 1.83000000e+02 1.24052000e+02 8.68200000e+00 1.74620000e+01 2.97030000e+01 7.11186100e+06 1.78572700e+04 3.11608800e+08
 1.84000000e+02 1.26183000e+02 8.84900000e+00 1.55020000e+01 3.01880000e+01 7.69674200e+06 1.73868700e+04 3.18814400e+08
 1.85000000e+02 1.22727000e+02 9.20100000e+00 1.94190000e+01 2.96440000e+01 5.34622600e+06 1.74003700e+04 2.93444400e+08
 1.86000000e+02 1.24111000e+02 8.92500000e+00 2.15080000e+01 3.01080000e+01 5.64985400e+06 1.73270200e+04 3.62480400e+08
 1.87000000e+02 1.21898000e+02 8.87600000e+00 2.03700000e+01 2.94180000e+01 5.50066900e+06 1.75695800e+04 3.03657800e+08
 1.89000000e+02 1.25527000e+02 7.93000000e+00 1.83270000e+01 3.04040000e+01 6.81281200e+06 1.74975500e+04 3.65362800e+08
 1.92000000e+02 1.13659000e+02 5.81000000e+00 1.77360000e+01 2.93840000e+01 7.44618000e+06 1.79206500e+04 3.69906500e+08
 1.93000000e+02 1.20086000e+02 9.19800000e+00 2.18320000e+01 2.90670000e+01 4.72258600e+06 1.75769300e+04 2.66417400e+08
 1.94000000e+02 1.20678000e+02 9.09400000e+00 1.62970000e+01 3.09790000e+01 5.60982200e+06 1.74143400e+04 2.56761800e+08
 1.95000000e+02 1.12703000e+02 7.15500000e+00 2.10010000e+01 2.94300000e+01 4.08127500e+06 1.73312500e+04 2.40444800e+08
 1.96000000e+02 1.18207000e+02 7.77200000e+00 1.99470000e+01 2.87500000e+01 6.55744200e+06 1.75351300e+04 3.46801300e+08
 1.98000000e+02 1.16654000e+02 8.79600000e+00 2.06650000e+01 2.94040000e+01 6.03398700e+06 1.73855400e+04 3.44228600e+08
 1.99000000e+02 1.21782000e+02 8.17600000e+00 2.20080000e+01 2.98000000e+01 4.04856000e+06 1.74410400e+04 2.45088500e+08
 2.00000000e+02 1.27573000e+02 9.87400000e+00 2.14930000e+01 2.96700000e+01 4.41797800e+06 1.73355200e+04 2.70627900e+08
 2.01000000e+02 1.25368000e+02 9.37300000e+00 2.53370000e+01 2.90580000e+01 3.96739400e+06 1.75540100e+04 2.68879800e+08
 2.02000000e+02 1.23748000e+02 9.61600000e+00 2.19910000e+01 3.19130000e+01 3.52121800e+06 1.73327500e+04 2.31539900e+08
 2.03000000e+02 1.30461000e+02 9.53600000e+00 2.40010000e+01 2.91530000e+01 3.42632800e+06 1.75812800e+04 2.11511600e+08
 2.04000000e+02 1.27609000e+02 9.02900000e+00 2.14080000e+01 2.90450000e+01 3.53565500e+06 1.74110600e+04 2.04315800e+08
 2.05000000e+02 1.28284000e+02 8.35500000e+00 2.09670000e+01 2.91640000e+01 4.48045700e+06 1.73590700e+04 2.50660800e+08
 2.07000000e+02 1.07139000e+02 8.03300000e+00 1.96570000e+01 2.97970000e+01 5.60836200e+06 1.74001100e+04 3.05965300e+08
 2.08000000e+02 1.16324000e+02 6.51600000e+00 1.56190000e+01 3.01540000e+01 7.04990000e+06 1.73581600e+04 2.95238200e+08
 2.09000000e+02 1.14828000e+02 8.58600000e+00 1.93470000e+01 2.82950000e+01 4.25901600e+06 1.75112200e+04 2.25247200e+08
 2.10000000e+02 1.23564000e+02 9.69600000e+00 2.36580000e+01 2.95220000e+01 3.69279900e+06 1.75733400e+04 2.26491900e+08
 2.11000000e+02 1.22887000e+02 9.08600000e+00 2.13360000e+01 3.22130000e+01 3.54095000e+06 1.76088000e+04 2.25950200e+08
 2.12000000e+02 1.30100000e+02 9.40900000e+00 2.64850000e+01 2.99650000e+01 2.90726500e+06 1.74882000e+04 2.25089500e+08
 2.13000000e+02 1.20875000e+02 8.43900000e+00 2.38450000e+01 2.94040000e+01 4.27870400e+06 1.74257300e+04 2.69947800e+08
 2.14000000e+02 1.27364000e+02 9.91000000e+00 2.06430000e+01 3.20110000e+01 3.77924600e+06 1.74951400e+04 2.48786200e+08
 2.15000000e+02 1.07810000e+02 8.95800000e+00 2.08430000e+01 2.97220000e+01 4.02542200e+06 1.74620200e+04 2.35007300e+08
 2.16000000e+02 1.20920000e+02 7.62900000e+00 2.20800000e+01 3.07660000e+01 5.22790800e+06 1.73270000e+04 3.28016700e+08
 2.17000000e+02 1.24111000e+02 8.92500000e+00 2.15080000e+01 3.01080000e+01 5.64985400e+06 1.73270200e+04 3.62480400e+08
 2.18000000e+02 1.28607000e+02 9.05000000e+00 3.55750000e+01 2.83430000e+01 1.80961100e+06 1.74761000e+04 1.23950600e+08
 2.19000000e+02 1.10529000e+02 7.69000000e+00 2.63220000e+01 2.99250000e+01 3.06888900e+06 1.74384000e+04 2.26551500e+08
 2.20000000e+02 1.19156000e+02 8.77900000e+00 2.06030000e+01 2.92170000e+01 5.43724700e+06 1.73492300e+04 3.00204200e+08
 2.21000000e+02 1.25822000e+02 8.99000000e+00 2.17140000e+01 2.92830000e+01 4.15793600e+06 1.74276900e+04 2.47227000e+08
 2.22000000e+02 1.29760000e+02 9.26400000e+00 1.65110000e+01 2.99040000e+01 5.28201600e+06 1.73741900e+04 2.28437400e+08
 2.23000000e+02 1.17439000e+02 7.21400000e+00 1.81730000e+01 2.94640000e+01 5.65838100e+06 1.74101300e+04 2.99642600e+08
 2.24000000e+02 1.25441000e+02 9.49800000e+00 2.33710000e+01 3.00890000e+01 2.79485600e+06 1.73456700e+04 1.72700200e+08
 2.25000000e+02 1.20430000e+02 8.33200000e+00 2.14570000e+01 2.89000000e+01 4.53626200e+06 1.73344600e+04 2.52981800e+08
 2.27000000e+02 1.20858000e+02 7.12100000e+00 2.09400000e+01 2.93370000e+01 4.73545700e+06 1.73709200e+04 2.77195200e+08
 2.28000000e+02 1.22956000e+02 7.66600000e+00 1.62510000e+01 2.95970000e+01 6.53589200e+06 1.74786800e+04 2.78542500e+08
 2.29000000e+02 1.13080000e+02 8.43500000e+00 1.69290000e+01 2.94280000e+01 8.33467600e+06 1.80920000e+04 3.51195800e+08
 2.30000000e+02 1.16592000e+02 7.45200000e+00 1.84170000e+01 2.91760000e+01 6.00312600e+06 1.74992500e+04 2.97419800e+08
 2.31000000e+02 1.22289000e+02 7.69400000e+00 2.07760000e+01 2.92580000e+01 4.83271100e+06 1.73945300e+04 2.75225200e+08
 2.32000000e+02 1.16352000e+02 7.72600000e+00 1.95890000e+01 2.88130000e+01 6.00502600e+06 1.78293100e+04 3.02026200e+08
 2.33000000e+02 1.21012000e+02 7.89900000e+00 1.60610000e+01 3.11860000e+01 7.81420300e+06 1.73828600e+04 3.43787100e+08
 2.34000000e+02 1.24974000e+02 8.63300000e+00 2.15070000e+01 3.62750000e+01 5.07445200e+06 1.76120500e+04 4.25285100e+08
 2.35000000e+02 1.14670000e+02 9.32800000e+00 2.14680000e+01 2.92450000e+01 3.90935400e+06 1.73820900e+04 2.25261100e+08
 2.36000000e+02 1.27362000e+02 9.37600000e+00 1.97420000e+01 2.96580000e+01 4.88733400e+06 1.73644800e+04 2.75108300e+08
 2.37000000e+02 1.20458000e+02 9.39500000e+00 2.03890000e+01 2.91720000e+01 6.49651500e+06 1.76482300e+04 3.62042800e+08
 2.38000000e+02 1.05678000e+02 8.85800000e+00 1.94480000e+01 2.91400000e+01 5.59399000e+06 1.77474700e+04 2.95762300e+08
 2.39000000e+02 1.21860000e+02 8.61400000e+00 1.82900000e+01 3.53430000e+01 9.83083100e+06 1.73400000e+04 6.15205700e+08
 2.40000000e+02 1.11907000e+02 7.92300000e+00 1.92120000e+01 2.93720000e+01 7.01666800e+06 1.73431300e+04 3.73699600e+08
 2.41000000e+02 1.20899000e+02 8.91700000e+00 2.57660000e+01 2.93080000e+01 4.28390000e+06 1.74086500e+04 2.92713800e+08
 2.42000000e+02 1.25778000e+02 9.17600000e+00 1.93190000e+01 3.30850000e+01 4.95506400e+06 1.73555200e+04 3.14929100e+08
 2.43000000e+02 1.19788000e+02 9.06600000e+00 2.19740000e+01 3.11810000e+01 2.66228400e+06 1.73316400e+04 1.62230000e+08
 2.44000000e+02 1.12506000e+02 7.76700000e+00 1.87070000e+01 2.89150000e+01 5.43888600e+06 1.79629200e+04 2.72839600e+08
 2.45000000e+02 1.26638000e+02 8.42700000e+00 1.75140000e+01 3.14310000e+01 5.51904400e+06 1.73645600e+04 2.64497600e+08
 2.46000000e+02 1.15399000e+02 8.59900000e+00 2.03470000e+01 2.84200000e+01 6.06181600e+06 1.76662000e+04 3.31460600e+08
 2.47000000e+02 1.15079000e+02 8.38600000e+00 2.67350000e+01 2.82340000e+01 2.32811400e+06 1.73036900e+04 2.04992600e+08
 2.48000000e+02 1.15063000e+02 8.89900000e+00 1.95340000e+01 3.03100000e+01 4.19479400e+06 1.77161400e+04 2.24016100e+08
 2.49000000e+02 1.20982000e+02 8.13900000e+00 2.18900000e+01 3.05690000e+01 8.32402800e+06 1.74291900e+04 5.90996000e+08
 2.50000000e+02 1.24761000e+02 8.61700000e+00 2.39830000e+01 3.75580000e+01 4.57640000e+06 1.76932500e+04 4.12695100e+08
