# Supplementary material for: Evolution of intrinsically disordered regions in vertebrate galectins for phase separation
Source: EMBO Rep. 2026 Feb 2;27(5):1254–69. doi: 10.1038/s44319-026-00692-w (PMC12979664; doi:10.1038/s44319-026-00692-w)
Supplement: Supplementary file 12 — Source data Fig. 6 [file 44319_2026_692_MOESM12_ESM.zip › FIG_6/6A/hGal3_D22_112_R2R1/T2_D22_112_400uM/ANA/Deletion/HSQC/ANA/Cs_D1_20_40uM.dat_D1_20_400uM.dat.dat]

2.70000000e+01 0.00386109
2.80000000e+01 0.00581103
2.90000000e+01 0.00763793
3.10000000e+01 0.000445028
3.20000000e+01 0.00335977
3.30000000e+01 0.0106695
3.40000000e+01 0.00336423
3.50000000e+01 0.00297625
3.60000000e+01 0.00308189
3.80000000e+01 0.00430442
4.00000000e+01 0.00152579
4.10000000e+01 0.00404822
4.30000000e+01 0.00430442
4.70000000e+01 0.0132378
4.90000000e+01 0.00367941
5.60000000e+01 0.00506932
5.80000000e+01 0.00367941
6.50000000e+01 0.00433336
6.60000000e+01 0.00430442
7.20000000e+01 0.00386109
7.30000000e+01 0.00389333
7.50000000e+01 0.00369162
7.80000000e+01 0.00857718
7.90000000e+01 0.00599567
8.10000000e+01 0.00470192
8.40000000e+01 0.00206593
8.50000000e+01 0.001992
8.70000000e+01 0.0017911
9.10000000e+01 0.00354232
9.30000000e+01 0.00254717
9.60000000e+01 0.00170237
9.70000000e+01 0.00687736
9.80000000e+01 0.00212557
9.90000000e+01 0.00322925
1.03000000e+02 0.000445028
1.04000000e+02 0.00209715
1.05000000e+02 0.00774326
1.08000000e+02 0.0121696
1.09000000e+02 0.00732175
1.11000000e+02 0.00311096
1.12000000e+02 0.00235755
1.14000000e+02 0.0084993
1.15000000e+02 0.00347535
1.16000000e+02 0.00131074
1.18000000e+02 0.00297289
1.19000000e+02 0.00373069
1.20000000e+02 0.00272361
1.22000000e+02 0.0025235
1.24000000e+02 0.0017658
1.25000000e+02 0.00363429
1.26000000e+02 0.00281568
1.27000000e+02 0.000712776
1.29000000e+02 0.000887722
1.30000000e+02 0.00127986
1.31000000e+02 0.00228649
1.32000000e+02 0.011625
1.33000000e+02 0.0011437
1.34000000e+02 0.00593701
1.35000000e+02 0.00170823
1.36000000e+02 0.00236391
1.37000000e+02 0.00560964
1.38000000e+02 0.00845151
1.39000000e+02 0.00285973
1.41000000e+02 0.000853258
1.42000000e+02 0.00156143
1.43000000e+02 0.00176863
1.44000000e+02 0.001992
1.46000000e+02 0.00165772
1.47000000e+02 0.00259962
1.48000000e+02 0.0013993
1.49000000e+02 0.00308189
1.50000000e+02 0.00322925
1.51000000e+02 0.00751119
1.54000000e+02 0.00142058
1.55000000e+02 0.00274737
1.56000000e+02 0.00102374
1.57000000e+02 0.00269036
1.58000000e+02 0.00696262
1.59000000e+02 0.00709141
1.60000000e+02 0.00282277
1.62000000e+02 0.00284922
1.64000000e+02 0.0031013
1.65000000e+02 0.000712776
1.67000000e+02 0.00404327
1.68000000e+02 0.00198445
1.69000000e+02 0.00127986
1.70000000e+02 0.0048102
1.71000000e+02 0.0022401
1.72000000e+02 0.0040753
1.73000000e+02 0.00216057
1.74000000e+02 0.00341439
1.75000000e+02 0.0010198
1.76000000e+02 0.000572756
1.77000000e+02 0.000712776
1.78000000e+02 0.00410342
1.79000000e+02 0.00191782
1.80000000e+02 0.00184338
1.81000000e+02 0.00335977
1.82000000e+02 0.000581421
1.83000000e+02 0.000719757
1.84000000e+02 0.00127986
1.85000000e+02 0.00160563
1.86000000e+02 0.0047831
1.87000000e+02 0.000719757
1.89000000e+02 0.00348684
1.90000000e+02 0.00367941
1.92000000e+02 0.0100034
1.93000000e+02 0.00203176
1.94000000e+02 0.00241414
1.95000000e+02 0.00702837
1.96000000e+02 0.0040085
1.98000000e+02 0.00803542
1.99000000e+02 0.009195
2.00000000e+02 0.00140998
2.01000000e+02 0.00585304
2.02000000e+02 0.0176869
2.03000000e+02 0.00764186
2.04000000e+02 0.00765559
2.05000000e+02 0.00757483
2.07000000e+02 0.00323389
2.08000000e+02 0.0101984
2.09000000e+02 0.00262641
2.10000000e+02 0.0176869
2.11000000e+02 0.0243437
2.12000000e+02 0.0202953
2.13000000e+02 0.0147465
2.14000000e+02 0.00318403
2.15000000e+02 0.00648213
2.16000000e+02 0.0301506
2.17000000e+02 0.0047831
2.18000000e+02 0.0205068
2.19000000e+02 0.015409
2.20000000e+02 0.00822727
2.21000000e+02 0.00371323
2.22000000e+02 0.000589958
2.23000000e+02 0.00535986
2.24000000e+02 0.00102374
2.25000000e+02 0.00609574
2.27000000e+02 0.00439978
2.28000000e+02 0.00126809
2.29000000e+02 0.000942364
2.30000000e+02 0.00290999
2.31000000e+02 0.00476005
2.32000000e+02 0.00127986
2.33000000e+02 0.00295094
2.34000000e+02 0.00430442
2.35000000e+02 0.00189421
2.36000000e+02 0.00283162
2.37000000e+02 0.000859098
2.38000000e+02 0.00101393
2.39000000e+02 0.0048102
2.40000000e+02 0.000942364
2.41000000e+02 0.000313129
2.42000000e+02 0.00282277
2.43000000e+02 0.0057287
2.44000000e+02 0.00109911
2.45000000e+02 0.000719757
2.46000000e+02 0.00152579
2.47000000e+02 0.00620468
2.48000000e+02 0.00334336
2.50000000e+02 0.00430442
