# Supplementary material for: Evolution of intrinsically disordered regions in vertebrate galectins for phase separation
Source: EMBO Rep. 2026 Feb 2;27(5):1254–69. doi: 10.1038/s44319-026-00692-w (PMC12979664; doi:10.1038/s44319-026-00692-w)
Supplement: Supplementary file 12 — Source data Fig. 6 [file 44319_2026_692_MOESM12_ESM.zip › FIG_6/6A/hGal3_D22_112_R2R1/T2_D22_112_400uM/ANA/Deletion/HSQC/ANA/Cs_D0_0_40uM.dat_D1_112_40uM.dat.dat]

1.14000000e+02 0.0575552
1.16000000e+02 0.0212815
1.18000000e+02 0.0195454
1.19000000e+02 0.0119073
1.20000000e+02 0.0176636
1.22000000e+02 0.00615493
1.24000000e+02 0.116268
1.25000000e+02 0.0287169
1.26000000e+02 0.0298145
1.27000000e+02 0.0156212
1.29000000e+02 0.00077666
1.31000000e+02 0.0184164
1.32000000e+02 0.0450502
1.33000000e+02 0.0107974
1.34000000e+02 0.0198681
1.35000000e+02 0.00379779
1.36000000e+02 0.0205427
1.37000000e+02 0.0120848
1.38000000e+02 0.033493
1.39000000e+02 0.00774746
1.41000000e+02 0.00560029
1.42000000e+02 0.00206959
1.43000000e+02 0.002885
1.44000000e+02 0.00598859
1.46000000e+02 0.00249062
1.47000000e+02 0.0170248
1.48000000e+02 0.00855238
1.49000000e+02 0.0264806
1.50000000e+02 0.0109006
1.51000000e+02 0.00286063
1.54000000e+02 0.00350474
1.55000000e+02 0.00198071
1.56000000e+02 0.00568007
1.57000000e+02 0.0101756
1.58000000e+02 0.010061
1.59000000e+02 0.0215249
1.60000000e+02 0.00737314
1.62000000e+02 0.00747952
1.64000000e+02 0.00775392
1.65000000e+02 0.00568007
1.67000000e+02 0.0107974
1.68000000e+02 0.00358095
1.71000000e+02 0.0107342
1.72000000e+02 0.00848665
1.73000000e+02 0.011002
1.74000000e+02 0.00768135
1.75000000e+02 0.0106782
1.76000000e+02 0.00418607
1.77000000e+02 0.00565714
1.78000000e+02 0.00361707
1.79000000e+02 0.00448366
1.81000000e+02 0.00409185
1.83000000e+02 0.00311178
1.84000000e+02 0.004572
1.85000000e+02 0.00277186
1.86000000e+02 0.012045
1.87000000e+02 0.00422885
1.89000000e+02 0.0155056
1.90000000e+02 0.0268508
1.93000000e+02 0.0273109
1.94000000e+02 0.00571342
1.95000000e+02 0.0291675
1.96000000e+02 0.0267657
1.98000000e+02 0.0321948
1.99000000e+02 0.0469225
2.00000000e+02 0.0215263
2.01000000e+02 0.0396465
2.02000000e+02 0.108745
2.03000000e+02 0.0515428
2.04000000e+02 0.0487863
2.05000000e+02 0.041679
2.07000000e+02 0.01704
2.08000000e+02 0.0100411
2.09000000e+02 0.0120051
2.10000000e+02 0.0977316
2.11000000e+02 0.186286
2.12000000e+02 0.1568
2.13000000e+02 0.118667
2.14000000e+02 0.0301918
2.15000000e+02 0.0612485
2.16000000e+02 0.211319
2.17000000e+02 0.012045
2.18000000e+02 0.141112
2.19000000e+02 0.108808
2.20000000e+02 0.035463
2.21000000e+02 0.0198787
2.22000000e+02 0.00497425
2.23000000e+02 0.0139801
2.24000000e+02 0.00726245
2.25000000e+02 0.011756
2.27000000e+02 0.0239892
2.28000000e+02 0.00464362
2.29000000e+02 0.0232384
2.30000000e+02 0.00332614
2.31000000e+02 0.0317645
2.32000000e+02 0.00728994
2.33000000e+02 0.0102031
2.35000000e+02 0.0061938
2.36000000e+02 0.0118568
2.37000000e+02 0.00669053
2.38000000e+02 0.00352466
2.40000000e+02 0.000709366
2.41000000e+02 0.0310967
2.42000000e+02 0.0337287
2.43000000e+02 0.0412682
2.44000000e+02 0.0188728
2.45000000e+02 0.00698736
2.46000000e+02 0.0120708
2.47000000e+02 0.0367696
2.48000000e+02 0.0338438
2.49000000e+02 18.0508
