# Supplementary material for: Evolution of intrinsically disordered regions in vertebrate galectins for phase separation
Source: EMBO Rep. 2026 Feb 2;27(5):1254–69. doi: 10.1038/s44319-026-00692-w (PMC12979664; doi:10.1038/s44319-026-00692-w)
Supplement: Supplementary file 12 — Source data Fig. 6 [file 44319_2026_692_MOESM12_ESM.zip › FIG_6/6A/hGal3_D22_112_R2R1/T2_D22_112_400uM/ANA/Deletion/HSQC/ANA/Ir_D0_0_40uM.dat_D1_112_40uM.dat.dat]

1.14000000e+02 0.418199 0.0112181
1.16000000e+02 0.745128 0.0152594
1.18000000e+02 0.473381 0.0207961
1.19000000e+02 0.582522 0.0165435
1.20000000e+02 0.54054 0.0192442
1.22000000e+02 0.620591 0.0183749
1.24000000e+02 0.819638 0.0538085
1.25000000e+02 0.508916 0.0128186
1.26000000e+02 0.646202 0.0162593
1.27000000e+02 0.566836 0.0144226
1.29000000e+02 0.457238 0.0192161
1.31000000e+02 0.525579 0.0214959
1.32000000e+02 0.491426 0.0200787
1.33000000e+02 0.230027 0.00952543
1.34000000e+02 0.472837 0.0170757
1.35000000e+02 0.626336 0.0217797
1.36000000e+02 0.522153 0.0125358
1.37000000e+02 0.563593 0.0144589
1.38000000e+02 0.425028 0.0147872
1.39000000e+02 0.425725 0.0137015
1.41000000e+02 0.980362 0.0321208
1.42000000e+02 0.690497 0.0075793
1.43000000e+02 0.539255 0.0194085
1.44000000e+02 0.56107 0.0129856
1.46000000e+02 0.658571 0.0136266
1.47000000e+02 0.531067 0.0167749
1.48000000e+02 0.637562 0.0197193
1.49000000e+02 0.415569 0.014378
1.50000000e+02 0.520024 0.0189331
1.51000000e+02 0.694734 0.016474
1.54000000e+02 0.632628 0.010077
1.55000000e+02 0.557851 0.0196879
1.56000000e+02 0.481055 0.0136476
1.57000000e+02 0.597972 0.0145124
1.58000000e+02 0.559972 0.0320789
1.59000000e+02 0.569696 0.0188254
1.60000000e+02 0.66821 0.0216236
1.62000000e+02 0.53011 0.0210719
1.64000000e+02 0.695835 0.0123329
1.65000000e+02 0.698133 0.013495
1.67000000e+02 1.23613 0.00998683
1.68000000e+02 0.848274 0.012003
1.71000000e+02 0.587278 0.0167094
1.72000000e+02 0.676723 0.0204788
1.73000000e+02 0.689812 0.0222949
1.74000000e+02 0.616894 0.0185955
1.75000000e+02 0.525319 0.0159142
1.76000000e+02 0.537609 0.0194781
1.77000000e+02 0.602468 0.0147995
1.78000000e+02 0.534208 0.0126382
1.79000000e+02 0.449706 0.0137936
1.81000000e+02 0.593404 0.0134646
1.83000000e+02 0.590887 0.0120404
1.84000000e+02 0.516396 0.0101372
1.85000000e+02 0.582519 0.0159444
1.86000000e+02 0.921159 0.0153018
1.87000000e+02 0.583105 0.0160595
1.89000000e+02 0.604185 0.0124059
1.90000000e+02 0.758874 0.0172289
1.93000000e+02 0.572062 0.0168711
1.94000000e+02 0.731279 0.0149132
1.95000000e+02 0.577149 0.0202343
1.96000000e+02 0.638163 0.0129274
1.98000000e+02 0.67886 0.0154365
1.99000000e+02 0.618594 0.0210872
2.00000000e+02 0.543015 0.0182612
2.01000000e+02 0.40472 0.0142128
2.02000000e+02 0.474848 0.0176125
2.03000000e+02 0.421428 0.0172375
2.04000000e+02 0.491281 0.019547
2.05000000e+02 0.485464 0.0174924
2.07000000e+02 0.603275 0.0152498
2.08000000e+02 0.56519 0.0118092
2.09000000e+02 0.647857 0.0240116
2.10000000e+02 0.475739 0.017591
2.11000000e+02 0.261604 0.00956461
2.12000000e+02 0.282226 0.0155976
2.13000000e+02 0.477194 0.015247
2.14000000e+02 0.367468 0.0159825
2.15000000e+02 0.403827 0.0156385
2.16000000e+02 0.466676 0.0126275
2.17000000e+02 0.921159 0.0153018
2.18000000e+02 0.339904 0.0243185
2.19000000e+02 0.504761 0.0223713
2.20000000e+02 0.589815 0.0155386
2.21000000e+02 0.498749 0.0185467
2.22000000e+02 0.543619 0.0144977
2.23000000e+02 0.55838 0.0142608
2.24000000e+02 0.420408 0.0243528
2.25000000e+02 0.470103 0.0155469
2.27000000e+02 0.938656 0.0194523
2.28000000e+02 0.542686 0.0124359
2.29000000e+02 0.590935 0.00974965
2.30000000e+02 0.618027 0.0154212
2.31000000e+02 0.534954 0.0143052
2.32000000e+02 0.650331 0.0155114
2.33000000e+02 0.631113 0.0110024
2.35000000e+02 0.520024 0.0201957
2.36000000e+02 0.605032 0.0194098
2.37000000e+02 0.574445 0.013142
2.38000000e+02 0.696662 0.0173783
2.40000000e+02 0.662787 0.0135741
2.41000000e+02 0.599188 0.0208902
2.42000000e+02 0.513442 0.0154991
2.43000000e+02 0.484579 0.0271205
2.44000000e+02 0.432375 0.012003
2.45000000e+02 0.386343 0.0112869
2.46000000e+02 0.481894 0.011729
2.47000000e+02 0.286079 0.0149042
2.48000000e+02 0.509906 0.0182564
2.49000000e+02 inf inf
