# Supplementary material for: Evolution of intrinsically disordered regions in vertebrate galectins for phase separation
Source: EMBO Rep. 2026 Feb 2;27(5):1254–69. doi: 10.1038/s44319-026-00692-w (PMC12979664; doi:10.1038/s44319-026-00692-w)
Supplement: Supplementary file 12 — Source data Fig. 6 [file 44319_2026_692_MOESM12_ESM.zip › FIG_6/6A/hGal3_D22_112_R2R1/T2_D22_112_400uM/ANA/Deletion/HSQC/ANA/Cs_D90_112_40uM.dat_D90_112_400uM.dat.dat]

3.00000000e+00 0.0052654
4.00000000e+00 0.00217358
5.00000000e+00 0.00140159
6.00000000e+00 0.00360894
8.00000000e+00 0.011617
9.00000000e+00 0.00554387
1.00000000e+01 0.00153116
1.20000000e+01 0.00522919
1.30000000e+01 0.00271743
1.40000000e+01 0.00220101
1.50000000e+01 0.00091894
1.80000000e+01 0.000578317
2.00000000e+01 0.000578317
2.10000000e+01 0.00479734
2.20000000e+01 0.00371678
2.40000000e+01 0.00530513
2.70000000e+01 0.00432255
2.80000000e+01 0.00141225
2.90000000e+01 0.00228789
3.10000000e+01 0.00113774
3.20000000e+01 0.00254842
3.40000000e+01 0.00140159
3.50000000e+01 0.00192988
3.60000000e+01 0.00281149
3.80000000e+01 0.00248484
4.00000000e+01 0.000857001
4.10000000e+01 0.00582275
4.30000000e+01 0.00248484
4.70000000e+01 0.00479734
4.90000000e+01 0.00212472
5.60000000e+01 0.0405739
5.90000000e+01 0.00212472
6.50000000e+01 0.00363242
6.60000000e+01 0.0028556
7.20000000e+01 0.00432255
7.30000000e+01 0.00163843
7.50000000e+01 0.00091894
7.70000000e+01 0.00462001
7.80000000e+01 0.0100581
7.90000000e+01 0.00770418
8.10000000e+01 0.00296217
8.40000000e+01 0.00236526
8.50000000e+01 0.00330522
1.14000000e+02 0.00798025
1.16000000e+02 0.00162925
1.18000000e+02 0.00557714
1.19000000e+02 0.00218505
1.20000000e+02 0.00153116
1.22000000e+02 0.00240717
1.24000000e+02 0.00336964
1.25000000e+02 0.00298236
1.26000000e+02 0.00129014
1.27000000e+02 0.000307327
1.29000000e+02 0.00127454
1.31000000e+02 0.000929758
1.32000000e+02 0.00700389
1.33000000e+02 0.001592
1.34000000e+02 0.00505118
1.35000000e+02 0.000440965
1.36000000e+02 0.00154093
1.37000000e+02 0.00492387
1.38000000e+02 0.00686764
1.39000000e+02 0.00254842
1.41000000e+02 0.00223259
1.42000000e+02 0.00192988
1.43000000e+02 0.00302728
1.44000000e+02 0.00136178
1.46000000e+02 0.00192988
1.47000000e+02 0.00179568
1.48000000e+02 0.00176194
1.49000000e+02 0.00228789
1.50000000e+02 0.00217358
1.51000000e+02 0.00236526
1.54000000e+02 0.000815138
1.55000000e+02 0.00198354
1.56000000e+02 0.00233762
1.57000000e+02 0.00240924
1.58000000e+02 0.00477854
1.59000000e+02 0.00394011
1.60000000e+02 0.00235041
1.62000000e+02 0.00166266
1.64000000e+02 0.0018424
1.65000000e+02 0.000857001
1.67000000e+02 0.00129014
1.68000000e+02 0.00151804
1.70000000e+02 0.00428304
1.71000000e+02 0.00323797
1.72000000e+02 0.00281149
1.73000000e+02 0.00311038
1.74000000e+02 0.00395025
1.75000000e+02 0.00210238
1.76000000e+02 0.00323951
1.77000000e+02 0.00153116
1.78000000e+02 0.00311359
1.79000000e+02 0.00168951
1.80000000e+02 0.00127846
1.81000000e+02 0.00325491
1.83000000e+02 0.00118509
1.84000000e+02 0.00188798
1.85000000e+02 0.000185607
1.86000000e+02 0.00359645
1.87000000e+02 0.00100222
1.89000000e+02 0.00347483
1.92000000e+02 0.00734741
1.93000000e+02 0.00274125
1.94000000e+02 0.00308293
1.95000000e+02 0.00369655
1.96000000e+02 0.00279901
1.98000000e+02 0.00758581
1.99000000e+02 0.00649573
2.00000000e+02 0.00428654
2.01000000e+02 0.00479108
2.02000000e+02 0.0140643
2.03000000e+02 0.00544283
2.04000000e+02 0.00781437
2.05000000e+02 0.00613062
2.07000000e+02 0.00389801
2.08000000e+02 0.00782205
2.09000000e+02 0.00240924
2.10000000e+02 0.0140643
2.11000000e+02 0.0225919
2.12000000e+02 0.0106012
2.13000000e+02 0.0161175
2.14000000e+02 0.000651498
2.15000000e+02 0.00574495
2.16000000e+02 0.0230663
2.17000000e+02 0.00359645
2.18000000e+02 0.00688582
2.19000000e+02 0.0134545
2.20000000e+02 0.00715084
2.21000000e+02 0.00507784
2.22000000e+02 0.00153116
2.23000000e+02 0.00570565
2.24000000e+02 0.00382681
2.25000000e+02 0.00175341
2.27000000e+02 0.00239676
2.28000000e+02 0.000651498
2.29000000e+02 0.00228789
2.30000000e+02 0.00151804
2.31000000e+02 0.00344158
2.32000000e+02 0.00273394
2.33000000e+02 0.000120208
2.34000000e+02 0.00273028
2.35000000e+02 0.00168951
2.36000000e+02 0.00311359
2.37000000e+02 0.00283098
2.38000000e+02 0.000307327
2.39000000e+02 0.00428304
2.40000000e+02 0.00140159
2.41000000e+02 0.00265037
2.42000000e+02 0.00130171
2.43000000e+02 0.00140159
2.44000000e+02 0.000651498
2.45000000e+02 0.0018424
2.46000000e+02 0.00239467
2.47000000e+02 0.00224599
2.48000000e+02 0.0018424
2.50000000e+02 0.00273028
