# Supplementary material for: Evolution of intrinsically disordered regions in vertebrate galectins for phase separation
Source: EMBO Rep. 2026 Feb 2;27(5):1254–69. doi: 10.1038/s44319-026-00692-w (PMC12979664; doi:10.1038/s44319-026-00692-w)
Supplement: Supplementary file 12 — Source data Fig. 6 [file 44319_2026_692_MOESM12_ESM.zip › FIG_6/6A/hGal3_D22_112_R2R1/T2_D22_112_400uM/ANA/Deletion/HSQC/ANA/D1_30_40uM.dat]

 3.40000000e+01 1.08285000e+02 8.43200000e+00 2.04630000e+01 3.04600000e+01 4.95599600e+05 2.23812400e+04 2.39668900e+07
 3.50000000e+01 1.08240000e+02 8.05300000e+00 2.62510000e+01 2.62610000e+01 6.39631100e+05 2.24093300e+04 3.65066700e+07
 3.60000000e+01 1.21303000e+02 8.06200000e+00 1.98900000e+01 2.87450000e+01 2.13578200e+06 2.26464300e+04 1.17089300e+08
 4.00000000e+01 1.14569000e+02 8.17600000e+00 1.96470000e+01 3.01230000e+01 1.04334700e+06 2.24154300e+04 5.57091200e+07
 4.10000000e+01 1.22802000e+02 8.08400000e+00 2.22290000e+01 3.06000000e+01 1.81214400e+06 2.28349500e+04 1.16144100e+08
 4.70000000e+01 1.09422000e+02 8.17000000e+00 3.24790000e+01 2.89850000e+01 1.48139400e+06 2.22924900e+04 1.56285200e+08
 4.90000000e+01 1.27108000e+02 8.36300000e+00 1.40610000e+01 2.94730000e+01 8.69621700e+06 2.24422900e+04 3.13214600e+08
 5.60000000e+01 1.09397000e+02 8.18800000e+00 2.42800000e+01 2.91960000e+01 1.81865000e+06 2.23930000e+04 1.20651000e+08
 5.80000000e+01 1.27108000e+02 8.36300000e+00 1.40610000e+01 2.94730000e+01 8.69621700e+06 2.24422900e+04 3.13214600e+08
 6.50000000e+01 1.09209000e+02 8.04500000e+00 1.99820000e+01 2.98270000e+01 3.22585600e+06 2.24797900e+04 1.95940900e+08
 6.60000000e+01 1.24687000e+02 7.99900000e+00 1.47260000e+01 3.07500000e+01 6.81996200e+06 2.23546100e+04 2.69423600e+08
 7.20000000e+01 1.09530000e+02 8.10900000e+00 1.98390000e+01 2.94770000e+01 1.60990000e+06 2.25355300e+04 9.30236200e+07
 7.30000000e+01 1.24596000e+02 7.93300000e+00 1.45340000e+01 2.88020000e+01 4.95596200e+06 2.30760100e+04 1.69796000e+08
 7.50000000e+01 1.25471000e+02 8.32200000e+00 1.33660000e+01 2.94630000e+01 1.71608100e+06 2.25071500e+04 6.76239300e+07
 7.70000000e+01 1.09346000e+02 8.46300000e+00 1.93640000e+01 2.90710000e+01 1.08934400e+06 2.23938700e+04 5.95779300e+07
 7.80000000e+01 1.19264000e+02 7.75000000e+00 1.61600000e+01 2.90290000e+01 3.82720400e+06 2.30794700e+04 1.51683600e+08
 7.90000000e+01 1.25602000e+02 8.38900000e+00 1.66660000e+01 2.89660000e+01 3.33591500e+06 2.30927900e+04 1.36119700e+08
 8.10000000e+01 1.08415000e+02 7.57700000e+00 1.51180000e+01 2.84870000e+01 2.91476600e+06 2.24855600e+04 1.07376100e+08
 8.40000000e+01 1.15326000e+02 8.28100000e+00 1.86130000e+01 2.93570000e+01 2.07747300e+06 2.23758000e+04 1.07590700e+08
 8.50000000e+01 1.10396000e+02 8.20400000e+00 1.75850000e+01 3.17760000e+01 2.18181900e+06 2.23442600e+04 1.12042100e+08
 9.10000000e+01 1.16208000e+02 8.40300000e+00 1.99370000e+01 3.04640000e+01 8.22899600e+05 2.23897700e+04 4.37571900e+07
 9.20000000e+01 1.17306000e+02 8.33900000e+00 1.88320000e+01 3.71390000e+01 2.75911700e+05 2.22812700e+04 1.85507200e+06
 9.30000000e+01 1.10476000e+02 8.40300000e+00 2.25970000e+01 3.04650000e+01 6.32845900e+05 2.23037500e+04 3.36076500e+07
 9.60000000e+01 1.15734000e+02 8.37000000e+00 1.85400000e+01 2.87690000e+01 1.73068400e+06 2.26185800e+04 8.80438100e+07
 9.70000000e+01 1.26268000e+02 8.45500000e+00 1.97290000e+01 3.12900000e+01 7.34208500e+05 2.24829300e+04 3.69626200e+07
 9.80000000e+01 1.12016000e+02 8.09100000e+00 1.96090000e+01 2.89730000e+01 1.51485300e+06 2.27418300e+04 8.12140900e+07
 9.90000000e+01 1.11068000e+02 8.24700000e+00 2.10060000e+01 2.91920000e+01 1.18321000e+06 2.24073600e+04 6.48958000e+07
 1.03000000e+02 1.24451000e+02 8.41000000e+00 1.54820000e+01 2.99310000e+01 2.40068400e+06 2.23913700e+04 9.90796600e+07
 1.04000000e+02 1.11517000e+02 8.01200000e+00 1.75100000e+01 3.05570000e+01 1.84001100e+06 2.24125400e+04 8.77054400e+07
 1.05000000e+02 1.10484000e+02 8.04100000e+00 1.99550000e+01 3.34800000e+01 9.70481200e+05 2.24499700e+04 6.68139200e+07
 1.08000000e+02 1.10217000e+02 8.06400000e+00 1.81160000e+01 3.00740000e+01 1.61756500e+06 2.23299300e+04 9.68685000e+07
 1.09000000e+02 1.24930000e+02 8.03500000e+00 1.46850000e+01 2.77310000e+01 1.00926900e+06 2.24912800e+04 3.54771700e+07
 1.11000000e+02 1.24623000e+02 8.44200000e+00 1.55600000e+01 2.88200000e+01 4.23377400e+06 2.32275100e+04 1.60614400e+08
 1.12000000e+02 1.07781000e+02 8.15400000e+00 1.61380000e+01 3.30440000e+01 8.00655200e+05 2.32622400e+04 3.37148800e+07
 1.14000000e+02 1.22659000e+02 8.34100000e+00 1.90280000e+01 2.98750000e+01 1.57583000e+06 2.28045100e+04 8.03704600e+07
 1.15000000e+02 1.23346000e+02 8.21400000e+00 1.88330000e+01 3.10880000e+01 7.14762900e+05 2.27088800e+04 4.00945800e+07
 1.16000000e+02 1.21735000e+02 7.96900000e+00 1.87590000e+01 2.95750000e+01 1.93668900e+06 2.24469400e+04 1.06958700e+08
 1.18000000e+02 1.26378000e+02 9.23900000e+00 3.78820000e+01 3.03040000e+01 1.13211000e+06 2.24415900e+04 9.76436700e+07
 1.19000000e+02 1.26452000e+02 7.90500000e+00 1.88770000e+01 2.95160000e+01 1.44824500e+06 2.24375700e+04 7.61750500e+07
 1.20000000e+02 1.28306000e+02 9.37000000e+00 2.05770000e+01 2.95300000e+01 1.16271000e+06 2.23052200e+04 6.57320700e+07
 1.22000000e+02 1.22406000e+02 7.84100000e+00 1.96290000e+01 3.00600000e+01 1.33496000e+06 2.23713400e+04 7.03515000e+07
 1.24000000e+02 1.12316000e+02 8.79600000e+00 2.01120000e+01 4.53370000e+01 4.20591100e+05 2.24978600e+04 4.07272400e+07
 1.25000000e+02 1.08959000e+02 8.25100000e+00 2.26650000e+01 3.07720000e+01 1.29385500e+06 2.23971100e+04 8.49269300e+07
 1.26000000e+02 1.13584000e+02 7.20700000e+00 1.82340000e+01 3.29260000e+01 1.13028600e+06 2.24027900e+04 6.62415200e+07
 1.27000000e+02 1.16923000e+02 6.54200000e+00 2.27830000e+01 2.98250000e+01 1.30580100e+06 2.23624600e+04 7.81572400e+07
 1.29000000e+02 1.12704000e+02 8.78200000e+00 1.92450000e+01 3.15510000e+01 1.10194200e+06 2.27433900e+04 6.33318000e+07
 1.31000000e+02 1.28566000e+02 9.21300000e+00 2.07940000e+01 2.93600000e+01 1.08576400e+06 2.23117500e+04 6.01121800e+07
 1.32000000e+02 1.32578000e+02 9.99900000e+00 2.41880000e+01 2.91870000e+01 8.77054200e+05 2.24678300e+04 5.16790900e+07
 1.33000000e+02 1.23789000e+02 9.14500000e+00 2.84270000e+01 2.90060000e+01 1.08605500e+06 2.25540000e+04 8.25051000e+07
 1.34000000e+02 1.30259000e+02 9.71700000e+00 2.34990000e+01 2.96160000e+01 1.16865200e+06 2.23122000e+04 7.00593500e+07
 1.35000000e+02 1.27012000e+02 8.91800000e+00 2.02780000e+01 2.98210000e+01 1.09218500e+06 2.24105700e+04 5.87302600e+07
 1.36000000e+02 1.08426000e+02 6.98600000e+00 1.84590000e+01 2.96800000e+01 1.91594900e+06 2.23234800e+04 1.05313400e+08
 1.37000000e+02 1.15930000e+02 8.95100000e+00 2.02720000e+01 2.99130000e+01 1.54166400e+06 2.25980400e+04 8.99322200e+07
 1.38000000e+02 1.28206000e+02 8.47100000e+00 2.30790000e+01 2.98420000e+01 9.93902800e+05 2.28150600e+04 5.71747400e+07
 1.39000000e+02 1.28895000e+02 8.33800000e+00 1.86020000e+01 2.82590000e+01 1.43824400e+06 2.24425900e+04 7.18280100e+07
 1.41000000e+02 1.15914000e+02 8.47400000e+00 2.12670000e+01 2.96610000e+01 9.14429900e+05 2.22885400e+04 5.12732200e+07
 1.42000000e+02 1.19617000e+02 6.92600000e+00 1.61010000e+01 2.96640000e+01 2.46134000e+06 2.23942500e+04 1.07601500e+08
 1.43000000e+02 1.16614000e+02 9.61500000e+00 2.07100000e+01 2.94570000e+01 8.28309700e+05 2.24397200e+04 4.51200400e+07
 1.44000000e+02 1.17961000e+02 8.59400000e+00 1.82650000e+01 2.93010000e+01 1.26416200e+06 2.31691600e+04 6.16707200e+07
 1.46000000e+02 1.27244000e+02 8.72100000e+00 1.96250000e+01 2.96830000e+01 1.83682000e+06 2.23770900e+04 1.01181100e+08
 1.47000000e+02 1.22316000e+02 8.57100000e+00 2.60510000e+01 3.10660000e+01 1.12072700e+06 2.25294000e+04 8.01322700e+07
 1.48000000e+02 1.21161000e+02 9.11700000e+00 1.89710000e+01 3.20520000e+01 1.40261600e+06 2.25673900e+04 8.68070600e+07
 1.49000000e+02 1.25510000e+02 9.33500000e+00 2.23880000e+01 3.00440000e+01 1.18564200e+06 2.22839500e+04 7.10874400e+07
 1.50000000e+02 1.27352000e+02 9.16000000e+00 2.39550000e+01 2.83360000e+01 1.12213700e+06 2.23041600e+04 6.53844300e+07
 1.54000000e+02 1.20057000e+02 8.50200000e+00 1.68860000e+01 2.88090000e+01 1.72574900e+06 2.27105700e+04 7.03099200e+07
 1.55000000e+02 1.21402000e+02 9.23400000e+00 2.40860000e+01 3.42840000e+01 9.41857400e+05 2.23550100e+04 6.73287400e+07
 1.56000000e+02 1.27915000e+02 8.89300000e+00 1.72920000e+01 2.94930000e+01 1.06637900e+06 2.29924500e+04 4.47926000e+07
 1.57000000e+02 1.18657000e+02 7.67400000e+00 1.97430000e+01 2.96500000e+01 1.09269300e+06 2.28399700e+04 6.23676000e+07
 1.58000000e+02 1.33580000e+02 9.47400000e+00 2.64370000e+01 3.00370000e+01 7.12875900e+05 2.24085100e+04 4.51536000e+07
 1.59000000e+02 1.26991000e+02 8.50400000e+00 2.28410000e+01 3.01330000e+01 1.04361000e+06 2.23222600e+04 6.47262800e+07
 1.60000000e+02 1.23529000e+02 8.44600000e+00 2.16630000e+01 2.74670000e+01 8.46247100e+05 2.24074800e+04 4.80150800e+07
 1.62000000e+02 1.26471000e+02 9.31800000e+00 2.94870000e+01 2.74870000e+01 7.85821400e+05 2.22976800e+04 4.67486200e+07
 1.63000000e+02 1.18915000e+02 8.14700000e+00 1.49970000e+01 3.02380000e+01 6.44016500e+05 2.24048100e+04 2.60722100e+07
 1.64000000e+02 1.17705000e+02 8.73800000e+00 1.68910000e+01 2.97460000e+01 1.20226300e+06 2.24239900e+04 5.25866400e+07
 1.65000000e+02 1.25581000e+02 8.94200000e+00 2.46970000e+01 2.89340000e+01 1.24793000e+06 2.24123300e+04 8.54253900e+07
 1.67000000e+02 1.08360000e+02 8.11900000e+00 2.08360000e+01 2.85400000e+01 3.13212000e+06 2.27511700e+04 1.79816500e+08
 1.68000000e+02 1.17565000e+02 7.42900000e+00 1.83800000e+01 2.97230000e+01 2.53026500e+06 2.27992100e+04 1.19766200e+08
 1.70000000e+02 1.21886000e+02 8.61800000e+00 2.07170000e+01 3.54260000e+01 2.08785200e+06 2.27926200e+04 1.43302900e+08
 1.71000000e+02 1.24836000e+02 8.76900000e+00 2.07230000e+01 2.91650000e+01 1.21054000e+06 2.26878000e+04 6.88281000e+07
 1.72000000e+02 1.28295000e+02 7.37500000e+00 1.88160000e+01 2.98120000e+01 1.04056100e+06 2.30380700e+04 5.65857000e+07
 1.73000000e+02 1.23715000e+02 8.81600000e+00 2.40730000e+01 2.93050000e+01 9.15044200e+05 2.25235900e+04 5.87504300e+07
 1.74000000e+02 1.19820000e+02 9.01100000e+00 1.92760000e+01 2.89110000e+01 1.09889700e+06 2.27034000e+04 5.51600800e+07
 1.75000000e+02 1.18494000e+02 1.00980000e+01 2.32860000e+01 3.00160000e+01 9.60249400e+05 2.23022800e+04 6.04594600e+07
 1.76000000e+02 1.30517000e+02 9.06700000e+00 2.73180000e+01 2.85960000e+01 7.95414400e+05 2.22973400e+04 5.94306300e+07
 1.77000000e+02 1.26538000e+02 7.98100000e+00 1.83670000e+01 2.87180000e+01 1.12381100e+06 2.24735000e+04 5.22180200e+07
 1.78000000e+02 1.26310000e+02 9.06900000e+00 1.69070000e+01 2.86770000e+01 1.13344200e+06 2.29177700e+04 4.59731100e+07
 1.79000000e+02 1.08737000e+02 9.18100000e+00 2.11440000e+01 2.99060000e+01 1.26940700e+06 2.26453400e+04 7.20681400e+07
 1.80000000e+02 1.17893000e+02 7.82200000e+00 2.02950000e+01 2.93510000e+01 2.10937600e+06 2.24620500e+04 1.25956800e+08
 1.81000000e+02 1.26940000e+02 9.01000000e+00 2.44350000e+01 2.69600000e+01 1.36941200e+06 2.26757100e+04 7.65986200e+07
 1.83000000e+02 1.24058000e+02 8.68600000e+00 1.68770000e+01 3.01410000e+01 1.90640000e+06 2.24356500e+04 8.49805900e+07
 1.84000000e+02 1.26169000e+02 8.85600000e+00 1.65140000e+01 2.96740000e+01 1.84621200e+06 2.25992000e+04 7.83676700e+07
 1.85000000e+02 1.22733000e+02 9.20400000e+00 2.08820000e+01 2.88340000e+01 1.18217800e+06 2.29298800e+04 6.52167300e+07
 1.86000000e+02 1.24148000e+02 8.93000000e+00 2.22050000e+01 3.13510000e+01 1.93122300e+06 2.23431100e+04 1.23928300e+08
 1.87000000e+02 1.21914000e+02 8.87800000e+00 2.26710000e+01 2.83400000e+01 1.42322800e+06 2.22820800e+04 7.76685400e+07
 1.89000000e+02 1.25493000e+02 7.94000000e+00 1.98220000e+01 3.09210000e+01 1.62265300e+06 2.23939100e+04 9.36534100e+07
 1.90000000e+02 1.25894000e+02 8.41800000e+00 2.43050000e+01 2.77510000e+01 1.23611500e+06 2.26950000e+04 8.19573900e+07
 1.92000000e+02 1.13534000e+02 5.80300000e+00 1.68970000e+01 2.97760000e+01 1.31482000e+06 2.24608300e+04 5.69941400e+07
 1.93000000e+02 1.20043000e+02 9.19300000e+00 1.86880000e+01 2.91970000e+01 9.43286300e+05 2.26390800e+04 4.60178900e+07
 1.94000000e+02 1.20687000e+02 9.09900000e+00 1.73730000e+01 3.07980000e+01 1.25051400e+06 2.28422300e+04 6.01393200e+07
 1.95000000e+02 1.12697000e+02 7.14900000e+00 2.03650000e+01 2.87900000e+01 1.12015900e+06 2.24872000e+04 6.17551200e+07
 1.96000000e+02 1.18194000e+02 7.76700000e+00 1.89320000e+01 2.86630000e+01 1.37764100e+06 2.26879000e+04 6.81922400e+07
 1.98000000e+02 1.16713000e+02 8.80700000e+00 2.01200000e+01 2.91220000e+01 1.70897800e+06 2.24949600e+04 9.27862500e+07
 1.99000000e+02 1.21765000e+02 8.19700000e+00 2.72080000e+01 2.81100000e+01 1.06216300e+06 2.23402900e+04 6.39838000e+07
 2.00000000e+02 1.27601000e+02 9.88400000e+00 1.99300000e+01 3.03100000e+01 1.17985100e+06 2.26772300e+04 7.38225900e+07
 2.01000000e+02 1.25334000e+02 9.39300000e+00 2.44180000e+01 2.89040000e+01 1.05988800e+06 2.23306200e+04 6.82470800e+07
 2.02000000e+02 1.23513000e+02 9.62800000e+00 2.64950000e+01 3.08670000e+01 9.47395800e+05 2.23634300e+04 7.80696700e+07
 2.03000000e+02 1.30369000e+02 9.55700000e+00 2.03000000e+01 2.97060000e+01 9.84373200e+05 2.23900600e+04 5.41530600e+07
 2.04000000e+02 1.27590000e+02 9.00800000e+00 1.96560000e+01 2.69990000e+01 9.64978400e+05 2.24418200e+04 5.17639600e+07
 2.05000000e+02 1.28231000e+02 8.34800000e+00 2.19910000e+01 2.74030000e+01 1.25013900e+06 2.27126100e+04 6.65016200e+07
 2.07000000e+02 1.07119000e+02 8.03400000e+00 2.12650000e+01 2.98850000e+01 1.48240200e+06 2.23892800e+04 8.37841800e+07
 2.08000000e+02 1.16348000e+02 6.51900000e+00 1.55620000e+01 3.06180000e+01 1.83010400e+06 2.27298400e+04 7.67119300e+07
 2.09000000e+02 1.14823000e+02 8.59700000e+00 1.86810000e+01 2.71600000e+01 1.24550300e+06 2.23401600e+04 6.37471900e+07
 2.10000000e+02 1.23418000e+02 9.67300000e+00 2.23140000e+01 2.86940000e+01 1.00238500e+06 2.25827900e+04 5.97190200e+07
 2.11000000e+02 1.22539000e+02 9.06900000e+00 3.10040000e+01 3.10250000e+01 8.97107800e+05 2.24258400e+04 6.17953100e+07
 2.12000000e+02 1.29855000e+02 9.46100000e+00 2.39130000e+01 2.99840000e+01 7.40087500e+05 2.26253600e+04 4.82976200e+07
 2.13000000e+02 1.20667000e+02 8.41000000e+00 2.89240000e+01 3.59930000e+01 9.79183300e+05 2.22359400e+04 8.44202000e+07
 2.14000000e+02 1.27302000e+02 9.91600000e+00 2.07970000e+01 3.20010000e+01 9.69216600e+05 2.23822600e+04 6.34213800e+07
 2.15000000e+02 1.07733000e+02 8.93800000e+00 1.81320000e+01 3.13380000e+01 1.15356000e+06 2.23690600e+04 6.39814500e+07
 2.16000000e+02 1.20466000e+02 7.59300000e+00 2.40000000e+01 3.06960000e+01 1.25261500e+06 2.24309900e+04 8.56639100e+07
 2.17000000e+02 1.24148000e+02 8.93000000e+00 2.22050000e+01 3.13510000e+01 1.93122300e+06 2.23431100e+04 1.23928300e+08
 2.18000000e+02 1.28837000e+02 9.10900000e+00 2.91930000e+01 3.07130000e+01 4.66541300e+05 2.24694500e+04 2.88910100e+07
 2.19000000e+02 1.10695000e+02 7.74600000e+00 2.38480000e+01 3.08700000e+01 8.25436900e+05 2.24253800e+04 5.46343100e+07
 2.20000000e+02 1.19107000e+02 8.77100000e+00 2.13790000e+01 2.91720000e+01 1.42694900e+06 2.25298600e+04 8.18166200e+07
 2.21000000e+02 1.25852000e+02 9.00700000e+00 2.19010000e+01 2.92310000e+01 1.07500400e+06 2.23061400e+04 6.35295500e+07
 2.22000000e+02 1.29761000e+02 9.27100000e+00 2.07450000e+01 2.83820000e+01 1.25679200e+06 2.23033400e+04 6.35397000e+07
 2.23000000e+02 1.17463000e+02 7.23000000e+00 2.14560000e+01 2.92940000e+01 1.11423200e+06 2.24849000e+04 6.68543900e+07
 2.24000000e+02 1.25460000e+02 9.50000000e+00 4.54030000e+01 3.01390000e+01 6.34312700e+05 2.23124400e+04 4.90468900e+07
 2.25000000e+02 1.20432000e+02 8.33900000e+00 2.14940000e+01 3.03050000e+01 9.09575800e+05 2.23147100e+04 4.90138300e+07
 2.27000000e+02 1.20826000e+02 7.11400000e+00 1.87410000e+01 2.97010000e+01 9.36254800e+05 2.25073400e+04 5.05977600e+07
 2.28000000e+02 1.22962000e+02 7.67200000e+00 1.60820000e+01 2.97070000e+01 1.34838300e+06 2.24373800e+04 5.70425800e+07
 2.29000000e+02 1.13094000e+02 8.44200000e+00 1.74000000e+01 3.06080000e+01 2.01031800e+06 2.29933400e+04 9.15636600e+07
 2.30000000e+02 1.16590000e+02 7.45600000e+00 1.81760000e+01 2.86960000e+01 1.20566900e+06 2.25127200e+04 5.58483200e+07
 2.31000000e+02 1.22251000e+02 7.68400000e+00 1.97030000e+01 2.83040000e+01 1.34540100e+06 2.24446800e+04 7.16047300e+07
 2.32000000e+02 1.16332000e+02 7.72800000e+00 1.82660000e+01 2.96200000e+01 1.12360400e+06 2.26797000e+04 5.28115200e+07
 2.33000000e+02 1.21029000e+02 7.90400000e+00 1.61860000e+01 3.13320000e+01 1.49111800e+06 2.28496400e+04 6.38555700e+07
 2.34000000e+02 1.24787000e+02 8.62800000e+00 2.31250000e+01 3.46810000e+01 1.93895000e+06 2.24753000e+04 1.39495200e+08
 2.35000000e+02 1.14668000e+02 9.34000000e+00 2.31250000e+01 2.95150000e+01 7.87111800e+05 2.22822500e+04 5.20797000e+07
 2.36000000e+02 1.27376000e+02 9.38000000e+00 2.28920000e+01 2.98050000e+01 1.21911000e+06 2.24731100e+04 7.47073400e+07
 2.37000000e+02 1.20475000e+02 9.40300000e+00 2.25920000e+01 2.89400000e+01 1.81944000e+06 2.27885400e+04 9.99832200e+07
 2.38000000e+02 1.05690000e+02 8.86300000e+00 1.93210000e+01 2.93970000e+01 1.60944400e+06 2.27717800e+04 8.59059600e+07
 2.39000000e+02 1.21886000e+02 8.61800000e+00 2.07170000e+01 3.54260000e+01 2.08785200e+06 2.27926200e+04 1.43302900e+08
 2.40000000e+02 1.11912000e+02 7.92800000e+00 2.20850000e+01 2.88370000e+01 1.49221400e+06 2.24174800e+04 8.58086400e+07
 2.41000000e+02 1.20863000e+02 8.92300000e+00 2.75470000e+01 2.88350000e+01 1.14617100e+06 2.24115100e+04 8.20416500e+07
 2.42000000e+02 1.25724000e+02 9.18200000e+00 2.11350000e+01 3.29460000e+01 1.41746600e+06 2.23698900e+04 9.15786300e+07
 2.43000000e+02 1.19740000e+02 9.07300000e+00 1.91460000e+01 3.04550000e+01 7.95587900e+05 2.24295900e+04 3.66740200e+07
 2.44000000e+02 1.12515000e+02 7.77200000e+00 1.76210000e+01 2.97640000e+01 1.51088400e+06 2.23638900e+04 7.24616000e+07
 2.45000000e+02 1.26659000e+02 8.43200000e+00 1.63290000e+01 3.11950000e+01 1.69633700e+06 2.24145000e+04 7.61790900e+07
 2.46000000e+02 1.15410000e+02 8.60600000e+00 2.18980000e+01 2.73340000e+01 1.73612800e+06 2.28929200e+04 9.72396000e+07
 2.47000000e+02 1.15023000e+02 8.35700000e+00 2.27510000e+01 2.78910000e+01 8.53472300e+05 2.22826100e+04 5.00022700e+07
 2.48000000e+02 1.15051000e+02 8.90700000e+00 1.98620000e+01 3.06650000e+01 1.15762300e+06 2.24086800e+04 6.68047100e+07
 2.50000000e+02 1.24787000e+02 8.62800000e+00 2.31250000e+01 3.46810000e+01 1.93895000e+06 2.24753000e+04 1.39495200e+08
