# Supplementary material for: Evolution of intrinsically disordered regions in vertebrate galectins for phase separation
Source: EMBO Rep. 2026 Feb 2;27(5):1254–69. doi: 10.1038/s44319-026-00692-w (PMC12979664; doi:10.1038/s44319-026-00692-w)
Supplement: Supplementary file 12 — Source data Fig. 6 [file 44319_2026_692_MOESM12_ESM.zip › FIG_6/6A/hGal3_D22_112_R2R1/T2_D22_112_400uM/ANA/Deletion/HSQC/ANA/D1_30urea_400uM.dat]

 3.40000000e+01 1.08264000e+02 8.42600000e+00 2.16560000e+01 3.05460000e+01 3.63980300e+06 1.84556100e+04 1.96388000e+08
 3.50000000e+01 1.08373000e+02 8.08800000e+00 1.74990000e+01 3.01640000e+01 7.59770800e+06 1.81350200e+04 3.44459500e+08
 3.60000000e+01 1.21271000e+02 8.06500000e+00 1.67790000e+01 2.97200000e+01 1.11354800e+07 1.80877400e+04 4.91640400e+08
 4.00000000e+01 1.14622000e+02 8.18400000e+00 1.83960000e+01 3.07100000e+01 6.49697300e+06 1.81738800e+04 3.36668600e+08
 4.10000000e+01 1.22793000e+02 8.08600000e+00 2.00810000e+01 3.25630000e+01 9.08432100e+06 1.84951400e+04 5.64596500e+08
 4.70000000e+01 1.09357000e+02 8.14400000e+00 2.00360000e+01 3.02400000e+01 8.03397200e+06 1.84333900e+04 5.26672400e+08
 4.90000000e+01 1.27129000e+02 8.37100000e+00 1.35570000e+01 3.05280000e+01 4.12153900e+07 1.81085100e+04 1.47065000e+09
 5.60000000e+01 1.09319000e+02 8.16900000e+00 1.84210000e+01 3.00380000e+01 9.82777400e+06 1.85040500e+04 5.49196100e+08
 5.80000000e+01 1.27129000e+02 8.37100000e+00 1.35570000e+01 3.05280000e+01 4.12153900e+07 1.81085100e+04 1.47065000e+09
 6.50000000e+01 1.09122000e+02 8.02700000e+00 2.18960000e+01 3.01080000e+01 1.81354800e+07 1.82936400e+04 1.12499500e+09
 6.60000000e+01 1.24673000e+02 8.00700000e+00 1.40080000e+01 3.16840000e+01 3.15126700e+07 1.80392400e+04 1.21954900e+09
 7.20000000e+01 1.09440000e+02 8.08200000e+00 1.87500000e+01 3.10090000e+01 8.42719400e+06 1.81983900e+04 4.50520500e+08
 7.30000000e+01 1.24587000e+02 7.94400000e+00 1.38520000e+01 2.98480000e+01 2.23145300e+07 1.84506400e+04 7.85349300e+08
 7.50000000e+01 1.25481000e+02 8.33000000e+00 1.43920000e+01 2.95710000e+01 8.17816900e+06 1.81234000e+04 3.57776800e+08
 7.80000000e+01 1.19284000e+02 7.75500000e+00 1.59320000e+01 2.95360000e+01 1.72075500e+07 1.80342100e+04 6.99038400e+08
 7.90000000e+01 1.25579000e+02 8.38900000e+00 1.56690000e+01 3.03840000e+01 1.52268500e+07 1.81154500e+04 6.39322300e+08
 8.10000000e+01 1.08390000e+02 7.58300000e+00 1.53870000e+01 2.86400000e+01 1.30419600e+07 1.87342700e+04 4.75239700e+08
 8.40000000e+01 1.15410000e+02 8.29200000e+00 1.89210000e+01 2.94690000e+01 1.00114800e+07 1.85269000e+04 5.17573500e+08
 8.50000000e+01 1.10402000e+02 8.21000000e+00 1.81970000e+01 3.25950000e+01 1.20937900e+07 1.83184600e+04 7.63837000e+08
 8.70000000e+01 1.09286000e+02 8.45600000e+00 1.82630000e+01 2.99860000e+01 7.28342600e+06 1.83091600e+04 4.02591800e+08
 9.10000000e+01 1.16252000e+02 8.40600000e+00 1.82720000e+01 3.16790000e+01 5.50551000e+06 1.80474900e+04 2.90976900e+08
 9.20000000e+01 1.17303000e+02 8.35000000e+00 2.43050000e+01 3.14410000e+01 2.31002000e+06 1.83258100e+04 1.25862600e+08
 9.30000000e+01 1.10450000e+02 8.39900000e+00 1.92750000e+01 3.21470000e+01 4.74915300e+06 1.80672900e+04 2.79326100e+08
 9.60000000e+01 1.15793000e+02 8.37700000e+00 1.61780000e+01 3.13460000e+01 1.03000000e+07 1.81339400e+04 4.56114000e+08
 9.70000000e+01 1.26646000e+02 8.45800000e+00 1.75570000e+01 4.61870000e+01 5.85866000e+06 1.79783200e+04 4.39608100e+08
 9.80000000e+01 1.12068000e+02 8.09300000e+00 1.83010000e+01 3.07380000e+01 8.81851300e+06 1.81890400e+04 4.82752900e+08
 9.90000000e+01 1.11030000e+02 8.24800000e+00 1.70480000e+01 3.09070000e+01 7.72034000e+06 1.80328300e+04 3.59679900e+08
 1.03000000e+02 1.24473000e+02 8.40900000e+00 1.68600000e+01 3.11150000e+01 1.13162300e+07 1.85422600e+04 5.50172900e+08
 1.04000000e+02 1.11592000e+02 8.02000000e+00 1.73610000e+01 3.11770000e+01 9.15742300e+06 1.80607400e+04 4.35153600e+08
 1.05000000e+02 1.10459000e+02 8.04900000e+00 2.21160000e+01 3.07410000e+01 3.52118300e+06 1.81887300e+04 2.48438800e+08
 1.08000000e+02 1.10248000e+02 8.07200000e+00 1.84210000e+01 3.26910000e+01 8.36073300e+06 1.80184600e+04 5.08188100e+08
 1.09000000e+02 1.24673000e+02 8.00700000e+00 1.40080000e+01 3.16840000e+01 3.15126700e+07 1.80392400e+04 1.21954900e+09
 1.11000000e+02 1.24618000e+02 8.43400000e+00 1.44110000e+01 3.08160000e+01 2.06686700e+07 1.80737400e+04 8.20422800e+08
 1.12000000e+02 1.07744000e+02 8.15900000e+00 1.47030000e+01 3.08080000e+01 3.56125300e+06 1.81615400e+04 1.36915600e+08
 1.14000000e+02 1.22517000e+02 8.33000000e+00 1.78400000e+01 3.11560000e+01 7.57798800e+06 1.80603900e+04 4.11201900e+08
 1.15000000e+02 1.23381000e+02 8.23000000e+00 1.85910000e+01 3.11610000e+01 2.75691400e+06 1.80424400e+04 1.16149200e+08
 1.16000000e+02 1.21702000e+02 7.95100000e+00 1.98210000e+01 3.03080000e+01 8.06513500e+06 1.84821400e+04 4.55475600e+08
 1.18000000e+02 1.26334000e+02 9.22000000e+00 2.15460000e+01 3.57090000e+01 3.67348000e+06 1.79823900e+04 2.68757000e+08
 1.19000000e+02 1.26454000e+02 7.91600000e+00 2.11980000e+01 2.90210000e+01 5.45283700e+06 1.84763100e+04 3.10118800e+08
 1.20000000e+02 1.28250000e+02 9.37100000e+00 2.02680000e+01 3.06730000e+01 4.64764200e+06 1.81646700e+04 2.70625500e+08
 1.22000000e+02 1.22397000e+02 7.83300000e+00 2.13060000e+01 3.03030000e+01 4.93143100e+06 1.80897100e+04 2.89234800e+08
 1.24000000e+02 1.12262000e+02 8.79600000e+00 3.02160000e+01 3.61270000e+01 1.85353200e+06 1.81571700e+04 9.94326400e+07
 1.25000000e+02 1.08982000e+02 8.25400000e+00 1.96670000e+01 3.02790000e+01 5.23120500e+06 1.80121300e+04 3.04722800e+08
 1.26000000e+02 1.13539000e+02 7.20000000e+00 1.93430000e+01 3.08930000e+01 6.09721500e+06 1.80995600e+04 3.51203200e+08
 1.27000000e+02 1.16896000e+02 6.53800000e+00 2.00230000e+01 2.96250000e+01 6.04569600e+06 1.82398600e+04 3.42160500e+08
 1.29000000e+02 1.12715000e+02 8.78000000e+00 2.06040000e+01 3.13050000e+01 3.61143200e+06 1.80380000e+04 2.00490500e+08
 1.31000000e+02 1.28599000e+02 9.21200000e+00 2.17000000e+01 3.02060000e+01 4.30570000e+06 1.81506000e+04 2.54414900e+08
 1.32000000e+02 1.32544000e+02 9.98200000e+00 2.31100000e+01 3.02120000e+01 3.06732400e+06 1.79662300e+04 1.80389500e+08
 1.33000000e+02 1.23833000e+02 9.14700000e+00 2.81410000e+01 2.98170000e+01 4.23393000e+06 1.82552300e+04 3.19426800e+08
 1.34000000e+02 1.30215000e+02 9.71000000e+00 2.47090000e+01 2.98640000e+01 4.13690000e+06 1.82703200e+04 2.73509600e+08
 1.35000000e+02 1.26990000e+02 8.91600000e+00 2.04040000e+01 3.00550000e+01 4.20320400e+06 1.80190400e+04 2.41900900e+08
 1.36000000e+02 1.08436000e+02 6.97700000e+00 1.88400000e+01 3.00160000e+01 7.33935400e+06 1.81908000e+04 4.09889000e+08
 1.37000000e+02 1.15964000e+02 8.94400000e+00 2.06270000e+01 3.04410000e+01 5.78094700e+06 1.80320700e+04 3.41499700e+08
 1.38000000e+02 1.28213000e+02 8.46500000e+00 2.18380000e+01 2.92520000e+01 4.28606400e+06 1.80681800e+04 2.53312500e+08
 1.39000000e+02 1.28854000e+02 8.33700000e+00 1.90190000e+01 2.91030000e+01 5.19005200e+06 1.81366300e+04 2.71510400e+08
 1.41000000e+02 1.15939000e+02 8.47300000e+00 2.35840000e+01 3.05900000e+01 3.24187300e+06 1.82957200e+04 1.78610800e+08
 1.42000000e+02 1.19564000e+02 6.92600000e+00 1.56890000e+01 2.99000000e+01 1.32756900e+07 1.89075200e+04 5.26275200e+08
 1.43000000e+02 1.16588000e+02 9.61500000e+00 2.18370000e+01 2.98710000e+01 3.79639800e+06 1.82548600e+04 2.04489500e+08
 1.44000000e+02 1.17980000e+02 8.58900000e+00 1.86010000e+01 3.00790000e+01 6.29539400e+06 1.83201300e+04 3.22506800e+08
 1.46000000e+02 1.27245000e+02 8.70700000e+00 1.95800000e+01 2.96590000e+01 7.44476200e+06 1.85218400e+04 4.00675600e+08
 1.47000000e+02 1.22333000e+02 8.56900000e+00 2.19700000e+01 3.03270000e+01 4.73814400e+06 1.80512100e+04 2.89169900e+08
 1.48000000e+02 1.21188000e+02 9.12000000e+00 2.06000000e+01 3.10140000e+01 5.26332600e+06 1.80268400e+04 3.37847300e+08
 1.49000000e+02 1.25501000e+02 9.33100000e+00 2.20500000e+01 3.07290000e+01 4.04308600e+06 1.80233800e+04 2.57725600e+08
 1.50000000e+02 1.27368000e+02 9.16200000e+00 2.05440000e+01 3.02770000e+01 4.34864200e+06 1.80374900e+04 2.38146500e+08
 1.54000000e+02 1.20004000e+02 8.49300000e+00 1.74410000e+01 3.07970000e+01 8.17374400e+06 1.80038200e+04 3.79129100e+08
 1.55000000e+02 1.21464000e+02 9.23200000e+00 2.05460000e+01 3.09020000e+01 4.08498300e+06 1.79944800e+04 2.40299900e+08
 1.56000000e+02 1.27905000e+02 8.88600000e+00 1.87470000e+01 3.07880000e+01 5.02271400e+06 1.80072500e+04 2.78143500e+08
 1.57000000e+02 1.18621000e+02 7.66800000e+00 1.94080000e+01 3.06030000e+01 5.88662700e+06 1.80239100e+04 3.35364200e+08
 1.58000000e+02 1.33522000e+02 9.47300000e+00 2.07970000e+01 3.09950000e+01 2.72406400e+06 1.80489400e+04 1.37300800e+08
 1.59000000e+02 1.27026000e+02 8.51800000e+00 1.98640000e+01 3.39800000e+01 4.69064800e+06 1.80816800e+04 3.03929700e+08
 1.60000000e+02 1.23519000e+02 8.43800000e+00 2.30990000e+01 2.68120000e+01 3.83624000e+06 1.83779700e+04 2.04775900e+08
 1.62000000e+02 1.26448000e+02 9.31500000e+00 2.22530000e+01 3.01780000e+01 3.52585000e+06 1.81230400e+04 1.95435800e+08
 1.63000000e+02 1.18904000e+02 8.14300000e+00 2.07850000e+01 2.93890000e+01 3.58269300e+06 1.80538600e+04 1.87212500e+08
 1.64000000e+02 1.17646000e+02 8.72500000e+00 1.86650000e+01 2.98630000e+01 7.69364900e+06 1.85851100e+04 3.80708300e+08
 1.65000000e+02 1.25602000e+02 8.94200000e+00 2.00740000e+01 2.95500000e+01 7.15616200e+06 1.83767300e+04 3.98870900e+08
 1.67000000e+02 1.08305000e+02 8.13500000e+00 1.87020000e+01 3.03700000e+01 1.66291700e+07 1.80732100e+04 9.17844200e+08
 1.68000000e+02 1.17480000e+02 7.42600000e+00 1.82420000e+01 2.97880000e+01 1.04313400e+07 1.81356300e+04 5.23562300e+08
 1.70000000e+02 1.21849000e+02 8.61500000e+00 2.07740000e+01 3.76610000e+01 8.68143800e+06 1.80442800e+04 6.51542700e+08
 1.71000000e+02 1.24870000e+02 8.77000000e+00 2.08460000e+01 3.00220000e+01 4.84787200e+06 1.80405500e+04 2.77708000e+08
 1.72000000e+02 1.28272000e+02 7.36600000e+00 2.13720000e+01 3.00180000e+01 4.84288000e+06 1.82350000e+04 2.83671300e+08
 1.73000000e+02 1.23713000e+02 8.81800000e+00 2.13010000e+01 2.99620000e+01 4.01345900e+06 1.83476900e+04 2.22777900e+08
 1.74000000e+02 1.19776000e+02 9.00200000e+00 1.91830000e+01 3.08480000e+01 4.51815100e+06 1.80320900e+04 2.53664600e+08
 1.75000000e+02 1.18471000e+02 1.00840000e+01 2.06370000e+01 3.03690000e+01 4.42140200e+06 1.83868400e+04 2.38596700e+08
 1.76000000e+02 1.30583000e+02 9.05900000e+00 2.17040000e+01 2.99190000e+01 3.73495600e+06 1.84341100e+04 2.07097700e+08
 1.77000000e+02 1.26506000e+02 7.97600000e+00 2.03240000e+01 2.98260000e+01 5.96395200e+06 1.82967200e+04 3.36742700e+08
 1.78000000e+02 1.26205000e+02 9.05700000e+00 1.79570000e+01 3.05550000e+01 6.25433300e+06 1.80677000e+04 3.31516500e+08
 1.79000000e+02 1.08841000e+02 9.18600000e+00 1.96080000e+01 3.02690000e+01 5.36119800e+06 1.80440100e+04 3.05351400e+08
 1.80000000e+02 1.17834000e+02 7.80900000e+00 1.75600000e+01 3.06750000e+01 9.67418600e+06 1.81001500e+04 4.47464400e+08
 1.81000000e+02 1.26964000e+02 9.01700000e+00 1.77220000e+01 2.97830000e+01 6.05419800e+06 1.82093200e+04 3.00872100e+08
 1.83000000e+02 1.24004000e+02 8.67600000e+00 1.69560000e+01 3.10830000e+01 6.45450300e+06 1.81185500e+04 2.97421800e+08
 1.84000000e+02 1.26194000e+02 8.86200000e+00 1.59740000e+01 3.11480000e+01 7.38648500e+06 1.80697400e+04 3.23424800e+08
 1.85000000e+02 1.22687000e+02 9.20000000e+00 2.12780000e+01 3.01410000e+01 5.02659300e+06 1.84821300e+04 2.94424700e+08
 1.86000000e+02 1.24140000e+02 8.93500000e+00 2.02890000e+01 3.55620000e+01 6.46243800e+06 1.82127100e+04 4.48999200e+08
 1.87000000e+02 1.21928000e+02 8.87100000e+00 2.00250000e+01 2.98350000e+01 5.24597000e+06 1.84746700e+04 2.79410000e+08
 1.89000000e+02 1.25458000e+02 7.93300000e+00 1.85860000e+01 3.04040000e+01 6.79516600e+06 1.82363100e+04 3.78120400e+08
 1.90000000e+02 1.25889000e+02 8.41300000e+00 2.24220000e+01 3.08380000e+01 5.42260400e+06 1.80929700e+04 3.98107500e+08
 1.92000000e+02 1.13526000e+02 5.81200000e+00 1.72030000e+01 3.22180000e+01 1.56484700e+06 1.83205400e+04 2.22673500e+07
 1.93000000e+02 1.20099000e+02 9.18600000e+00 2.11070000e+01 2.99050000e+01 4.91167800e+06 1.81693500e+04 2.90321600e+08
 1.94000000e+02 1.20719000e+02 9.10200000e+00 1.64290000e+01 3.31910000e+01 5.98324600e+06 1.81513500e+04 2.95892100e+08
 1.95000000e+02 1.12677000e+02 7.14300000e+00 2.22960000e+01 2.99860000e+01 3.98826500e+06 1.84729700e+04 2.18980700e+08
 1.96000000e+02 1.18147000e+02 7.76200000e+00 1.97220000e+01 2.90930000e+01 7.08949000e+06 1.81297800e+04 3.83289700e+08
 1.98000000e+02 1.16649000e+02 8.79300000e+00 2.00310000e+01 3.01230000e+01 6.58800600e+06 1.80165100e+04 3.83140800e+08
 1.99000000e+02 1.21787000e+02 8.18900000e+00 2.27790000e+01 3.00910000e+01 4.29894100e+06 1.79828600e+04 2.62240700e+08
 2.00000000e+02 1.27610000e+02 9.87600000e+00 2.24410000e+01 3.07450000e+01 4.34119400e+06 1.79876400e+04 2.68774000e+08
 2.01000000e+02 1.25343000e+02 9.38300000e+00 2.42710000e+01 3.00810000e+01 4.38697200e+06 1.80866500e+04 2.81149000e+08
 2.02000000e+02 1.23608000e+02 9.62700000e+00 2.30240000e+01 3.11970000e+01 3.59081800e+06 1.83689700e+04 2.12386000e+08
 2.03000000e+02 1.30411000e+02 9.55300000e+00 2.21710000e+01 3.00910000e+01 3.66428900e+06 1.80613600e+04 2.16865100e+08
 2.04000000e+02 1.27625000e+02 9.01900000e+00 2.30550000e+01 2.80380000e+01 3.62648400e+06 1.81177000e+04 2.04458000e+08
 2.05000000e+02 1.28218000e+02 8.34800000e+00 2.13620000e+01 3.01210000e+01 4.37002200e+06 1.80106000e+04 2.56575100e+08
 2.07000000e+02 1.07131000e+02 8.05200000e+00 2.03700000e+01 3.05730000e+01 5.42227800e+06 1.81898000e+04 3.08485200e+08
 2.08000000e+02 1.16293000e+02 6.51900000e+00 1.62420000e+01 3.06190000e+01 6.46096000e+06 1.80076900e+04 2.86603300e+08
 2.09000000e+02 1.14861000e+02 8.60000000e+00 2.06920000e+01 2.84230000e+01 3.89415700e+06 1.80962200e+04 2.08952900e+08
 2.10000000e+02 1.23466000e+02 9.67800000e+00 2.23210000e+01 3.05780000e+01 3.86062700e+06 1.80869900e+04 2.48273600e+08
 2.11000000e+02 1.22727000e+02 9.08700000e+00 2.19850000e+01 3.22270000e+01 3.58768000e+06 1.81183800e+04 2.16170200e+08
 2.12000000e+02 1.29933000e+02 9.44800000e+00 2.87060000e+01 2.99320000e+01 2.93151100e+06 1.79735100e+04 2.06130600e+08
 2.13000000e+02 1.20706000e+02 8.41400000e+00 2.33900000e+01 3.07660000e+01 4.58827000e+06 1.83534400e+04 2.99746400e+08
 2.14000000e+02 1.27337000e+02 9.91300000e+00 2.12660000e+01 3.35840000e+01 3.44743200e+06 1.82196900e+04 2.10798900e+08
 2.15000000e+02 1.07757000e+02 8.93900000e+00 2.24780000e+01 3.06510000e+01 3.66220500e+06 1.79885200e+04 2.24908000e+08
 2.16000000e+02 1.20473000e+02 7.59200000e+00 2.11200000e+01 3.10120000e+01 5.46659200e+06 1.80056900e+04 3.41632600e+08
 2.17000000e+02 1.24140000e+02 8.93500000e+00 2.02890000e+01 3.55620000e+01 6.46243800e+06 1.82127100e+04 4.48999200e+08
 2.18000000e+02 1.28649000e+02 9.08300000e+00 2.99590000e+01 2.98940000e+01 1.74931200e+06 1.81568000e+04 6.98316200e+07
 2.19000000e+02 1.10610000e+02 7.72200000e+00 2.54890000e+01 2.99080000e+01 3.28440600e+06 1.82236600e+04 2.07990200e+08
 2.20000000e+02 1.19183000e+02 8.79000000e+00 2.12990000e+01 2.93900000e+01 5.32730900e+06 1.83347100e+04 3.10421400e+08
 2.21000000e+02 1.25770000e+02 8.99100000e+00 2.31740000e+01 3.02040000e+01 3.99189300e+06 1.79848800e+04 2.51853700e+08
 2.22000000e+02 1.29762000e+02 9.26600000e+00 1.74160000e+01 3.09910000e+01 5.04464600e+06 1.80406700e+04 2.31778900e+08
 2.23000000e+02 1.17458000e+02 7.21800000e+00 1.90620000e+01 3.05770000e+01 5.06980400e+06 1.82389700e+04 2.82774200e+08
 2.24000000e+02 1.25437000e+02 9.49700000e+00 2.70130000e+01 3.07870000e+01 2.24045200e+06 1.80728500e+04 1.19615000e+08
 2.25000000e+02 1.20349000e+02 8.32600000e+00 2.37650000e+01 2.98390000e+01 4.06699500e+06 1.83596100e+04 2.31535300e+08
 2.27000000e+02 1.20760000e+02 7.12700000e+00 2.11590000e+01 3.03280000e+01 5.53931800e+06 1.80952200e+04 3.33205300e+08
 2.28000000e+02 1.22997000e+02 7.67600000e+00 1.80010000e+01 3.03590000e+01 6.35262100e+06 1.85792800e+04 3.16699400e+08
 2.29000000e+02 1.13123000e+02 8.44900000e+00 1.66410000e+01 3.05930000e+01 8.63303300e+06 1.85375400e+04 3.73791200e+08
 2.30000000e+02 1.16587000e+02 7.45500000e+00 1.90450000e+01 2.99630000e+01 6.08172500e+06 1.81038600e+04 3.29400000e+08
 2.31000000e+02 1.22245000e+02 7.67900000e+00 2.13200000e+01 3.06750000e+01 4.83797200e+06 1.80051800e+04 2.86328300e+08
 2.32000000e+02 1.16404000e+02 7.74300000e+00 1.89200000e+01 3.02130000e+01 6.16065200e+06 1.79961000e+04 3.37059500e+08
 2.33000000e+02 1.21024000e+02 7.89500000e+00 1.62680000e+01 3.21110000e+01 8.57220800e+06 1.80477100e+04 3.89584800e+08
 2.34000000e+02 1.24835000e+02 8.62500000e+00 2.24350000e+01 3.19530000e+01 8.50361400e+06 1.82289800e+04 5.52707600e+08
 2.35000000e+02 1.14702000e+02 9.34000000e+00 2.20270000e+01 2.98230000e+01 4.02115300e+06 1.82860200e+04 2.23746900e+08
 2.36000000e+02 1.27338000e+02 9.37700000e+00 2.08060000e+01 3.03000000e+01 5.26348600e+06 1.80710700e+04 3.07056800e+08
 2.37000000e+02 1.20485000e+02 9.39800000e+00 2.02180000e+01 2.98960000e+01 6.52079800e+06 1.81747400e+04 3.78602700e+08
 2.38000000e+02 1.05727000e+02 8.88000000e+00 1.88450000e+01 3.03310000e+01 5.51304000e+06 1.79913600e+04 3.07277500e+08
 2.39000000e+02 1.21849000e+02 8.61500000e+00 2.07740000e+01 3.76610000e+01 8.68143800e+06 1.80442800e+04 6.51542700e+08
 2.40000000e+02 1.11906000e+02 7.91700000e+00 1.99710000e+01 2.95280000e+01 8.04994700e+06 1.84283200e+04 4.37534100e+08
 2.41000000e+02 1.20847000e+02 8.92100000e+00 2.50460000e+01 2.96770000e+01 4.38948400e+06 1.79681400e+04 2.94628100e+08
 2.42000000e+02 1.25703000e+02 9.17400000e+00 1.92850000e+01 3.26330000e+01 5.69225600e+06 1.80814400e+04 3.43483200e+08
 2.43000000e+02 1.19781000e+02 9.06500000e+00 2.39940000e+01 3.07210000e+01 2.62683200e+06 1.82821300e+04 1.38229200e+08
 2.44000000e+02 1.12507000e+02 7.76400000e+00 1.86080000e+01 2.97130000e+01 5.91264800e+06 1.86204000e+04 2.88715100e+08
 2.45000000e+02 1.26646000e+02 8.45800000e+00 1.75570000e+01 4.61870000e+01 5.85866000e+06 1.79783200e+04 4.39608100e+08
 2.46000000e+02 1.15445000e+02 8.60500000e+00 2.06720000e+01 2.95250000e+01 6.52596400e+06 1.79996400e+04 3.86414200e+08
 2.47000000e+02 1.15081000e+02 8.37500000e+00 2.21130000e+01 2.88580000e+01 3.45140100e+06 1.80556900e+04 1.91611600e+08
 2.48000000e+02 1.15051000e+02 8.90200000e+00 2.02170000e+01 3.11120000e+01 4.36293200e+06 1.80902100e+04 2.44310000e+08
 2.50000000e+02 1.24835000e+02 8.62500000e+00 2.24350000e+01 3.19530000e+01 8.50361400e+06 1.82289800e+04 5.52707600e+08
