# Supplementary material for: Evolution of intrinsically disordered regions in vertebrate galectins for phase separation
Source: EMBO Rep. 2026 Feb 2;27(5):1254–69. doi: 10.1038/s44319-026-00692-w (PMC12979664; doi:10.1038/s44319-026-00692-w)
Supplement: Supplementary file 12 — Source data Fig. 6 [file 44319_2026_692_MOESM12_ESM.zip › FIG_6/6A/hGal3_D22_112_R2R1/T2_D22_112_400uM/ANA/Deletion/HSQC/ANA/D1_30_400uM.dat]

 3.40000000e+01 1.08265000e+02 8.42400000e+00 2.59820000e+01 2.91970000e+01 2.17304600e+06 1.84477800e+04 1.06915400e+08
 3.60000000e+01 1.21330000e+02 8.06000000e+00 2.14080000e+01 2.97370000e+01 1.02827200e+07 1.84486600e+04 6.27718300e+08
 4.00000000e+01 1.14547000e+02 8.17100000e+00 1.99720000e+01 2.91780000e+01 5.17329200e+06 1.84746700e+04 2.83603200e+08
 4.10000000e+01 1.22764000e+02 8.08100000e+00 2.07670000e+01 2.97650000e+01 8.44628100e+06 1.90029200e+04 5.15712700e+08
 4.70000000e+01 1.09380000e+02 8.18200000e+00 2.26400000e+01 2.88630000e+01 8.92727400e+06 1.85566700e+04 5.63244600e+08
 4.90000000e+01 1.27088000e+02 8.35700000e+00 1.48000000e+01 2.86920000e+01 4.17281300e+07 1.90249400e+04 1.47604000e+09
 5.60000000e+01 1.09380000e+02 8.18200000e+00 2.26400000e+01 2.88630000e+01 8.92727400e+06 1.85566700e+04 5.63244600e+08
 5.80000000e+01 1.27088000e+02 8.35700000e+00 1.48000000e+01 2.86920000e+01 4.17281300e+07 1.90249400e+04 1.47604000e+09
 6.50000000e+01 1.09177000e+02 8.03800000e+00 2.18120000e+01 2.97560000e+01 1.60177900e+07 1.85150900e+04 1.00158700e+09
 6.60000000e+01 1.24661000e+02 7.99100000e+00 1.47990000e+01 3.00450000e+01 3.30713200e+07 1.86850000e+04 1.27762700e+09
 7.20000000e+01 1.09511000e+02 8.10100000e+00 2.00600000e+01 2.98590000e+01 8.00790600e+06 1.84948400e+04 4.64369200e+08
 7.30000000e+01 1.24579000e+02 7.92600000e+00 1.38400000e+01 2.92920000e+01 2.40018100e+07 1.85306200e+04 8.24384100e+08
 7.50000000e+01 1.25447000e+02 8.31600000e+00 1.50780000e+01 2.81740000e+01 8.23962000e+06 1.93252600e+04 3.06499800e+08
 7.70000000e+01 1.09310000e+02 8.45700000e+00 2.03190000e+01 2.83200000e+01 5.71109500e+06 1.87736000e+04 3.19489300e+08
 7.80000000e+01 1.19232000e+02 7.74100000e+00 1.67120000e+01 2.83190000e+01 1.84712500e+07 1.91326700e+04 7.08580300e+08
 7.90000000e+01 1.25577000e+02 8.38100000e+00 1.60990000e+01 2.95840000e+01 1.48270000e+07 1.86796700e+04 6.20763100e+08
 8.10000000e+01 1.08393000e+02 7.57200000e+00 1.57170000e+01 2.79210000e+01 1.35062400e+07 1.91412900e+04 4.93042300e+08
 8.40000000e+01 1.15316000e+02 8.27500000e+00 1.93080000e+01 2.86780000e+01 9.62348300e+06 1.87350100e+04 4.91465300e+08
 8.50000000e+01 1.10377000e+02 8.19800000e+00 2.00030000e+01 3.03360000e+01 1.11442500e+07 1.88938700e+04 6.74323400e+08
 9.10000000e+01 1.16201000e+02 8.39500000e+00 2.04440000e+01 3.01550000e+01 3.82822600e+06 1.84774900e+04 1.99370400e+08
 9.20000000e+01 1.17268000e+02 8.34100000e+00 2.71330000e+01 3.16400000e+01 1.18410500e+06 1.84062200e+04 3.52042900e+06
 9.30000000e+01 1.10458000e+02 8.39600000e+00 2.22260000e+01 3.09990000e+01 3.36180200e+06 1.85077000e+04 2.02286700e+08
 9.60000000e+01 1.15724000e+02 8.36400000e+00 1.82740000e+01 2.96110000e+01 8.34042400e+06 1.85089300e+04 4.41374300e+08
 9.70000000e+01 1.26261000e+02 8.45000000e+00 2.60670000e+01 3.43700000e+01 3.12931400e+06 1.86696300e+04 2.14025100e+08
 9.80000000e+01 1.11997000e+02 8.08600000e+00 1.94420000e+01 2.92430000e+01 7.65929600e+06 1.86548800e+04 4.25550200e+08
 9.90000000e+01 1.11042000e+02 8.24100000e+00 1.94030000e+01 2.92520000e+01 6.33390000e+06 1.85209300e+04 3.42928300e+08
 1.03000000e+02 1.24421000e+02 8.39900000e+00 1.61460000e+01 2.93620000e+01 1.08566000e+07 1.86075200e+04 4.56555600e+08
 1.04000000e+02 1.11513000e+02 8.00600000e+00 1.81780000e+01 3.00870000e+01 8.90568600e+06 1.85778300e+04 4.65670100e+08
 1.05000000e+02 1.10452000e+02 8.03500000e+00 1.96560000e+01 3.61610000e+01 4.63299600e+06 1.88673600e+04 3.02556300e+08
 1.08000000e+02 1.10162000e+02 8.05600000e+00 1.87330000e+01 3.05980000e+01 7.78593300e+06 1.85720300e+04 4.37688900e+08
 1.09000000e+02 1.24909000e+02 8.02600000e+00 1.50630000e+01 2.67270000e+01 4.09361700e+06 1.86062900e+04 1.35702700e+08
 1.11000000e+02 1.24605000e+02 8.43400000e+00 1.54560000e+01 2.96990000e+01 1.87848300e+07 1.87156300e+04 7.54439200e+08
 1.12000000e+02 1.07747000e+02 8.14800000e+00 1.42950000e+01 3.20900000e+01 3.53098200e+06 1.85268900e+04 1.13182200e+08
 1.14000000e+02 1.22605000e+02 8.33300000e+00 1.73840000e+01 2.99570000e+01 7.88583400e+06 1.91877500e+04 3.50108900e+08
 1.15000000e+02 1.23351000e+02 8.20900000e+00 2.54490000e+01 3.11720000e+01 2.59456800e+06 1.85551100e+04 1.68169100e+08
 1.16000000e+02 1.21724000e+02 7.96000000e+00 2.00480000e+01 2.91660000e+01 7.20111900e+06 1.84968100e+04 3.95861400e+08
 1.18000000e+02 1.26381000e+02 9.22600000e+00 2.26500000e+01 3.45780000e+01 3.07679800e+06 1.84478300e+04 2.21746800e+08
 1.19000000e+02 1.26458000e+02 7.89900000e+00 2.04920000e+01 2.92870000e+01 5.25143900e+06 1.88277200e+04 2.91340000e+08
 1.20000000e+02 1.28307000e+02 9.36700000e+00 2.05640000e+01 3.00790000e+01 4.31606800e+06 1.84170600e+04 2.48892300e+08
 1.22000000e+02 1.22425000e+02 7.83600000e+00 2.24200000e+01 2.94150000e+01 4.66051000e+06 1.86814400e+04 2.77529100e+08
 1.24000000e+02 1.12232000e+02 8.78800000e+00 2.61570000e+01 3.50340000e+01 1.54435600e+06 1.85084200e+04 7.42183700e+07
 1.25000000e+02 1.08969000e+02 8.24800000e+00 2.05010000e+01 3.00180000e+01 5.43535200e+06 1.84278500e+04 3.18999900e+08
 1.26000000e+02 1.13531000e+02 7.20400000e+00 1.99450000e+01 3.07390000e+01 5.79140900e+06 1.84733000e+04 3.46249900e+08
 1.27000000e+02 1.16895000e+02 6.53200000e+00 1.90970000e+01 3.03750000e+01 6.32330400e+06 1.84473300e+04 3.69197100e+08
 1.29000000e+02 1.12717000e+02 8.77600000e+00 2.05310000e+01 3.10600000e+01 3.32490200e+06 1.84886800e+04 1.88791600e+08
 1.31000000e+02 1.28563000e+02 9.20800000e+00 2.27830000e+01 2.99420000e+01 3.90246100e+06 1.84728800e+04 2.36633700e+08
 1.32000000e+02 1.32593000e+02 1.00010000e+01 2.46340000e+01 2.97760000e+01 2.91180500e+06 1.84954800e+04 1.74253900e+08
 1.33000000e+02 1.23791000e+02 9.14000000e+00 3.02930000e+01 2.88300000e+01 3.67524700e+06 1.85190800e+04 2.72159100e+08
 1.34000000e+02 1.30278000e+02 9.71500000e+00 2.28480000e+01 2.97920000e+01 3.89350900e+06 1.86397200e+04 2.38717600e+08
 1.35000000e+02 1.27001000e+02 8.91100000e+00 2.11440000e+01 2.93630000e+01 3.76466000e+06 1.84756400e+04 2.19891700e+08
 1.36000000e+02 1.08422000e+02 6.98100000e+00 2.08450000e+01 2.95000000e+01 6.82815400e+06 1.85823600e+04 3.96058700e+08
 1.37000000e+02 1.15958000e+02 8.94700000e+00 2.15640000e+01 2.97670000e+01 5.43683200e+06 1.86086700e+04 3.30523600e+08
 1.38000000e+02 1.28216000e+02 8.47200000e+00 2.30280000e+01 2.94230000e+01 4.07757500e+06 1.85364300e+04 2.47176400e+08
 1.39000000e+02 1.28866000e+02 8.33400000e+00 2.00020000e+01 2.82740000e+01 4.61885400e+06 1.86785900e+04 2.32378900e+08
 1.41000000e+02 1.15908000e+02 8.46400000e+00 2.31980000e+01 2.96380000e+01 2.96434400e+06 1.84306100e+04 1.72519500e+08
 1.42000000e+02 1.19607000e+02 6.92200000e+00 1.50900000e+01 2.99940000e+01 1.34269700e+07 1.87581400e+04 5.32367600e+08
 1.43000000e+02 1.16603000e+02 9.60800000e+00 2.22470000e+01 2.96070000e+01 3.56243000e+06 1.84843100e+04 2.06407100e+08
 1.44000000e+02 1.17960000e+02 8.58900000e+00 1.94400000e+01 2.98620000e+01 6.01765700e+06 1.85362200e+04 3.29279100e+08
 1.46000000e+02 1.27245000e+02 8.71100000e+00 1.84880000e+01 2.98420000e+01 7.18789200e+06 1.84959600e+04 3.88616900e+08
 1.47000000e+02 1.22308000e+02 8.56200000e+00 2.28910000e+01 2.99450000e+01 4.34847900e+06 1.86146600e+04 2.67876400e+08
 1.48000000e+02 1.21175000e+02 9.11200000e+00 2.18720000e+01 3.00400000e+01 4.82802200e+06 1.88380300e+04 3.04187000e+08
 1.49000000e+02 1.25526000e+02 9.33200000e+00 2.15670000e+01 3.06390000e+01 3.84955300e+06 1.84168200e+04 2.34896500e+08
 1.50000000e+02 1.27345000e+02 9.15600000e+00 2.21200000e+01 2.98510000e+01 3.98405300e+06 1.84100300e+04 2.44833200e+08
 1.54000000e+02 1.20061000e+02 8.49600000e+00 1.81750000e+01 2.93610000e+01 8.91158600e+06 1.88181700e+04 4.55312800e+08
 1.55000000e+02 1.21498000e+02 9.23000000e+00 2.21870000e+01 2.92230000e+01 4.11259200e+06 1.87412600e+04 2.41795500e+08
 1.56000000e+02 1.27922000e+02 8.88800000e+00 1.97660000e+01 3.02260000e+01 4.87928600e+06 1.85325900e+04 2.77285200e+08
 1.57000000e+02 1.18641000e+02 7.66900000e+00 1.97630000e+01 2.98870000e+01 5.61695200e+06 1.85326900e+04 3.18892600e+08
 1.58000000e+02 1.33568000e+02 9.47000000e+00 2.37820000e+01 2.95840000e+01 2.66016400e+06 1.87941300e+04 1.39365600e+08
 1.59000000e+02 1.26980000e+02 8.50200000e+00 2.06580000e+01 3.19810000e+01 4.89984600e+06 1.86736700e+04 2.99210200e+08
 1.60000000e+02 1.23495000e+02 8.43900000e+00 2.27460000e+01 2.70840000e+01 3.71292200e+06 1.87077800e+04 1.99409800e+08
 1.62000000e+02 1.26456000e+02 9.31100000e+00 2.21360000e+01 2.95400000e+01 3.45944200e+06 1.86952000e+04 1.88481400e+08
 1.63000000e+02 1.18906000e+02 8.14000000e+00 2.09000000e+01 2.95180000e+01 3.54932400e+06 1.86450400e+04 1.79065900e+08
 1.64000000e+02 1.17690000e+02 8.72900000e+00 1.77000000e+01 2.98130000e+01 8.29255600e+06 1.84882300e+04 4.21491000e+08
 1.65000000e+02 1.25603000e+02 8.93500000e+00 1.89190000e+01 2.93010000e+01 7.76600200e+06 1.86438400e+04 4.14974000e+08
 1.67000000e+02 1.08343000e+02 8.11500000e+00 2.11740000e+01 2.87970000e+01 1.57120000e+07 1.87298600e+04 9.60449600e+08
 1.68000000e+02 1.17517000e+02 7.42500000e+00 1.86730000e+01 2.88060000e+01 1.08176100e+07 1.88469100e+04 5.15191600e+08
 1.70000000e+02 1.21861000e+02 8.61000000e+00 1.97510000e+01 3.84120000e+01 8.92141300e+06 1.85446300e+04 6.58835800e+08
 1.71000000e+02 1.24828000e+02 8.76300000e+00 2.07240000e+01 2.94840000e+01 4.79072200e+06 1.84327500e+04 2.77457900e+08
 1.72000000e+02 1.28286000e+02 7.36900000e+00 2.04690000e+01 2.96410000e+01 4.89934400e+06 1.84709600e+04 2.83376600e+08
 1.73000000e+02 1.23714000e+02 8.80300000e+00 2.26510000e+01 2.95230000e+01 4.28597200e+06 1.85044200e+04 2.57485900e+08
 1.74000000e+02 1.19808000e+02 9.00600000e+00 2.00900000e+01 2.98900000e+01 4.66111600e+06 1.86433900e+04 2.61497200e+08
 1.75000000e+02 1.18480000e+02 1.00880000e+01 2.11190000e+01 2.94430000e+01 4.89391600e+06 1.84377600e+04 2.79426100e+08
 1.76000000e+02 1.30517000e+02 9.05800000e+00 2.21150000e+01 2.93890000e+01 4.05587000e+06 1.86008900e+04 2.38418900e+08
 1.77000000e+02 1.26536000e+02 7.97400000e+00 1.99990000e+01 2.89700000e+01 6.22357500e+06 1.87288700e+04 3.32803200e+08
 1.78000000e+02 1.26316000e+02 9.06400000e+00 1.84900000e+01 2.95770000e+01 6.22033600e+06 1.86451200e+04 3.26021400e+08
 1.79000000e+02 1.08760000e+02 9.17800000e+00 2.02690000e+01 2.98760000e+01 5.24046400e+06 1.86262000e+04 2.95570900e+08
 1.80000000e+02 1.17879000e+02 7.81900000e+00 1.93050000e+01 2.98440000e+01 1.01156200e+07 1.84863700e+04 5.45802400e+08
 1.81000000e+02 1.26945000e+02 9.00600000e+00 1.85870000e+01 2.84990000e+01 6.21952300e+06 1.87627600e+04 3.09513900e+08
 1.83000000e+02 1.24033000e+02 8.67900000e+00 1.87740000e+01 2.96900000e+01 6.54046000e+06 1.90803300e+04 3.31628000e+08
 1.84000000e+02 1.26164000e+02 8.84700000e+00 1.64280000e+01 3.05850000e+01 7.43178200e+06 1.85936000e+04 3.26078800e+08
 1.85000000e+02 1.22715000e+02 9.20100000e+00 2.09780000e+01 2.95100000e+01 5.11146000e+06 1.87601000e+04 2.92896400e+08
 1.86000000e+02 1.24146000e+02 8.92500000e+00 2.23250000e+01 3.25740000e+01 7.25228400e+06 1.87352900e+04 4.90788100e+08
 1.87000000e+02 1.21886000e+02 8.87400000e+00 2.09610000e+01 2.91990000e+01 5.30892200e+06 1.85146300e+04 2.97197600e+08
 1.89000000e+02 1.25474000e+02 7.93800000e+00 1.82990000e+01 3.11210000e+01 7.18401600e+06 1.84345200e+04 4.01493700e+08
 1.90000000e+02 1.25915000e+02 8.41100000e+00 2.29380000e+01 2.93070000e+01 5.62431000e+06 1.85485900e+04 3.65955100e+08
 1.92000000e+02 1.13472000e+02 5.79900000e+00 1.76370000e+01 3.05660000e+01 4.32456100e+06 1.84384800e+04 2.16796900e+08
 1.93000000e+02 1.20028000e+02 9.18000000e+00 2.10360000e+01 2.94840000e+01 4.99450700e+06 1.84418800e+04 2.93370700e+08
 1.94000000e+02 1.20681000e+02 9.09200000e+00 1.72110000e+01 3.06750000e+01 5.87324600e+06 1.84505700e+04 2.78496400e+08
 1.95000000e+02 1.12675000e+02 7.13900000e+00 2.14690000e+01 3.04970000e+01 3.86190300e+06 1.84926100e+04 2.31823300e+08
 1.96000000e+02 1.18168000e+02 7.75500000e+00 2.01190000e+01 2.91880000e+01 7.24493900e+06 1.84414600e+04 3.90580000e+08
 1.98000000e+02 1.16738000e+02 8.80400000e+00 2.03940000e+01 2.99440000e+01 6.18287800e+06 1.84862900e+04 3.57925100e+08
 1.99000000e+02 1.21780000e+02 8.19500000e+00 2.11280000e+01 2.98420000e+01 4.23616800e+06 1.84549000e+04 2.50820400e+08
 2.00000000e+02 1.27629000e+02 9.87900000e+00 2.26270000e+01 3.05050000e+01 4.02304400e+06 1.86641100e+04 2.49034800e+08
 2.01000000e+02 1.25331000e+02 9.39500000e+00 2.44520000e+01 2.99790000e+01 3.96968000e+06 1.85205200e+04 2.53634900e+08
 2.02000000e+02 1.23431000e+02 9.63000000e+00 3.07160000e+01 3.13320000e+01 3.83671500e+06 1.84073400e+04 3.64662400e+08
 2.03000000e+02 1.30344000e+02 9.55700000e+00 2.38730000e+01 2.96090000e+01 3.32358200e+06 1.85833700e+04 1.95278700e+08
 2.04000000e+02 1.27594000e+02 8.99800000e+00 2.24320000e+01 2.78680000e+01 3.49993700e+06 1.84138500e+04 1.94611200e+08
 2.05000000e+02 1.28206000e+02 8.33900000e+00 2.29760000e+01 2.78900000e+01 4.31900500e+06 1.87228500e+04 2.38255300e+08
 2.07000000e+02 1.07081000e+02 8.03200000e+00 1.98290000e+01 3.01330000e+01 5.74202500e+06 1.85641900e+04 3.23906100e+08
 2.08000000e+02 1.16387000e+02 6.51400000e+00 1.65050000e+01 3.10780000e+01 7.37231000e+06 1.84914300e+04 3.37173800e+08
 2.09000000e+02 1.14810000e+02 8.59000000e+00 2.29140000e+01 2.74430000e+01 3.85377300e+06 1.88563300e+04 2.00026200e+08
 2.10000000e+02 1.23343000e+02 9.65500000e+00 2.97650000e+01 3.06770000e+01 4.10931400e+06 1.84208800e+04 3.73590100e+08
 2.11000000e+02 1.22391000e+02 9.05500000e+00 2.28180000e+01 3.19350000e+01 3.54294500e+06 1.85694200e+04 2.21929900e+08
 2.12000000e+02 1.29737000e+02 9.47200000e+00 2.69330000e+01 2.98880000e+01 2.85356200e+06 1.84602000e+04 1.82014700e+08
 2.13000000e+02 1.20602000e+02 8.39200000e+00 2.48290000e+01 2.94050000e+01 4.53014100e+06 1.87346800e+04 3.26234700e+08
 2.14000000e+02 1.27243000e+02 9.90900000e+00 2.16900000e+01 3.14630000e+01 3.07371000e+06 1.88526000e+04 1.84312900e+08
 2.15000000e+02 1.07715000e+02 8.92700000e+00 2.20820000e+01 2.98890000e+01 3.80147800e+06 1.84210800e+04 2.31232900e+08
 2.16000000e+02 1.20333000e+02 7.57400000e+00 2.22670000e+01 3.12490000e+01 5.57357400e+06 1.84667500e+04 3.57304400e+08
 2.17000000e+02 1.24146000e+02 8.92500000e+00 2.23250000e+01 3.25740000e+01 7.25228400e+06 1.87352900e+04 4.90788100e+08
 2.18000000e+02 1.28877000e+02 9.11600000e+00 3.42400000e+01 2.99660000e+01 1.68817000e+06 1.84317100e+04 6.87385800e+07
 2.19000000e+02 1.10716000e+02 7.74700000e+00 2.57090000e+01 3.01840000e+01 3.40983800e+06 1.87094100e+04 2.17500500e+08
 2.20000000e+02 1.19053000e+02 8.75800000e+00 2.11650000e+01 2.96590000e+01 5.08512700e+06 1.84419000e+04 2.98774500e+08
 2.21000000e+02 1.25829000e+02 9.00400000e+00 2.53960000e+01 2.92100000e+01 4.16722000e+06 1.84507400e+04 2.86457800e+08
 2.22000000e+02 1.29739000e+02 9.26100000e+00 1.74200000e+01 3.00420000e+01 5.47619400e+06 1.84699400e+04 2.47237200e+08
 2.23000000e+02 1.17449000e+02 7.22700000e+00 1.87590000e+01 3.00450000e+01 5.32153300e+06 1.86027600e+04 2.91004400e+08
 2.24000000e+02 1.25426000e+02 9.50400000e+00 2.61510000e+01 2.97050000e+01 2.39104000e+06 1.86134900e+04 1.24093500e+08
 2.25000000e+02 1.20436000e+02 8.33300000e+00 2.39040000e+01 2.89680000e+01 4.50581800e+06 1.86945500e+04 2.77394400e+08
 2.27000000e+02 1.20839000e+02 7.11000000e+00 2.19520000e+01 2.93500000e+01 5.23489600e+06 1.85495900e+04 3.14536200e+08
 2.28000000e+02 1.22954000e+02 7.66600000e+00 1.80130000e+01 2.87900000e+01 6.27193700e+06 1.87930200e+04 3.13756100e+08
 2.29000000e+02 1.13121000e+02 8.44100000e+00 1.65580000e+01 3.04800000e+01 8.41190600e+06 1.84454400e+04 3.73899900e+08
 2.30000000e+02 1.16582000e+02 7.45100000e+00 1.94520000e+01 2.97020000e+01 6.09105400e+06 1.84280400e+04 3.39618100e+08
 2.31000000e+02 1.22296000e+02 7.67500000e+00 2.28460000e+01 2.77320000e+01 4.91831600e+06 1.85489500e+04 2.78289500e+08
 2.32000000e+02 1.16325000e+02 7.72100000e+00 1.95310000e+01 2.93520000e+01 6.25015000e+06 1.84264300e+04 3.44094800e+08
 2.33000000e+02 1.21019000e+02 7.89700000e+00 1.69340000e+01 3.09690000e+01 8.61935400e+06 1.85637700e+04 3.95273300e+08
 2.34000000e+02 1.24773000e+02 8.61900000e+00 2.30470000e+01 3.09890000e+01 8.25860800e+06 1.85864200e+04 5.37847400e+08
 2.35000000e+02 1.14683000e+02 9.33000000e+00 2.31430000e+01 2.96090000e+01 3.69528600e+06 1.86881700e+04 2.23824400e+08
 2.36000000e+02 1.27373000e+02 9.37800000e+00 2.08370000e+01 2.96070000e+01 4.85605800e+06 1.85163400e+04 2.83883100e+08
 2.37000000e+02 1.20463000e+02 9.39500000e+00 2.10450000e+01 2.96630000e+01 5.97593900e+06 1.84624800e+04 3.56079200e+08
 2.38000000e+02 1.05666000e+02 8.85300000e+00 1.98610000e+01 2.95500000e+01 5.25712500e+06 1.87014400e+04 2.91524200e+08
 2.39000000e+02 1.21861000e+02 8.61000000e+00 1.97510000e+01 3.84120000e+01 8.92141300e+06 1.85446300e+04 6.58835800e+08
 2.40000000e+02 1.11899000e+02 7.92100000e+00 1.92290000e+01 2.95660000e+01 7.46728800e+06 1.85046400e+04 4.09651600e+08
 2.41000000e+02 1.20851000e+02 8.92000000e+00 2.83050000e+01 2.94610000e+01 3.96992600e+06 1.85608700e+04 2.90527300e+08
 2.42000000e+02 1.25703000e+02 9.17600000e+00 2.07350000e+01 3.23220000e+01 4.74768200e+06 1.87660100e+04 3.04592900e+08
 2.43000000e+02 1.19711000e+02 9.06900000e+00 2.24730000e+01 3.17080000e+01 2.39707000e+06 1.84674000e+04 1.13126900e+08
 2.44000000e+02 1.12504000e+02 7.76400000e+00 1.84860000e+01 2.91750000e+01 5.27027100e+06 1.87329100e+04 2.50763000e+08
 2.45000000e+02 1.26632000e+02 8.42700000e+00 1.89180000e+01 3.15140000e+01 5.28471700e+06 1.89106800e+04 2.90242200e+08
 2.46000000e+02 1.15409000e+02 8.59900000e+00 2.32110000e+01 2.86150000e+01 5.79387400e+06 1.84948100e+04 3.45887500e+08
 2.47000000e+02 1.15006000e+02 8.35000000e+00 2.14390000e+01 2.72110000e+01 3.05566100e+06 1.88497900e+04 1.47277100e+08
 2.48000000e+02 1.15014000e+02 8.89900000e+00 2.11370000e+01 3.07610000e+01 3.91797900e+06 1.84993500e+04 2.35587600e+08
 2.50000000e+02 1.24773000e+02 8.61900000e+00 2.30470000e+01 3.09890000e+01 8.25860800e+06 1.85864200e+04 5.37847400e+08
