# Supplementary material for: Evolution of intrinsically disordered regions in vertebrate galectins for phase separation
Source: EMBO Rep. 2026 Feb 2;27(5):1254–69. doi: 10.1038/s44319-026-00692-w (PMC12979664; doi:10.1038/s44319-026-00692-w)
Supplement: Supplementary file 12 — Source data Fig. 6 [file 44319_2026_692_MOESM12_ESM.zip › FIG_6/6A/hGal3_D22_112_R2R1/T2_D22_112_400uM/ANA/Deletion/HSQC/ANA/D1_112_40uM.dat]

 1.14000000e+02 1.22332000e+02 8.29900000e+00 1.89960000e+01 1.92600000e+01 1.36616800e+06 1.97374500e+04 9.18591300e+07
 1.16000000e+02 1.21709000e+02 7.93400000e+00 1.89790000e+01 2.08500000e+01 1.00775500e+06 1.99542700e+04 7.01261700e+07
 1.18000000e+02 1.26242000e+02 9.23200000e+00 1.73360000e+01 2.08760000e+01 7.37909000e+05 1.96636600e+04 4.72983600e+07
 1.19000000e+02 1.26448000e+02 7.88900000e+00 1.66990000e+01 2.11310000e+01 9.22523100e+05 1.96279600e+04 5.91452000e+07
 1.20000000e+02 1.28271000e+02 9.38800000e+00 1.80130000e+01 1.99570000e+01 7.99395200e+05 1.98715300e+04 5.04785700e+07
 1.22000000e+02 1.22460000e+02 7.83800000e+00 1.68090000e+01 2.02940000e+01 8.31487000e+05 1.96469300e+04 4.99950800e+07
 1.24000000e+02 1.12865000e+02 8.86900000e+00 1.88830000e+01 2.65390000e+01 2.83810400e+05 1.96248700e+04 1.56046400e+07
 1.25000000e+02 1.09021000e+02 8.27900000e+00 1.45910000e+01 2.00240000e+01 1.20282100e+06 1.99833500e+04 6.31186700e+07
 1.26000000e+02 1.13683000e+02 7.18500000e+00 1.59030000e+01 2.03690000e+01 9.51710400e+05 1.96671700e+04 5.20879200e+07
 1.27000000e+02 1.16962000e+02 6.54200000e+00 1.75850000e+01 2.01210000e+01 1.07458100e+06 1.97637400e+04 6.26023800e+07
 1.29000000e+02 1.12711000e+02 8.77300000e+00 1.42620000e+01 2.00310000e+01 8.09501600e+05 2.00995200e+04 3.90415100e+07
 1.31000000e+02 1.28686000e+02 9.22500000e+00 1.97320000e+01 1.95230000e+01 7.20040800e+05 1.98350400e+04 4.55782200e+07
 1.32000000e+02 1.32459000e+02 9.93100000e+00 1.74270000e+01 2.14690000e+01 7.59848300e+05 1.96105900e+04 5.02362400e+07
 1.33000000e+02 1.23766000e+02 9.14000000e+00 1.80810000e+01 2.10160000e+01 1.60014900e+06 1.95974400e+04 1.18616600e+08
 1.34000000e+02 1.30246000e+02 9.68500000e+00 1.79190000e+01 2.02210000e+01 9.00247400e+05 1.96112700e+04 5.74481000e+07
 1.35000000e+02 1.27031000e+02 8.90700000e+00 2.11810000e+01 2.08100000e+01 7.08830400e+05 1.97940200e+04 5.03051000e+07
 1.36000000e+02 1.08399000e+02 6.96400000e+00 1.33230000e+01 1.98870000e+01 1.22733000e+06 1.99099000e+04 6.17348700e+07
 1.37000000e+02 1.15839000e+02 8.92900000e+00 1.57290000e+01 1.97370000e+01 1.05662300e+06 1.96335700e+04 5.90337200e+07
 1.38000000e+02 1.28194000e+02 8.41200000e+00 1.57380000e+01 2.01540000e+01 1.04403900e+06 1.96709700e+04 6.44388100e+07
 1.39000000e+02 1.28933000e+02 8.32700000e+00 1.42220000e+01 2.07700000e+01 1.14011300e+06 2.01660900e+04 6.08445700e+07
 1.41000000e+02 1.15932000e+02 8.47900000e+00 1.78140000e+01 2.10350000e+01 4.84579300e+05 1.99304700e+04 2.60357900e+07
 1.42000000e+02 1.19608000e+02 6.92800000e+00 1.14190000e+01 2.06210000e+01 2.03176200e+06 1.96870000e+04 8.11353700e+07
 1.43000000e+02 1.16606000e+02 9.61000000e+00 1.99350000e+01 1.96180000e+01 7.96889400e+05 1.96647400e+04 5.33955100e+07
 1.44000000e+02 1.17944000e+02 8.59400000e+00 1.36370000e+01 2.04780000e+01 1.18098900e+06 1.96680400e+04 5.91282900e+07
 1.45000000e+02 1.19984000e+02 8.17300000e+00 1.64320000e+01 2.06620000e+01 9.38003500e+05 1.97075900e+04 5.46766700e+07
 1.46000000e+02 1.27230000e+02 8.71700000e+00 1.52450000e+01 2.03010000e+01 1.14342700e+06 1.96905400e+04 6.36248800e+07
 1.47000000e+02 1.22229000e+02 8.56800000e+00 2.01840000e+01 1.98520000e+01 9.13182200e+05 1.97755500e+04 5.57186400e+07
 1.48000000e+02 1.21153000e+02 9.11100000e+00 1.95660000e+01 2.22630000e+01 7.76339600e+05 1.96030100e+04 5.46580400e+07
 1.49000000e+02 1.25389000e+02 9.33300000e+00 2.04110000e+01 2.10500000e+01 1.07293300e+06 1.96582600e+04 9.24412000e+07
 1.50000000e+02 1.27365000e+02 9.15200000e+00 1.56680000e+01 2.14750000e+01 8.19982800e+05 1.96736700e+04 4.70056900e+07
 1.51000000e+02 1.25702000e+02 8.17700000e+00 1.68090000e+01 2.18060000e+01 9.30183400e+05 1.97056700e+04 6.15439300e+07
 1.54000000e+02 1.20066000e+02 8.50100000e+00 1.46660000e+01 1.98600000e+01 1.51988400e+06 1.97330700e+04 8.03359800e+07
 1.55000000e+02 1.21473000e+02 9.23300000e+00 1.74490000e+01 2.07050000e+01 7.79766800e+05 1.96041700e+04 5.29003600e+07
 1.56000000e+02 1.27888000e+02 8.89100000e+00 1.40140000e+01 2.03920000e+01 1.13099400e+06 2.00955300e+04 5.82270500e+07
 1.57000000e+02 1.18658000e+02 7.66000000e+00 1.45690000e+01 2.03860000e+01 1.06691000e+06 1.96807000e+04 5.59908400e+07
 1.58000000e+02 1.33545000e+02 9.47700000e+00 1.96480000e+01 2.00490000e+01 4.82607900e+05 1.99940600e+04 2.98965200e+07
 1.59000000e+02 1.27018000e+02 8.49800000e+00 1.84620000e+01 1.99790000e+01 8.13218200e+05 1.97689600e+04 5.17910800e+07
 1.60000000e+02 1.23475000e+02 8.43500000e+00 1.63040000e+01 2.02120000e+01 7.05125100e+05 1.95935300e+04 4.25912500e+07
 1.62000000e+02 1.26461000e+02 9.32300000e+00 1.80120000e+01 1.99930000e+01 7.26625100e+05 1.97114900e+04 4.26163500e+07
 1.63000000e+02 1.18902000e+02 8.14700000e+00 1.65560000e+01 2.00190000e+01 7.40133900e+05 1.97233700e+04 4.26007800e+07
 1.64000000e+02 1.17697000e+02 8.74000000e+00 1.55410000e+01 2.09820000e+01 1.25513500e+06 1.96559700e+04 7.20523900e+07
 1.65000000e+02 1.25587000e+02 8.94100000e+00 1.83330000e+01 1.97410000e+01 1.14660400e+06 1.97074400e+04 7.98698700e+07
 1.67000000e+02 1.08319000e+02 8.09400000e+00 1.40850000e+01 1.95110000e+01 1.53956100e+06 1.97332600e+04 7.79048800e+07
 1.68000000e+02 1.17497000e+02 7.42800000e+00 2.10470000e+01 1.97420000e+01 1.27943400e+06 1.96571100e+04 8.02334300e+07
 1.69000000e+02 1.19258000e+02 7.91100000e+00 1.61930000e+01 2.43770000e+01 1.73322700e+06 1.97641400e+04 1.19687600e+08
 1.70000000e+02 1.21866000e+02 8.62200000e+00 1.46310000e+01 2.20830000e+01 1.90266000e+06 1.97062900e+04 1.12699400e+08
 1.71000000e+02 1.24787000e+02 8.78300000e+00 1.88790000e+01 2.00570000e+01 9.18895000e+05 1.97144100e+04 5.80327800e+07
 1.72000000e+02 1.28251000e+02 7.37300000e+00 2.02800000e+01 2.09390000e+01 7.48104200e+05 1.96496600e+04 4.82126600e+07
 1.73000000e+02 1.23677000e+02 8.81900000e+00 1.54020000e+01 1.99190000e+01 6.90345600e+05 2.00257400e+04 3.90907600e+07
 1.74000000e+02 1.19745000e+02 9.00200000e+00 1.56800000e+01 1.94820000e+01 8.35725800e+05 2.00621900e+04 4.13460100e+07
 1.75000000e+02 1.18480000e+02 1.01050000e+01 1.92150000e+01 1.94810000e+01 9.66588400e+05 2.00059200e+04 5.54958800e+07
 1.76000000e+02 1.30543000e+02 9.06700000e+00 1.92940000e+01 1.96590000e+01 7.91736900e+05 1.99207900e+04 4.84092800e+07
 1.77000000e+02 1.26502000e+02 7.97700000e+00 1.67200000e+01 2.03770000e+01 1.03721700e+06 1.96217400e+04 5.91434500e+07
 1.78000000e+02 1.26308000e+02 9.07000000e+00 1.42010000e+01 2.08960000e+01 1.21071100e+06 1.96881700e+04 6.63619000e+07
 1.79000000e+02 1.08749000e+02 9.18400000e+00 1.50080000e+01 1.97270000e+01 1.12687400e+06 1.99644200e+04 6.04783900e+07
 1.80000000e+02 1.17874000e+02 7.82100000e+00 1.45430000e+01 2.06050000e+01 1.40197000e+06 1.98883800e+04 7.69845700e+07
 1.81000000e+02 1.26920000e+02 9.00900000e+00 1.48170000e+01 2.05080000e+01 1.15038100e+06 1.99236300e+04 6.22188800e+07
 1.82000000e+02 1.10556000e+02 8.27300000e+00 1.50460000e+01 1.98870000e+01 1.02250200e+06 1.98334300e+04 5.44636800e+07
 1.83000000e+02 1.24072000e+02 8.68700000e+00 1.31780000e+01 2.08600000e+01 1.27648800e+06 1.97425900e+04 6.58368700e+07
 1.84000000e+02 1.26198000e+02 8.85200000e+00 1.19970000e+01 2.06030000e+01 1.53751800e+06 1.96321200e+04 6.43747200e+07
 1.85000000e+02 1.22728000e+02 9.20300000e+00 1.79690000e+01 2.00070000e+01 9.59556600e+05 1.96610000e+04 5.53416400e+07
 1.86000000e+02 1.24067000e+02 8.92700000e+00 1.81090000e+01 2.08020000e+01 1.00923400e+06 1.96794500e+04 6.89744900e+07
 1.87000000e+02 1.21909000e+02 8.87700000e+00 1.83710000e+01 2.03570000e+01 9.51810900e+05 1.96803000e+04 6.15650600e+07
 1.89000000e+02 1.25575000e+02 7.92100000e+00 1.41020000e+01 2.05730000e+01 1.23751200e+06 1.98749800e+04 6.73755400e+07
 1.90000000e+02 1.25735000e+02 8.39700000e+00 1.75610000e+01 2.09280000e+01 8.93110500e+05 1.99473800e+04 6.13408200e+07
 1.93000000e+02 1.20139000e+02 9.22100000e+00 1.57250000e+01 2.05010000e+01 9.04405300e+05 1.96234600e+04 5.37187000e+07
 1.94000000e+02 1.20682000e+02 9.10000000e+00 1.37670000e+01 2.12870000e+01 1.04963200e+06 1.98772600e+04 6.01606600e+07
 1.95000000e+02 1.12715000e+02 7.18700000e+00 1.71790000e+01 1.95370000e+01 7.69877400e+05 1.96622600e+04 4.32867800e+07
 1.96000000e+02 1.18273000e+02 7.79900000e+00 1.63970000e+01 2.06650000e+01 1.19118400e+06 1.99867100e+04 7.47679700e+07
 1.98000000e+02 1.16505000e+02 8.78300000e+00 1.61910000e+01 2.19260000e+01 9.92096000e+05 1.96950900e+04 6.05962700e+07
 1.99000000e+02 1.21820000e+02 8.13700000e+00 1.51140000e+01 2.07310000e+01 7.37212300e+05 1.97193200e+04 4.22284300e+07
 2.00000000e+02 1.27497000e+02 9.86000000e+00 1.69130000e+01 2.08750000e+01 8.46823800e+05 1.96154700e+04 5.17262300e+07
 2.01000000e+02 1.25389000e+02 9.33300000e+00 2.04110000e+01 2.10500000e+01 1.07293300e+06 1.96582600e+04 9.24412000e+07
 2.02000000e+02 1.24126000e+02 9.60500000e+00 1.82250000e+01 1.94010000e+01 8.69709700e+05 1.98226100e+04 5.53406800e+07
 2.03000000e+02 1.30639000e+02 9.50400000e+00 1.91950000e+01 1.95410000e+01 8.87588600e+05 1.96336600e+04 5.39477900e+07
 2.04000000e+02 1.27650000e+02 9.07900000e+00 1.83710000e+01 2.10830000e+01 7.89219900e+05 1.98462700e+04 4.95634700e+07
 2.05000000e+02 1.28318000e+02 8.37800000e+00 2.30210000e+01 1.90180000e+01 8.78901800e+05 1.96630500e+04 7.84399600e+07
 2.07000000e+02 1.07206000e+02 8.04100000e+00 1.90190000e+01 2.05050000e+01 1.00622500e+06 1.97139000e+04 6.10862100e+07
 2.08000000e+02 1.16195000e+02 6.51600000e+00 1.28390000e+01 1.99060000e+01 1.29826900e+06 1.97153000e+04 5.98343800e+07
 2.09000000e+02 1.14846000e+02 8.58000000e+00 1.92350000e+01 1.89070000e+01 6.41734300e+05 1.98934100e+04 3.66529200e+07
 2.10000000e+02 1.23921000e+02 9.75700000e+00 1.69790000e+01 2.11130000e+01 8.68080400e+05 1.96759800e+04 5.46103700e+07
 2.11000000e+02 1.23766000e+02 9.14000000e+00 1.80810000e+01 2.10160000e+01 1.60014900e+06 1.95974400e+04 1.18616600e+08
 2.12000000e+02 1.30608000e+02 9.31200000e+00 2.06200000e+01 1.97740000e+01 9.84865600e+05 1.97389300e+04 6.34790800e+07
 2.13000000e+02 1.21225000e+02 8.51900000e+00 1.80710000e+01 1.98730000e+01 1.00898100e+06 1.97464000e+04 6.29919800e+07
 2.14000000e+02 1.27542000e+02 9.91900000e+00 1.33130000e+01 2.03380000e+01 9.67454400e+05 1.98326600e+04 4.83669200e+07
 2.15000000e+02 1.07913000e+02 9.00300000e+00 1.67330000e+01 1.96850000e+01 9.82721400e+05 1.98113000e+04 5.69779300e+07
 2.16000000e+02 1.21773000e+02 7.70400000e+00 1.59850000e+01 1.97270000e+01 1.22107000e+06 1.98179200e+04 6.87414800e+07
 2.17000000e+02 1.24067000e+02 8.92700000e+00 1.81090000e+01 2.08020000e+01 1.00923400e+06 1.96794500e+04 6.89744900e+07
 2.18000000e+02 1.28129000e+02 8.94000000e+00 2.02970000e+01 2.15830000e+01 6.28204900e+05 1.95984000e+04 4.50211100e+07
 2.19000000e+02 1.10227000e+02 7.60500000e+00 1.62180000e+01 2.15840000e+01 6.90098700e+05 2.00493100e+04 4.08713200e+07
 2.20000000e+02 1.19260000e+02 8.80600000e+00 1.84000000e+01 2.02380000e+01 9.92888900e+05 1.96257900e+04 6.14578200e+07
 2.21000000e+02 1.25738000e+02 8.96900000e+00 3.80970000e+01 2.08790000e+01 8.24922300e+05 1.96112200e+04 1.07787300e+08
 2.22000000e+02 1.29760000e+02 9.27400000e+00 1.29460000e+01 2.15790000e+01 1.05536200e+06 1.96809200e+04 5.62264300e+07
 2.23000000e+02 1.17394000e+02 7.19600000e+00 1.26410000e+01 2.01080000e+01 1.07917400e+06 1.99438100e+04 4.89035500e+07
 2.24000000e+02 1.25447000e+02 9.49100000e+00 2.00450000e+01 2.17490000e+01 6.30022400e+05 1.96811200e+04 4.41060300e+07
 2.25000000e+02 1.20420000e+02 8.33200000e+00 1.78400000e+01 2.06750000e+01 9.93238300e+05 1.98243400e+04 6.83844400e+07
 2.27000000e+02 1.20870000e+02 7.13900000e+00 1.56220000e+01 2.01100000e+01 7.91487700e+05 1.96242500e+04 4.55097800e+07
 2.28000000e+02 1.22948000e+02 7.66500000e+00 1.26510000e+01 2.04800000e+01 1.25783900e+06 1.98745000e+04 5.80373200e+07
 2.29000000e+02 1.13005000e+02 8.42700000e+00 1.23920000e+01 2.10010000e+01 1.60343000e+06 2.01982100e+04 6.99896500e+07
 2.30000000e+02 1.16591000e+02 7.45400000e+00 1.63220000e+01 1.91370000e+01 1.00628600e+06 1.97099300e+04 5.49997800e+07
 2.31000000e+02 1.22296000e+02 7.72000000e+00 1.42310000e+01 1.99830000e+01 1.07520400e+06 1.96671800e+04 5.67949400e+07
 2.32000000e+02 1.16360000e+02 7.73000000e+00 1.75440000e+01 2.05470000e+01 9.89806800e+05 1.97573100e+04 5.77479300e+07
 2.33000000e+02 1.20958000e+02 7.90000000e+00 1.37110000e+01 2.05570000e+01 1.39430600e+06 1.98076100e+04 6.81315400e+07
 2.35000000e+02 1.14642000e+02 9.32400000e+00 1.72030000e+01 2.05110000e+01 7.66277100e+05 1.98925100e+04 4.60056700e+07
 2.36000000e+02 1.27329000e+02 9.37300000e+00 1.96810000e+01 1.99770000e+01 7.88382600e+05 1.96344600e+04 4.76165600e+07
 2.37000000e+02 1.20420000e+02 9.39800000e+00 1.48700000e+01 2.08570000e+01 1.16071800e+06 1.96017200e+04 6.52632100e+07
 2.38000000e+02 1.05659000e+02 8.86100000e+00 1.86340000e+01 1.98240000e+01 8.86825400e+05 1.98819100e+04 5.60167900e+07
 2.39000000e+02 1.21866000e+02 8.62200000e+00 1.46310000e+01 2.20830000e+01 1.90266000e+06 1.97062900e+04 1.12699400e+08
 2.40000000e+02 1.11910000e+02 7.92200000e+00 1.93320000e+01 1.99550000e+01 1.13904600e+06 1.99209100e+04 7.07214000e+07
 2.41000000e+02 1.21081000e+02 8.93000000e+00 2.25260000e+01 2.10440000e+01 7.32803100e+05 1.96600100e+04 5.40269000e+07
 2.42000000e+02 1.25927000e+02 9.17400000e+00 1.62430000e+01 2.16360000e+01 9.87321800e+05 1.96818600e+04 6.09635100e+07
 2.43000000e+02 1.20039000e+02 9.05800000e+00 2.05810000e+01 2.36840000e+01 5.66152600e+05 1.96239500e+04 4.11000500e+07
 2.44000000e+02 1.12378000e+02 7.75100000e+00 1.42920000e+01 2.06150000e+01 1.28493600e+06 1.98751600e+04 7.08930500e+07
 2.45000000e+02 1.26640000e+02 8.41800000e+00 1.37880000e+01 2.02850000e+01 1.36216700e+06 1.96678400e+04 6.95259300e+07
 2.46000000e+02 1.15395000e+02 8.58900000e+00 1.45320000e+01 2.01810000e+01 1.30940100e+06 1.96801400e+04 6.99523000e+07
 2.47000000e+02 1.15191000e+02 8.38200000e+00 1.73210000e+01 2.13100000e+01 1.03105400e+06 1.96566800e+04 6.45335000e+07
 2.48000000e+02 1.15226000e+02 8.91200000e+00 1.47660000e+01 2.06580000e+01 8.41551700e+05 1.98172800e+04 4.58770500e+07
 2.49000000e+02 1.20949000e+02 8.15200000e+00 1.75160000e+01 1.98650000e+01 1.24842500e+06 1.97286300e+04 7.19293000e+07
