# Supplementary material for: Evolution of intrinsically disordered regions in vertebrate galectins for phase separation
Source: EMBO Rep. 2026 Feb 2;27(5):1254–69. doi: 10.1038/s44319-026-00692-w (PMC12979664; doi:10.1038/s44319-026-00692-w)
Supplement: Supplementary file 12 — Source data Fig. 6 [file 44319_2026_692_MOESM12_ESM.zip › FIG_6/6A/hGal3_D22_112_R2R1/T2_D22_112_400uM/ANA/Deletion/HSQC/ANA/D1_80_40uM.dat]

 8.40000000e+01 1.15792000e+02 8.35800000e+00 2.52790000e+01 2.91300000e+01 1.47916800e+06 2.19343800e+04 1.17401300e+08
 8.50000000e+01 1.10527000e+02 8.23700000e+00 1.99810000e+01 2.74750000e+01 1.97851600e+06 2.19362000e+04 1.07854400e+08
 8.70000000e+01 1.09313000e+02 8.45800000e+00 2.16030000e+01 2.87030000e+01 9.07180200e+05 2.19602400e+04 5.14283100e+07
 8.90000000e+01 1.20631000e+02 8.17100000e+00 1.55800000e+01 2.82920000e+01 4.04750500e+06 2.20292500e+04 1.51657400e+08
 9.10000000e+01 1.16262000e+02 8.40900000e+00 2.01840000e+01 3.25370000e+01 5.33406900e+05 2.24348100e+04 2.50875800e+07
 9.20000000e+01 1.17269000e+02 8.37700000e+00 1.52630000e+01 3.03530000e+01 3.11809400e+05 2.19156100e+04 2.05207200e+06
 9.30000000e+01 1.10534000e+02 8.40900000e+00 1.92380000e+01 3.01860000e+01 4.59327400e+05 2.24801700e+04 1.59339500e+07
 9.40000000e+01 1.20438000e+02 8.13000000e+00 1.58860000e+01 2.97350000e+01 5.17279800e+06 2.20005400e+04 2.28322100e+08
 9.60000000e+01 1.15849000e+02 8.38300000e+00 2.51330000e+01 2.91410000e+01 1.51586200e+06 2.18975000e+04 1.18087800e+08
 9.70000000e+01 1.26327000e+02 8.45900000e+00 3.39680000e+01 2.69380000e+01 5.19588300e+05 2.19120200e+04 2.54684300e+07
 9.80000000e+01 1.12213000e+02 8.10500000e+00 1.96310000e+01 2.98520000e+01 1.46274400e+06 2.22972300e+04 8.37771100e+07
 9.90000000e+01 1.11141000e+02 8.25900000e+00 2.01750000e+01 2.65300000e+01 1.13356500e+06 2.19318300e+04 5.45546300e+07
 1.03000000e+02 1.24536000e+02 8.41900000e+00 1.72790000e+01 2.89110000e+01 2.46463400e+06 2.21423600e+04 1.11800700e+08
 1.04000000e+02 1.11683000e+02 8.02300000e+00 1.89050000e+01 2.85540000e+01 1.82104000e+06 2.23679200e+04 8.81277600e+07
 1.05000000e+02 1.10844000e+02 8.20400000e+00 1.62320000e+01 3.01670000e+01 2.65020300e+06 2.27714800e+04 1.14869500e+08
 1.07000000e+02 1.19847000e+02 8.22900000e+00 1.65100000e+01 2.85730000e+01 3.20378200e+06 2.21916300e+04 1.28759900e+08
 1.08000000e+02 1.10343000e+02 8.07800000e+00 1.90230000e+01 2.84120000e+01 1.87264600e+06 2.19473700e+04 1.00006000e+08
 1.09000000e+02 1.24868000e+02 8.00900000e+00 1.45260000e+01 2.91090000e+01 3.67163200e+06 2.24512100e+04 1.32939700e+08
 1.11000000e+02 1.24637000e+02 8.44200000e+00 1.61080000e+01 2.87510000e+01 4.78779200e+06 2.20751300e+04 1.93907200e+08
 1.12000000e+02 1.07779000e+02 8.15700000e+00 1.55160000e+01 3.10010000e+01 1.19961000e+06 2.28847700e+04 4.74294000e+07
 1.14000000e+02 1.22540000e+02 8.33100000e+00 1.66170000e+01 2.98830000e+01 2.32884600e+06 2.20158300e+04 1.02520000e+08
 1.15000000e+02 1.23390000e+02 8.13200000e+00 1.87970000e+01 2.82310000e+01 2.30646800e+06 2.20150600e+04 1.15302200e+08
 1.16000000e+02 1.21650000e+02 7.95800000e+00 1.84250000e+01 2.90790000e+01 2.82701500e+06 2.25389800e+04 1.38961100e+08
 1.18000000e+02 1.26388000e+02 9.23200000e+00 1.71890000e+01 3.43740000e+01 1.45697400e+06 2.18873300e+04 7.70893400e+07
 1.19000000e+02 1.26474000e+02 7.90300000e+00 1.83390000e+01 2.89830000e+01 2.00694700e+06 2.19741000e+04 1.00231500e+08
 1.20000000e+02 1.28282000e+02 9.37900000e+00 1.79070000e+01 2.95440000e+01 1.94769900e+06 2.18970900e+04 1.01077700e+08
 1.22000000e+02 1.22431000e+02 7.83600000e+00 1.95620000e+01 2.90950000e+01 1.94245600e+06 2.21782100e+04 9.70750500e+07
 1.24000000e+02 1.12664000e+02 8.83200000e+00 2.48710000e+01 3.06230000e+01 5.96584200e+05 2.19964700e+04 3.61022000e+07
 1.25000000e+02 1.09018000e+02 8.26900000e+00 1.82150000e+01 2.83330000e+01 2.25176100e+06 2.25625000e+04 1.04463800e+08
 1.26000000e+02 1.13674000e+02 7.19400000e+00 1.67510000e+01 3.03660000e+01 2.36047800e+06 2.19970200e+04 1.03982800e+08
 1.27000000e+02 1.16916000e+02 6.54500000e+00 1.73820000e+01 2.92020000e+01 2.64843600e+06 2.23163900e+04 1.14552700e+08
 1.29000000e+02 1.12754000e+02 8.77900000e+00 1.78750000e+01 2.88480000e+01 1.69372000e+06 2.21840400e+04 8.30300200e+07
 1.30000000e+02 1.19287000e+02 7.91300000e+00 1.75420000e+01 3.45710000e+01 3.99782600e+06 2.20126100e+04 2.06293100e+08
 1.31000000e+02 1.28665000e+02 9.21400000e+00 1.96670000e+01 2.89150000e+01 1.71753100e+06 2.19288000e+04 9.20290300e+07
 1.32000000e+02 1.32468000e+02 9.93500000e+00 2.08250000e+01 2.85680000e+01 1.54650900e+06 2.18790900e+04 8.57071000e+07
 1.33000000e+02 1.23799000e+02 9.14000000e+00 2.34620000e+01 3.70680000e+01 1.72370500e+06 2.20767800e+04 1.44778700e+08
 1.34000000e+02 1.30181000e+02 9.69400000e+00 1.95550000e+01 2.92120000e+01 1.92307100e+06 2.20575500e+04 9.83187100e+07
 1.35000000e+02 1.27060000e+02 8.91700000e+00 1.84280000e+01 2.89230000e+01 1.66059000e+06 2.19974700e+04 8.21665400e+07
 1.36000000e+02 1.08481000e+02 6.98200000e+00 1.70790000e+01 2.92970000e+01 2.71689800e+06 2.18972000e+04 1.16063900e+08
 1.37000000e+02 1.15824000e+02 8.92700000e+00 1.86800000e+01 2.94770000e+01 2.34311200e+06 2.19399600e+04 1.22292400e+08
 1.38000000e+02 1.28188000e+02 8.42200000e+00 1.87950000e+01 2.83290000e+01 1.87387500e+06 2.20369100e+04 9.53119300e+07
 1.39000000e+02 1.28929000e+02 8.33300000e+00 1.73200000e+01 2.86560000e+01 2.29474900e+06 2.27810700e+04 9.30803800e+07
 1.41000000e+02 1.15939000e+02 8.47300000e+00 1.95850000e+01 2.92530000e+01 1.21341200e+06 2.23448600e+04 6.51162300e+07
 1.42000000e+02 1.19616000e+02 6.92900000e+00 1.29970000e+01 3.01590000e+01 5.39616800e+06 2.21011100e+04 1.81474900e+08
 1.43000000e+02 1.16611000e+02 9.61300000e+00 2.00030000e+01 2.84320000e+01 1.69884200e+06 2.18763800e+04 8.45672400e+07
 1.44000000e+02 1.17962000e+02 8.59600000e+00 1.81170000e+01 2.85500000e+01 2.43226000e+06 2.26734700e+04 1.11217700e+08
 1.45000000e+02 1.19992000e+02 8.17600000e+00 1.93690000e+01 2.64910000e+01 2.23256000e+06 2.22082700e+04 1.04503000e+08
 1.46000000e+02 1.27254000e+02 8.71700000e+00 1.64930000e+01 2.94180000e+01 3.01438100e+06 2.19053500e+04 1.28342000e+08
 1.47000000e+02 1.22247000e+02 8.56900000e+00 1.88420000e+01 2.95770000e+01 2.00074700e+06 2.20356100e+04 1.02810700e+08
 1.48000000e+02 1.21182000e+02 9.11300000e+00 1.79690000e+01 2.89220000e+01 2.07880400e+06 2.22999600e+04 9.79369400e+07
 1.49000000e+02 1.25489000e+02 9.32400000e+00 2.00810000e+01 3.00090000e+01 1.93109200e+06 2.21213500e+04 1.19518400e+08
 1.50000000e+02 1.27353000e+02 9.16000000e+00 2.04610000e+01 2.96250000e+01 1.74886000e+06 2.23103900e+04 9.55579600e+07
 1.51000000e+02 1.25702000e+02 8.18000000e+00 1.97130000e+01 2.90710000e+01 2.12860100e+06 2.23859900e+04 1.10434300e+08
 1.54000000e+02 1.20074000e+02 8.50100000e+00 1.61410000e+01 2.88460000e+01 3.55718100e+06 2.21268400e+04 1.40075800e+08
 1.55000000e+02 1.21481000e+02 9.23500000e+00 1.96000000e+01 2.84480000e+01 1.82731700e+06 2.25828500e+04 8.87391200e+07
 1.56000000e+02 1.27914000e+02 8.89200000e+00 1.57210000e+01 3.01040000e+01 2.42930000e+06 2.19533300e+04 1.01530800e+08
 1.57000000e+02 1.18667000e+02 7.66500000e+00 1.77040000e+01 2.85200000e+01 2.48461800e+06 2.25532400e+04 1.12418000e+08
 1.58000000e+02 1.33551000e+02 9.47500000e+00 1.93940000e+01 2.86140000e+01 1.28883100e+06 2.23595800e+04 6.24891300e+07
 1.59000000e+02 1.27036000e+02 8.50000000e+00 1.93980000e+01 2.86820000e+01 1.99512000e+06 2.18828300e+04 1.00718400e+08
 1.60000000e+02 1.23497000e+02 8.43900000e+00 1.99690000e+01 2.77010000e+01 1.46869800e+06 2.24368100e+04 7.22982600e+07
 1.62000000e+02 1.26462000e+02 9.32100000e+00 1.77540000e+01 2.95500000e+01 1.65640300e+06 2.20872500e+04 8.53078900e+07
 1.63000000e+02 1.18917000e+02 8.14800000e+00 1.64970000e+01 2.89390000e+01 1.77518500e+06 2.19444200e+04 7.31343500e+07
 1.64000000e+02 1.17701000e+02 8.73600000e+00 1.69420000e+01 2.89560000e+01 3.13179800e+06 2.25312400e+04 1.30026500e+08
 1.65000000e+02 1.25613000e+02 8.94000000e+00 1.75220000e+01 2.90040000e+01 3.04181000e+06 2.19878500e+04 1.28812000e+08
 1.67000000e+02 1.08338000e+02 8.09700000e+00 1.63780000e+01 2.93120000e+01 3.51237800e+06 2.20592000e+04 1.48986000e+08
 1.68000000e+02 1.17518000e+02 7.42900000e+00 1.64210000e+01 2.85410000e+01 3.94050700e+06 2.21966000e+04 1.55075600e+08
 1.69000000e+02 1.19287000e+02 7.91300000e+00 1.75420000e+01 3.45710000e+01 3.99782600e+06 2.20126100e+04 2.06293100e+08
 1.70000000e+02 1.21850000e+02 8.61900000e+00 1.68230000e+01 3.33050000e+01 4.10485000e+06 2.23204900e+04 1.99441200e+08
 1.71000000e+02 1.24802000e+02 8.78000000e+00 1.92820000e+01 2.87480000e+01 2.01942500e+06 2.20235200e+04 9.94441400e+07
 1.72000000e+02 1.28272000e+02 7.37300000e+00 1.89690000e+01 2.87880000e+01 2.04412200e+06 2.20747300e+04 9.88068600e+07
 1.73000000e+02 1.23689000e+02 8.81900000e+00 2.28750000e+01 2.79330000e+01 1.58606100e+06 2.23294000e+04 8.59879000e+07
 1.74000000e+02 1.19773000e+02 9.00300000e+00 1.74660000e+01 2.95900000e+01 1.88653100e+06 2.19217700e+04 8.42677100e+07
 1.75000000e+02 1.18497000e+02 1.01020000e+01 1.85950000e+01 2.86790000e+01 2.01469100e+06 2.27427400e+04 9.91939400e+07
 1.76000000e+02 1.30548000e+02 9.06500000e+00 1.89060000e+01 2.85800000e+01 1.76674500e+06 2.23421100e+04 8.99876700e+07
 1.77000000e+02 1.26525000e+02 7.98000000e+00 1.74660000e+01 2.91260000e+01 2.35787200e+06 2.22383200e+04 1.02717000e+08
 1.78000000e+02 1.26312000e+02 9.07100000e+00 1.70160000e+01 2.91830000e+01 2.73354000e+06 2.28390200e+04 1.14060900e+08
 1.79000000e+02 1.08769000e+02 9.18100000e+00 1.87440000e+01 2.89860000e+01 2.22492000e+06 2.21485300e+04 1.10988300e+08
 1.80000000e+02 1.17884000e+02 7.82400000e+00 1.77010000e+01 2.83480000e+01 3.62319500e+06 2.22320700e+04 1.53319900e+08
 1.81000000e+02 1.26940000e+02 9.00800000e+00 1.67520000e+01 2.90150000e+01 2.62333900e+06 2.22948900e+04 1.04955900e+08
 1.82000000e+02 1.10558000e+02 8.27600000e+00 1.76640000e+01 2.85730000e+01 1.90008900e+06 2.21011900e+04 8.97227800e+07
 1.83000000e+02 1.24062000e+02 8.68400000e+00 1.67490000e+01 2.92220000e+01 2.91786500e+06 2.25365200e+04 1.22760500e+08
 1.84000000e+02 1.26204000e+02 8.85000000e+00 1.42190000e+01 2.96380000e+01 3.23541000e+06 2.22220100e+04 1.19676200e+08
 1.85000000e+02 1.22740000e+02 9.20300000e+00 1.83660000e+01 2.90700000e+01 2.18688500e+06 2.19285900e+04 1.06077600e+08
 1.86000000e+02 1.24068000e+02 8.92300000e+00 1.89910000e+01 2.98320000e+01 2.40877200e+06 2.21741300e+04 1.33922000e+08
 1.87000000e+02 1.21919000e+02 8.87700000e+00 1.76660000e+01 2.89400000e+01 2.27004500e+06 2.24960100e+04 1.07029600e+08
 1.89000000e+02 1.25564000e+02 7.92400000e+00 1.70360000e+01 2.95920000e+01 2.79982200e+06 2.21543700e+04 1.21334800e+08
 1.90000000e+02 1.25779000e+02 8.40200000e+00 1.98660000e+01 2.86490000e+01 2.08026100e+06 2.22119700e+04 1.09914600e+08
 1.92000000e+02 1.13847000e+02 5.83300000e+00 1.62890000e+01 3.07860000e+01 1.70146500e+06 2.19794600e+04 7.23219200e+07
 1.93000000e+02 1.20139000e+02 9.21700000e+00 1.87690000e+01 2.87930000e+01 2.18861600e+06 2.26015900e+04 1.06497700e+08
 1.94000000e+02 1.20672000e+02 9.09600000e+00 1.46170000e+01 3.01910000e+01 2.66429000e+06 2.20810200e+04 1.06060000e+08
 1.95000000e+02 1.12726000e+02 7.17700000e+00 1.91400000e+01 2.83120000e+01 1.80946300e+06 2.20970600e+04 9.41287800e+07
 1.96000000e+02 1.18247000e+02 7.79000000e+00 1.84140000e+01 2.91110000e+01 2.67027900e+06 2.19241900e+04 1.30655100e+08
 1.98000000e+02 1.16565000e+02 8.78700000e+00 1.84100000e+01 2.91450000e+01 2.37543000e+06 2.19264200e+04 1.17210500e+08
 1.99000000e+02 1.21791000e+02 8.15900000e+00 1.86790000e+01 2.95480000e+01 1.76190300e+06 2.19097500e+04 9.30685200e+07
 2.00000000e+02 1.27539000e+02 9.87100000e+00 1.92080000e+01 2.89570000e+01 1.93019100e+06 2.18854700e+04 1.01030700e+08
 2.01000000e+02 1.25393000e+02 9.35300000e+00 2.24340000e+01 2.95990000e+01 1.85011200e+06 2.20443600e+04 1.15822200e+08
 2.02000000e+02 1.24069000e+02 9.61100000e+00 2.03350000e+01 3.00050000e+01 1.68481300e+06 2.22510900e+04 9.59015100e+07
 2.03000000e+02 1.30588000e+02 9.51400000e+00 2.03670000e+01 2.93650000e+01 1.69929300e+06 2.19368400e+04 9.47626500e+07
 2.04000000e+02 1.27652000e+02 9.06400000e+00 1.90000000e+01 3.00420000e+01 1.76875100e+06 2.20398800e+04 9.86552600e+07
 2.05000000e+02 1.28301000e+02 8.37400000e+00 1.91820000e+01 2.86840000e+01 2.03033200e+06 2.25154100e+04 1.02654800e+08
 2.07000000e+02 1.07204000e+02 8.04200000e+00 1.84030000e+01 2.90890000e+01 2.36651700e+06 2.19130500e+04 1.15388400e+08
 2.08000000e+02 1.16244000e+02 6.52000000e+00 1.46610000e+01 2.97400000e+01 3.10850200e+06 2.19686200e+04 1.17903500e+08
 2.09000000e+02 1.14873000e+02 8.58500000e+00 1.91920000e+01 2.79820000e+01 1.56674900e+06 2.24121700e+04 7.54097300e+07
 2.10000000e+02 1.23832000e+02 9.74000000e+00 2.14710000e+01 2.84930000e+01 1.66836100e+06 2.20086100e+04 8.95581400e+07
 2.11000000e+02 1.23528000e+02 9.12800000e+00 1.85710000e+01 4.06690000e+01 1.59445100e+06 2.20522000e+04 1.31738400e+08
 2.12000000e+02 1.30486000e+02 9.34200000e+00 2.19060000e+01 2.91270000e+01 1.60143500e+06 2.20269800e+04 9.17928200e+07
 2.13000000e+02 1.21129000e+02 8.49900000e+00 2.11280000e+01 2.81120000e+01 1.93537600e+06 2.19712900e+04 1.04884800e+08
 2.14000000e+02 1.27513000e+02 9.91900000e+00 1.80770000e+01 2.93820000e+01 1.67510200e+06 2.20652800e+04 8.62401700e+07
 2.15000000e+02 1.07884000e+02 8.98700000e+00 1.93420000e+01 2.92690000e+01 1.85846300e+06 2.20471000e+04 1.01462700e+08
 2.16000000e+02 1.21517000e+02 7.68500000e+00 1.92920000e+01 2.97840000e+01 2.43192500e+06 2.19347700e+04 1.33364500e+08
 2.17000000e+02 1.24068000e+02 8.92300000e+00 1.89910000e+01 2.98320000e+01 2.40877200e+06 2.21741300e+04 1.33922000e+08
 2.18000000e+02 1.28296000e+02 8.97600000e+00 2.82630000e+01 2.81440000e+01 9.47799900e+05 2.20459900e+04 7.06512000e+07
 2.19000000e+02 1.10343000e+02 7.63200000e+00 1.83380000e+01 2.98370000e+01 1.49361700e+06 2.19404400e+04 8.47679700e+07
 2.20000000e+02 1.19253000e+02 8.79700000e+00 1.72680000e+01 2.90620000e+01 2.48710300e+06 2.21488000e+04 1.03061100e+08
 2.21000000e+02 1.25808000e+02 8.97900000e+00 1.88530000e+01 2.87930000e+01 1.81686600e+06 2.19799700e+04 9.09618200e+07
 2.22000000e+02 1.29774000e+02 9.27000000e+00 1.66290000e+01 2.87070000e+01 2.26964300e+06 2.28183600e+04 8.91350300e+07
 2.23000000e+02 1.17428000e+02 7.20500000e+00 1.53170000e+01 2.94590000e+01 2.60842800e+06 2.19234700e+04 1.04007100e+08
 2.24000000e+02 1.25437000e+02 9.49600000e+00 1.92420000e+01 2.87400000e+01 1.37800800e+06 2.19536800e+04 7.34132300e+07
 2.25000000e+02 1.20426000e+02 8.33300000e+00 2.17060000e+01 2.77990000e+01 2.05904900e+06 2.22236400e+04 1.05999600e+08
 2.27000000e+02 1.20861000e+02 7.13100000e+00 1.86290000e+01 2.93280000e+01 2.12385000e+06 2.22136800e+04 1.10324000e+08
 2.28000000e+02 1.22973000e+02 7.66800000e+00 1.45250000e+01 3.02540000e+01 3.05123600e+06 2.19570600e+04 1.18181900e+08
 2.29000000e+02 1.13057000e+02 8.43400000e+00 1.42630000e+01 3.02470000e+01 3.48864000e+06 2.20976300e+04 1.32171800e+08
 2.30000000e+02 1.16601000e+02 7.45500000e+00 1.72360000e+01 2.88060000e+01 2.59099700e+06 2.22404500e+04 1.06527500e+08
 2.31000000e+02 1.22298000e+02 7.71100000e+00 1.89090000e+01 2.82830000e+01 2.15186600e+06 2.22057100e+04 1.09194700e+08
 2.32000000e+02 1.16369000e+02 7.73300000e+00 1.73140000e+01 2.91510000e+01 2.52825200e+06 2.19629700e+04 1.06461400e+08
 2.33000000e+02 1.21017000e+02 7.90200000e+00 1.52450000e+01 3.11680000e+01 3.10365800e+06 2.19566000e+04 1.28771100e+08
 2.34000000e+02 1.25241000e+02 8.64400000e+00 2.08940000e+01 2.90050000e+01 2.00274000e+06 2.21529700e+04 1.03676300e+08
 2.35000000e+02 1.14667000e+02 9.33100000e+00 1.99540000e+01 2.93760000e+01 1.63715000e+06 2.19985600e+04 9.12386500e+07
 2.36000000e+02 1.27357000e+02 9.37800000e+00 1.83110000e+01 2.98670000e+01 2.05736800e+06 2.19532400e+04 1.03630800e+08
 2.37000000e+02 1.20457000e+02 9.39900000e+00 1.98140000e+01 2.86340000e+01 2.59923800e+06 2.25163500e+04 1.32554900e+08
 2.38000000e+02 1.05685000e+02 8.85900000e+00 1.73910000e+01 2.90830000e+01 2.31864700e+06 2.23709600e+04 1.00057000e+08
 2.39000000e+02 1.21850000e+02 8.61900000e+00 1.68230000e+01 3.33050000e+01 4.10485000e+06 2.23204900e+04 1.99441200e+08
 2.40000000e+02 1.11916000e+02 7.92500000e+00 1.89430000e+01 2.90110000e+01 2.90993800e+06 2.18884600e+04 1.40402500e+08
 2.41000000e+02 1.20945000e+02 8.91700000e+00 2.30670000e+01 2.88870000e+01 1.73169500e+06 2.18947600e+04 1.03140300e+08
 2.42000000e+02 1.25819000e+02 9.17500000e+00 1.94570000e+01 3.17600000e+01 2.00889000e+06 2.19549000e+04 1.15665600e+08
 2.43000000e+02 1.19864000e+02 9.06500000e+00 1.93770000e+01 2.99730000e+01 1.15741600e+06 2.24668800e+04 5.81181300e+07
 2.44000000e+02 1.12513000e+02 7.77200000e+00 1.57750000e+01 2.95860000e+01 2.31196700e+06 2.19670200e+04 9.29264500e+07
 2.45000000e+02 1.26626000e+02 8.43100000e+00 1.58990000e+01 3.07870000e+01 2.33924000e+06 2.21678800e+04 1.00837700e+08
 2.46000000e+02 1.15394000e+02 8.60100000e+00 1.83440000e+01 2.88880000e+01 2.47858900e+06 2.21971500e+04 1.22475200e+08
 2.47000000e+02 1.15131000e+02 8.39000000e+00 2.66580000e+01 2.79950000e+01 9.05707300e+05 2.20491100e+04 9.07568600e+07
 2.48000000e+02 1.15114000e+02 8.90200000e+00 1.73970000e+01 2.95550000e+01 1.75551900e+06 2.21715700e+04 7.77254400e+07
 2.49000000e+02 1.20982000e+02 8.14600000e+00 1.76620000e+01 2.95230000e+01 2.96222400e+06 2.22774500e+04 1.45085300e+08
 2.50000000e+02 1.24706000e+02 8.61800000e+00 1.96280000e+01 2.93460000e+01 1.80236500e+06 2.19244200e+04 9.66807500e+07
