# Supplementary material for: Evolution of intrinsically disordered regions in vertebrate galectins for phase separation
Source: EMBO Rep. 2026 Feb 2;27(5):1254–69. doi: 10.1038/s44319-026-00692-w (PMC12979664; doi:10.1038/s44319-026-00692-w)
Supplement: Supplementary file 12 — Source data Fig. 6 [file 44319_2026_692_MOESM12_ESM.zip › FIG_6/6A/hGal3_D22_112_R2R1/T2_D22_112_400uM/ANA/Deletion/HSQC/ANA/Ir_D1_112_40uM.dat_D1_112_400uM.dat.dat]

1.14000000e+02 0.0955441 0.00180235
1.16000000e+02 0.0877706 0.00225878
1.18000000e+02 0.0953478 0.00332835
1.19000000e+02 0.100945 0.00281454
1.20000000e+02 0.0885444 0.00286569
1.22000000e+02 0.0993741 0.00307932
1.25000000e+02 0.0911279 0.00196624
1.26000000e+02 0.0920918 0.00249073
1.27000000e+02 0.0965862 0.00231651
1.29000000e+02 0.102755 0.0033298
1.31000000e+02 0.0944991 0.00340502
1.32000000e+02 0.0954812 0.00324471
1.33000000e+02 0.0957047 0.00153752
1.34000000e+02 0.0955088 0.00272577
1.35000000e+02 0.0862274 0.00315711
1.36000000e+02 0.0979294 0.00206629
1.37000000e+02 0.0981148 0.00238499
1.38000000e+02 0.0968621 0.00238631
1.39000000e+02 0.0973682 0.00223181
1.41000000e+02 0.197953 0.0105791
1.42000000e+02 0.095074 0.00122127
1.43000000e+02 0.09477 0.00306763
1.44000000e+02 0.0982707 0.0021478
1.45000000e+02 0.0958233 0.00264557
1.46000000e+02 0.0913738 0.00207171
1.47000000e+02 0.101712 0.00287825
1.48000000e+02 0.0912728 0.00301874
1.49000000e+02 0.0925135 0.00221978
1.50000000e+02 0.0960727 0.00302596
1.51000000e+02 0.0920529 0.00255057
1.54000000e+02 0.0955316 0.00162471
1.55000000e+02 0.0879091 0.00290377
1.56000000e+02 0.0992008 0.00230907
1.57000000e+02 0.0930188 0.00225081
1.58000000e+02 0.091177 0.00490378
1.59000000e+02 0.100388 0.00320415
1.60000000e+02 0.102166 0.00372828
1.62000000e+02 0.0971295 0.00345908
1.63000000e+02 0.0933288 0.0032754
1.64000000e+02 0.0945819 0.00193774
1.65000000e+02 0.0867319 0.00195323
1.67000000e+02 0.101979 0.00171918
1.69000000e+02 0.0882687 0.00132117
1.70000000e+02 0.102145 0.00138662
1.71000000e+02 0.0956618 0.00269556
1.72000000e+02 0.0909228 0.00312433
1.73000000e+02 0.0972491 0.00366039
1.74000000e+02 0.0934067 0.0029304
1.75000000e+02 0.0919088 0.00247235
1.76000000e+02 0.092862 0.00305048
1.77000000e+02 0.0979013 0.00242878
1.78000000e+02 0.0935696 0.0019889
1.79000000e+02 0.0939461 0.00217392
1.81000000e+02 0.0996828 0.00224763
1.82000000e+02 0.0989153 0.00249956
1.83000000e+02 0.101108 0.00204115
1.84000000e+02 0.0992971 0.00167559
1.85000000e+02 0.0963144 0.00258745
1.86000000e+02 0.13032 0.00333027
1.87000000e+02 0.0954579 0.00258177
1.89000000e+02 0.0957328 0.00200677
1.90000000e+02 0.111589 0.00324038
1.93000000e+02 0.0931422 0.00265673
1.94000000e+02 0.143528 0.00354923
1.95000000e+02 0.0889295 0.00297724
1.96000000e+02 0.0953593 0.00207844
1.98000000e+02 0.093742 0.00243172
1.99000000e+02 0.0975494 0.0034128
2.00000000e+02 0.0969789 0.00294355
2.01000000e+02 0.0925135 0.00221978
2.02000000e+02 0.0950724 0.00282411
2.03000000e+02 0.101029 0.00292821
2.04000000e+02 0.0931256 0.00306754
2.05000000e+02 0.092627 0.00271692
2.07000000e+02 0.0997878 0.00255192
2.08000000e+02 0.0933833 0.00186338
2.09000000e+02 0.0897058 0.00363041
2.10000000e+02 0.0944831 0.0028026
2.11000000e+02 0.0957047 0.00153752
2.12000000e+02 0.0935205 0.00244774
2.13000000e+02 0.0954318 0.00244711
2.14000000e+02 0.100489 0.00271027
2.15000000e+02 0.0962704 0.0025473
2.16000000e+02 0.0889749 0.00188347
2.17000000e+02 0.13032 0.00333027
2.18000000e+02 0.102173 0.00418077
2.19000000e+02 0.0877328 0.00331035
2.20000000e+02 0.0949834 0.00245684
2.21000000e+02 0.0623991 0.00194768
2.22000000e+02 0.0960248 0.00234225
2.23000000e+02 0.0952222 0.00228857
2.24000000e+02 0.0987524 0.00403338
2.25000000e+02 0.0940707 0.0024451
2.27000000e+02 0.135164 0.00438529
2.28000000e+02 0.0972459 0.00201205
2.29000000e+02 0.0941402 0.00155583
2.30000000e+02 0.0899479 0.00230219
2.31000000e+02 0.10339 0.00247322
2.32000000e+02 0.0921071 0.00240408
2.33000000e+02 0.0948638 0.00176546
2.35000000e+02 0.097363 0.00329783
2.36000000e+02 0.0887094 0.00289459
2.37000000e+02 0.0938738 0.00208771
2.38000000e+02 0.0816968 0.00238277
2.39000000e+02 0.102145 0.00138662
2.40000000e+02 0.0925805 0.00211646
2.41000000e+02 0.0856902 0.00300379
2.42000000e+02 0.0921467 0.00240431
2.43000000e+02 0.0960882 0.00435372
2.44000000e+02 0.0949093 0.0019133
2.45000000e+02 0.096179 0.00181893
2.46000000e+02 0.0915825 0.00180168
2.47000000e+02 0.0883153 0.00220565
2.48000000e+02 0.0917378 0.00281522
2.49000000e+02 0.0971593 0.00201038
2.50000000e+02 inf inf
