# Supplementary material for: Evolution of intrinsically disordered regions in vertebrate galectins for phase separation
Source: EMBO Rep. 2026 Feb 2;27(5):1254–69. doi: 10.1038/s44319-026-00692-w (PMC12979664; doi:10.1038/s44319-026-00692-w)
Supplement: Supplementary file 12 — Source data Fig. 6 [file 44319_2026_692_MOESM12_ESM.zip › FIG_6/6A/hGal3_D22_112_R2R1/T2_D22_112_400uM/ANA/Deletion/HSQC/ANA/Cs_D0_0_40uM.dat_D0_0urea_40uM.dat.dat]

3.00000000e+00 0.00415476
4.00000000e+00 0.00889843
5.00000000e+00 0.00850012
6.00000000e+00 0.012665
8.00000000e+00 0.0319107
9.00000000e+00 0.0166947
1.00000000e+01 0.00939958
1.20000000e+01 0.0108905
1.30000000e+01 0.00497213
1.40000000e+01 0.00330031
1.50000000e+01 0.00746003
2.20000000e+01 0.00810568
2.40000000e+01 0.0303984
2.80000000e+01 0.00926348
2.90000000e+01 0.00663265
3.10000000e+01 0.0175571
3.20000000e+01 0.00834997
3.40000000e+01 0.0107885
3.50000000e+01 0.0184722
3.60000000e+01 0.00281994
4.00000000e+01 0.0192149
4.10000000e+01 0.00639313
4.90000000e+01 0.0125906
6.60000000e+01 0.0814023
7.30000000e+01 0.0117159
7.50000000e+01 0.0141715
7.80000000e+01 0.011289
7.90000000e+01 0.00441951
8.10000000e+01 0.00684924
8.40000000e+01 0.0214733
8.50000000e+01 0.0110888
9.10000000e+01 0.0150061
9.20000000e+01 0.0149302
9.60000000e+01 0.0167093
9.70000000e+01 0.0133076
9.80000000e+01 0.0171126
9.90000000e+01 0.00608293
1.03000000e+02 0.0152742
1.04000000e+02 0.0172277
1.08000000e+02 0.0193572
1.09000000e+02 0.0550194
1.11000000e+02 0.00916745
1.12000000e+02 1.01469
1.14000000e+02 0.0139997
1.16000000e+02 0.0144334
1.18000000e+02 0.00606812
1.19000000e+02 0.00563756
1.20000000e+02 0.00205719
1.22000000e+02 0.00722164
1.24000000e+02 0.00822509
1.25000000e+02 0.0091259
1.26000000e+02 0.0130944
1.27000000e+02 0.0103592
1.29000000e+02 0.00834518
1.31000000e+02 0.00983982
1.32000000e+02 0.0154182
1.33000000e+02 0.00876368
1.34000000e+02 0.00804314
1.35000000e+02 0.00474469
1.36000000e+02 0.0111167
1.37000000e+02 0.0119009
1.38000000e+02 0.00709803
1.39000000e+02 0.00407333
1.41000000e+02 0.0109276
1.42000000e+02 0.00214757
1.43000000e+02 0.00792099
1.44000000e+02 0.00920391
1.46000000e+02 0.0118369
1.47000000e+02 0.00442403
1.48000000e+02 0.00758631
1.49000000e+02 0.00731177
1.50000000e+02 0.00763754
1.51000000e+02 0.00974279
1.54000000e+02 0.0065675
1.55000000e+02 0.0063263
1.56000000e+02 0.00794557
1.57000000e+02 0.0108417
1.58000000e+02 0.0137292
1.59000000e+02 0.01075
1.60000000e+02 0.011641
1.62000000e+02 0.012454
1.64000000e+02 0.00763099
1.65000000e+02 0.00526232
1.67000000e+02 0.00962404
1.68000000e+02 0.00417277
1.71000000e+02 0.0136397
1.72000000e+02 0.0076382
1.73000000e+02 0.00681704
1.74000000e+02 0.00835177
1.75000000e+02 0.0122115
1.76000000e+02 0.0130944
1.77000000e+02 0.00489613
1.78000000e+02 0.0114018
1.79000000e+02 0.0174159
1.81000000e+02 0.00977405
1.83000000e+02 0.00985302
1.84000000e+02 0.0125213
1.85000000e+02 0.004821
1.86000000e+02 0.00429209
1.87000000e+02 0.0134444
1.89000000e+02 0.0086621
1.90000000e+02 0.00428743
1.93000000e+02 0.0159208
1.94000000e+02 0.0109851
1.95000000e+02 0.00652779
1.96000000e+02 0.00285693
1.98000000e+02 0.0134131
1.99000000e+02 0.0166677
2.00000000e+02 0.00678396
2.01000000e+02 0.0138954
2.02000000e+02 0.0477076
2.03000000e+02 0.0193549
2.04000000e+02 0.00741229
2.05000000e+02 0.0207189
2.07000000e+02 0.014045
2.08000000e+02 0.0114844
2.09000000e+02 0.00607306
2.10000000e+02 0.0199279
2.11000000e+02 0.0459639
2.12000000e+02 0.0425547
2.13000000e+02 0.0218253
2.14000000e+02 0.0127402
2.15000000e+02 0.0150785
2.16000000e+02 0.0239086
2.17000000e+02 0.00429209
2.18000000e+02 0.0280797
2.19000000e+02 0.023546
2.20000000e+02 0.0213816
2.21000000e+02 0.00487566
2.22000000e+02 0.00848069
2.23000000e+02 0.0125093
2.24000000e+02 0.00830976
2.25000000e+02 0.0163129
2.27000000e+02 0.00816713
2.28000000e+02 0.0114005
2.29000000e+02 0.0053256
2.30000000e+02 0.00765716
2.31000000e+02 0.000205061
2.32000000e+02 0.0224025
2.33000000e+02 0.0106326
2.35000000e+02 0.0117683
2.36000000e+02 0.00671655
2.37000000e+02 0.011514
2.38000000e+02 0.0175796
2.40000000e+02 0.0104126
2.41000000e+02 0.0056588
2.42000000e+02 0.0125476
2.43000000e+02 0.0166208
2.44000000e+02 0.00829349
2.45000000e+02 0.020918
2.46000000e+02 0.0100564
2.47000000e+02 0.0210816
2.48000000e+02 0.0112438
2.50000000e+02 18.6682
