# Supplementary material for: Evolution of intrinsically disordered regions in vertebrate galectins for phase separation
Source: EMBO Rep. 2026 Feb 2;27(5):1254–69. doi: 10.1038/s44319-026-00692-w (PMC12979664; doi:10.1038/s44319-026-00692-w)
Supplement: Supplementary file 12 — Source data Fig. 6 [file 44319_2026_692_MOESM12_ESM.zip › FIG_6/6A/hGal3_D22_112_R2R1/T2_D22_112_400uM/ANA/Deletion/HSQC/ANA/D0_0urea_40uM.dat]

 3.00000000e+00 1.19839000e+02 8.33400000e+00 1.38810000e+01 3.05660000e+01 5.35731800e+06 2.47566500e+04 1.90814200e+08
 4.00000000e+00 1.18499000e+02 8.30200000e+00 1.59230000e+01 3.08820000e+01 3.50348100e+06 2.48034600e+04 1.46418400e+08
 5.00000000e+00 1.20551000e+02 8.20600000e+00 1.38100000e+01 3.18040000e+01 4.92301500e+06 2.42345500e+04 1.86243600e+08
 6.00000000e+00 1.17199000e+02 8.18900000e+00 1.39750000e+01 3.09030000e+01 4.54876600e+06 2.42966200e+04 1.70022100e+08
 7.00000000e+00 1.23793000e+02 8.13800000e+00 1.71970000e+01 3.47710000e+01 6.41043000e+06 2.49285600e+04 3.36719300e+08
 8.00000000e+00 1.19037000e+02 8.17500000e+00 1.74660000e+01 3.17680000e+01 1.94262700e+06 2.44470600e+04 8.95832000e+07
 9.00000000e+00 1.21404000e+02 8.17000000e+00 1.57610000e+01 3.30240000e+01 2.90510400e+06 2.44501200e+04 1.38514000e+08
 1.00000000e+01 1.24341000e+02 8.25900000e+00 1.32490000e+01 3.08420000e+01 5.76600000e+06 2.43286400e+04 2.03117000e+08
 1.20000000e+01 1.15732000e+02 8.10700000e+00 1.44720000e+01 3.07280000e+01 4.38595200e+06 2.42772400e+04 1.71033700e+08
 1.30000000e+01 1.10795000e+02 8.34100000e+00 1.69760000e+01 3.08840000e+01 1.72015400e+06 2.42064000e+04 7.84796400e+07
 1.40000000e+01 1.15521000e+02 8.21300000e+00 1.77110000e+01 3.09250000e+01 1.67764300e+06 2.42616100e+04 7.86660400e+07
 1.50000000e+01 1.10453000e+02 8.41000000e+00 1.91560000e+01 2.99250000e+01 2.09646000e+06 2.42994300e+04 1.21470800e+08
 1.80000000e+01 1.19097000e+02 8.34700000e+00 2.09300000e+01 2.95610000e+01 4.30179000e+06 2.42734900e+04 2.51781100e+08
 2.00000000e+01 1.19097000e+02 8.34700000e+00 2.09300000e+01 2.95610000e+01 4.30179000e+06 2.42734900e+04 2.51781100e+08
 2.10000000e+01 1.09561000e+02 8.10700000e+00 1.93850000e+01 3.42610000e+01 2.79614600e+06 2.42344700e+04 1.94805000e+08
 2.20000000e+01 1.22245000e+02 7.98200000e+00 1.48400000e+01 3.03960000e+01 3.76847800e+06 2.47904200e+04 1.45758200e+08
 2.40000000e+01 1.08322000e+02 7.56400000e+00 1.64630000e+01 3.11260000e+01 3.12788600e+06 2.47047800e+04 1.41325600e+08
 2.70000000e+01 1.09428000e+02 8.07000000e+00 2.03080000e+01 3.02360000e+01 1.81221300e+06 2.43992500e+04 1.15451400e+08
 2.80000000e+01 1.18499000e+02 8.20800000e+00 1.89030000e+01 2.99250000e+01 1.51954400e+06 2.45247000e+04 8.46004600e+07
 2.90000000e+01 1.21126000e+02 8.22400000e+00 1.56270000e+01 2.99680000e+01 3.15546200e+06 2.42084500e+04 1.33687600e+08
 3.10000000e+01 1.24216000e+02 8.37000000e+00 1.42080000e+01 3.15970000e+01 4.43990400e+06 2.42374200e+04 1.79348800e+08
 3.20000000e+01 1.08204000e+02 8.26100000e+00 1.84070000e+01 3.06650000e+01 1.91411300e+06 2.44470700e+04 1.00351800e+08
 3.30000000e+01 1.23793000e+02 8.13800000e+00 1.71970000e+01 3.47710000e+01 6.41043000e+06 2.49285600e+04 3.36719300e+08
 3.40000000e+01 1.07839000e+02 8.36200000e+00 1.71170000e+01 3.22320000e+01 1.82748700e+06 2.51053700e+04 8.28688700e+07
 3.50000000e+01 1.08016000e+02 8.07800000e+00 1.60310000e+01 3.65100000e+01 2.57455400e+06 2.41922800e+04 1.42205900e+08
 3.60000000e+01 1.21070000e+02 8.00700000e+00 1.72500000e+01 2.89240000e+01 2.59496400e+06 2.42013300e+04 1.09931500e+08
 3.80000000e+01 1.09009000e+02 7.98400000e+00 2.05150000e+01 2.95990000e+01 3.03644600e+06 2.41861200e+04 1.87311900e+08
 4.00000000e+01 1.14496000e+02 8.15900000e+00 1.69270000e+01 2.99970000e+01 1.88088300e+06 2.41879700e+04 8.30672600e+07
 4.10000000e+01 1.22711000e+02 8.05900000e+00 1.88990000e+01 3.05400000e+01 2.00922400e+06 2.42353600e+04 1.16311800e+08
 4.30000000e+01 1.09009000e+02 7.98400000e+00 2.05150000e+01 2.95990000e+01 3.03644600e+06 2.41861200e+04 1.87311900e+08
 4.70000000e+01 1.09561000e+02 8.10700000e+00 1.93850000e+01 3.42610000e+01 2.79614600e+06 2.42344700e+04 1.94805000e+08
 4.90000000e+01 1.27046000e+02 8.35300000e+00 1.46380000e+01 3.02080000e+01 7.91028500e+06 2.42352200e+04 3.06817900e+08
 5.60000000e+01 1.09237000e+02 8.14800000e+00 1.83290000e+01 3.06130000e+01 4.07523800e+06 2.41882600e+04 2.26473800e+08
 5.80000000e+01 1.27046000e+02 8.35300000e+00 1.46380000e+01 3.02080000e+01 7.91028500e+06 2.42352200e+04 3.06817900e+08
 6.50000000e+01 1.09125000e+02 8.01500000e+00 1.84290000e+01 3.01490000e+01 2.72872900e+06 2.45206500e+04 1.62900000e+08
 6.60000000e+01 1.24638000e+02 7.99300000e+00 1.69100000e+01 3.07420000e+01 5.34849600e+06 2.46996800e+04 2.35414300e+08
 7.20000000e+01 1.09428000e+02 8.07000000e+00 2.03080000e+01 3.02360000e+01 1.81221300e+06 2.43992500e+04 1.15451400e+08
 7.30000000e+01 1.24553000e+02 7.93100000e+00 1.33960000e+01 3.06240000e+01 4.81994000e+06 2.42708300e+04 1.69639600e+08
 7.50000000e+01 1.25371000e+02 8.29100000e+00 1.43170000e+01 2.88750000e+01 3.89306800e+06 2.55626600e+04 1.30569800e+08
 7.80000000e+01 1.19269000e+02 7.74500000e+00 1.56460000e+01 2.97230000e+01 3.67053100e+06 2.46807100e+04 1.46811900e+08
 7.90000000e+01 1.25534000e+02 8.37800000e+00 1.59930000e+01 3.04610000e+01 3.04734200e+06 2.49390500e+04 1.26473900e+08
 8.10000000e+01 1.08322000e+02 7.56400000e+00 1.64630000e+01 3.11260000e+01 3.12788600e+06 2.47047800e+04 1.41325600e+08
 8.40000000e+01 1.15368000e+02 8.27800000e+00 1.64150000e+01 3.02860000e+01 2.15760500e+06 2.45324500e+04 9.40449800e+07
 8.50000000e+01 1.10379000e+02 8.19800000e+00 1.89910000e+01 3.26980000e+01 2.50761000e+06 2.50613700e+04 1.59527700e+08
 8.70000000e+01 1.09277000e+02 8.44800000e+00 1.69790000e+01 3.01120000e+01 1.45855700e+06 2.44329500e+04 6.45676300e+07
 9.10000000e+01 1.16237000e+02 8.39800000e+00 1.71670000e+01 3.05320000e+01 1.24287400e+06 2.43868200e+04 5.38887300e+07
 9.20000000e+01 1.17269000e+02 8.34100000e+00 2.30170000e+01 3.25890000e+01 5.11851000e+05 2.41915700e+04 1.19248800e+07
 9.30000000e+01 1.10453000e+02 8.41000000e+00 1.91560000e+01 2.99250000e+01 2.09646000e+06 2.42994300e+04 1.21470800e+08
 9.60000000e+01 1.15766000e+02 8.36700000e+00 1.65050000e+01 3.04130000e+01 2.28844600e+06 2.50486900e+04 9.69254200e+07
 9.70000000e+01 1.26271000e+02 8.44700000e+00 1.95620000e+01 3.89990000e+01 1.00254100e+06 2.42261500e+04 6.63040900e+07
 9.80000000e+01 1.12015000e+02 8.08400000e+00 1.65920000e+01 3.08710000e+01 1.89700700e+06 2.44167800e+04 8.37953800e+07
 9.90000000e+01 1.11022000e+02 8.23900000e+00 1.73970000e+01 3.00540000e+01 1.68780400e+06 2.49220900e+04 7.66524200e+07
 1.03000000e+02 1.24471000e+02 8.40100000e+00 1.49000000e+01 3.08740000e+01 2.38065500e+06 2.46871000e+04 1.01993900e+08
 1.04000000e+02 1.11537000e+02 8.00900000e+00 1.77540000e+01 3.10420000e+01 1.93628000e+06 2.45244300e+04 8.95296100e+07
 1.05000000e+02 1.10653000e+02 8.18800000e+00 1.50030000e+01 4.39220000e+01 2.35671700e+06 2.43015900e+04 1.64949500e+08
 1.08000000e+02 1.10213000e+02 8.06300000e+00 1.91350000e+01 3.19120000e+01 1.75079100e+06 2.47415700e+04 1.02780700e+08
 1.09000000e+02 1.24892000e+02 8.02400000e+00 1.50980000e+01 2.59910000e+01 6.99574600e+05 2.42294100e+04 2.17496400e+07
 1.11000000e+02 1.24606000e+02 8.42700000e+00 1.46200000e+01 2.94000000e+01 4.03589400e+06 2.51800100e+04 1.42848200e+08
 1.12000000e+02 1.07752000e+02 8.14900000e+00 1.48120000e+01 3.02350000e+01 7.94811500e+05 2.45218900e+04 2.09459800e+07
 1.14000000e+02 1.22546000e+02 8.32800000e+00 1.79800000e+01 3.13120000e+01 1.54525600e+06 2.44230600e+04 7.50379900e+07
 1.15000000e+02 1.23367000e+02 8.22200000e+00 2.17690000e+01 3.09650000e+01 5.38845500e+05 2.43518300e+04 1.43833200e+07
 1.16000000e+02 1.21679000e+02 7.94500000e+00 2.04550000e+01 2.93010000e+01 1.72513100e+06 2.49022200e+04 8.95171100e+07
 1.18000000e+02 1.26329000e+02 9.21500000e+00 2.40220000e+01 3.31100000e+01 8.17645500e+05 2.42356000e+04 4.39269100e+07
 1.19000000e+02 1.26438000e+02 7.91200000e+00 1.94170000e+01 2.90920000e+01 1.18451000e+06 2.43870500e+04 5.33461300e+07
 1.20000000e+02 1.28233000e+02 9.36400000e+00 2.25630000e+01 3.02910000e+01 9.66415400e+05 2.46502200e+04 5.17488400e+07
 1.22000000e+02 1.22385000e+02 7.82700000e+00 2.05310000e+01 3.00870000e+01 1.12087300e+06 2.44225900e+04 5.69143400e+07
 1.24000000e+02 1.12151000e+02 8.78100000e+00 1.68140000e+01 3.18230000e+01 4.94878800e+05 2.41416500e+04 9.78985100e+06
 1.25000000e+02 1.08964000e+02 8.24500000e+00 1.81740000e+01 3.02700000e+01 1.18564500e+06 2.46956700e+04 5.84206200e+07
 1.26000000e+02 1.13519000e+02 7.19700000e+00 1.84730000e+01 2.98020000e+01 1.34085200e+06 2.45069900e+04 6.63842400e+07
 1.27000000e+02 1.16882000e+02 6.53200000e+00 1.80460000e+01 3.01580000e+01 1.30635400e+06 2.46123000e+04 5.87842100e+07
 1.29000000e+02 1.12711000e+02 8.77500000e+00 1.79030000e+01 3.08520000e+01 7.93857600e+05 2.41901500e+04 2.95755400e+07
 1.30000000e+02 1.19368000e+02 7.90400000e+00 1.70180000e+01 3.19610000e+01 1.62983900e+06 2.49363500e+04 7.83445400e+07
 1.31000000e+02 1.28596000e+02 9.20700000e+00 1.76300000e+01 3.01580000e+01 1.00867900e+06 2.45011700e+04 4.76958100e+07
 1.32000000e+02 1.32509000e+02 9.97000000e+00 2.16900000e+01 2.83830000e+01 7.24554200e+05 2.41521500e+04 3.42626000e+07
 1.33000000e+02 1.23837000e+02 9.14200000e+00 2.66250000e+01 3.00130000e+01 8.80960800e+05 2.43581500e+04 4.92775400e+07
 1.34000000e+02 1.30173000e+02 9.70300000e+00 2.21500000e+01 2.95320000e+01 1.05743400e+06 2.47555000e+04 5.46321800e+07
 1.35000000e+02 1.26982000e+02 8.91200000e+00 2.03330000e+01 2.83140000e+01 9.20681300e+05 2.47098400e+04 3.74789300e+07
 1.36000000e+02 1.08455000e+02 6.97900000e+00 2.07960000e+01 2.97630000e+01 1.57452000e+06 2.47049500e+04 8.79669300e+07
 1.37000000e+02 1.15911000e+02 8.93600000e+00 2.06590000e+01 2.94900000e+01 1.26671100e+06 2.47228800e+04 6.56605300e+07
 1.38000000e+02 1.28201000e+02 8.45400000e+00 1.99450000e+01 2.94120000e+01 9.70015500e+05 2.43730800e+04 4.71626900e+07
 1.39000000e+02 1.28852000e+02 8.33100000e+00 2.10700000e+01 2.90990000e+01 1.08426800e+06 2.43993600e+04 5.30082600e+07
 1.41000000e+02 1.15948000e+02 8.46900000e+00 2.76500000e+01 3.05900000e+01 6.38524200e+05 2.41780000e+04 2.83196200e+07
 1.42000000e+02 1.19555000e+02 6.92300000e+00 1.37720000e+01 3.17820000e+01 2.97757300e+06 2.43243000e+04 1.12731600e+08
 1.43000000e+02 1.16584000e+02 9.60900000e+00 1.83810000e+01 3.01870000e+01 8.96895600e+05 2.49918100e+04 3.87385200e+07
 1.44000000e+02 1.17974000e+02 8.58700000e+00 1.70510000e+01 2.92480000e+01 1.35551500e+06 2.42378900e+04 5.64269500e+07
 1.46000000e+02 1.27241000e+02 8.70400000e+00 1.78220000e+01 3.06440000e+01 1.68935500e+06 2.42135700e+04 8.29736900e+07
 1.47000000e+02 1.22317000e+02 8.56400000e+00 2.05140000e+01 3.09910000e+01 1.01637600e+06 2.41729500e+04 5.33307200e+07
 1.48000000e+02 1.21186000e+02 9.11500000e+00 1.89890000e+01 3.03510000e+01 1.20531100e+06 2.42191400e+04 5.80040500e+07
 1.49000000e+02 1.25482000e+02 9.32400000e+00 1.84700000e+01 2.99140000e+01 9.72702100e+05 2.42950100e+04 4.78178000e+07
 1.50000000e+02 1.27363000e+02 9.16100000e+00 1.99960000e+01 3.10030000e+01 9.48777900e+05 2.42345900e+04 4.82100600e+07
 1.51000000e+02 1.25715000e+02 8.17600000e+00 1.83920000e+01 3.01940000e+01 1.50026100e+06 2.43225300e+04 6.86586200e+07
 1.54000000e+02 1.19994000e+02 8.48800000e+00 1.66190000e+01 3.03290000e+01 1.85848200e+06 2.42546800e+04 8.13928700e+07
 1.55000000e+02 1.21449000e+02 9.22600000e+00 1.79220000e+01 3.01170000e+01 9.85926100e+05 2.42813300e+04 4.80277400e+07
 1.56000000e+02 1.27902000e+02 8.88100000e+00 1.89870000e+01 3.08360000e+01 1.14195600e+06 2.42675200e+04 5.73591200e+07
 1.57000000e+02 1.18627000e+02 7.66400000e+00 1.85040000e+01 2.99430000e+01 1.34099800e+06 2.49725700e+04 6.72260600e+07
 1.58000000e+02 1.33531000e+02 9.46700000e+00 3.77920000e+01 2.90350000e+01 5.16760500e+05 2.41619100e+04 1.58715700e+07
 1.59000000e+02 1.27035000e+02 8.51400000e+00 1.89890000e+01 3.22470000e+01 9.92546800e+05 2.48867900e+04 5.21411800e+07
 1.60000000e+02 1.23516000e+02 8.43400000e+00 1.93380000e+01 2.78120000e+01 8.93998100e+05 2.43054700e+04 3.52407400e+07
 1.62000000e+02 1.26447000e+02 9.31300000e+00 2.12370000e+01 3.00370000e+01 7.68643400e+05 2.42441500e+04 3.30773500e+07
 1.64000000e+02 1.17633000e+02 8.71900000e+00 1.78050000e+01 2.93000000e+01 1.73406000e+06 2.49937500e+04 8.20143500e+07
 1.65000000e+02 1.25603000e+02 8.93900000e+00 1.87250000e+01 2.96810000e+01 1.62952200e+06 2.41864700e+04 7.93485800e+07
 1.67000000e+02 1.08316000e+02 8.12000000e+00 1.67480000e+01 2.89770000e+01 3.23549600e+06 2.47665200e+04 1.30347800e+08
 1.68000000e+02 1.17469000e+02 7.42100000e+00 1.66870000e+01 3.03730000e+01 2.24332000e+06 2.41949400e+04 9.94403600e+07
 1.69000000e+02 1.19227000e+02 7.92800000e+00 1.91620000e+01 2.94500000e+01 1.63591300e+06 2.47223100e+04 8.87860300e+07
 1.70000000e+02 1.21832000e+02 8.61200000e+00 2.10220000e+01 3.76310000e+01 1.82129600e+06 2.43394500e+04 1.35713700e+08
 1.71000000e+02 1.24866000e+02 8.76600000e+00 2.21280000e+01 2.89130000e+01 1.06054100e+06 2.47413100e+04 5.38704500e+07
 1.72000000e+02 1.28252000e+02 7.36200000e+00 2.09820000e+01 3.01620000e+01 1.03888100e+06 2.41970600e+04 4.84962700e+07
 1.73000000e+02 1.23699000e+02 8.81500000e+00 2.29300000e+01 2.95880000e+01 8.09211600e+05 2.41324200e+04 4.17504000e+07
 1.74000000e+02 1.19769000e+02 8.99900000e+00 1.84090000e+01 2.98220000e+01 1.02340100e+06 2.45794600e+04 4.34710500e+07
 1.75000000e+02 1.18461000e+02 1.00800000e+01 2.58730000e+01 3.01630000e+01 8.90741700e+05 2.42294600e+04 4.35679900e+07
 1.76000000e+02 1.30567000e+02 9.05400000e+00 2.02360000e+01 3.10970000e+01 7.88649700e+05 2.44276700e+04 3.57544200e+07
 1.77000000e+02 1.26507000e+02 7.97300000e+00 2.05010000e+01 2.86690000e+01 1.31553400e+06 2.42889400e+04 6.31023400e+07
 1.78000000e+02 1.26200000e+02 9.05400000e+00 1.79300000e+01 3.01270000e+01 1.36363000e+06 2.47279800e+04 5.98726200e+07
 1.79000000e+02 1.08832000e+02 9.18100000e+00 1.87690000e+01 3.11280000e+01 1.19906800e+06 2.45424700e+04 6.08164100e+07
 1.80000000e+02 1.17828000e+02 7.80500000e+00 1.70770000e+01 2.88800000e+01 2.06942600e+06 2.51693000e+04 8.65330200e+07
 1.81000000e+02 1.26956000e+02 9.01100000e+00 1.75620000e+01 2.93370000e+01 1.28972100e+06 2.45599900e+04 5.61005400e+07
 1.82000000e+02 1.10448000e+02 8.30300000e+00 1.46310000e+01 3.52030000e+01 9.04565600e+05 2.55204500e+04 3.86968700e+07
 1.83000000e+02 1.23992000e+02 8.67000000e+00 1.63070000e+01 3.12220000e+01 1.43585600e+06 2.42871800e+04 6.37842100e+07
 1.84000000e+02 1.26192000e+02 8.85600000e+00 1.57840000e+01 3.08750000e+01 1.69618300e+06 2.42309500e+04 7.08263100e+07
 1.85000000e+02 1.22686000e+02 9.19400000e+00 2.07070000e+01 2.96320000e+01 1.02455100e+06 2.46529900e+04 4.50936100e+07
 1.86000000e+02 1.24121000e+02 8.92700000e+00 1.85790000e+01 3.39590000e+01 1.38870400e+06 2.41755900e+04 9.05044800e+07
 1.87000000e+02 1.21924000e+02 8.86800000e+00 1.95370000e+01 2.99590000e+01 1.15683600e+06 2.42020000e+04 5.28953600e+07
 1.89000000e+02 1.25456000e+02 7.92400000e+00 1.88840000e+01 3.25080000e+01 1.43646100e+06 2.41924300e+04 8.13120700e+07
 1.90000000e+02 1.25864000e+02 8.40400000e+00 2.08480000e+01 3.02660000e+01 1.24317100e+06 2.43228900e+04 5.89852500e+07
 1.93000000e+02 1.20088000e+02 9.18400000e+00 2.11360000e+01 2.95290000e+01 1.14754400e+06 2.42561400e+04 5.34022000e+07
 1.94000000e+02 1.20706000e+02 9.09600000e+00 1.60180000e+01 3.16900000e+01 1.32748400e+06 2.44398500e+04 5.92420000e+07
 1.95000000e+02 1.12673000e+02 7.14400000e+00 1.96740000e+01 2.92080000e+01 8.97638100e+05 2.44668200e+04 4.24361900e+07
 1.96000000e+02 1.18136000e+02 7.76200000e+00 1.82970000e+01 2.99200000e+01 1.60440700e+06 2.43034700e+04 7.81308800e+07
 1.98000000e+02 1.16622000e+02 8.79000000e+00 2.28380000e+01 2.88670000e+01 1.41147900e+06 2.44401000e+04 7.35929300e+07
 1.99000000e+02 1.21756000e+02 8.18800000e+00 1.78860000e+01 3.10390000e+01 1.01038500e+06 2.44175500e+04 5.04050800e+07
 2.00000000e+02 1.27591000e+02 9.87000000e+00 2.10630000e+01 3.02580000e+01 9.76010100e+05 2.42828800e+04 5.10597300e+07
 2.01000000e+02 1.25325000e+02 9.37400000e+00 2.61990000e+01 2.96240000e+01 9.92895600e+05 2.43040000e+04 6.00371400e+07
 2.02000000e+02 1.23587000e+02 9.61500000e+00 1.82880000e+01 3.10540000e+01 9.14596200e+05 2.46485000e+04 4.29846100e+07
 2.03000000e+02 1.30406000e+02 9.53500000e+00 3.89330000e+01 2.84520000e+01 8.23378600e+05 2.41910100e+04 3.86047500e+07
 2.04000000e+02 1.27622000e+02 9.01500000e+00 2.36230000e+01 2.87190000e+01 8.09546200e+05 2.42724600e+04 3.50707700e+07
 2.05000000e+02 1.28198000e+02 8.34300000e+00 1.96790000e+01 3.01960000e+01 1.09367200e+06 2.45574500e+04 5.49818800e+07
 2.07000000e+02 1.07134000e+02 8.04700000e+00 2.16070000e+01 3.00850000e+01 1.16161400e+06 2.43025900e+04 6.13895700e+07
 2.08000000e+02 1.16286000e+02 6.51400000e+00 1.56870000e+01 3.02160000e+01 1.37450200e+06 2.45574800e+04 5.56037600e+07
 2.09000000e+02 1.14867000e+02 8.59400000e+00 1.77840000e+01 2.87050000e+01 8.93562600e+05 2.42856500e+04 3.65412600e+07
 2.10000000e+02 1.23481000e+02 9.67600000e+00 2.33860000e+01 2.95210000e+01 7.97553900e+05 2.42133800e+04 3.70447600e+07
 2.11000000e+02 1.22748000e+02 9.08900000e+00 2.30510000e+01 3.19200000e+01 8.47302400e+05 2.44087100e+04 4.17004200e+07
 2.12000000e+02 1.30035000e+02 9.44000000e+00 2.32950000e+01 3.01910000e+01 7.33105600e+05 2.45849500e+04 3.74597200e+07
 2.13000000e+02 1.20715000e+02 8.41400000e+00 3.00960000e+01 2.85250000e+01 1.01197600e+06 2.45159600e+04 5.39188100e+07
 2.14000000e+02 1.27366000e+02 9.90500000e+00 1.73340000e+01 3.35020000e+01 8.95145000e+05 2.43453900e+04 4.16260700e+07
 2.15000000e+02 1.07788000e+02 8.93000000e+00 2.81290000e+01 2.98840000e+01 8.19926300e+05 2.45067600e+04 4.38419900e+07
 2.16000000e+02 1.20515000e+02 7.59000000e+00 2.02370000e+01 3.13880000e+01 1.24529200e+06 2.43049400e+04 6.92898800e+07
 2.17000000e+02 1.24121000e+02 8.92700000e+00 1.85790000e+01 3.39590000e+01 1.38870400e+06 2.41755900e+04 9.05044800e+07
 2.18000000e+02 1.28585000e+02 9.06300000e+00 2.62090000e+01 3.04520000e+01 4.29542500e+05 2.43249900e+04 4.05740600e+06
 2.19000000e+02 1.10541000e+02 7.70400000e+00 2.20370000e+01 3.30380000e+01 7.47584900e+05 2.43763500e+04 3.49205600e+07
 2.20000000e+02 1.19161000e+02 8.78400000e+00 2.10930000e+01 3.03020000e+01 1.19132600e+06 2.45720600e+04 6.35810800e+07
 2.21000000e+02 1.25765000e+02 8.98400000e+00 1.92500000e+01 2.91480000e+01 9.73643900e+05 2.45187400e+04 4.20007800e+07
 2.22000000e+02 1.29743000e+02 9.26000000e+00 1.62840000e+01 3.09660000e+01 1.12792600e+06 2.43576900e+04 4.22223500e+07
 2.23000000e+02 1.17462000e+02 7.21300000e+00 1.81820000e+01 3.01900000e+01 1.25324000e+06 2.48375100e+04 6.07267000e+07
 2.24000000e+02 1.25402000e+02 9.49200000e+00 1.95170000e+01 3.31950000e+01 5.74757300e+05 2.47716000e+04 1.87909200e+07
 2.25000000e+02 1.20347000e+02 8.31900000e+00 1.92440000e+01 3.02470000e+01 9.42948900e+05 2.44461200e+04 4.26187900e+07
 2.27000000e+02 1.20742000e+02 7.11700000e+00 1.84240000e+01 3.08710000e+01 1.30595100e+06 2.42709300e+04 6.81469300e+07
 2.28000000e+02 1.22996000e+02 7.67200000e+00 1.77220000e+01 3.08170000e+01 1.50047800e+06 2.43745500e+04 7.11842600e+07
 2.29000000e+02 1.13127000e+02 8.44500000e+00 1.56790000e+01 3.06840000e+01 1.96231500e+06 2.46031500e+04 8.17212200e+07
 2.30000000e+02 1.16572000e+02 7.45000000e+00 1.84600000e+01 3.04210000e+01 1.34901500e+06 2.42324500e+04 6.65468900e+07
 2.31000000e+02 1.22237000e+02 7.67600000e+00 2.13520000e+01 2.86950000e+01 1.08104600e+06 2.48231200e+04 5.44663800e+07
 2.32000000e+02 1.16400000e+02 7.74000000e+00 1.81500000e+01 2.89500000e+01 1.35330800e+06 2.48578300e+04 6.26602200e+07
 2.33000000e+02 1.21031000e+02 7.89100000e+00 1.63960000e+01 3.18260000e+01 1.93115500e+06 2.45005200e+04 8.76061000e+07
 2.34000000e+02 1.24827000e+02 8.61700000e+00 2.59660000e+01 3.00950000e+01 1.66605100e+06 2.41909800e+04 1.28632700e+08
 2.35000000e+02 1.14698000e+02 9.33500000e+00 2.16930000e+01 3.03930000e+01 9.44929100e+05 2.45267500e+04 4.56310500e+07
 2.36000000e+02 1.27327000e+02 9.37200000e+00 2.09240000e+01 3.02000000e+01 1.12303200e+06 2.41252700e+04 5.25367200e+07
 2.37000000e+02 1.20481000e+02 9.39300000e+00 1.97130000e+01 2.97750000e+01 1.42958700e+06 2.49083300e+04 7.16857600e+07
 2.38000000e+02 1.05724000e+02 8.87400000e+00 1.85910000e+01 3.01530000e+01 1.21158400e+06 2.41746800e+04 5.40459600e+07
 2.39000000e+02 1.21832000e+02 8.61200000e+00 2.10220000e+01 3.76310000e+01 1.82129600e+06 2.43394500e+04 1.35713700e+08
 2.40000000e+02 1.11903000e+02 7.91200000e+00 1.76960000e+01 2.90090000e+01 1.80727600e+06 2.44779200e+04 8.39874300e+07
 2.41000000e+02 1.20847000e+02 8.91800000e+00 2.63260000e+01 2.91190000e+01 9.41306700e+05 2.45268500e+04 5.33249400e+07
 2.42000000e+02 1.25703000e+02 9.16800000e+00 2.01100000e+01 3.25070000e+01 1.19221800e+06 2.41812300e+04 6.60968000e+07
 2.43000000e+02 1.19799000e+02 9.05800000e+00 2.55920000e+01 3.05780000e+01 5.64725900e+05 2.44486300e+04 1.95342300e+07
 2.44000000e+02 1.12488000e+02 7.75800000e+00 1.72600000e+01 2.83790000e+01 1.33159300e+06 2.49927400e+04 4.66518300e+07
 2.45000000e+02 1.26710000e+02 8.44700000e+00 1.57320000e+01 3.61310000e+01 1.26303000e+06 2.42133700e+04 6.60967600e+07
 2.46000000e+02 1.15446000e+02 8.60400000e+00 2.11040000e+01 2.99450000e+01 1.39967700e+06 2.42768500e+04 7.30243900e+07
 2.47000000e+02 1.15057000e+02 8.36600000e+00 3.07480000e+01 2.64230000e+01 7.19401300e+05 2.42251600e+04 4.05665700e+07
 2.48000000e+02 1.15012000e+02 8.90000000e+00 2.72330000e+01 3.08750000e+01 9.27078400e+05 2.44240700e+04 4.66392200e+07
 2.50000000e+02 1.24827000e+02 8.61700000e+00 2.59660000e+01 3.00950000e+01 1.66605100e+06 2.41909800e+04 1.28632700e+08
