# Supplementary material for: Evolution of intrinsically disordered regions in vertebrate galectins for phase separation
Source: EMBO Rep. 2026 Feb 2;27(5):1254–69. doi: 10.1038/s44319-026-00692-w (PMC12979664; doi:10.1038/s44319-026-00692-w)
Supplement: Supplementary file 12 — Source data Fig. 6 [file 44319_2026_692_MOESM12_ESM.zip › FIG_6/6A/hGal3_D22_112_R2R1/T2_D22_112_400uM/ANA/Deletion/HSQC/ANA/Ir_D1_20_40uM.dat_D1_20_400uM.dat.dat]

2.70000000e+01 0.159474 0.00148539
2.80000000e+01 0.182906 0.0127497
2.90000000e+01 0.14904 0.00223126
3.10000000e+01 0.129341 0.00105204
3.20000000e+01 0.169593 0.00398521
3.30000000e+01 0.151695 0.00243986
3.40000000e+01 0.16576 0.00488453
3.50000000e+01 0.144608 0.00229232
3.60000000e+01 0.144833 0.00252063
3.80000000e+01 0.156186 0.00198712
4.00000000e+01 0.175589 0.00420319
4.10000000e+01 0.165996 0.00273274
4.30000000e+01 0.156186 0.00198712
4.70000000e+01 0.150381 0.00275658
4.90000000e+01 0.141434 0.000532063
5.60000000e+01 0.161056 0.00276048
5.80000000e+01 0.141434 0.000532063
6.50000000e+01 0.149642 0.00170867
6.60000000e+01 0.133758 0.000686513
7.20000000e+01 0.159474 0.00148539
7.30000000e+01 0.132469 0.000787093
7.50000000e+01 0.130771 0.000985512
7.80000000e+01 0.130866 0.000979985
7.90000000e+01 0.14543 0.00139065
8.10000000e+01 0.138591 0.00143361
8.40000000e+01 0.157414 0.00257677
8.50000000e+01 0.14125 0.00199191
8.70000000e+01 0.182179 0.00476399
9.10000000e+01 0.192897 0.00846787
9.30000000e+01 0.197677 0.0100619
9.60000000e+01 0.174336 0.00344931
9.70000000e+01 0.196207 0.011107
9.80000000e+01 0.164687 0.00347998
9.90000000e+01 0.176495 0.00437795
1.03000000e+02 0.129341 0.00105204
1.04000000e+02 0.146771 0.0024426
1.05000000e+02 0.136317 0.00210629
1.08000000e+02 0.144621 0.00291768
1.09000000e+02 0.149738 0.0050717
1.11000000e+02 0.147236 0.00119774
1.12000000e+02 0.156344 0.00553963
1.14000000e+02 0.190793 0.00372232
1.15000000e+02 0.196643 0.00802387
1.16000000e+02 0.199616 0.00348049
1.18000000e+02 0.293851 0.00978809
1.19000000e+02 0.221015 0.00485962
1.20000000e+02 0.302584 0.00762024
1.22000000e+02 0.256221 0.00648416
1.24000000e+02 0.275838 0.0201727
1.25000000e+02 0.224573 0.00469188
1.26000000e+02 0.20947 0.00474072
1.27000000e+02 0.244637 0.00466504
1.29000000e+02 0.314896 0.0104739
1.30000000e+02 0.23718 0.00244138
1.31000000e+02 0.292824 0.00771005
1.32000000e+02 0.292845 0.0102858
1.33000000e+02 0.224624 0.00733937
1.34000000e+02 0.280524 0.00797395
1.35000000e+02 0.248117 0.00772776
1.36000000e+02 0.230609 0.00401908
1.37000000e+02 0.25423 0.00511777
1.38000000e+02 0.260489 0.00772353
1.39000000e+02 0.320382 0.00704014
1.41000000e+02 0.309184 0.0123568
1.42000000e+02 0.215072 0.00189076
1.43000000e+02 0.264504 0.00850205
1.44000000e+02 0.245699 0.00447107
1.46000000e+02 0.248685 0.00398486
1.47000000e+02 0.258311 0.00684888
1.48000000e+02 0.263971 0.00597606
1.49000000e+02 0.26535 0.00772035
1.50000000e+02 0.250583 0.00735989
1.51000000e+02 0.204055 0.00437893
1.54000000e+02 0.235196 0.00302173
1.55000000e+02 0.264089 0.00748566
1.56000000e+02 0.306714 0.0066814
1.57000000e+02 0.275569 0.00524552
1.58000000e+02 0.299594 0.0128521
1.59000000e+02 0.279097 0.00622079
1.60000000e+02 0.281123 0.00886933
1.62000000e+02 0.32729 0.00941873
1.64000000e+02 0.2123 0.00305656
1.65000000e+02 0.215262 0.00322754
1.67000000e+02 0.150904 0.00105046
1.68000000e+02 0.194973 0.00215184
1.69000000e+02 0.23718 0.00244138
1.70000000e+02 0.257991 0.00343318
1.71000000e+02 0.250891 0.00617603
1.72000000e+02 0.257287 0.00622884
1.73000000e+02 0.249298 0.00700722
1.74000000e+02 0.255431 0.00663071
1.75000000e+02 0.255294 0.00592285
1.76000000e+02 0.275193 0.00814542
1.77000000e+02 0.23462 0.00428754
1.78000000e+02 0.245051 0.00452679
1.79000000e+02 0.247173 0.00525841
1.80000000e+02 0.18273 0.00219579
1.81000000e+02 0.264826 0.00466123
1.82000000e+02 0.1389 0.00327881
1.83000000e+02 0.270143 0.00437924
1.84000000e+02 0.234644 0.00376178
1.85000000e+02 0.275497 0.00592577
1.86000000e+02 0.251127 0.00435912
1.87000000e+02 0.24969 0.00537107
1.89000000e+02 0.201942 0.0034639
1.90000000e+02 0.234781 0.00549987
1.92000000e+02 0.207405 0.00615657
1.93000000e+02 0.241452 0.00550769
1.94000000e+02 0.288767 0.00584244
1.95000000e+02 0.277511 0.00742889
1.96000000e+02 0.222992 0.00377043
1.98000000e+02 0.202883 0.00431701
1.99000000e+02 0.252033 0.00786693
2.00000000e+02 0.29231 0.00769467
2.01000000e+02 0.27071 0.00763372
2.02000000e+02 0.178355 0.00505574
2.03000000e+02 0.216751 0.0111869
2.04000000e+02 0.288041 0.00892155
2.05000000e+02 0.24763 0.00739943
2.07000000e+02 0.244504 0.00498879
2.08000000e+02 0.229531 0.00372408
2.09000000e+02 0.291453 0.00774012
2.10000000e+02 0.178355 0.00505574
2.11000000e+02 0.229525 0.00785148
2.12000000e+02 0.236822 0.0108358
2.13000000e+02 0.178715 0.00513066
2.14000000e+02 0.327644 0.0107225
2.15000000e+02 0.250555 0.00778955
2.16000000e+02 0.180157 0.00407139
2.17000000e+02 0.251127 0.00435912
2.18000000e+02 0.32028 0.0189697
2.19000000e+02 0.215051 0.00861221
2.20000000e+02 0.226531 0.0052532
2.21000000e+02 0.256198 0.00716732
2.22000000e+02 0.253985 0.00532793
2.23000000e+02 0.281544 0.00581199
2.24000000e+02 0.356324 0.0142313
2.25000000e+02 0.242438 0.00543567
2.27000000e+02 0.25326 0.00583554
2.28000000e+02 0.270136 0.0048081
2.29000000e+02 0.230218 0.00319177
2.30000000e+02 0.249481 0.00466708
2.31000000e+02 0.225477 0.00612855
2.32000000e+02 0.236368 0.00433152
2.33000000e+02 0.187794 0.00241695
2.34000000e+02 0.240613 0.0034013
2.35000000e+02 0.278281 0.00831875
2.36000000e+02 0.265407 0.0062477
2.37000000e+02 0.257512 0.00469417
2.38000000e+02 0.266125 0.00539751
2.39000000e+02 0.257991 0.00343318
2.40000000e+02 0.230986 0.00371387
2.41000000e+02 0.239204 0.00732896
2.42000000e+02 0.217162 0.00560766
2.43000000e+02 0.282302 0.013195
2.44000000e+02 0.275497 0.00596608
2.45000000e+02 0.252219 0.00554457
2.46000000e+02 0.220891 0.00460111
2.47000000e+02 0.163529 0.00952682
2.48000000e+02 0.260634 0.00740224
2.50000000e+02 0.240613 0.0034013
