# Supplementary material for: Evolution of intrinsically disordered regions in vertebrate galectins for phase separation
Source: EMBO Rep. 2026 Feb 2;27(5):1254–69. doi: 10.1038/s44319-026-00692-w (PMC12979664; doi:10.1038/s44319-026-00692-w)
Supplement: Supplementary file 12 — Source data Fig. 6 [file 44319_2026_692_MOESM12_ESM.zip › FIG_6/6A/hGal3_D22_112_R2R1/T2_D22_112_400uM/ANA/Deletion/HSQC/ANA/fill_gap.m]

clear all
load temp1.dat;
load temp2.dat;

[nr1 nc1] =  size(temp1);
[nr2 nc2] =  size(temp2);

for ii = 1:250
	for jj = 1:nr1
		if (temp1(jj,1)==ii )
			temp1_nogap(ii,:)=temp1(jj,:);
		end
	
	end
end

for ii = 1:250
	for jj = 1:nr2
		if (temp2(jj,1)==ii )
			temp2_nogap(ii,:)=temp2(jj,:);
		end
	
	end
end
save('temp1_nogap.dat', 'temp1_nogap', '-ascii')
save('temp2_nogap.dat', 'temp2_nogap', '-ascii')
