# Supplementary material for: Evolution of intrinsically disordered regions in vertebrate galectins for phase separation
Source: EMBO Rep. 2026 Feb 2;27(5):1254–69. doi: 10.1038/s44319-026-00692-w (PMC12979664; doi:10.1038/s44319-026-00692-w)
Supplement: Supplementary file 12 — Source data Fig. 6 [file 44319_2026_692_MOESM12_ESM.zip › FIG_6/6A/hGal3_D22_112_R2R1/T2_D22_112_400uM/ANA/Deletion/HSQC/ANA/Ir_D1_100_40uM.dat_D1_100_400uM.dat.dat]

1.03000000e+02 0.0938456 0.000483398
1.04000000e+02 0.0879185 0.00126246
1.05000000e+02 0.0929633 0.00080888
1.07000000e+02 0.0996314 0.000700984
1.08000000e+02 0.0954329 0.00127787
1.09000000e+02 0.0965712 0.000659327
1.11000000e+02 0.0876774 0.00176272
1.14000000e+02 0.102373 0.000907048
1.15000000e+02 0.101724 0.000936416
1.16000000e+02 0.103393 0.000759559
1.18000000e+02 0.109945 0.0015121
1.19000000e+02 0.103337 0.00111857
1.20000000e+02 0.104571 0.0011346
1.22000000e+02 0.100099 0.00109011
1.24000000e+02 0.099482 0.00282296
1.25000000e+02 0.107062 0.000934545
1.26000000e+02 0.103657 0.000872893
1.27000000e+02 0.104495 0.000925421
1.29000000e+02 0.104462 0.00129305
1.31000000e+02 0.106901 0.0013512
1.32000000e+02 0.105929 0.00129426
1.33000000e+02 0.12591 0.000816405
1.34000000e+02 0.108114 0.00107182
1.35000000e+02 0.107346 0.00135006
1.36000000e+02 0.102919 0.0007998
1.37000000e+02 0.106587 0.00091846
1.38000000e+02 0.105702 0.0010727
1.39000000e+02 0.109916 0.00096984
1.41000000e+02 0.101745 0.00172888
1.42000000e+02 0.107624 0.000416344
1.43000000e+02 0.105311 0.00128928
1.44000000e+02 0.106143 0.000894627
1.45000000e+02 0.105138 0.000949213
1.46000000e+02 0.105213 0.000730491
1.47000000e+02 0.105085 0.00103589
1.48000000e+02 0.103552 0.00109502
1.49000000e+02 0.106362 0.00110185
1.50000000e+02 0.104366 0.00129113
1.51000000e+02 0.104638 0.000967299
1.54000000e+02 0.105275 0.000624085
1.55000000e+02 0.107599 0.00121487
1.56000000e+02 0.110917 0.00093072
1.57000000e+02 0.103782 0.000845965
1.58000000e+02 0.105825 0.00182816
1.59000000e+02 0.104821 0.00106548
1.60000000e+02 0.098334 0.00136175
1.62000000e+02 0.108655 0.00132678
1.63000000e+02 0.10807 0.00125646
1.64000000e+02 0.108802 0.000676335
1.65000000e+02 0.10399 0.000751322
1.67000000e+02 0.110828 0.000675808
1.68000000e+02 0.105367 0.000592506
1.69000000e+02 0.1035 0.000514876
1.70000000e+02 0.103982 0.00049275
1.71000000e+02 0.108109 0.00105212
1.72000000e+02 0.104161 0.00106947
1.73000000e+02 0.100305 0.00124616
1.74000000e+02 0.0995803 0.0011185
1.75000000e+02 0.104406 0.00105282
1.76000000e+02 0.106937 0.00121264
1.77000000e+02 0.104971 0.000914327
1.78000000e+02 0.10576 0.000828385
1.79000000e+02 0.108363 0.00103663
1.80000000e+02 0.102147 0.000646209
1.81000000e+02 0.11011 0.000833956
1.82000000e+02 0.107 0.00111931
1.83000000e+02 0.111773 0.000732818
1.84000000e+02 0.113121 0.000698546
1.85000000e+02 0.104671 0.00098229
1.86000000e+02 0.104379 0.000917115
1.87000000e+02 0.104663 0.000968186
1.89000000e+02 0.105627 0.000825055
1.90000000e+02 0.105735 0.000986965
1.92000000e+02 0.0989576 0.000723292
1.93000000e+02 0.105183 0.000996522
1.94000000e+02 0.108531 0.00083764
1.95000000e+02 0.111139 0.00117151
1.96000000e+02 0.102891 0.000793565
1.98000000e+02 0.103245 0.000896739
1.99000000e+02 0.101226 0.00122185
2.00000000e+02 0.105661 0.00113536
2.01000000e+02 0.0991255 0.0010273
2.02000000e+02 0.104772 0.00118538
2.03000000e+02 0.107498 0.00115093
2.04000000e+02 0.103986 0.00120146
2.05000000e+02 0.105743 0.00108096
2.07000000e+02 0.106843 0.000953684
2.08000000e+02 0.100862 0.00079069
2.09000000e+02 0.102894 0.00132116
2.10000000e+02 0.105056 0.00112489
2.11000000e+02 0.12591 0.000816405
2.12000000e+02 0.108944 0.00103033
2.13000000e+02 0.103571 0.00099171
2.14000000e+02 0.108998 0.00119837
2.15000000e+02 0.109353 0.00112001
2.16000000e+02 0.097754 0.000735895
2.17000000e+02 0.104379 0.000917115
2.18000000e+02 0.112523 0.00185981
2.19000000e+02 0.101653 0.00119127
2.20000000e+02 0.104621 0.00088174
2.21000000e+02 0.103961 0.00116642
2.22000000e+02 0.108993 0.000981443
2.23000000e+02 0.107895 0.000783554
2.24000000e+02 0.11349 0.00159465
2.25000000e+02 0.110099 0.00101449
2.27000000e+02 0.101782 0.000940669
2.28000000e+02 0.11046 0.000740806
2.29000000e+02 0.105685 0.000612839
2.30000000e+02 0.107277 0.000874646
2.31000000e+02 0.0983204 0.00102736
2.32000000e+02 0.104549 0.000867141
2.33000000e+02 0.104778 0.000708903
2.34000000e+02 0.10489 0.000990728
2.35000000e+02 0.107355 0.00125103
2.36000000e+02 0.103245 0.00106013
2.37000000e+02 0.103674 0.000808297
2.38000000e+02 0.111283 0.000961522
2.39000000e+02 0.103982 0.00049275
2.40000000e+02 0.103883 0.00078184
2.41000000e+02 0.104364 0.00127452
2.42000000e+02 0.106567 0.00108575
2.43000000e+02 0.109628 0.00178714
2.44000000e+02 0.104055 0.000910923
2.45000000e+02 0.106512 0.000935539
2.46000000e+02 0.104014 0.000846409
2.47000000e+02 0.100039 0.00144812
2.48000000e+02 0.100748 0.00119857
2.49000000e+02 0.104009 0.000789236
2.50000000e+02 0.105893 0.00114319
