# Supplementary material for: Evolution of intrinsically disordered regions in vertebrate galectins for phase separation
Source: EMBO Rep. 2026 Feb 2;27(5):1254–69. doi: 10.1038/s44319-026-00692-w (PMC12979664; doi:10.1038/s44319-026-00692-w)
Supplement: Supplementary file 12 — Source data Fig. 6 [file 44319_2026_692_MOESM12_ESM.zip › FIG_6/6A/hGal3_D22_112_R2R1/T2_D22_112_400uM/ANA/Deletion/HSQC/ANA/IrD1_30.bck.dat]

3.40000000e+01 0.123162 0.00724006
3.50000000e+01 0.120782 0.00551761
3.60000000e+01 0.110671 0.00152077
4.00000000e+01 0.114076 0.00320449
4.10000000e+01 0.112824 0.00184248
4.70000000e+01 0.0946778 0.00187996
4.90000000e+01 0.113039 0.000385216
5.60000000e+01 0.116232 0.00188483
5.80000000e+01 0.113039 0.000385216
6.50000000e+01 0.108131 0.000979461
6.60000000e+01 0.105392 0.000450805
7.20000000e+01 0.1098 0.00200815
7.30000000e+01 0.106073 0.000636564
7.50000000e+01 0.116449 0.00201043
7.70000000e+01 0.117327 0.00315308
7.80000000e+01 0.107926 0.000850475
7.90000000e+01 0.113605 0.00102396
8.10000000e+01 0.111154 0.00112834
8.40000000e+01 0.113997 0.00161122
8.50000000e+01 0.104501 0.00139772
9.10000000e+01 0.111317 0.00396013
9.30000000e+01 0.123487 0.00567404
9.60000000e+01 0.118161 0.0020182
9.70000000e+01 0.14335 0.00570396
9.80000000e+01 0.113431 0.0022022
9.90000000e+01 0.109349 0.00271519
1.03000000e+02 0.115431 0.00141775
1.04000000e+02 0.114352 0.00182983
1.05000000e+02 0.107231 0.00324194
1.08000000e+02 0.11283 0.00203122
1.09000000e+02 0.122129 0.00354045
1.11000000e+02 0.113536 0.000808541
1.12000000e+02 0.107363 0.00402913
1.14000000e+02 0.114684 0.00215042
1.15000000e+02 0.132372 0.00544231
1.16000000e+02 0.126963 0.00191751
1.18000000e+02 0.130428 0.00336381
1.19000000e+02 0.131117 0.00264289
1.20000000e+02 0.138615 0.0034643
1.22000000e+02 0.136562 0.00300592
1.24000000e+02 0.133693 0.0092872
1.25000000e+02 0.117763 0.00265542
1.26000000e+02 0.13999 0.00361429
1.27000000e+02 0.123876 0.00277914
1.29000000e+02 0.148198 0.00396758
1.31000000e+02 0.132978 0.00357251
1.32000000e+02 0.137157 0.00456817
1.33000000e+02 0.134764 0.00364102
1.34000000e+02 0.140318 0.00349608
1.35000000e+02 0.135621 0.00362528
1.36000000e+02 0.13141 0.00199887
1.37000000e+02 0.129948 0.0024748
1.38000000e+02 0.133081 0.00395885
1.39000000e+02 0.146185 0.00297067
1.41000000e+02 0.159615 0.00506897
1.42000000e+02 0.127108 0.00150593
1.43000000e+02 0.149059 0.00524777
1.44000000e+02 0.136334 0.0032372
1.46000000e+02 0.131302 0.00209065
1.47000000e+02 0.125555 0.00328433
1.48000000e+02 0.134921 0.00282051
1.49000000e+02 0.136141 0.00334334
1.50000000e+02 0.138822 0.00360349
1.54000000e+02 0.140605 0.0023965
1.55000000e+02 0.139006 0.00429671
1.56000000e+02 0.159876 0.00446453
1.57000000e+02 0.138946 0.00375302
1.58000000e+02 0.132746 0.005432
1.59000000e+02 0.139285 0.00390033
1.60000000e+02 0.125131 0.00431854
1.62000000e+02 0.139564 0.00516038
1.63000000e+02 0.141494 0.00640037
1.64000000e+02 0.128332 0.00311899
1.65000000e+02 0.119718 0.00280052
1.67000000e+02 0.105032 0.000988637
1.68000000e+02 0.122392 0.00142544
1.70000000e+02 0.133058 0.00188505
1.71000000e+02 0.131619 0.00320157
1.72000000e+02 0.147536 0.00422425
1.73000000e+02 0.125998 0.00402465
1.74000000e+02 0.129341 0.00346015
1.75000000e+02 0.128079 0.00389315
1.76000000e+02 0.133028 0.00487048
1.77000000e+02 0.138845 0.00360778
1.78000000e+02 0.135406 0.00354244
1.79000000e+02 0.12966 0.00300655
1.80000000e+02 0.121791 0.00168789
1.81000000e+02 0.142697 0.0030751
1.83000000e+02 0.133465 0.00207111
1.84000000e+02 0.136131 0.00218259
1.85000000e+02 0.133034 0.00334106
1.86000000e+02 0.133048 0.00200599
1.87000000e+02 0.134451 0.00275296
1.89000000e+02 0.126635 0.00228665
1.90000000e+02 0.130033 0.00309069
1.92000000e+02 0.119413 0.00266134
1.93000000e+02 0.137088 0.00426151
1.94000000e+02 0.144119 0.00340234
1.95000000e+02 0.141752 0.00370009
1.96000000e+02 0.121906 0.00259838
1.98000000e+02 0.126922 0.00218786
1.99000000e+02 0.127672 0.00349905
2.00000000e+02 0.135532 0.00337599
2.01000000e+02 0.128417 0.00352809
2.02000000e+02 0.116584 0.00358151
2.03000000e+02 0.143702 0.00428602
2.04000000e+02 0.138385 0.00418459
2.05000000e+02 0.139737 0.00328882
2.07000000e+02 0.127692 0.0025118
2.08000000e+02 0.132977 0.00216767
2.09000000e+02 0.138419 0.00323988
2.10000000e+02 0.115289 0.00337689
2.11000000e+02 0.120025 0.00392057
2.12000000e+02 0.131423 0.00521381
2.13000000e+02 0.108825 0.00323193
2.14000000e+02 0.144691 0.00435025
2.15000000e+02 0.144284 0.0036591
2.16000000e+02 0.105802 0.00246929
2.17000000e+02 0.133048 0.00200599
2.18000000e+02 0.128847 0.0081022
2.19000000e+02 0.117881 0.00417213
2.20000000e+02 0.129948 0.00266628
2.21000000e+02 0.134654 0.00364828
2.22000000e+02 0.136499 0.00316151
2.23000000e+02 0.131641 0.00347413
2.24000000e+02 0.130195 0.00596596
2.25000000e+02 0.148336 0.00475064
2.27000000e+02 0.133549 0.00420934
2.28000000e+02 0.151928 0.00332773
2.29000000e+02 0.127067 0.00187238
2.30000000e+02 0.150707 0.00368027
2.31000000e+02 0.137068 0.00297261
2.32000000e+02 0.130933 0.00342705
2.33000000e+02 0.128007 0.00253688
2.34000000e+02 0.122215 0.00184219
2.35000000e+02 0.139077 0.0051575
2.36000000e+02 0.144443 0.00345781
2.37000000e+02 0.141844 0.00231582
2.38000000e+02 0.140966 0.0025971
2.39000000e+02 0.133058 0.00188505
2.40000000e+02 0.122391 0.00239438
2.41000000e+02 0.129498 0.00329495
2.42000000e+02 0.135946 0.00279353
2.43000000e+02 0.156363 0.00575775
2.44000000e+02 0.130678 0.00255038
2.45000000e+02 0.139902 0.0024136
2.46000000e+02 0.13081 0.00224873
2.47000000e+02 0.123671 0.00422875
2.48000000e+02 0.129415 0.00325825
2.50000000e+02 0.122215 0.00184219
