# Supplementary material for: Evolution of intrinsically disordered regions in vertebrate galectins for phase separation
Source: EMBO Rep. 2026 Feb 2;27(5):1254–69. doi: 10.1038/s44319-026-00692-w (PMC12979664; doi:10.1038/s44319-026-00692-w)
Supplement: Supplementary file 12 — Source data Fig. 6 [file 44319_2026_692_MOESM12_ESM.zip › FIG_6/6A/hGal3_D22_112_R2R1/T2_D22_112_400uM/ANA/Deletion/HSQC/ANA/Ir_D0_0_400uM.dat_D0_0urea_400uM.dat.dat]

3.00000000e+00 0.705675 0.000547847
4.00000000e+00 0.731086 0.000859657
5.00000000e+00 0.728407 0.000620767
6.00000000e+00 0.707025 0.000656519
8.00000000e+00 0.676811 0.00141479
9.00000000e+00 0.676042 0.00103852
1.00000000e+01 0.647017 0.000522411
1.20000000e+01 0.650007 0.000679333
1.30000000e+01 0.679937 0.00188707
1.40000000e+01 0.727881 0.00183543
1.50000000e+01 0.664623 0.00144612
2.20000000e+01 0.446059 0.000796318
2.40000000e+01 0.129357 0.000962989
2.80000000e+01 0.581194 0.00202886
2.90000000e+01 0.507001 0.000910533
3.10000000e+01 0.51221 0.000654355
3.20000000e+01 0.605939 0.00152752
3.40000000e+01 0.618786 0.0016196
3.50000000e+01 0.566643 0.00116529
3.60000000e+01 0.387112 0.00124984
4.00000000e+01 0.548315 0.00165676
4.10000000e+01 0.424832 0.00154461
4.90000000e+01 0.466786 0.000372597
6.60000000e+01 0.0741152 0.000518678
7.30000000e+01 0.474554 0.00061266
7.50000000e+01 0.400363 0.000739726
7.80000000e+01 0.437388 0.000801965
7.90000000e+01 0.416214 0.000963355
8.10000000e+01 0.371144 0.000960428
8.40000000e+01 0.551447 0.00137313
8.50000000e+01 0.506828 0.001153
9.10000000e+01 0.613944 0.0026077
9.20000000e+01 0.59066 0.00632988
9.60000000e+01 0.599423 0.00137094
9.70000000e+01 0.627138 0.00290958
9.80000000e+01 0.592424 0.00158262
9.90000000e+01 0.57224 0.00180514
1.03000000e+02 0.537679 0.00122538
1.04000000e+02 0.525379 0.00154706
1.08000000e+02 0.444338 0.00170406
1.11000000e+02 0.430725 0.000721891
1.12000000e+02 2.23705 0.00405165
1.14000000e+02 0.376747 0.00223174
1.16000000e+02 0.306668 0.00218211
1.18000000e+02 0.296369 0.00548595
1.19000000e+02 0.325793 0.00321991
1.20000000e+02 0.299356 0.00440745
1.22000000e+02 0.318315 0.00388975
1.24000000e+02 0.407014 0.0083103
1.25000000e+02 0.391444 0.00332568
1.26000000e+02 0.349034 0.0029761
1.27000000e+02 0.319422 0.00310187
1.29000000e+02 0.318094 0.00573625
1.31000000e+02 0.277707 0.0045506
1.32000000e+02 0.319407 0.00606317
1.33000000e+02 0.298046 0.00446763
1.34000000e+02 0.313424 0.00461526
1.35000000e+02 0.299036 0.00472249
1.36000000e+02 0.331943 0.00262155
1.37000000e+02 0.320619 0.00315022
1.38000000e+02 0.307032 0.00432198
1.39000000e+02 0.281127 0.00406139
1.41000000e+02 0.411218 0.00586678
1.42000000e+02 0.367822 0.00140079
1.43000000e+02 0.309113 0.00533602
1.44000000e+02 0.349946 0.00303267
1.46000000e+02 0.334451 0.00257391
1.47000000e+02 0.321497 0.00426492
1.48000000e+02 0.309438 0.00375871
1.49000000e+02 0.330583 0.00471695
1.50000000e+02 0.31624 0.00461667
1.51000000e+02 0.315711 0.00257151
1.54000000e+02 0.398202 0.00224164
1.55000000e+02 0.33034 0.00491634
1.56000000e+02 0.331213 0.00420101
1.57000000e+02 0.336131 0.00337154
1.58000000e+02 0.326109 0.00808953
1.59000000e+02 0.312217 0.00445645
1.60000000e+02 0.391414 0.00541284
1.62000000e+02 0.308476 0.00572082
1.64000000e+02 0.391144 0.00225776
1.65000000e+02 0.38299 0.00246332
1.67000000e+02 0.511705 0.000911017
1.68000000e+02 0.380417 0.00164632
1.71000000e+02 0.357753 0.00402775
1.72000000e+02 0.330614 0.00406311
1.73000000e+02 0.362482 0.00472546
1.74000000e+02 0.352252 0.00436684
1.75000000e+02 0.373437 0.00409603
1.76000000e+02 0.346304 0.00532461
1.77000000e+02 0.354863 0.00313632
1.78000000e+02 0.325418 0.00307841
1.79000000e+02 0.344044 0.00362952
1.81000000e+02 0.360968 0.00320343
1.83000000e+02 0.37142 0.00296187
1.84000000e+02 0.345523 0.00256036
1.85000000e+02 0.338152 0.00391802
1.86000000e+02 0.438751 0.0027658
1.87000000e+02 0.369081 0.00384859
1.89000000e+02 0.384629 0.00275669
1.90000000e+02 0.414181 0.00343725
1.93000000e+02 0.333918 0.00355559
1.94000000e+02 0.380209 0.00337323
1.95000000e+02 0.366145 0.00488079
1.96000000e+02 0.340274 0.00246086
1.98000000e+02 0.32691 0.00273796
1.99000000e+02 0.332666 0.00423213
2.00000000e+02 0.306268 0.00448188
2.01000000e+02 0.297458 0.00419474
2.02000000e+02 0.471077 0.00477028
2.03000000e+02 0.295295 0.00553515
2.04000000e+02 0.297046 0.00497141
2.05000000e+02 0.332648 0.00418048
2.07000000e+02 0.379956 0.0033113
2.08000000e+02 0.368137 0.00291826
2.09000000e+02 0.345312 0.00496471
2.10000000e+02 0.437961 0.00444413
2.11000000e+02 0.336182 0.00499921
2.12000000e+02 0.313495 0.00590179
2.13000000e+02 0.357819 0.00382127
2.14000000e+02 0.296125 0.00580837
2.15000000e+02 0.338515 0.00490904
2.16000000e+02 0.353992 0.00280035
2.17000000e+02 0.438751 0.0027658
2.18000000e+02 0.280841 0.0101159
2.19000000e+02 0.325413 0.00502271
2.20000000e+02 0.328911 0.00332281
2.21000000e+02 0.328182 0.00460636
2.22000000e+02 0.342945 0.00374918
2.23000000e+02 0.340964 0.00358119
2.24000000e+02 0.301199 0.00938452
2.25000000e+02 0.493509 0.00473327
2.27000000e+02 0.395571 0.00316958
2.28000000e+02 0.30783 0.00317404
2.29000000e+02 0.360378 0.00214241
2.30000000e+02 0.335833 0.00319515
2.31000000e+02 0.357348 0.00381214
2.32000000e+02 0.359407 0.00307784
2.33000000e+02 0.343385 0.00209747
2.35000000e+02 0.296581 0.00498319
2.36000000e+02 0.308074 0.00381904
2.37000000e+02 0.325907 0.00299144
2.38000000e+02 0.335923 0.00359316
2.40000000e+02 0.319904 0.0023323
2.41000000e+02 0.305073 0.00431559
2.42000000e+02 0.296611 0.00330288
2.43000000e+02 0.305106 0.0074069
2.44000000e+02 0.35065 0.00338488
2.45000000e+02 0.317154 0.00332725
2.46000000e+02 0.325765 0.00285615
2.47000000e+02 0.290372 0.00482354
2.48000000e+02 0.320855 0.00435566
2.50000000e+02 inf inf
