# Supplementary material for: Evolution of intrinsically disordered regions in vertebrate galectins for phase separation
Source: EMBO Rep. 2026 Feb 2;27(5):1254–69. doi: 10.1038/s44319-026-00692-w (PMC12979664; doi:10.1038/s44319-026-00692-w)
Supplement: Supplementary file 12 — Source data Fig. 6 [file 44319_2026_692_MOESM12_ESM.zip › FIG_6/6A/hGal3_D22_112_R2R1/T2_D22_112_400uM/ANA/Deletion/HSQC/ANA/D90_112_400uM.dat]

 3.00000000e+00 1.19729000e+02 8.33200000e+00 1.49590000e+01 2.91640000e+01 2.36377800e+07 1.90019100e+04 8.74221800e+08
 4.00000000e+00 1.18445000e+02 8.29400000e+00 1.74830000e+01 2.96110000e+01 1.25527200e+07 1.93119100e+04 5.54471600e+08
 5.00000000e+00 1.20535000e+02 8.20600000e+00 1.61230000e+01 2.85610000e+01 2.03754300e+07 1.96087500e+04 7.83595400e+08
 6.00000000e+00 1.17229000e+02 8.19100000e+00 1.60190000e+01 2.90170000e+01 1.78994000e+07 1.90062400e+04 7.03033300e+08
 8.00000000e+00 1.19055000e+02 8.13300000e+00 1.98970000e+01 3.20940000e+01 9.21413500e+06 1.89832000e+04 5.72273200e+08
 9.00000000e+00 1.21387000e+02 8.14400000e+00 1.75620000e+01 3.09440000e+01 1.27331900e+07 1.90290100e+04 6.13863800e+08
 1.00000000e+01 1.24297000e+02 8.25400000e+00 1.50690000e+01 2.90830000e+01 2.48738600e+07 1.93379500e+04 9.52407400e+08
 1.20000000e+01 1.15628000e+02 8.09200000e+00 1.66260000e+01 2.91250000e+01 1.73935500e+07 1.91504100e+04 7.11071500e+08
 1.30000000e+01 1.10769000e+02 8.33400000e+00 2.35400000e+01 3.09460000e+01 4.62840200e+06 1.92379700e+04 3.06563800e+08
 1.40000000e+01 1.15525000e+02 8.21000000e+00 2.14800000e+01 3.11040000e+01 4.26248600e+06 1.91046700e+04 2.73743600e+08
 1.50000000e+01 1.10431000e+02 8.41400000e+00 2.06590000e+01 2.97770000e+01 5.63220400e+06 1.89965500e+04 3.33359400e+08
 1.80000000e+01 1.19001000e+02 8.34200000e+00 2.37490000e+01 2.82340000e+01 2.00044300e+07 1.89980300e+04 1.16213400e+09
 2.00000000e+01 1.19001000e+02 8.34200000e+00 2.37490000e+01 2.82340000e+01 2.00044300e+07 1.89980300e+04 1.16213400e+09
 2.10000000e+01 1.09145000e+02 8.13700000e+00 2.19970000e+01 3.48840000e+01 9.49105500e+06 1.90524400e+04 7.45844000e+08
 2.20000000e+01 1.22228000e+02 7.97700000e+00 1.76780000e+01 2.87270000e+01 1.27674500e+07 1.95271700e+04 5.93082900e+08
 2.40000000e+01 1.08296000e+02 7.59900000e+00 3.99940000e+01 3.07280000e+01 3.01520000e+06 1.89204900e+04 3.48695400e+08
 2.70000000e+01 1.09446000e+02 8.10000000e+00 2.74260000e+01 3.00960000e+01 1.29570600e+07 1.92041900e+04 1.01742500e+09
 2.80000000e+01 1.18469000e+02 8.21800000e+00 2.17340000e+01 2.95840000e+01 4.20918700e+06 1.91538400e+04 2.53651600e+08
 2.90000000e+01 1.21137000e+02 8.22400000e+00 1.77260000e+01 2.84600000e+01 1.12282800e+07 1.94255600e+04 5.19290700e+08
 3.10000000e+01 1.24124000e+02 8.37100000e+00 1.72870000e+01 2.87370000e+01 1.68362800e+07 1.90909100e+04 7.10513200e+08
 3.20000000e+01 1.08165000e+02 8.26400000e+00 2.15630000e+01 2.90270000e+01 6.69018200e+06 1.93448400e+04 3.81479800e+08
 3.40000000e+01 1.07790000e+02 8.36100000e+00 2.04910000e+01 3.11550000e+01 6.02422400e+06 1.89736600e+04 3.62903400e+08
 3.50000000e+01 1.07909000e+02 8.06600000e+00 1.87170000e+01 2.96850000e+01 9.88680100e+06 1.92403100e+04 5.42286500e+08
 3.60000000e+01 1.21168000e+02 8.02100000e+00 2.19150000e+01 2.95450000e+01 7.75852600e+06 1.89474100e+04 4.81713900e+08
 3.80000000e+01 1.09048000e+02 8.00700000e+00 3.24070000e+01 3.01850000e+01 8.54842500e+06 1.90108700e+04 9.71237000e+08
 4.00000000e+01 1.14383000e+02 8.14800000e+00 2.13550000e+01 2.93800000e+01 5.52067600e+06 1.92359600e+04 3.30506900e+08
 4.10000000e+01 1.22682000e+02 8.07600000e+00 2.75510000e+01 3.24110000e+01 6.45090300e+06 1.91736600e+04 6.09719400e+08
 4.30000000e+01 1.09048000e+02 8.00700000e+00 3.24070000e+01 3.01850000e+01 8.54842500e+06 1.90108700e+04 9.71237000e+08
 4.70000000e+01 1.09145000e+02 8.13700000e+00 2.19970000e+01 3.48840000e+01 9.49105500e+06 1.90524400e+04 7.45844000e+08
 4.90000000e+01 1.26976000e+02 8.34700000e+00 1.64170000e+01 2.90050000e+01 2.99653600e+07 1.93705300e+04 1.20054900e+09
 5.60000000e+01 1.09145000e+02 8.13700000e+00 2.19970000e+01 3.48840000e+01 9.49105500e+06 1.90524400e+04 7.45844000e+08
 5.90000000e+01 1.26976000e+02 8.34700000e+00 1.64170000e+01 2.90050000e+01 2.99653600e+07 1.93705300e+04 1.20054900e+09
 6.50000000e+01 1.09160000e+02 8.03500000e+00 2.79520000e+01 3.03700000e+01 8.82104800e+06 1.91442900e+04 8.10862200e+08
 6.60000000e+01 1.24560000e+02 7.98300000e+00 1.57210000e+01 2.85690000e+01 1.94537300e+07 1.96848400e+04 7.23682000e+08
 7.20000000e+01 1.09446000e+02 8.10000000e+00 2.74260000e+01 3.00960000e+01 1.29570600e+07 1.92041900e+04 1.01742500e+09
 7.30000000e+01 1.24502000e+02 7.91700000e+00 1.48300000e+01 2.95350000e+01 1.86657400e+07 1.92795400e+04 7.11253000e+08
 7.50000000e+01 1.25344000e+02 8.30200000e+00 1.54870000e+01 2.93730000e+01 6.69703500e+06 1.90439500e+04 2.95485300e+08
 7.70000000e+01 1.09361000e+02 8.44400000e+00 2.38460000e+01 2.83350000e+01 5.22007800e+06 1.90189300e+04 3.30185300e+08
 7.80000000e+01 1.19236000e+02 7.73900000e+00 1.91090000e+01 2.89690000e+01 1.20837800e+07 1.90254400e+04 6.08222600e+08
 7.90000000e+01 1.25626000e+02 8.38500000e+00 1.78410000e+01 3.01590000e+01 8.65548200e+06 1.90083000e+04 4.72684500e+08
 8.10000000e+01 1.08282000e+02 7.53000000e+00 1.75360000e+01 2.88950000e+01 6.75978200e+06 1.91364800e+04 2.89315900e+08
 8.40000000e+01 1.15255000e+02 8.26300000e+00 2.03110000e+01 2.95880000e+01 5.49021000e+06 1.92298800e+04 3.28657200e+08
 8.50000000e+01 1.10393000e+02 8.19100000e+00 1.95060000e+01 2.88910000e+01 7.67312600e+06 1.89791900e+04 4.19182400e+08
 1.14000000e+02 1.22030000e+02 8.16200000e+00 2.00620000e+01 2.82450000e+01 4.59426000e+06 1.89721900e+04 2.46425500e+08
 1.16000000e+02 1.21662000e+02 7.97200000e+00 2.29180000e+01 2.41740000e+01 4.44398600e+06 1.92776000e+04 2.28551100e+08
 1.18000000e+02 1.26381000e+02 9.22100000e+00 2.66970000e+01 3.31190000e+01 1.88017800e+06 1.89732600e+04 1.60380400e+08
 1.19000000e+02 1.26463000e+02 7.89600000e+00 2.39300000e+01 3.00550000e+01 3.35400300e+06 1.90199000e+04 2.15129600e+08
 1.20000000e+02 1.28268000e+02 9.36700000e+00 2.21900000e+01 3.16670000e+01 2.16448600e+06 1.91226200e+04 1.36077800e+08
 1.22000000e+02 1.22403000e+02 7.83700000e+00 2.58480000e+01 2.98500000e+01 2.49878500e+06 1.92053900e+04 1.67097000e+08
 1.24000000e+02 1.12212000e+02 8.79300000e+00 2.47420000e+01 3.62720000e+01 1.06865200e+06 1.90432700e+04 7.22736500e+07
 1.25000000e+02 1.08977000e+02 8.24500000e+00 2.53700000e+01 3.23140000e+01 3.38671000e+06 1.90741300e+04 2.84299900e+08
 1.26000000e+02 1.13522000e+02 7.20200000e+00 2.22860000e+01 3.14810000e+01 3.25466800e+06 1.90564000e+04 2.18334300e+08
 1.27000000e+02 1.16884000e+02 6.53000000e+00 2.40500000e+01 3.56820000e+01 2.79791000e+06 1.92109000e+04 2.37950000e+08
 1.29000000e+02 1.12694000e+02 8.77900000e+00 2.72440000e+01 3.11280000e+01 1.74929500e+06 1.92490500e+04 1.20913800e+08
 1.31000000e+02 1.28552000e+02 9.20700000e+00 2.62320000e+01 3.07220000e+01 1.93301700e+06 1.92885600e+04 1.26348800e+08
 1.32000000e+02 1.32592000e+02 1.00080000e+01 2.93060000e+01 3.05600000e+01 1.62058500e+06 1.89786400e+04 1.03285400e+08
 1.33000000e+02 1.23775000e+02 9.12900000e+00 3.10850000e+01 3.00590000e+01 2.52336600e+06 1.89290800e+04 2.08481600e+08
 1.34000000e+02 1.30271000e+02 9.72100000e+00 2.62620000e+01 3.03940000e+01 2.17284000e+06 1.89736200e+04 1.53887900e+08
 1.35000000e+02 1.27025000e+02 8.92000000e+00 2.88850000e+01 2.96830000e+01 2.49603900e+06 1.92095100e+04 1.81411300e+08
 1.36000000e+02 1.08504000e+02 6.99700000e+00 2.21750000e+01 3.03510000e+01 4.00474600e+06 1.91594200e+04 2.60013600e+08
 1.37000000e+02 1.15948000e+02 8.95000000e+00 2.58380000e+01 3.07710000e+01 3.29242100e+06 1.92146600e+04 2.46320600e+08
 1.38000000e+02 1.28290000e+02 8.45500000e+00 2.48100000e+01 3.01240000e+01 2.13683100e+06 1.89886600e+04 1.62985100e+08
 1.39000000e+02 1.28877000e+02 8.33200000e+00 2.35570000e+01 2.79100000e+01 2.21142300e+06 1.89761500e+04 1.27571900e+08
 1.41000000e+02 1.15909000e+02 8.46500000e+00 2.42690000e+01 3.08760000e+01 1.66508700e+06 1.89749000e+04 1.04007000e+08
 1.42000000e+02 1.19610000e+02 6.92500000e+00 1.72050000e+01 3.08260000e+01 8.32214400e+06 1.89859600e+04 3.84711800e+08
 1.43000000e+02 1.16607000e+02 9.61100000e+00 2.51520000e+01 3.04270000e+01 1.93781600e+06 1.91485900e+04 1.30946200e+08
 1.44000000e+02 1.17961000e+02 8.59300000e+00 2.25860000e+01 3.07950000e+01 3.58367000e+06 1.92605100e+04 2.30079400e+08
 1.46000000e+02 1.27251000e+02 8.71100000e+00 2.12590000e+01 3.03840000e+01 4.11088000e+06 1.90105100e+04 2.55782900e+08
 1.47000000e+02 1.22341000e+02 8.56600000e+00 2.54770000e+01 3.12680000e+01 2.53097000e+06 1.89317000e+04 1.98456500e+08
 1.48000000e+02 1.21153000e+02 9.11200000e+00 2.48910000e+01 3.29040000e+01 2.53924900e+06 1.89883800e+04 2.08126100e+08
 1.49000000e+02 1.25513000e+02 9.33300000e+00 2.55180000e+01 3.12930000e+01 2.21969200e+06 1.89393000e+04 1.78648700e+08
 1.50000000e+02 1.27345000e+02 9.15600000e+00 2.71710000e+01 3.20280000e+01 2.17863600e+06 1.89793500e+04 1.55995500e+08
 1.51000000e+02 1.25710000e+02 8.17200000e+00 2.44920000e+01 3.01480000e+01 4.07985000e+06 1.90198500e+04 2.71539200e+08
 1.54000000e+02 1.20058000e+02 8.49700000e+00 2.06930000e+01 3.03920000e+01 5.76773300e+06 1.92285900e+04 3.43660700e+08
 1.55000000e+02 1.21499000e+02 9.23100000e+00 2.60030000e+01 3.03230000e+01 2.12838200e+06 1.93001700e+04 1.49494600e+08
 1.56000000e+02 1.27920000e+02 8.88900000e+00 2.31740000e+01 3.09250000e+01 2.43524500e+06 1.90480000e+04 1.54167600e+08
 1.57000000e+02 1.18653000e+02 7.67100000e+00 2.25670000e+01 3.10520000e+01 3.29783900e+06 1.91305800e+04 2.14916300e+08
 1.58000000e+02 1.33601000e+02 9.47300000e+00 2.70260000e+01 3.06550000e+01 1.26411100e+06 1.89785900e+04 6.09392800e+07
 1.59000000e+02 1.26962000e+02 8.49800000e+00 2.34530000e+01 3.58830000e+01 2.54117800e+06 1.93813600e+04 1.89405700e+08
 1.60000000e+02 1.23482000e+02 8.44400000e+00 2.72880000e+01 3.09350000e+01 1.87644100e+06 1.90254000e+04 1.27447700e+08
 1.62000000e+02 1.26462000e+02 9.31400000e+00 2.71670000e+01 3.11140000e+01 1.74961000e+06 1.90406300e+04 1.22727700e+08
 1.64000000e+02 1.17680000e+02 8.73200000e+00 2.01050000e+01 3.02080000e+01 5.54089800e+06 1.93054700e+04 3.20909000e+08
 1.65000000e+02 1.25607000e+02 8.94000000e+00 2.12200000e+01 3.03390000e+01 4.98818400e+06 1.90498300e+04 3.02693700e+08
 1.67000000e+02 1.08312000e+02 8.09600000e+00 2.44120000e+01 3.01050000e+01 5.39153600e+06 1.89636700e+04 3.75831300e+08
 1.68000000e+02 1.17508000e+02 7.42700000e+00 2.00870000e+01 2.99540000e+01 7.37949600e+06 1.94053600e+04 4.14031700e+08
 1.70000000e+02 1.21838000e+02 8.61100000e+00 2.48800000e+01 4.00070000e+01 4.73724700e+06 1.90131500e+04 4.82761700e+08
 1.71000000e+02 1.24831000e+02 8.76600000e+00 2.27010000e+01 3.04490000e+01 2.84496500e+06 1.89503800e+04 1.80029700e+08
 1.72000000e+02 1.28294000e+02 7.37100000e+00 2.46060000e+01 3.07430000e+01 2.56840700e+06 1.89807500e+04 1.72151900e+08
 1.73000000e+02 1.23709000e+02 8.80700000e+00 2.38480000e+01 3.07280000e+01 2.49912200e+06 1.90399400e+04 1.68630400e+08
 1.74000000e+02 1.19814000e+02 9.01300000e+00 2.45020000e+01 3.06420000e+01 2.62427200e+06 1.90781100e+04 1.74041900e+08
 1.75000000e+02 1.18464000e+02 1.00900000e+01 2.30650000e+01 3.10820000e+01 2.95932500e+06 1.89674100e+04 1.93176100e+08
 1.76000000e+02 1.30515000e+02 9.05900000e+00 2.54030000e+01 3.05300000e+01 2.04329200e+06 1.89654400e+04 1.40771600e+08
 1.77000000e+02 1.26523000e+02 7.97700000e+00 2.31750000e+01 2.81440000e+01 3.76257200e+06 1.93227100e+04 2.29656500e+08
 1.78000000e+02 1.26327000e+02 9.06600000e+00 2.10550000e+01 3.04220000e+01 3.51733900e+06 1.93436000e+04 2.16059800e+08
 1.79000000e+02 1.08753000e+02 9.18200000e+00 2.23070000e+01 3.14390000e+01 3.03694300e+06 1.90196800e+04 1.93727400e+08
 1.80000000e+02 1.17880000e+02 7.82200000e+00 2.02130000e+01 3.14070000e+01 6.78507700e+06 1.89663300e+04 4.10980800e+08
 1.81000000e+02 1.26955000e+02 9.00900000e+00 2.14970000e+01 3.00900000e+01 3.52749800e+06 1.91260900e+04 2.19391100e+08
 1.83000000e+02 1.24034000e+02 8.68100000e+00 2.07490000e+01 3.03840000e+01 3.95210300e+06 1.92708300e+04 2.36973500e+08
 1.84000000e+02 1.26161000e+02 8.85000000e+00 2.02480000e+01 3.02110000e+01 4.39282100e+06 1.94507300e+04 2.54360700e+08
 1.85000000e+02 1.22712000e+02 9.20300000e+00 2.28500000e+01 3.13630000e+01 2.81735500e+06 1.90272100e+04 1.84247800e+08
 1.86000000e+02 1.24143000e+02 8.92800000e+00 2.46920000e+01 3.24230000e+01 4.37066200e+06 1.89600100e+04 3.52298500e+08
 1.87000000e+02 1.21878000e+02 8.87700000e+00 2.35060000e+01 3.00650000e+01 3.03083000e+06 1.89502200e+04 1.96097800e+08
 1.89000000e+02 1.25458000e+02 7.93900000e+00 2.06650000e+01 3.10460000e+01 4.46619200e+06 1.89607100e+04 2.78273900e+08
 1.90000000e+02 1.25894000e+02 8.40600000e+00 2.90190000e+01 3.08210000e+01 3.69585900e+06 1.90123700e+04 4.05213500e+08
 1.92000000e+02 1.13456000e+02 5.79200000e+00 2.00790000e+01 3.09230000e+01 5.31873400e+06 1.94034100e+04 3.11398500e+08
 1.93000000e+02 1.20019000e+02 9.19300000e+00 2.45540000e+01 2.97960000e+01 3.05894700e+06 1.89330700e+04 2.01416400e+08
 1.94000000e+02 1.20679000e+02 9.09300000e+00 1.98190000e+01 3.26900000e+01 3.25157000e+06 1.89945200e+04 2.15999600e+08
 1.95000000e+02 1.12671000e+02 7.13500000e+00 2.40020000e+01 3.29500000e+01 2.42043400e+06 1.89589600e+04 1.65990600e+08
 1.96000000e+02 1.18148000e+02 7.75900000e+00 2.24480000e+01 2.97840000e+01 4.39870000e+06 1.91831600e+04 2.73050400e+08
 1.98000000e+02 1.16696000e+02 8.82000000e+00 2.28490000e+01 3.02080000e+01 3.92026700e+06 1.92652500e+04 2.50271600e+08
 1.99000000e+02 1.21732000e+02 8.21500000e+00 2.46620000e+01 2.46010000e+01 2.43093400e+06 1.90345800e+04 1.28924000e+08
 2.00000000e+02 1.27617000e+02 9.88100000e+00 2.83660000e+01 3.27570000e+01 2.01040300e+06 1.92117100e+04 1.69316300e+08
 2.01000000e+02 1.25307000e+02 9.39200000e+00 2.75580000e+01 3.09830000e+01 2.37875400e+06 1.89282400e+04 1.92665800e+08
 2.02000000e+02 1.23280000e+02 9.64300000e+00 3.86920000e+01 3.13810000e+01 2.93378500e+06 1.89508000e+04 3.35414900e+08
 2.03000000e+02 1.30317000e+02 9.54600000e+00 3.01180000e+01 3.04530000e+01 1.67054200e+06 1.90388200e+04 1.19832000e+08
 2.04000000e+02 1.27589000e+02 8.99100000e+00 2.87950000e+01 2.95970000e+01 1.89026400e+06 1.92074200e+04 1.15701300e+08
 2.05000000e+02 1.28211000e+02 8.33600000e+00 2.39940000e+01 3.47790000e+01 2.32100000e+06 1.90273600e+04 1.55911800e+08
 2.07000000e+02 1.07065000e+02 8.03200000e+00 2.18090000e+01 3.10660000e+01 3.44078400e+06 1.89428600e+04 2.20317300e+08
 2.08000000e+02 1.16431000e+02 6.51800000e+00 2.03630000e+01 3.26290000e+01 4.12468300e+06 1.94381400e+04 2.88857000e+08
 2.09000000e+02 1.14775000e+02 8.59200000e+00 2.70630000e+01 2.87710000e+01 2.21429800e+06 1.92275600e+04 1.51579300e+08
 2.10000000e+02 1.23280000e+02 9.64300000e+00 3.86920000e+01 3.13810000e+01 2.93378500e+06 1.89508000e+04 3.35414900e+08
 2.11000000e+02 1.22225000e+02 9.05900000e+00 2.72760000e+01 3.26130000e+01 2.05564300e+06 1.89388000e+04 1.55473500e+08
 2.12000000e+02 1.29727000e+02 9.49300000e+00 2.77960000e+01 3.16070000e+01 1.59834900e+06 1.89908100e+04 1.08114500e+08
 2.13000000e+02 1.20551000e+02 8.38100000e+00 3.10610000e+01 3.10930000e+01 2.79563700e+06 1.91496800e+04 2.55186900e+08
 2.14000000e+02 1.27316000e+02 9.90700000e+00 2.19900000e+01 3.78000000e+01 1.75045700e+06 1.91015600e+04 1.56930700e+08
 2.15000000e+02 1.07697000e+02 8.91300000e+00 2.78780000e+01 3.04320000e+01 2.08948400e+06 1.89662200e+04 1.48938700e+08
 2.16000000e+02 1.20215000e+02 7.56500000e+00 2.39170000e+01 3.27770000e+01 3.80532400e+06 1.89915400e+04 2.78395900e+08
 2.17000000e+02 1.24143000e+02 8.92800000e+00 2.46920000e+01 3.24230000e+01 4.37066200e+06 1.89600100e+04 3.52298500e+08
 2.18000000e+02 1.28819000e+02 9.11000000e+00 3.33220000e+01 3.21160000e+01 8.25184400e+05 1.89343600e+04 1.16980000e+07
 2.19000000e+02 1.10690000e+02 7.74700000e+00 2.77550000e+01 3.13600000e+01 1.96535400e+06 1.90391800e+04 1.47769800e+08
 2.20000000e+02 1.19000000e+02 8.75600000e+00 2.35100000e+01 3.08640000e+01 3.24243900e+06 1.93696900e+04 2.16112800e+08
 2.21000000e+02 1.25818000e+02 9.00700000e+00 2.60490000e+01 3.07660000e+01 2.35408400e+06 1.90158700e+04 1.87075600e+08
 2.22000000e+02 1.29741000e+02 9.26400000e+00 2.03130000e+01 3.07660000e+01 3.02150200e+06 1.90072400e+04 1.80465500e+08
 2.23000000e+02 1.17446000e+02 7.23100000e+00 2.29380000e+01 3.11790000e+01 3.01432000e+06 1.89933900e+04 1.94152700e+08
 2.24000000e+02 1.25418000e+02 9.50800000e+00 3.20730000e+01 3.03320000e+01 1.14563100e+06 1.89820200e+04 5.77399500e+07
 2.25000000e+02 1.20428000e+02 8.33600000e+00 3.01650000e+01 2.38260000e+01 2.94099600e+06 1.90383100e+04 1.93411600e+08
 2.27000000e+02 1.20835000e+02 7.11200000e+00 2.31700000e+01 3.05380000e+01 3.25600900e+06 1.89836600e+04 2.20057100e+08
 2.28000000e+02 1.22948000e+02 7.66900000e+00 2.13040000e+01 2.94180000e+01 3.12145000e+06 1.89797200e+04 1.83294400e+08
 2.29000000e+02 1.13120000e+02 8.44300000e+00 1.92490000e+01 3.12990000e+01 4.88522400e+06 1.89913200e+04 2.94908400e+08
 2.30000000e+02 1.16576000e+02 7.45200000e+00 2.25640000e+01 3.14140000e+01 3.53277100e+06 1.89582600e+04 2.32312800e+08
 2.31000000e+02 1.22291000e+02 7.67500000e+00 2.58360000e+01 2.89340000e+01 2.73420500e+06 1.89833400e+04 2.05083700e+08
 2.32000000e+02 1.16345000e+02 7.72700000e+00 2.23490000e+01 2.98870000e+01 3.75881700e+06 1.90420200e+04 2.31590600e+08
 2.33000000e+02 1.21005000e+02 7.89900000e+00 1.99840000e+01 3.19990000e+01 5.26658600e+06 1.90667200e+04 3.25806800e+08
 2.34000000e+02 1.24720000e+02 8.61300000e+00 2.41950000e+01 3.13060000e+01 5.49834900e+06 1.89583800e+04 3.80153100e+08
 2.35000000e+02 1.14653000e+02 9.32800000e+00 2.44620000e+01 3.14350000e+01 1.98838400e+06 1.89512900e+04 1.28345200e+08
 2.36000000e+02 1.27390000e+02 9.37800000e+00 2.38530000e+01 3.06640000e+01 2.60639200e+06 1.93153600e+04 1.69576500e+08
 2.37000000e+02 1.20480000e+02 9.39900000e+00 2.22800000e+01 3.07800000e+01 3.75124600e+06 1.90820000e+04 2.42619400e+08
 2.38000000e+02 1.05670000e+02 8.85900000e+00 2.17660000e+01 3.08660000e+01 3.04098500e+06 1.90152900e+04 1.92811800e+08
 2.39000000e+02 1.21838000e+02 8.61100000e+00 2.48800000e+01 4.00070000e+01 4.73724700e+06 1.90131500e+04 4.82761700e+08
 2.40000000e+02 1.11970000e+02 7.92100000e+00 2.15060000e+01 3.11710000e+01 4.47177200e+06 1.89470800e+04 2.81260000e+08
 2.41000000e+02 1.20836000e+02 8.88900000e+00 2.78020000e+01 2.98250000e+01 2.36414200e+06 1.89982700e+04 1.80305700e+08
 2.42000000e+02 1.25549000e+02 9.18200000e+00 2.33260000e+01 2.99750000e+01 2.70924200e+06 1.91263700e+04 1.74799200e+08
 2.43000000e+02 1.19744000e+02 9.05100000e+00 2.99640000e+01 3.07180000e+01 1.55828600e+06 1.90496900e+04 1.26653100e+08
 2.44000000e+02 1.12284000e+02 7.76800000e+00 2.19660000e+01 3.24880000e+01 3.88467900e+06 1.89478700e+04 2.64253700e+08
 2.45000000e+02 1.26608000e+02 8.42300000e+00 2.26180000e+01 2.98080000e+01 3.92979000e+06 1.92955600e+04 2.42737700e+08
 2.46000000e+02 1.15423000e+02 8.60400000e+00 2.35140000e+01 2.98890000e+01 4.26315800e+06 1.93275700e+04 2.73456500e+08
 2.47000000e+02 1.14972000e+02 8.33300000e+00 2.31530000e+01 2.98840000e+01 2.48221900e+06 1.90945500e+04 1.55956500e+08
 2.48000000e+02 1.15030000e+02 8.91100000e+00 2.40500000e+01 3.17120000e+01 2.66826700e+06 1.89344600e+04 1.84033800e+08
 2.50000000e+02 1.24720000e+02 8.61300000e+00 2.41950000e+01 3.13060000e+01 5.49834900e+06 1.89583800e+04 3.80153100e+08
