# Supplementary material for: Evolution of intrinsically disordered regions in vertebrate galectins for phase separation
Source: EMBO Rep. 2026 Feb 2;27(5):1254–69. doi: 10.1038/s44319-026-00692-w (PMC12979664; doi:10.1038/s44319-026-00692-w)
Supplement: Supplementary file 12 — Source data Fig. 6 [file 44319_2026_692_MOESM12_ESM.zip › FIG_6/6A/hGal3_D22_112_R2R1/T2_D22_112_400uM/ANA/Deletion/HSQC/ANA/Ir_D1_30urea_40uM.dat_D1_30urea_400uM.dat.dat]

3.40000000e+01 0.125387 0.00420895
3.50000000e+01 0.126484 0.00200964
3.60000000e+01 0.114841 0.00138529
4.00000000e+01 0.115633 0.00239968
4.10000000e+01 0.11722 0.00168611
4.70000000e+01 0.108242 0.00192119
4.90000000e+01 0.104941 0.000371975
5.60000000e+01 0.108663 0.00156252
5.80000000e+01 0.104941 0.000371975
6.50000000e+01 0.101389 0.000852296
6.60000000e+01 0.101992 0.000487984
7.20000000e+01 0.105753 0.00180886
7.30000000e+01 0.104425 0.000707418
7.50000000e+01 0.102504 0.00189117
7.80000000e+01 0.103272 0.000893771
7.90000000e+01 0.102811 0.00101798
8.10000000e+01 0.106798 0.00121725
8.40000000e+01 0.105533 0.00154306
8.50000000e+01 0.108371 0.00126596
8.70000000e+01 0.103542 0.00209311
9.10000000e+01 0.118114 0.00280294
9.20000000e+01 0.110806 0.00664336
9.30000000e+01 0.111881 0.00319367
9.60000000e+01 0.112463 0.00150473
9.70000000e+01 0.130889 0.00258807
9.80000000e+01 0.107494 0.00172639
9.90000000e+01 0.110379 0.00199554
1.03000000e+02 0.112098 0.00138497
1.04000000e+02 0.105887 0.00166061
1.05000000e+02 0.10176 0.00433831
1.08000000e+02 0.108651 0.00182448
1.09000000e+02 0.0130769 0.000482601
1.11000000e+02 0.103064 0.000743315
1.12000000e+02 0.113292 0.00427385
1.14000000e+02 0.111765 0.00200643
1.15000000e+02 0.111779 0.00557938
1.16000000e+02 0.123454 0.00190111
1.18000000e+02 0.131309 0.0041765
1.19000000e+02 0.126158 0.00281295
1.20000000e+02 0.130566 0.00327207
1.22000000e+02 0.12906 0.00314678
1.25000000e+02 0.121179 0.00292115
1.26000000e+02 0.123248 0.00252279
1.27000000e+02 0.127097 0.00251856
1.29000000e+02 0.143424 0.00424021
1.31000000e+02 0.141103 0.00354152
1.32000000e+02 0.137525 0.00499212
1.33000000e+02 0.132523 0.00360527
1.34000000e+02 0.133719 0.00371773
1.35000000e+02 0.134108 0.00365303
1.36000000e+02 0.125413 0.00209517
1.37000000e+02 0.12555 0.00263189
1.38000000e+02 0.135472 0.00360114
1.39000000e+02 0.138413 0.00295858
1.41000000e+02 0.134984 0.00471114
1.42000000e+02 0.128666 0.00116465
1.43000000e+02 0.132601 0.00402288
1.44000000e+02 0.134622 0.00242482
1.46000000e+02 0.128208 0.00206576
1.47000000e+02 0.138018 0.0032524
1.48000000e+02 0.134328 0.00290657
1.49000000e+02 0.15118 0.00375259
1.50000000e+02 0.136037 0.00349507
1.54000000e+02 0.126498 0.00187208
1.55000000e+02 0.123594 0.00377248
1.56000000e+02 0.135181 0.00304808
1.57000000e+02 0.12911 0.0026223
1.58000000e+02 0.136176 0.00561676
1.59000000e+02 0.124828 0.00323519
1.60000000e+02 0.128496 0.00401397
1.62000000e+02 0.142032 0.00432525
1.63000000e+02 0.130983 0.00424405
1.64000000e+02 0.125925 0.00201083
1.65000000e+02 0.129159 0.0021335
1.67000000e+02 0.0974186 0.000915897
1.68000000e+02 0.115153 0.00145848
1.70000000e+02 0.131025 0.00175348
1.71000000e+02 0.13019 0.00312903
1.72000000e+02 0.128946 0.0031497
1.73000000e+02 0.136266 0.00384183
1.74000000e+02 0.121248 0.0033733
1.75000000e+02 0.130393 0.00346148
1.76000000e+02 0.13383 0.00412449
1.77000000e+02 0.127882 0.00255774
1.78000000e+02 0.128786 0.00244579
1.79000000e+02 0.128792 0.00284328
1.80000000e+02 0.115493 0.0015937
1.81000000e+02 0.119449 0.00256881
1.83000000e+02 0.125626 0.00242565
1.84000000e+02 0.129278 0.0020562
1.85000000e+02 0.129518 0.00305123
1.86000000e+02 0.127334 0.00237642
1.87000000e+02 0.13266 0.00292499
1.89000000e+02 0.127051 0.00224473
1.90000000e+02 0.130034 0.00282763
1.93000000e+02 0.121868 0.00309598
1.94000000e+02 0.135377 0.00254413
1.95000000e+02 0.134382 0.00391572
1.96000000e+02 0.128619 0.0021591
1.98000000e+02 0.124416 0.0023018
1.99000000e+02 0.124779 0.00352291
2.00000000e+02 0.138766 0.00349118
2.01000000e+02 0.130382 0.00346401
2.02000000e+02 0.140977 0.00431966
2.03000000e+02 0.128486 0.00418002
2.04000000e+02 0.124837 0.0042266
2.05000000e+02 0.137045 0.00346901
2.07000000e+02 0.127977 0.00284062
2.08000000e+02 0.124224 0.00242421
2.09000000e+02 0.134608 0.00397265
2.10000000e+02 0.135316 0.00394595
2.11000000e+02 0.123234 0.0042345
2.12000000e+02 0.12954 0.00519794
2.13000000e+02 0.118583 0.00333695
2.14000000e+02 0.139503 0.00443451
2.15000000e+02 0.127697 0.00416877
2.16000000e+02 0.114856 0.0027938
2.17000000e+02 0.127334 0.00237642
2.18000000e+02 0.128563 0.00884029
2.19000000e+02 0.123695 0.0047048
2.20000000e+02 0.118124 0.00287321
2.21000000e+02 0.129403 0.0038418
2.22000000e+02 0.129135 0.00308624
2.23000000e+02 0.129686 0.00300813
2.24000000e+02 0.141453 0.00680158
2.25000000e+02 0.127094 0.00378639
2.27000000e+02 0.13364 0.00274272
2.28000000e+02 0.13904 0.00242364
2.29000000e+02 0.125473 0.00180462
2.30000000e+02 0.132185 0.00249826
2.31000000e+02 0.126738 0.00313726
2.32000000e+02 0.12667 0.00248854
2.33000000e+02 0.127523 0.00179302
2.34000000e+02 0.125321 0.00179182
2.35000000e+02 0.134899 0.00383257
2.36000000e+02 0.127469 0.00288795
2.37000000e+02 0.13602 0.00234156
2.38000000e+02 0.139336 0.00276797
2.39000000e+02 0.131025 0.00175348
2.40000000e+02 0.123059 0.00190355
2.41000000e+02 0.127052 0.0034572
2.42000000e+02 0.127835 0.0026957
2.43000000e+02 0.130657 0.00580534
2.44000000e+02 0.126947 0.00260404
2.45000000e+02 0.130889 0.00258807
2.46000000e+02 0.128092 0.00235608
2.47000000e+02 0.124539 0.00439624
2.48000000e+02 0.12913 0.00349586
2.50000000e+02 0.125321 0.00179182
