# Supplementary material for: Evolution of intrinsically disordered regions in vertebrate galectins for phase separation
Source: EMBO Rep. 2026 Feb 2;27(5):1254–69. doi: 10.1038/s44319-026-00692-w (PMC12979664; doi:10.1038/s44319-026-00692-w)
Supplement: Supplementary file 12 — Source data Fig. 6 [file 44319_2026_692_MOESM12_ESM.zip › FIG_6/6A/hGal3_D22_112_R2R1/T2_D22_112_400uM/ANA/Deletion/HSQC/ANA/D1_100_400uM.dat]

 1.03000000e+02 1.24653000e+02 8.44400000e+00 1.42870000e+01 2.91780000e+01 3.32818900e+07 2.12503400e+04 1.18173000e+09
 1.04000000e+02 1.11872000e+02 8.05000000e+00 1.76220000e+01 2.90590000e+01 1.27200800e+07 2.13328500e+04 5.30949200e+08
 1.05000000e+02 1.10891000e+02 8.22300000e+00 1.71430000e+01 2.88700000e+01 1.97866600e+07 2.16666000e+04 8.18132800e+08
 1.07000000e+02 1.19838000e+02 8.23100000e+00 1.60020000e+01 2.81910000e+01 2.32042000e+07 2.18238900e+04 8.70456400e+08
 1.08000000e+02 1.10317000e+02 8.07500000e+00 1.80950000e+01 3.11850000e+01 1.24581300e+07 2.13148100e+04 6.63082800e+08
 1.09000000e+02 1.24866000e+02 8.01300000e+00 1.59920000e+01 2.79280000e+01 2.45518000e+07 2.22272800e+04 9.06102700e+08
 1.11000000e+02 1.24909000e+02 8.48900000e+00 1.78730000e+01 2.86320000e+01 9.05897400e+06 2.13973600e+04 3.66664800e+08
 1.14000000e+02 1.22506000e+02 8.32700000e+00 1.64740000e+01 3.00200000e+01 1.75147600e+07 2.12824500e+04 7.57194500e+08
 1.15000000e+02 1.23403000e+02 8.13100000e+00 1.84740000e+01 2.82090000e+01 1.70800600e+07 2.17095400e+04 7.95656100e+08
 1.16000000e+02 1.21646000e+02 7.95900000e+00 1.82260000e+01 2.92460000e+01 2.09021700e+07 2.13181300e+04 1.02446100e+09
 1.18000000e+02 1.26389000e+02 9.23300000e+00 2.01030000e+01 3.31800000e+01 1.05930500e+07 2.14780700e+04 6.27936900e+08
 1.19000000e+02 1.26478000e+02 7.90500000e+00 1.89790000e+01 2.91890000e+01 1.43365100e+07 2.12187300e+04 6.85517000e+08
 1.20000000e+02 1.28285000e+02 9.37900000e+00 1.84870000e+01 2.91230000e+01 1.42362400e+07 2.16419300e+04 6.73580900e+08
 1.22000000e+02 1.22435000e+02 7.83700000e+00 1.99240000e+01 2.92070000e+01 1.46844700e+07 2.17570100e+04 7.53355500e+08
 1.24000000e+02 1.12780000e+02 8.84700000e+00 2.56760000e+01 3.00880000e+01 5.64969900e+06 2.12858500e+04 2.81850700e+08
 1.25000000e+02 1.09025000e+02 8.27400000e+00 1.73250000e+01 2.88280000e+01 1.71060500e+07 2.12000900e+04 7.24157000e+08
 1.26000000e+02 1.13662000e+02 7.19000000e+00 1.70820000e+01 2.98660000e+01 1.82420300e+07 2.12199200e+04 7.96501100e+08
 1.27000000e+02 1.16895000e+02 6.54400000e+00 1.87200000e+01 2.93770000e+01 1.74659800e+07 2.12781300e+04 8.39688300e+08
 1.29000000e+02 1.12749000e+02 8.78000000e+00 1.81160000e+01 2.87260000e+01 1.23492000e+07 2.16777800e+04 5.72697800e+08
 1.30000000e+02 1.19265000e+02 7.91300000e+00 1.78660000e+01 3.35300000e+01 3.10550100e+07 2.17485200e+04 1.67453600e+09
 1.31000000e+02 1.28668000e+02 9.21400000e+00 2.12120000e+01 2.85530000e+01 1.19467600e+07 2.18024700e+04 5.94170200e+08
 1.32000000e+02 1.32464000e+02 9.92700000e+00 2.01070000e+01 2.91050000e+01 1.22839100e+07 2.13067800e+04 6.27538800e+08
 1.33000000e+02 1.23704000e+02 9.13500000e+00 2.08640000e+01 3.73010000e+01 1.94060000e+07 2.11786200e+04 1.42440100e+09
 1.34000000e+02 1.30200000e+02 9.69200000e+00 1.95930000e+01 2.88380000e+01 1.48382600e+07 2.11992900e+04 7.68806700e+08
 1.35000000e+02 1.27077000e+02 8.91600000e+00 2.05560000e+01 2.85770000e+01 1.20455600e+07 2.17441100e+04 5.78629400e+08
 1.36000000e+02 1.08493000e+02 6.97900000e+00 1.73170000e+01 2.90390000e+01 1.98566000e+07 2.12099700e+04 8.48201900e+08
 1.37000000e+02 1.15809000e+02 8.92300000e+00 1.97340000e+01 2.86510000e+01 1.72984500e+07 2.14317700e+04 8.78813100e+08
 1.38000000e+02 1.28199000e+02 8.41400000e+00 1.85010000e+01 2.85280000e+01 1.47523600e+07 2.11945300e+04 7.44698300e+08
 1.39000000e+02 1.28935000e+02 8.33100000e+00 1.66210000e+01 2.91640000e+01 1.65727100e+07 2.15055000e+04 6.78379200e+08
 1.41000000e+02 1.15947000e+02 8.47600000e+00 2.15320000e+01 2.90850000e+01 9.25518700e+06 2.17155200e+04 4.77126100e+08
 1.42000000e+02 1.19618000e+02 6.92800000e+00 1.36150000e+01 2.96450000e+01 3.83498500e+07 2.15922000e+04 1.33128000e+09
 1.43000000e+02 1.16606000e+02 9.61100000e+00 1.98840000e+01 2.84360000e+01 1.23024400e+07 2.13851000e+04 5.94499800e+08
 1.44000000e+02 1.17970000e+02 8.59500000e+00 1.72380000e+01 2.92260000e+01 1.79220700e+07 2.12747100e+04 7.55787800e+08
 1.45000000e+02 1.19999000e+02 8.17600000e+00 1.82140000e+01 2.92100000e+01 1.67517800e+07 2.14086600e+04 7.97969500e+08
 1.46000000e+02 1.27249000e+02 8.71600000e+00 1.81100000e+01 2.87710000e+01 2.21238400e+07 2.19846200e+04 9.84413900e+08
 1.47000000e+02 1.22241000e+02 8.56900000e+00 1.95240000e+01 2.91700000e+01 1.53647000e+07 2.15068800e+04 7.82459600e+08
 1.48000000e+02 1.21187000e+02 9.11300000e+00 1.89730000e+01 2.89260000e+01 1.45992300e+07 2.13225700e+04 7.23824100e+08
 1.49000000e+02 1.25490000e+02 9.32100000e+00 2.07670000e+01 2.95450000e+01 1.45701100e+07 2.13995100e+04 9.31691700e+08
 1.50000000e+02 1.27359000e+02 9.15800000e+00 1.93040000e+01 2.91200000e+01 1.24639600e+07 2.12839900e+04 6.39131900e+08
 1.51000000e+02 1.25707000e+02 8.17800000e+00 1.94010000e+01 2.90030000e+01 1.65975700e+07 2.16411300e+04 7.99782300e+08
 1.54000000e+02 1.20075000e+02 8.50000000e+00 1.71900000e+01 2.85020000e+01 2.59035800e+07 2.16732000e+04 1.04248600e+09
 1.55000000e+02 1.21483000e+02 9.23400000e+00 1.98530000e+01 2.90120000e+01 1.32358700e+07 2.12954100e+04 6.56984600e+08
 1.56000000e+02 1.27910000e+02 8.89100000e+00 1.70430000e+01 2.89980000e+01 1.72130800e+07 2.17765300e+04 7.05780700e+08
 1.57000000e+02 1.18660000e+02 7.66400000e+00 1.71280000e+01 2.92790000e+01 1.89491300e+07 2.12223000e+04 8.03306300e+08
 1.58000000e+02 1.33533000e+02 9.47400000e+00 2.10620000e+01 2.89260000e+01 8.78438300e+06 2.14002000e+04 4.14849700e+08
 1.59000000e+02 1.27046000e+02 8.50400000e+00 1.86050000e+01 2.89140000e+01 1.49123000e+07 2.13400000e+04 7.10033300e+08
 1.60000000e+02 1.23490000e+02 8.43300000e+00 2.00950000e+01 2.86810000e+01 1.16117800e+07 2.12008200e+04 6.03329200e+08
 1.62000000e+02 1.26464000e+02 9.32200000e+00 1.93000000e+01 2.89580000e+01 1.19963400e+07 2.12662600e+04 5.73322600e+08
 1.63000000e+02 1.18916000e+02 8.14800000e+00 1.86920000e+01 2.82460000e+01 1.28061400e+07 2.19344200e+04 5.97458000e+08
 1.64000000e+02 1.17704000e+02 8.73800000e+00 1.61560000e+01 2.93420000e+01 2.35497400e+07 2.13517500e+04 9.60917000e+08
 1.65000000e+02 1.25608000e+02 8.94000000e+00 1.90010000e+01 2.85780000e+01 2.15114800e+07 2.15173900e+04 1.05885000e+09
 1.67000000e+02 1.08328000e+02 8.09500000e+00 1.73510000e+01 2.84200000e+01 2.40077600e+07 2.21430800e+04 9.58588900e+08
 1.68000000e+02 1.17514000e+02 7.42800000e+00 1.86620000e+01 2.80440000e+01 2.71869700e+07 2.17717100e+04 1.17217300e+09
 1.69000000e+02 1.19265000e+02 7.91300000e+00 1.78660000e+01 3.35300000e+01 3.10550100e+07 2.17485200e+04 1.67453600e+09
 1.70000000e+02 1.21860000e+02 8.62000000e+00 1.64780000e+01 3.33450000e+01 3.22048600e+07 2.12039800e+04 1.56659900e+09
 1.71000000e+02 1.24800000e+02 8.78200000e+00 1.95370000e+01 2.82570000e+01 1.53020600e+07 2.15452400e+04 7.26396200e+08
 1.72000000e+02 1.28264000e+02 7.37000000e+00 1.95830000e+01 2.86380000e+01 1.50822400e+07 2.14832300e+04 7.27561900e+08
 1.73000000e+02 1.23681000e+02 8.82100000e+00 2.10350000e+01 2.87500000e+01 1.28014800e+07 2.15173600e+04 6.46813100e+08
 1.74000000e+02 1.19758000e+02 8.99900000e+00 1.69280000e+01 2.94430000e+01 1.42451600e+07 2.13977100e+04 5.97693200e+08
 1.75000000e+02 1.18512000e+02 1.01060000e+01 1.93910000e+01 2.85960000e+01 1.52322400e+07 2.16448200e+04 7.15070000e+08
 1.76000000e+02 1.30551000e+02 9.06400000e+00 2.01550000e+01 2.84210000e+01 1.31985400e+07 2.12381700e+04 6.87330800e+08
 1.77000000e+02 1.26524000e+02 7.98000000e+00 1.84190000e+01 2.89210000e+01 1.76605900e+07 2.13315300e+04 8.15175400e+08
 1.78000000e+02 1.26315000e+02 9.06900000e+00 1.66460000e+01 2.97040000e+01 1.95384300e+07 2.14875900e+04 8.19924500e+08
 1.79000000e+02 1.08760000e+02 9.18100000e+00 1.78350000e+01 2.92200000e+01 1.55540500e+07 2.12820400e+04 7.19167400e+08
 1.80000000e+02 1.17886000e+02 7.82400000e+00 1.72120000e+01 2.92430000e+01 2.45231900e+07 2.13206900e+04 1.02852900e+09
 1.81000000e+02 1.26938000e+02 9.00900000e+00 1.63690000e+01 2.91060000e+01 1.92390700e+07 2.18201600e+04 7.80435800e+08
 1.82000000e+02 1.10564000e+02 8.27400000e+00 1.74580000e+01 2.89390000e+01 1.42833100e+07 2.12348800e+04 6.11909500e+08
 1.83000000e+02 1.24075000e+02 8.68600000e+00 1.59360000e+01 2.93820000e+01 2.19184200e+07 2.18321400e+04 8.73851100e+08
 1.84000000e+02 1.26205000e+02 8.85100000e+00 1.58250000e+01 2.89420000e+01 2.31591300e+07 2.21569500e+04 8.83767900e+08
 1.85000000e+02 1.22737000e+02 9.20100000e+00 1.84410000e+01 2.88650000e+01 1.61717900e+07 2.14138800e+04 7.61379800e+08
 1.86000000e+02 1.24078000e+02 8.92600000e+00 1.99090000e+01 2.93120000e+01 1.74162000e+07 2.14303900e+04 9.77112300e+08
 1.87000000e+02 1.21917000e+02 8.87600000e+00 1.92530000e+01 2.89540000e+01 1.65825800e+07 2.13244200e+04 8.25735400e+08
 1.89000000e+02 1.25574000e+02 7.92300000e+00 1.68900000e+01 3.00250000e+01 1.95722900e+07 2.12716800e+04 8.53369100e+08
 1.90000000e+02 1.25762000e+02 8.39900000e+00 1.93220000e+01 2.87320000e+01 1.61974800e+07 2.15930900e+04 7.93414200e+08
 1.92000000e+02 1.13905000e+02 5.83300000e+00 1.70380000e+01 2.87760000e+01 2.25026100e+07 2.17953900e+04 9.12852600e+08
 1.93000000e+02 1.20153000e+02 9.22000000e+00 1.86000000e+01 2.86100000e+01 1.61909500e+07 2.17732200e+04 7.63968000e+08
 1.94000000e+02 1.20672000e+02 9.09800000e+00 1.54970000e+01 2.92670000e+01 1.92384300e+07 2.16850800e+04 7.72442900e+08
 1.95000000e+02 1.12722000e+02 7.17800000e+00 1.86190000e+01 2.91170000e+01 1.35898700e+07 2.12495200e+04 6.56540100e+08
 1.96000000e+02 1.18260000e+02 7.79400000e+00 1.83980000e+01 2.85250000e+01 2.00170800e+07 2.12535700e+04 9.36064800e+08
 1.98000000e+02 1.16541000e+02 8.78400000e+00 1.89260000e+01 2.88460000e+01 1.79402300e+07 2.12358900e+04 8.99143700e+08
 1.99000000e+02 1.21815000e+02 8.14900000e+00 1.98610000e+01 2.97430000e+01 1.30957200e+07 2.13821200e+04 6.54519000e+08
 2.00000000e+02 1.27529000e+02 9.86800000e+00 1.91320000e+01 2.90240000e+01 1.39808000e+07 2.12897500e+04 6.74492200e+08
 2.01000000e+02 1.25383000e+02 9.34800000e+00 2.30690000e+01 2.88210000e+01 1.56338200e+07 2.14189800e+04 9.96082600e+08
 2.02000000e+02 1.24085000e+02 9.59800000e+00 2.10080000e+01 2.87420000e+01 1.33706600e+07 2.11893600e+04 7.36131700e+08
 2.03000000e+02 1.30612000e+02 9.50700000e+00 1.97030000e+01 2.83690000e+01 1.39626100e+07 2.18139200e+04 6.83890000e+08
 2.04000000e+02 1.27670000e+02 9.07100000e+00 1.83390000e+01 2.97710000e+01 1.32993400e+07 2.12323500e+04 6.39481100e+08
 2.05000000e+02 1.28303000e+02 8.37400000e+00 1.94960000e+01 2.90140000e+01 1.46896500e+07 2.12192300e+04 7.71409200e+08
 2.07000000e+02 1.07201000e+02 8.04800000e+00 1.85950000e+01 2.86790000e+01 1.69683000e+07 2.16441200e+04 7.87479100e+08
 2.08000000e+02 1.16212000e+02 6.52100000e+00 1.51040000e+01 2.94800000e+01 2.04956200e+07 2.13966400e+04 7.88783200e+08
 2.09000000e+02 1.14885000e+02 8.58500000e+00 1.79250000e+01 2.91980000e+01 1.21748300e+07 2.12793900e+04 5.36373700e+08
 2.10000000e+02 1.23873000e+02 9.74800000e+00 1.97400000e+01 2.85450000e+01 1.42713100e+07 2.16125700e+04 6.96200000e+08
 2.11000000e+02 1.23704000e+02 9.13500000e+00 2.08640000e+01 3.73010000e+01 1.94060000e+07 2.11786200e+04 1.42440100e+09
 2.12000000e+02 1.30558000e+02 9.32400000e+00 2.03150000e+01 2.87200000e+01 1.56211000e+07 2.14365800e+04 8.29938800e+08
 2.13000000e+02 1.21204000e+02 8.51300000e+00 2.01930000e+01 2.89980000e+01 1.59758800e+07 2.12446500e+04 8.66210100e+08
 2.14000000e+02 1.27557000e+02 9.92300000e+00 1.84760000e+01 2.91090000e+01 1.33475200e+07 2.16856200e+04 6.27910700e+08
 2.15000000e+02 1.07897000e+02 8.99400000e+00 1.84680000e+01 2.93970000e+01 1.41645000e+07 2.12746900e+04 6.72496400e+08
 2.16000000e+02 1.21721000e+02 7.70100000e+00 1.79970000e+01 2.86800000e+01 2.16746900e+07 2.14599400e+04 9.95957400e+08
 2.17000000e+02 1.24078000e+02 8.92600000e+00 1.99090000e+01 2.93120000e+01 1.74162000e+07 2.14303900e+04 9.77112300e+08
 2.18000000e+02 1.28223000e+02 8.95600000e+00 2.35080000e+01 2.87640000e+01 8.57865000e+06 2.15376600e+04 4.54881400e+08
 2.19000000e+02 1.10267000e+02 7.61300000e+00 1.81320000e+01 3.00010000e+01 1.33567100e+07 2.14353100e+04 6.55629200e+08
 2.20000000e+02 1.19264000e+02 8.80300000e+00 1.83400000e+01 2.88900000e+01 1.80048100e+07 2.14154700e+04 8.45012900e+08
 2.21000000e+02 1.25787000e+02 8.97400000e+00 2.00280000e+01 2.86730000e+01 1.36881400e+07 2.16107600e+04 7.88860000e+08
 2.22000000e+02 1.29792000e+02 9.27200000e+00 1.60240000e+01 2.89780000e+01 1.63856200e+07 2.19511200e+04 6.44807900e+08
 2.23000000e+02 1.17415000e+02 7.19700000e+00 1.52980000e+01 2.92540000e+01 2.03515900e+07 2.15070200e+04 7.92697000e+08
 2.24000000e+02 1.25445000e+02 9.49300000e+00 2.09930000e+01 2.90180000e+01 9.94506900e+06 2.12008600e+04 5.06026200e+08
 2.25000000e+02 1.20430000e+02 8.33200000e+00 2.05680000e+01 2.85730000e+01 1.57200500e+07 2.12109700e+04 8.34844600e+08
 2.27000000e+02 1.20873000e+02 7.13400000e+00 1.96980000e+01 2.85870000e+01 1.70497100e+07 2.18055800e+04 8.70134700e+08
 2.28000000e+02 1.22973000e+02 7.66700000e+00 1.55710000e+01 2.92440000e+01 2.18017400e+07 2.20397000e+04 8.41337900e+08
 2.29000000e+02 1.13046000e+02 8.43200000e+00 1.44570000e+01 3.01240000e+01 2.62450600e+07 2.12424100e+04 1.00738000e+09
 2.30000000e+02 1.16605000e+02 7.45600000e+00 1.77590000e+01 2.87030000e+01 1.82876200e+07 2.17035800e+04 8.26065300e+08
 2.31000000e+02 1.22308000e+02 7.71400000e+00 1.95250000e+01 2.65550000e+01 1.58313000e+07 2.18315400e+04 7.44009900e+08
 2.32000000e+02 1.16372000e+02 7.73200000e+00 1.84920000e+01 2.85270000e+01 1.86884500e+07 2.18837300e+04 8.42746400e+08
 2.33000000e+02 1.21007000e+02 7.90200000e+00 1.61140000e+01 2.98630000e+01 2.28285500e+07 2.20929600e+04 9.31094500e+08
 2.34000000e+02 1.25291000e+02 8.64600000e+00 1.95020000e+01 2.82210000e+01 1.63716100e+07 2.18112700e+04 7.95953300e+08
 2.35000000e+02 1.14664000e+02 9.32800000e+00 1.95500000e+01 2.90550000e+01 1.27518800e+07 2.12195800e+04 6.36776400e+08
 2.36000000e+02 1.27357000e+02 9.37600000e+00 1.85580000e+01 2.91910000e+01 1.49986900e+07 2.13033800e+04 7.20448300e+08
 2.37000000e+02 1.20461000e+02 9.39900000e+00 1.82660000e+01 2.90850000e+01 1.99292000e+07 2.12104800e+04 9.88608400e+08
 2.38000000e+02 1.05691000e+02 8.86300000e+00 1.78710000e+01 2.84980000e+01 1.67254300e+07 2.19829700e+04 7.61234900e+08
 2.39000000e+02 1.21860000e+02 8.62000000e+00 1.64780000e+01 3.33450000e+01 3.22048600e+07 2.12039800e+04 1.56659900e+09
 2.40000000e+02 1.11910000e+02 7.92500000e+00 1.86900000e+01 2.85890000e+01 2.05198100e+07 2.18192100e+04 9.66229800e+08
 2.41000000e+02 1.20965000e+02 8.91600000e+00 2.75860000e+01 2.85330000e+01 1.25304700e+07 2.14320600e+04 7.90851800e+08
 2.42000000e+02 1.25848000e+02 9.17500000e+00 1.84830000e+01 3.21030000e+01 1.47474200e+07 2.13451600e+04 7.90472000e+08
 2.43000000e+02 1.19909000e+02 9.06500000e+00 2.05310000e+01 2.97540000e+01 8.96679000e+06 2.12052100e+04 4.15555900e+08
 2.44000000e+02 1.12520000e+02 7.77500000e+00 1.58460000e+01 2.95890000e+01 1.76582700e+07 2.13054300e+04 7.17716300e+08
 2.45000000e+02 1.26617000e+02 8.43300000e+00 1.61220000e+01 2.95280000e+01 1.71294200e+07 2.12603600e+04 7.04078300e+08
 2.46000000e+02 1.15387000e+02 8.59800000e+00 1.80690000e+01 2.91530000e+01 1.88420300e+07 2.15050600e+04 9.39444500e+08
 2.47000000e+02 1.15142000e+02 8.37100000e+00 1.98780000e+01 2.84090000e+01 1.11291500e+07 2.18370500e+04 5.69030700e+08
 2.48000000e+02 1.15131000e+02 8.90500000e+00 1.78630000e+01 2.86720000e+01 1.34861600e+07 2.14395400e+04 6.19864100e+08
 2.49000000e+02 1.20960000e+02 8.14500000e+00 1.87740000e+01 2.90290000e+01 2.01284200e+07 2.12564800e+04 9.91123100e+08
 2.50000000e+02 1.24689000e+02 8.61600000e+00 1.97920000e+01 2.84930000e+01 1.39374000e+07 2.15227400e+04 6.95506800e+08
