# Supplementary material for: Evolution of intrinsically disordered regions in vertebrate galectins for phase separation
Source: EMBO Rep. 2026 Feb 2;27(5):1254–69. doi: 10.1038/s44319-026-00692-w (PMC12979664; doi:10.1038/s44319-026-00692-w)
Supplement: Supplementary file 12 — Source data Fig. 6 [file 44319_2026_692_MOESM12_ESM.zip › FIG_6/6A/hGal3_D22_112_R2R1/T2_D22_112_400uM/ANA/Deletion/HSQC/ANA/Ir_D21_30_40uM.dat_D21_30_400uM.dat.dat]

3.00000000e+00 0.0759373 0.000617924
4.00000000e+00 0.0794241 0.000991825
5.00000000e+00 0.0757144 0.000626839
6.00000000e+00 0.076555 0.000713117
7.00000000e+00 0.0657635 0.000464025
8.00000000e+00 0.0651656 0.00141886
9.00000000e+00 0.0717174 0.00106463
1.00000000e+01 0.0694462 0.000457331
1.20000000e+01 0.0729865 0.000698861
1.30000000e+01 0.073688 0.00246181
1.40000000e+01 0.081417 0.00258219
1.50000000e+01 0.0864313 0.00195785
1.80000000e+01 0.0706367 0.000604792
2.00000000e+01 0.0724877 0.000772706
3.10000000e+01 0.0698251 0.00353075
3.20000000e+01 0.0751564 0.00166803
3.30000000e+01 0.0657635 0.000464025
3.40000000e+01 0.0740041 0.00186216
3.50000000e+01 0.0765334 0.000945533
3.60000000e+01 0.0747536 0.00113241
4.00000000e+01 0.0735611 0.00185002
4.10000000e+01 0.0781155 0.0015352
4.70000000e+01 0.0770543 0.00176236
4.90000000e+01 0.0711553 0.000348166
5.60000000e+01 0.072761 0.00158696
5.80000000e+01 0.0711553 0.000348166
6.50000000e+01 0.0699198 0.000876409
6.60000000e+01 0.0677391 0.000448138
7.20000000e+01 0.0745627 0.00183286
7.30000000e+01 0.0675661 0.000615605
7.50000000e+01 0.068855 0.00181453
7.80000000e+01 0.066056 0.00082583
7.90000000e+01 0.0688712 0.001011
8.10000000e+01 0.0656874 0.00113932
8.40000000e+01 0.0765176 0.00145495
8.50000000e+01 0.071554 0.00130316
8.70000000e+01 0.0735125 0.00263507
9.10000000e+01 0.0814075 0.00352429
9.30000000e+01 0.0864313 0.00195785
9.60000000e+01 0.079471 0.00170472
9.70000000e+01 0.0790705 0.00431379
9.80000000e+01 0.0757406 0.00188767
9.90000000e+01 0.081786 0.00227638
1.03000000e+02 0.0773756 0.00138762
1.04000000e+02 0.0696666 0.00168764
1.05000000e+02 0.0730755 0.00152279
1.08000000e+02 0.0753617 0.00204593
1.09000000e+02 0.0739885 0.00357678
1.11000000e+02 0.0721895 0.000820032
1.12000000e+02 0.0855537 0.00426095
1.14000000e+02 0.0792625 0.00261422
1.15000000e+02 0.0779424 0.00363389
1.16000000e+02 0.0948054 0.00255076
1.18000000e+02 0.109918 0.00642847
1.19000000e+02 0.093243 0.00361169
1.20000000e+02 0.10974 0.00483716
1.22000000e+02 0.103695 0.00435416
1.24000000e+02 0.107405 0.0110724
1.25000000e+02 0.104192 0.00329585
1.26000000e+02 0.0962235 0.00314839
1.27000000e+02 0.0943077 0.00332849
1.29000000e+02 0.1166 0.0060858
1.30000000e+02 0.0927831 0.00179997
1.31000000e+02 0.106562 0.00546886
1.32000000e+02 0.109706 0.00665502
1.33000000e+02 0.113378 0.00537679
1.34000000e+02 0.10843 0.00500747
1.35000000e+02 0.106008 0.00529141
1.36000000e+02 0.101509 0.00288667
1.37000000e+02 0.101658 0.00344445
1.38000000e+02 0.0989853 0.00484199
1.39000000e+02 0.130005 0.00466339
1.41000000e+02 0.110657 0.00654209
1.42000000e+02 0.0919846 0.00139001
1.43000000e+02 0.117836 0.00566756
1.44000000e+02 0.104535 0.00311682
1.46000000e+02 0.106014 0.00274848
1.47000000e+02 0.123105 0.00449944
1.48000000e+02 0.100979 0.00422995
1.49000000e+02 0.0953052 0.00501218
1.50000000e+02 0.109655 0.00520803
1.51000000e+02 0.0902993 0.00273399
1.54000000e+02 0.100924 0.00208083
1.55000000e+02 0.104696 0.00506823
1.56000000e+02 0.113608 0.00428116
1.57000000e+02 0.109853 0.00346212
1.58000000e+02 0.134709 0.00814329
1.59000000e+02 0.101783 0.00400291
1.60000000e+02 0.105122 0.00536348
1.62000000e+02 0.127055 0.00613511
1.64000000e+02 0.099212 0.00216955
1.65000000e+02 0.0995719 0.00236632
1.67000000e+02 0.0765334 0.000945533
1.68000000e+02 0.0903724 0.00165659
1.69000000e+02 0.0927831 0.00179997
1.70000000e+02 0.100815 0.00216495
1.71000000e+02 0.118285 0.00395524
1.72000000e+02 0.108078 0.00431625
1.73000000e+02 0.107822 0.00460845
1.74000000e+02 0.0961202 0.00430328
1.75000000e+02 0.106284 0.00386781
1.76000000e+02 0.117442 0.0052281
1.77000000e+02 0.0922672 0.00316332
1.78000000e+02 0.106091 0.00324808
1.79000000e+02 0.101226 0.00383796
1.80000000e+02 0.0858785 0.00185668
1.81000000e+02 0.106292 0.00310178
1.82000000e+02 0.0715661 0.00293623
1.83000000e+02 0.111146 0.00286683
1.84000000e+02 0.105179 0.00255769
1.85000000e+02 0.113503 0.00392282
1.86000000e+02 0.101127 0.00260141
1.87000000e+02 0.100437 0.0036089
1.89000000e+02 0.092564 0.002615
1.90000000e+02 0.0972356 0.00346645
1.92000000e+02 0.088223 0.00205867
1.93000000e+02 0.103562 0.00374224
1.94000000e+02 0.120325 0.0034962
1.95000000e+02 0.0987681 0.00501241
1.96000000e+02 0.0967376 0.0026476
1.98000000e+02 0.0965377 0.0029926
1.99000000e+02 0.109338 0.00472162
2.00000000e+02 0.127008 0.00501251
2.01000000e+02 0.112196 0.00500488
2.02000000e+02 0.112285 0.00502021
2.03000000e+02 0.108288 0.00595613
2.04000000e+02 0.103432 0.00556643
2.05000000e+02 0.119249 0.00438962
2.07000000e+02 0.0932683 0.00333008
2.08000000e+02 0.101928 0.00276494
2.09000000e+02 0.109973 0.00504652
2.10000000e+02 0.0810537 0.00443086
2.11000000e+02 0.0898564 0.00533649
2.12000000e+02 0.111019 0.0068955
2.13000000e+02 0.0987434 0.00421894
2.14000000e+02 0.122967 0.00645859
2.15000000e+02 0.108039 0.0050395
2.16000000e+02 0.0664404 0.00307138
2.17000000e+02 0.101127 0.00260141
2.19000000e+02 0.0880321 0.00550358
2.20000000e+02 0.0991557 0.00361448
2.21000000e+02 0.104581 0.00466784
2.22000000e+02 0.103084 0.00370614
2.23000000e+02 0.113466 0.00359114
2.24000000e+02 0.123682 0.00901727
2.25000000e+02 0.0919898 0.00367886
2.27000000e+02 0.102243 0.00348866
2.28000000e+02 0.117726 0.00331038
2.29000000e+02 0.1022 0.0021543
2.30000000e+02 0.100859 0.00328454
2.31000000e+02 0.124157 0.00390163
2.32000000e+02 0.100805 0.00308437
2.33000000e+02 0.0909365 0.0022111
2.34000000e+02 0.0954678 0.0021897
2.35000000e+02 0.107566 0.00567077
2.36000000e+02 0.103138 0.00424081
2.37000000e+02 0.105813 0.00327584
2.38000000e+02 0.113433 0.00367121
2.39000000e+02 0.100815 0.00216495
2.40000000e+02 0.105421 0.0026725
2.41000000e+02 0.0981638 0.00494154
2.42000000e+02 0.0942913 0.00392857
2.43000000e+02 0.117228 0.00884575
2.44000000e+02 0.103754 0.00362405
2.45000000e+02 0.0959483 0.00346341
2.46000000e+02 0.0967098 0.00321135
2.47000000e+02 0.0942542 0.00728381
2.48000000e+02 0.100307 0.00464911
2.50000000e+02 0.0954678 0.0021897
