# Supplementary material for: Evolution of intrinsically disordered regions in vertebrate galectins for phase separation
Source: EMBO Rep. 2026 Feb 2;27(5):1254–69. doi: 10.1038/s44319-026-00692-w (PMC12979664; doi:10.1038/s44319-026-00692-w)
Supplement: Supplementary file 12 — Source data Fig. 6 [file 44319_2026_692_MOESM12_ESM.zip › FIG_6/6A/hGal3_D22_112_R2R1/T2_D22_112_400uM/ANA/Deletion/HSQC/ANA/D21_30_40uM.dat]

 3.00000000e+00 1.19844000e+02 8.33700000e+00 1.45300000e+01 2.68550000e+01 3.65644100e+06 2.34247400e+04 1.21407200e+08
 4.00000000e+00 1.18486000e+02 8.30200000e+00 1.69620000e+01 2.88430000e+01 2.38359000e+06 2.33630300e+04 9.74175000e+07
 5.00000000e+00 1.20567000e+02 8.21200000e+00 1.42430000e+01 2.91620000e+01 3.56391500e+06 2.27453600e+04 1.23542900e+08
 6.00000000e+00 1.17214000e+02 8.19000000e+00 1.54170000e+01 2.84140000e+01 3.21006000e+06 2.32557300e+04 1.15605800e+08
 7.00000000e+00 1.23826000e+02 8.14200000e+00 1.68950000e+01 2.92030000e+01 4.13547800e+06 2.26639900e+04 1.76182000e+08
 8.00000000e+00 1.19043000e+02 8.16100000e+00 2.32080000e+01 2.82300000e+01 1.34771100e+06 2.29016200e+04 7.94651300e+07
 9.00000000e+00 1.21439000e+02 8.16600000e+00 1.57110000e+01 2.98220000e+01 1.99355900e+06 2.30223100e+04 8.48525400e+07
 1.00000000e+01 1.24362000e+02 8.26300000e+00 1.32260000e+01 2.95730000e+01 4.45063900e+06 2.27756700e+04 1.47998500e+08
 1.20000000e+01 1.15730000e+02 8.10900000e+00 1.57030000e+01 2.93350000e+01 3.10975800e+06 2.33084200e+04 1.20355500e+08
 1.30000000e+01 1.10835000e+02 8.35100000e+00 2.34220000e+01 2.88090000e+01 8.73672500e+05 2.25789300e+04 5.36836400e+07
 1.40000000e+01 1.15561000e+02 8.22100000e+00 1.83290000e+01 3.05340000e+01 9.24697900e+05 2.27960000e+04 4.70562500e+07
 1.50000000e+01 1.10474000e+02 8.42100000e+00 1.94760000e+01 2.99560000e+01 1.28807600e+06 2.26008700e+04 6.91774000e+07
 1.80000000e+01 1.19306000e+02 8.33300000e+00 1.44450000e+01 2.72590000e+01 3.47768900e+06 2.28801900e+04 1.16981000e+08
 2.00000000e+01 1.19188000e+02 8.40900000e+00 1.53200000e+01 2.87580000e+01 2.75909200e+06 2.28546500e+04 1.01525600e+08
 3.10000000e+01 1.24356000e+02 8.35600000e+00 1.62490000e+01 2.94210000e+01 5.80316900e+05 2.29084300e+04 2.03257000e+07
 3.20000000e+01 1.08208000e+02 8.29200000e+00 1.83770000e+01 2.82430000e+01 1.32238100e+06 2.26877000e+04 6.78729000e+07
 3.30000000e+01 1.23826000e+02 8.14200000e+00 1.68950000e+01 2.92030000e+01 4.13547800e+06 2.26639900e+04 1.76182000e+08
 3.40000000e+01 1.07989000e+02 8.39500000e+00 1.97290000e+01 2.97710000e+01 1.16902700e+06 2.30519500e+04 6.13025300e+07
 3.50000000e+01 1.08242000e+02 8.11200000e+00 2.19700000e+01 4.05170000e+01 2.35036400e+06 2.25506500e+04 1.88357500e+08
 3.60000000e+01 1.21151000e+02 8.02900000e+00 1.65410000e+01 2.80320000e+01 1.92977700e+06 2.27427100e+04 7.60844500e+07
 4.00000000e+01 1.14515000e+02 8.16500000e+00 1.99660000e+01 2.86270000e+01 1.15352100e+06 2.25711000e+04 6.10020700e+07
 4.10000000e+01 1.22776000e+02 8.07600000e+00 1.76780000e+01 3.08970000e+01 1.47789300e+06 2.26109300e+04 7.92853700e+07
 4.70000000e+01 1.09401000e+02 8.16600000e+00 2.87920000e+01 2.87270000e+01 1.27327200e+06 2.26823300e+04 1.11461200e+08
 4.90000000e+01 1.27078000e+02 8.35700000e+00 1.39480000e+01 2.93980000e+01 6.01877400e+06 2.27647100e+04 2.12636700e+08
 5.60000000e+01 1.09378000e+02 8.18500000e+00 1.81220000e+01 2.78680000e+01 1.36103000e+06 2.34312000e+04 7.41318900e+07
 5.80000000e+01 1.27078000e+02 8.35700000e+00 1.39480000e+01 2.93980000e+01 6.01877400e+06 2.27647100e+04 2.12636700e+08
 6.50000000e+01 1.09175000e+02 8.04100000e+00 2.42900000e+01 3.01820000e+01 2.31869300e+06 2.26565800e+04 1.60219000e+08
 6.60000000e+01 1.24674000e+02 7.99400000e+00 1.44700000e+01 3.06130000e+01 4.47357600e+06 2.26400600e+04 1.72467100e+08
 7.20000000e+01 1.09532000e+02 8.10400000e+00 1.90490000e+01 2.75920000e+01 1.19413400e+06 2.30056200e+04 5.72221100e+07
 7.30000000e+01 1.24586000e+02 7.92900000e+00 1.36710000e+01 2.93160000e+01 3.27510600e+06 2.30212700e+04 1.10233100e+08
 7.50000000e+01 1.25470000e+02 8.31800000e+00 1.24840000e+01 2.98810000e+01 1.11589600e+06 2.27800100e+04 3.78902700e+07
 7.80000000e+01 1.19249000e+02 7.74500000e+00 1.64640000e+01 2.83550000e+01 2.38214300e+06 2.35181100e+04 9.10255800e+07
 7.90000000e+01 1.25574000e+02 8.38300000e+00 1.60730000e+01 2.90200000e+01 2.00378300e+06 2.30453500e+04 7.96383000e+07
 8.10000000e+01 1.08399000e+02 7.57200000e+00 1.58170000e+01 2.83030000e+01 1.68076300e+06 2.26615500e+04 6.50001000e+07
 8.40000000e+01 1.15318000e+02 8.27700000e+00 1.69050000e+01 2.96800000e+01 1.53207100e+06 2.27013000e+04 6.59676800e+07
 8.50000000e+01 1.10389000e+02 8.20000000e+00 1.68920000e+01 3.22330000e+01 1.59850100e+06 2.25733300e+04 8.00918600e+07
 8.70000000e+01 1.09340000e+02 8.46000000e+00 2.05220000e+01 2.66980000e+01 8.24591400e+05 2.32669000e+04 3.91015600e+07
 9.10000000e+01 1.16207000e+02 8.39800000e+00 1.88140000e+01 3.07020000e+01 6.71872900e+05 2.26070900e+04 3.78782900e+07
 9.30000000e+01 1.10474000e+02 8.42100000e+00 1.94760000e+01 2.99560000e+01 1.28807600e+06 2.26008700e+04 6.91774000e+07
 9.60000000e+01 1.15724000e+02 8.36600000e+00 1.78200000e+01 2.87630000e+01 1.38763300e+06 2.34099400e+04 6.72930000e+07
 9.70000000e+01 1.26256000e+02 8.45300000e+00 3.05750000e+01 2.99970000e+01 5.34247400e+05 2.27075400e+04 3.11733600e+07
 9.80000000e+01 1.11994000e+02 8.08800000e+00 1.80880000e+01 2.95040000e+01 1.16957800e+06 2.25574400e+04 6.06448700e+07
 9.90000000e+01 1.11057000e+02 8.24500000e+00 1.77320000e+01 2.88480000e+01 1.05228200e+06 2.28955100e+04 5.17204400e+07
 1.03000000e+02 1.24453000e+02 8.40500000e+00 1.42800000e+01 2.95440000e+01 1.62403900e+06 2.26341000e+04 5.97942900e+07
 1.04000000e+02 1.11500000e+02 8.00800000e+00 1.79720000e+01 3.03190000e+01 1.21109200e+06 2.28226100e+04 6.25114300e+07
 1.05000000e+02 1.10744000e+02 8.18900000e+00 1.58230000e+01 3.55150000e+01 1.39949400e+06 2.26608700e+04 7.62823000e+07
 1.08000000e+02 1.10202000e+02 8.06300000e+00 2.00670000e+01 2.98180000e+01 1.08902800e+06 2.30748900e+04 6.31494400e+07
 1.09000000e+02 1.24930000e+02 8.03000000e+00 1.33310000e+01 2.66460000e+01 6.14387100e+05 2.28773900e+04 1.46293800e+07
 1.11000000e+02 1.24607000e+02 8.43800000e+00 1.52680000e+01 2.84560000e+01 2.61529700e+06 2.34126300e+04 9.22263700e+07
 1.12000000e+02 1.07759000e+02 8.15100000e+00 1.41130000e+01 2.83950000e+01 5.96561300e+05 2.33186400e+04 1.74377800e+07
 1.14000000e+02 1.22650000e+02 8.33800000e+00 1.64540000e+01 2.91380000e+01 8.96979400e+05 2.31213800e+04 3.26741600e+07
 1.15000000e+02 1.23412000e+02 8.20400000e+00 1.80800000e+01 2.84870000e+01 6.26996800e+05 2.27730300e+04 2.56099300e+07
 1.16000000e+02 1.21723000e+02 7.96400000e+00 1.93730000e+01 2.88450000e+01 1.08361200e+06 2.27317500e+04 5.76851300e+07
 1.18000000e+02 1.26404000e+02 9.22400000e+00 2.18860000e+01 3.27770000e+01 4.96071800e+05 2.25751200e+04 3.15298600e+07
 1.19000000e+02 1.26466000e+02 7.90200000e+00 1.82150000e+01 2.88140000e+01 7.50791800e+05 2.25862100e+04 3.52320300e+07
 1.20000000e+02 1.28301000e+02 9.37100000e+00 1.90650000e+01 2.91530000e+01 6.61435100e+05 2.26508600e+04 3.13416600e+07
 1.22000000e+02 1.22416000e+02 7.83700000e+00 1.87510000e+01 2.89920000e+01 6.90985200e+05 2.25742400e+04 3.46500200e+07
 1.24000000e+02 1.12220000e+02 8.79900000e+00 2.64960000e+01 3.18220000e+01 2.82552100e+05 2.27254000e+04 8.62285100e+06
 1.25000000e+02 1.08973000e+02 8.24700000e+00 1.94210000e+01 2.95860000e+01 9.19465500e+05 2.26107600e+04 4.70524700e+07
 1.26000000e+02 1.13549000e+02 7.20400000e+00 2.02790000e+01 3.04140000e+01 8.86004000e+05 2.25124100e+04 5.01413000e+07
 1.27000000e+02 1.16894000e+02 6.53600000e+00 2.00400000e+01 2.92980000e+01 8.22628700e+05 2.25857000e+04 4.40757200e+07
 1.29000000e+02 1.12735000e+02 8.78000000e+00 1.97980000e+01 3.37020000e+01 5.55883100e+05 2.24909200e+04 3.38009400e+07
 1.30000000e+02 1.19280000e+02 7.91000000e+00 1.86820000e+01 3.40250000e+01 1.52743900e+06 2.33405000e+04 8.80506000e+07
 1.31000000e+02 1.28579000e+02 9.21200000e+00 2.36490000e+01 3.01580000e+01 5.68175600e+05 2.27167000e+04 3.18372300e+07
 1.32000000e+02 1.32560000e+02 9.99400000e+00 2.89890000e+01 3.02050000e+01 4.78853200e+05 2.26192700e+04 2.26891500e+07
 1.33000000e+02 1.23826000e+02 9.14700000e+00 2.23800000e+01 2.98890000e+01 6.16276800e+05 2.28521300e+04 3.79150800e+07
 1.34000000e+02 1.30243000e+02 9.71300000e+00 3.15470000e+01 2.87510000e+01 6.30645400e+05 2.26120600e+04 4.07810200e+07
 1.35000000e+02 1.26995000e+02 8.91700000e+00 2.13070000e+01 2.81270000e+01 5.89892200e+05 2.31057200e+04 2.82440500e+07
 1.36000000e+02 1.08428000e+02 6.98400000e+00 1.83530000e+01 2.83920000e+01 1.04736600e+06 2.33119900e+04 5.36787200e+07
 1.37000000e+02 1.15926000e+02 8.94500000e+00 2.11740000e+01 2.89010000e+01 8.61473200e+05 2.26157200e+04 4.47826200e+07
 1.38000000e+02 1.28223000e+02 8.46100000e+00 2.74140000e+01 2.71020000e+01 5.98707500e+05 2.27310000e+04 3.41651200e+07
 1.39000000e+02 1.28882000e+02 8.33600000e+00 1.72210000e+01 2.91940000e+01 8.11403300e+05 2.26957400e+04 3.34668300e+07
 1.41000000e+02 1.15930000e+02 8.46900000e+00 2.30090000e+01 2.85400000e+01 4.93487700e+05 2.25376400e+04 2.50962500e+07
 1.42000000e+02 1.19612000e+02 6.92500000e+00 1.52450000e+01 2.88900000e+01 1.99186300e+06 2.38668100e+04 7.33391900e+07
 1.43000000e+02 1.16601000e+02 9.61000000e+00 1.97310000e+01 2.93230000e+01 6.08720200e+05 2.27922400e+04 2.89510500e+07
 1.44000000e+02 1.17976000e+02 8.59400000e+00 1.81200000e+01 2.86910000e+01 9.85221800e+05 2.29659800e+04 4.43752400e+07
 1.46000000e+02 1.27249000e+02 8.71600000e+00 1.61490000e+01 2.99000000e+01 1.12572200e+06 2.26700100e+04 4.75805400e+07
 1.47000000e+02 1.22307000e+02 8.56600000e+00 1.96790000e+01 2.92670000e+01 8.06818800e+05 2.31362800e+04 3.92281200e+07
 1.48000000e+02 1.21190000e+02 9.11600000e+00 2.66070000e+01 2.88930000e+01 6.95965600e+05 2.27636100e+04 3.71206500e+07
 1.49000000e+02 1.25519000e+02 9.33500000e+00 2.31650000e+01 2.76850000e+01 5.59170200e+05 2.27612300e+04 2.81431700e+07
 1.50000000e+02 1.27348000e+02 9.16200000e+00 1.97030000e+01 2.92390000e+01 6.19375400e+05 2.28424800e+04 3.08599000e+07
 1.51000000e+02 1.25716000e+02 8.17600000e+00 1.68840000e+01 3.27260000e+01 9.65626200e+05 2.25747300e+04 4.68148500e+07
 1.54000000e+02 1.20073000e+02 8.50000000e+00 1.69450000e+01 2.85790000e+01 1.41565500e+06 2.27295400e+04 5.73222400e+07
 1.55000000e+02 1.21483000e+02 9.23100000e+00 1.91750000e+01 2.96010000e+01 5.99279300e+05 2.25292200e+04 3.00931300e+07
 1.56000000e+02 1.27933000e+02 8.89100000e+00 1.81000000e+01 2.93980000e+01 7.71873800e+05 2.25664600e+04 3.80299500e+07
 1.57000000e+02 1.18644000e+02 7.67400000e+00 1.86330000e+01 2.98920000e+01 9.32537100e+05 2.30182600e+04 4.64450900e+07
 1.58000000e+02 1.33563000e+02 9.47100000e+00 2.17890000e+01 3.37580000e+01 4.81761800e+05 2.25437500e+04 2.41345700e+07
 1.59000000e+02 1.26992000e+02 8.50600000e+00 1.73240000e+01 3.38130000e+01 7.48419300e+05 2.30910300e+04 3.61992600e+07
 1.60000000e+02 1.23496000e+02 8.43600000e+00 2.67410000e+01 2.71130000e+01 5.70172300e+05 2.26667900e+04 2.90701100e+07
 1.62000000e+02 1.26465000e+02 9.31400000e+00 1.68880000e+01 2.92520000e+01 6.01936400e+05 2.26123300e+04 2.48648900e+07
 1.64000000e+02 1.17694000e+02 8.73200000e+00 1.66030000e+01 2.92470000e+01 1.33798800e+06 2.26190500e+04 5.45213300e+07
 1.65000000e+02 1.25601000e+02 8.93900000e+00 1.72020000e+01 2.97530000e+01 1.22847300e+06 2.27666700e+04 5.36990800e+07
 1.67000000e+02 1.08242000e+02 8.11200000e+00 2.19700000e+01 4.05170000e+01 2.35036400e+06 2.25506500e+04 1.88357500e+08
 1.68000000e+02 1.17512000e+02 7.42700000e+00 1.67830000e+01 2.88920000e+01 1.59207400e+06 2.27633900e+04 6.49448000e+07
 1.69000000e+02 1.19280000e+02 7.91000000e+00 1.86820000e+01 3.40250000e+01 1.52743900e+06 2.33405000e+04 8.80506000e+07
 1.70000000e+02 1.21858000e+02 8.61300000e+00 2.04960000e+01 3.46950000e+01 1.36475500e+06 2.29040300e+04 8.49220200e+07
 1.71000000e+02 1.24822000e+02 8.77000000e+00 1.62330000e+01 2.90980000e+01 8.82124300e+05 2.30603900e+04 3.45222300e+07
 1.72000000e+02 1.28286000e+02 7.37000000e+00 1.98390000e+01 2.94360000e+01 7.38604100e+05 2.30743000e+04 3.93817600e+07
 1.73000000e+02 1.23717000e+02 8.81100000e+00 2.01550000e+01 2.84650000e+01 6.87204900e+05 2.27590200e+04 3.59225600e+07
 1.74000000e+02 1.19798000e+02 9.00800000e+00 1.77820000e+01 3.06530000e+01 6.49184600e+05 2.26218500e+04 2.80480000e+07
 1.75000000e+02 1.18478000e+02 1.00930000e+01 2.00460000e+01 2.97900000e+01 7.98880200e+05 2.26026000e+04 4.14419000e+07
 1.76000000e+02 1.30519000e+02 9.06200000e+00 1.94070000e+01 2.92750000e+01 6.54168200e+05 2.27040600e+04 3.08610000e+07
 1.77000000e+02 1.26546000e+02 7.97900000e+00 1.98590000e+01 2.77040000e+01 8.58380500e+05 2.30609300e+04 4.07763200e+07
 1.78000000e+02 1.26321000e+02 9.06800000e+00 1.71490000e+01 2.97240000e+01 9.52536600e+05 2.27476900e+04 4.15864400e+07
 1.79000000e+02 1.08787000e+02 9.18200000e+00 1.70730000e+01 3.12040000e+01 7.76829800e+05 2.29847200e+04 3.47814700e+07
 1.80000000e+02 1.17892000e+02 7.82300000e+00 1.98180000e+01 2.90670000e+01 1.36409900e+06 2.29148800e+04 6.39471200e+07
 1.81000000e+02 1.26940000e+02 9.00800000e+00 1.67730000e+01 2.88850000e+01 9.95145900e+05 2.25974300e+04 4.04814300e+07
 1.82000000e+02 1.10474000e+02 8.30300000e+00 1.43250000e+01 3.26010000e+01 7.17649200e+05 2.30961100e+04 2.63463500e+07
 1.83000000e+02 1.24037000e+02 8.68200000e+00 1.63420000e+01 2.92890000e+01 1.13495200e+06 2.29058800e+04 4.66218400e+07
 1.84000000e+02 1.26171000e+02 8.85100000e+00 1.50850000e+01 3.05860000e+01 1.20060800e+06 2.26952400e+04 4.78346600e+07
 1.85000000e+02 1.22725000e+02 9.20300000e+00 1.80770000e+01 2.90680000e+01 8.42001200e+05 2.26511100e+04 3.97185600e+07
 1.86000000e+02 1.24149000e+02 8.92800000e+00 2.56960000e+01 2.97040000e+01 1.13116800e+06 2.26641900e+04 7.17747800e+07
 1.87000000e+02 1.21906000e+02 8.87800000e+00 1.94760000e+01 2.92370000e+01 8.14130400e+05 2.26615200e+04 4.01048600e+07
 1.89000000e+02 1.25501000e+02 7.93700000e+00 1.73370000e+01 3.03850000e+01 1.04135000e+06 2.26547400e+04 4.73882300e+07
 1.90000000e+02 1.25891000e+02 8.41200000e+00 2.52500000e+01 2.73980000e+01 8.17253200e+05 2.26927200e+04 4.87130100e+07
 1.92000000e+02 1.13540000e+02 5.80400000e+00 1.61030000e+01 2.92190000e+01 1.24796500e+06 2.27001700e+04 5.11272700e+07
 1.93000000e+02 1.20053000e+02 9.18800000e+00 1.84930000e+01 2.91940000e+01 8.09728200e+05 2.28183800e+04 3.81069300e+07
 1.94000000e+02 1.20675000e+02 9.09300000e+00 1.62480000e+01 3.01020000e+01 1.03798600e+06 2.37607000e+04 3.98381900e+07
 1.95000000e+02 1.12702000e+02 7.15000000e+00 1.90830000e+01 3.00880000e+01 5.74585200e+05 2.26437200e+04 2.83498000e+07
 1.96000000e+02 1.18195000e+02 7.76600000e+00 1.78020000e+01 3.04930000e+01 1.05959900e+06 2.25192100e+04 5.33715200e+07
 1.98000000e+02 1.16705000e+02 8.80300000e+00 2.00270000e+01 2.88550000e+01 9.43825300e+05 2.25368300e+04 4.71750800e+07
 1.99000000e+02 1.21762000e+02 8.19300000e+00 1.71090000e+01 2.72180000e+01 6.77250600e+05 2.26368400e+04 2.78903100e+07
 2.00000000e+02 1.27616000e+02 9.88300000e+00 2.00290000e+01 2.82480000e+01 7.39778600e+05 2.28097900e+04 3.82409400e+07
 2.01000000e+02 1.25333000e+02 9.39100000e+00 2.08220000e+01 3.08210000e+01 6.53687100e+05 2.27178900e+04 3.92956500e+07
 2.02000000e+02 1.23556000e+02 9.62600000e+00 1.62750000e+01 3.11450000e+01 6.67127500e+05 2.35560800e+04 2.71804600e+07
 2.03000000e+02 1.30387000e+02 9.54900000e+00 2.20970000e+01 2.88440000e+01 5.34963600e+05 2.28585700e+04 2.66118600e+07
 2.04000000e+02 1.27618000e+02 9.01600000e+00 1.78240000e+01 2.69400000e+01 5.47274400e+05 2.31173500e+04 2.36330100e+07
 2.05000000e+02 1.28197000e+02 8.34700000e+00 1.87380000e+01 2.71180000e+01 7.89776300e+05 2.26611100e+04 3.35997000e+07
 2.07000000e+02 1.07106000e+02 8.03800000e+00 2.15960000e+01 2.83210000e+01 8.30090800e+05 2.31695500e+04 4.00484000e+07
 2.08000000e+02 1.16336000e+02 6.51800000e+00 1.44600000e+01 3.00850000e+01 1.07164200e+06 2.26010000e+04 4.15584300e+07
 2.09000000e+02 1.14855000e+02 8.59200000e+00 1.90720000e+01 2.81480000e+01 6.31486300e+05 2.25169500e+04 3.10209500e+07
 2.10000000e+02 1.23462000e+02 9.67700000e+00 2.23090000e+01 2.95260000e+01 5.32203500e+05 2.26653600e+04 3.08569000e+07
 2.11000000e+02 1.22622000e+02 9.07400000e+00 2.47180000e+01 3.08230000e+01 4.91346200e+05 2.26325000e+04 2.66294900e+07
 2.12000000e+02 1.29912000e+02 9.44900000e+00 2.00200000e+01 3.35650000e+01 4.67750400e+05 2.25783400e+04 2.66725400e+07
 2.13000000e+02 1.20699000e+02 8.41300000e+00 2.07400000e+01 2.74420000e+01 6.90233200e+05 2.30888900e+04 3.65313600e+07
 2.14000000e+02 1.27285000e+02 9.91100000e+00 1.77080000e+01 3.20840000e+01 5.53227100e+05 2.26091900e+04 2.41509800e+07
 2.15000000e+02 1.07763000e+02 8.93800000e+00 2.06750000e+01 2.95490000e+01 6.22729600e+05 2.26312200e+04 3.20763800e+07
 2.16000000e+02 1.20508000e+02 7.59200000e+00 1.95880000e+01 3.19510000e+01 6.33363800e+05 2.28564500e+04 3.85747500e+07
 2.17000000e+02 1.24149000e+02 8.92800000e+00 2.56960000e+01 2.97040000e+01 1.13116800e+06 2.26641900e+04 7.17747800e+07
 2.18000000e+02 1.28772000e+02 9.08800000e+00 1.93050000e+01 2.91510000e+01 3.33158700e+05 2.31963100e+04 1.05662500e+07
 2.19000000e+02 1.10660000e+02 7.72800000e+00 3.19070000e+01 2.89000000e+01 4.69091100e+05 2.27874900e+04 2.85441400e+07
 2.20000000e+02 1.19081000e+02 8.76900000e+00 1.92060000e+01 2.92870000e+01 7.99532200e+05 2.25998100e+04 4.16229800e+07
 2.21000000e+02 1.25838000e+02 8.99800000e+00 1.79470000e+01 3.02330000e+01 6.57073400e+05 2.28948200e+04 2.87197300e+07
 2.22000000e+02 1.29758000e+02 9.26600000e+00 1.47090000e+01 3.05960000e+01 8.12639100e+05 2.26014000e+04 3.17110300e+07
 2.23000000e+02 1.17443000e+02 7.22100000e+00 1.60930000e+01 3.01710000e+01 9.17776900e+05 2.25966700e+04 3.96614200e+07
 2.24000000e+02 1.25421000e+02 9.50600000e+00 1.97340000e+01 3.32980000e+01 3.99305600e+05 2.26168700e+04 1.69357000e+07
 2.25000000e+02 1.20445000e+02 8.33300000e+00 2.01780000e+01 1.93700000e+01 7.34458900e+05 2.28812500e+04 2.31992600e+07
 2.27000000e+02 1.20839000e+02 7.11200000e+00 2.16000000e+01 2.99310000e+01 8.58840600e+05 2.27718600e+04 4.88062200e+07
 2.28000000e+02 1.22967000e+02 7.67100000e+00 1.74210000e+01 2.88890000e+01 1.04276000e+06 2.28276200e+04 4.41985300e+07
 2.29000000e+02 1.13123000e+02 8.44200000e+00 1.59160000e+01 2.98790000e+01 1.40350100e+06 2.29897900e+04 5.87397100e+07
 2.30000000e+02 1.16583000e+02 7.45400000e+00 1.78330000e+01 2.79700000e+01 9.04151300e+05 2.27326600e+04 4.14395600e+07
 2.31000000e+02 1.22292000e+02 7.68400000e+00 1.54830000e+01 2.94790000e+01 9.26640900e+05 2.26867300e+04 3.75788300e+07
 2.32000000e+02 1.16327000e+02 7.72500000e+00 1.87220000e+01 2.89130000e+01 9.48045200e+05 2.25477000e+04 4.86935400e+07
 2.33000000e+02 1.21030000e+02 7.90100000e+00 1.76500000e+01 2.96640000e+01 1.19704700e+06 2.26068100e+04 5.82351000e+07
 2.34000000e+02 1.24803000e+02 8.62300000e+00 1.98690000e+01 3.17380000e+01 1.26820700e+06 2.26541900e+04 7.62183200e+07
 2.35000000e+02 1.14682000e+02 9.32700000e+00 2.13850000e+01 2.73650000e+01 5.56966500e+05 2.29801200e+04 2.76786800e+07
 2.36000000e+02 1.27395000e+02 9.38000000e+00 1.80640000e+01 3.08700000e+01 7.16995900e+05 2.30986600e+04 3.71240200e+07
 2.37000000e+02 1.20464000e+02 9.39800000e+00 2.18760000e+01 3.06310000e+01 9.50794100e+05 2.30653700e+04 5.22391800e+07
 2.38000000e+02 1.05674000e+02 8.85700000e+00 2.03130000e+01 2.90680000e+01 8.97903300e+05 2.26078800e+04 4.36150900e+07
 2.39000000e+02 1.21858000e+02 8.61300000e+00 2.04960000e+01 3.46950000e+01 1.36475500e+06 2.29040300e+04 8.49220200e+07
 2.40000000e+02 1.11902000e+02 7.92500000e+00 1.71010000e+01 2.96620000e+01 1.15300400e+06 2.26259000e+04 5.05476800e+07
 2.41000000e+02 1.20849000e+02 8.92100000e+00 2.11540000e+01 2.84060000e+01 5.80154400e+05 2.26661300e+04 3.01691700e+07
 2.42000000e+02 1.25696000e+02 9.17700000e+00 2.41350000e+01 3.15730000e+01 6.97593100e+05 2.25679500e+04 4.50683300e+07
 2.43000000e+02 1.19744000e+02 9.07200000e+00 2.17090000e+01 3.12220000e+01 3.86311600e+05 2.25726400e+04 1.69138500e+07
 2.44000000e+02 1.12511000e+02 7.76800000e+00 1.67450000e+01 2.80440000e+01 8.44317400e+05 2.31320500e+04 3.29730900e+07
 2.45000000e+02 1.26650000e+02 8.42800000e+00 1.73040000e+01 3.14230000e+01 8.10111300e+05 2.27109200e+04 3.87406400e+07
 2.46000000e+02 1.15411000e+02 8.60300000e+00 2.04960000e+01 2.85710000e+01 8.78422500e+05 2.26814800e+04 4.89908800e+07
 2.47000000e+02 1.15008000e+02 8.38200000e+00 1.97860000e+01 2.89860000e+01 3.77316300e+05 2.26137400e+04 1.73962900e+07
 2.48000000e+02 1.15008000e+02 8.90500000e+00 1.94940000e+01 2.95930000e+01 6.32811500e+05 2.28977000e+04 3.34130100e+07
 2.50000000e+02 1.24803000e+02 8.62300000e+00 1.98690000e+01 3.17380000e+01 1.26820700e+06 2.26541900e+04 7.62183200e+07
