# Supplementary material for: Evolution of intrinsically disordered regions in vertebrate galectins for phase separation
Source: EMBO Rep. 2026 Feb 2;27(5):1254–69. doi: 10.1038/s44319-026-00692-w (PMC12979664; doi:10.1038/s44319-026-00692-w)
Supplement: Supplementary file 12 — Source data Fig. 6 [file 44319_2026_692_MOESM12_ESM.zip › FIG_6/6A/hGal3_D22_112_R2R1/T2_D22_112_400uM/ANA/Deletion/HSQC/ANA/D1_100_40uM.dat]

 1.03000000e+02 1.24645000e+02 8.44100000e+00 1.49720000e+01 2.86370000e+01 6.24671800e+06 2.41613300e+04 2.22792700e+08
 1.04000000e+02 1.11879000e+02 8.05000000e+00 1.88470000e+01 2.89130000e+01 2.23666100e+06 2.40087100e+04 9.18686800e+07
 1.05000000e+02 1.10916000e+02 8.22300000e+00 1.68820000e+01 2.91670000e+01 3.67886800e+06 2.35627500e+04 1.54653900e+08
 1.07000000e+02 1.19859000e+02 8.23000000e+00 1.59260000e+01 2.82290000e+01 4.62373200e+06 2.41250500e+04 1.72099000e+08
 1.08000000e+02 1.10395000e+02 8.08300000e+00 1.87700000e+01 2.95720000e+01 2.37783000e+06 2.36527800e+04 1.17348500e+08
 1.09000000e+02 1.24898000e+02 8.01200000e+00 1.47070000e+01 2.89640000e+01 4.74199400e+06 2.35395300e+04 1.74709700e+08
 1.11000000e+02 1.24924000e+02 8.49100000e+00 1.80530000e+01 2.88340000e+01 1.58853400e+06 2.37091000e+04 5.62985600e+07
 1.12000000e+02 1.07802000e+02 8.15700000e+00 1.53330000e+01 3.08370000e+01 1.53631800e+06 2.36162500e+04 5.10704200e+07
 1.14000000e+02 1.22509000e+02 8.32700000e+00 1.62750000e+01 3.02090000e+01 3.58608600e+06 2.35925600e+04 1.54143500e+08
 1.15000000e+02 1.23399000e+02 8.12900000e+00 1.82720000e+01 2.86100000e+01 3.47491200e+06 2.34932800e+04 1.58692700e+08
 1.16000000e+02 1.21640000e+02 7.95800000e+00 1.79900000e+01 2.93980000e+01 4.32227100e+06 2.35325400e+04 2.12394900e+08
 1.18000000e+02 1.26377000e+02 9.23200000e+00 1.76760000e+01 3.37150000e+01 2.32930700e+06 2.37689600e+04 1.27459100e+08
 1.19000000e+02 1.26475000e+02 7.90300000e+00 2.04300000e+01 2.86820000e+01 2.96297800e+06 2.40504700e+04 1.42178700e+08
 1.20000000e+02 1.28286000e+02 9.37900000e+00 1.78180000e+01 2.94310000e+01 2.97739500e+06 2.39839300e+04 1.36669200e+08
 1.22000000e+02 1.22436000e+02 7.83600000e+00 1.99880000e+01 2.91280000e+01 2.93980800e+06 2.34864600e+04 1.44428400e+08
 1.24000000e+02 1.12776000e+02 8.84600000e+00 2.32650000e+01 2.96810000e+01 1.12408700e+06 2.37565900e+04 4.46475100e+07
 1.25000000e+02 1.09023000e+02 8.27300000e+00 1.67590000e+01 2.85090000e+01 3.66280500e+06 2.39335000e+04 1.46614400e+08
 1.26000000e+02 1.13671000e+02 7.19000000e+00 1.66350000e+01 2.93950000e+01 3.78183400e+06 2.37471300e+04 1.58842400e+08
 1.27000000e+02 1.16893000e+02 6.54400000e+00 1.82330000e+01 2.91390000e+01 3.65023200e+06 2.43364100e+04 1.71155500e+08
 1.29000000e+02 1.12755000e+02 8.77900000e+00 1.78450000e+01 2.91100000e+01 2.58004800e+06 2.34521500e+04 1.20429200e+08
 1.31000000e+02 1.28673000e+02 9.21500000e+00 1.90310000e+01 2.88420000e+01 2.55423800e+06 2.38111200e+04 1.23263000e+08
 1.32000000e+02 1.32446000e+02 9.92300000e+00 2.06120000e+01 2.85680000e+01 2.60244500e+06 2.36027000e+04 1.27788900e+08
 1.33000000e+02 1.23751000e+02 9.13800000e+00 2.05380000e+01 3.19600000e+01 4.88682700e+06 2.35687800e+04 2.95538300e+08
 1.34000000e+02 1.30184000e+02 9.68900000e+00 1.86870000e+01 2.90060000e+01 3.20844400e+06 2.37134600e+04 1.54264200e+08
 1.35000000e+02 1.27083000e+02 8.91700000e+00 1.98690000e+01 2.82260000e+01 2.58608900e+06 2.41875300e+04 1.22606000e+08
 1.36000000e+02 1.08502000e+02 6.97900000e+00 1.80620000e+01 2.84950000e+01 4.08724400e+06 2.36432000e+04 1.92209200e+08
 1.37000000e+02 1.15794000e+02 8.92000000e+00 1.81470000e+01 2.84000000e+01 3.68756400e+06 2.34603100e+04 1.70685200e+08
 1.38000000e+02 1.28187000e+02 8.41100000e+00 1.74260000e+01 2.83910000e+01 3.11869600e+06 2.35053600e+04 1.31628600e+08
 1.39000000e+02 1.28934000e+02 8.33000000e+00 1.61180000e+01 2.94460000e+01 3.64320800e+06 2.38927600e+04 1.47299700e+08
 1.41000000e+02 1.15945000e+02 8.47500000e+00 1.97830000e+01 2.95310000e+01 1.88334400e+06 2.35069500e+04 9.21896300e+07
 1.42000000e+02 1.19615000e+02 6.92800000e+00 1.28810000e+01 3.01230000e+01 8.25475600e+06 2.35270900e+04 2.74448100e+08
 1.43000000e+02 1.16606000e+02 9.61100000e+00 1.96950000e+01 2.85680000e+01 2.59117200e+06 2.34306800e+04 1.16234400e+08
 1.44000000e+02 1.17968000e+02 8.59500000e+00 1.71700000e+01 2.87480000e+01 3.80459800e+06 2.39935200e+04 1.54514600e+08
 1.45000000e+02 1.20001000e+02 8.17500000e+00 1.82990000e+01 2.90580000e+01 3.52249200e+06 2.35167400e+04 1.64039800e+08
 1.46000000e+02 1.27247000e+02 8.71600000e+00 1.65120000e+01 2.95610000e+01 4.65542200e+06 2.36943800e+04 1.93977800e+08
 1.47000000e+02 1.22228000e+02 8.56800000e+00 1.84660000e+01 2.91590000e+01 3.22921400e+06 2.34678200e+04 1.62847600e+08
 1.48000000e+02 1.21177000e+02 9.11100000e+00 1.96760000e+01 2.87180000e+01 3.02356600e+06 2.38248100e+04 1.46764000e+08
 1.49000000e+02 1.25484000e+02 9.32000000e+00 1.94560000e+01 2.85280000e+01 3.09942200e+06 2.39374300e+04 1.65356200e+08
 1.50000000e+02 1.27351000e+02 9.15700000e+00 1.96480000e+01 2.84100000e+01 2.60162700e+06 2.41427200e+04 1.22401300e+08
 1.51000000e+02 1.25703000e+02 8.17700000e+00 1.81170000e+01 2.91540000e+01 3.47347400e+06 2.37210600e+04 1.61138400e+08
 1.54000000e+02 1.20075000e+02 8.50000000e+00 1.62350000e+01 2.89340000e+01 5.45398400e+06 2.39923900e+04 2.14433200e+08
 1.55000000e+02 1.21482000e+02 9.23300000e+00 1.84370000e+01 2.87720000e+01 2.84833200e+06 2.40989200e+04 1.37697800e+08
 1.56000000e+02 1.27906000e+02 8.89100000e+00 1.59420000e+01 2.92610000e+01 3.81844800e+06 2.35035400e+04 1.52162500e+08
 1.57000000e+02 1.18668000e+02 7.66400000e+00 1.74740000e+01 2.87390000e+01 3.93315500e+06 2.40311400e+04 1.62885000e+08
 1.58000000e+02 1.33540000e+02 9.47300000e+00 1.93490000e+01 2.86740000e+01 1.85921100e+06 2.39505800e+04 7.84275900e+07
 1.59000000e+02 1.27035000e+02 8.49900000e+00 1.81510000e+01 2.83930000e+01 3.12624400e+06 2.35459800e+04 1.43121100e+08
 1.60000000e+02 1.23485000e+02 8.43400000e+00 1.94090000e+01 2.86440000e+01 2.28366600e+06 2.34659500e+04 1.17946500e+08
 1.62000000e+02 1.26464000e+02 9.32200000e+00 1.91380000e+01 2.86260000e+01 2.60691800e+06 2.36871300e+04 1.24380500e+08
 1.63000000e+02 1.18912000e+02 8.14700000e+00 1.68630000e+01 2.89580000e+01 2.76791800e+06 2.35474300e+04 1.15227800e+08
 1.64000000e+02 1.17699000e+02 8.73700000e+00 1.58770000e+01 2.92830000e+01 5.12451900e+06 2.36399300e+04 2.04162000e+08
 1.65000000e+02 1.25611000e+02 8.94000000e+00 1.95330000e+01 2.79110000e+01 4.47395800e+06 2.41215300e+04 2.21690100e+08
 1.67000000e+02 1.08330000e+02 8.09500000e+00 1.61820000e+01 2.91860000e+01 5.32145400e+06 2.37200000e+04 2.10568400e+08
 1.68000000e+02 1.17513000e+02 7.42700000e+00 1.65300000e+01 2.85460000e+01 5.72922600e+06 2.37470100e+04 2.26075900e+08
 1.69000000e+02 1.19267000e+02 7.91200000e+00 1.68520000e+01 3.41690000e+01 6.42841000e+06 2.34447600e+04 3.21595500e+08
 1.70000000e+02 1.21860000e+02 8.62000000e+00 1.59640000e+01 3.31990000e+01 6.69748200e+06 2.36153700e+04 3.12440600e+08
 1.71000000e+02 1.24796000e+02 8.78100000e+00 1.83770000e+01 2.83210000e+01 3.30856900e+06 2.39287800e+04 1.52204200e+08
 1.72000000e+02 1.28261000e+02 7.37000000e+00 2.00200000e+01 2.82540000e+01 3.14197200e+06 2.40659900e+04 1.49655200e+08
 1.73000000e+02 1.23672000e+02 8.82100000e+00 1.94390000e+01 2.87290000e+01 2.56811200e+06 2.35575900e+04 1.25534000e+08
 1.74000000e+02 1.19755000e+02 9.00100000e+00 1.63570000e+01 2.94440000e+01 2.83707600e+06 2.36138200e+04 1.15789900e+08
 1.75000000e+02 1.18497000e+02 1.01040000e+01 1.76370000e+01 2.87830000e+01 3.18068400e+06 2.36690100e+04 1.45229500e+08
 1.76000000e+02 1.30550000e+02 9.06400000e+00 2.05760000e+01 2.80580000e+01 2.82281300e+06 2.39498600e+04 1.31639700e+08
 1.77000000e+02 1.26524000e+02 7.97900000e+00 1.93360000e+01 2.82730000e+01 3.70769400e+06 2.42474500e+04 1.67060500e+08
 1.78000000e+02 1.26309000e+02 9.07000000e+00 1.67080000e+01 2.93140000e+01 4.13277600e+06 2.42104400e+04 1.69660500e+08
 1.79000000e+02 1.08762000e+02 9.18000000e+00 1.86410000e+01 2.83020000e+01 3.37096100e+06 2.42275100e+04 1.53104400e+08
 1.80000000e+02 1.17887000e+02 7.82400000e+00 1.76950000e+01 2.90140000e+01 5.00995100e+06 2.34510200e+04 2.18563600e+08
 1.81000000e+02 1.26935000e+02 9.00700000e+00 1.58280000e+01 2.95880000e+01 4.23682500e+06 2.35284900e+04 1.71297400e+08
 1.82000000e+02 1.10567000e+02 8.27300000e+00 1.74000000e+01 2.85510000e+01 3.05661700e+06 2.39053900e+04 1.23852600e+08
 1.83000000e+02 1.24068000e+02 8.68500000e+00 1.49700000e+01 2.99360000e+01 4.89976200e+06 2.35656000e+04 1.93173600e+08
 1.84000000e+02 1.26200000e+02 8.85000000e+00 1.38840000e+01 3.00190000e+01 5.23958800e+06 2.35784600e+04 1.87223700e+08
 1.85000000e+02 1.22736000e+02 9.20100000e+00 1.84570000e+01 2.88140000e+01 3.38542500e+06 2.34697400e+04 1.54823600e+08
 1.86000000e+02 1.24064000e+02 8.92400000e+00 1.95810000e+01 2.91320000e+01 3.63578600e+06 2.36905600e+04 1.90450800e+08
 1.87000000e+02 1.21922000e+02 8.87600000e+00 1.98820000e+01 2.88170000e+01 3.47115200e+06 2.40067500e+04 1.61612300e+08
 1.89000000e+02 1.25578000e+02 7.92100000e+00 1.71200000e+01 2.94280000e+01 4.13473100e+06 2.43017500e+04 1.73480800e+08
 1.90000000e+02 1.25748000e+02 8.39700000e+00 1.91170000e+01 2.89910000e+01 3.42529000e+06 2.35794900e+04 1.72741300e+08
 1.92000000e+02 1.13922000e+02 5.83400000e+00 1.67580000e+01 2.87940000e+01 4.45360800e+06 2.41782400e+04 1.76446300e+08
 1.93000000e+02 1.20155000e+02 9.22000000e+00 1.81650000e+01 2.87140000e+01 3.40601500e+06 2.38166500e+04 1.56337300e+08
 1.94000000e+02 1.20670000e+02 9.09700000e+00 1.48040000e+01 2.96070000e+01 4.17592600e+06 2.38435500e+04 1.62324500e+08
 1.95000000e+02 1.12721000e+02 7.18100000e+00 1.89460000e+01 2.85440000e+01 3.02073400e+06 2.37133600e+04 1.49589200e+08
 1.96000000e+02 1.18263000e+02 7.79600000e+00 1.82110000e+01 2.82650000e+01 4.11913500e+06 2.36135800e+04 1.89421800e+08
 1.98000000e+02 1.16526000e+02 8.78200000e+00 1.85870000e+01 2.83240000e+01 3.70449300e+06 2.41721500e+04 1.74269900e+08
 1.99000000e+02 1.21809000e+02 8.14800000e+00 1.93370000e+01 2.97850000e+01 2.65124600e+06 2.38103300e+04 1.27225600e+08
 2.00000000e+02 1.27529000e+02 9.86800000e+00 1.92610000e+01 2.89010000e+01 2.95445600e+06 2.35496800e+04 1.38738100e+08
 2.01000000e+02 1.25484000e+02 9.32000000e+00 1.94560000e+01 2.85280000e+01 3.09942200e+06 2.39374300e+04 1.65356200e+08
 2.02000000e+02 1.24125000e+02 9.60100000e+00 2.08860000e+01 2.89470000e+01 2.80174400e+06 2.35757500e+04 1.44368900e+08
 2.03000000e+02 1.30628000e+02 9.50400000e+00 1.90820000e+01 2.86120000e+01 3.00190700e+06 2.36036400e+04 1.42512600e+08
 2.04000000e+02 1.27671000e+02 9.07400000e+00 1.82810000e+01 2.91390000e+01 2.76590000e+06 2.38841400e+04 1.30664900e+08
 2.05000000e+02 1.28305000e+02 8.37600000e+00 1.94170000e+01 2.87750000e+01 3.10665400e+06 2.36285400e+04 1.54973200e+08
 2.07000000e+02 1.07216000e+02 8.04400000e+00 1.87930000e+01 2.82210000e+01 3.62588800e+06 2.40626800e+04 1.66110000e+08
 2.08000000e+02 1.16215000e+02 6.52000000e+00 1.53790000e+01 2.89770000e+01 4.13445300e+06 2.43450200e+04 1.54870000e+08
 2.09000000e+02 1.14879000e+02 8.58300000e+00 1.85760000e+01 2.88720000e+01 2.50543200e+06 2.41263600e+04 1.16681300e+08
 2.10000000e+02 1.23908000e+02 9.75300000e+00 1.87100000e+01 2.84120000e+01 2.99857800e+06 2.37441200e+04 1.40913100e+08
 2.11000000e+02 1.23751000e+02 9.13800000e+00 2.05380000e+01 3.19600000e+01 4.88682700e+06 2.35687800e+04 2.95538300e+08
 2.12000000e+02 1.30603000e+02 9.31500000e+00 2.08500000e+01 2.80760000e+01 3.40364800e+06 2.40135900e+04 1.74742800e+08
 2.13000000e+02 1.21236000e+02 8.52000000e+00 1.98930000e+01 2.92830000e+01 3.30926000e+06 2.35100800e+04 1.76237200e+08
 2.14000000e+02 1.27559000e+02 9.92100000e+00 1.72900000e+01 2.93850000e+01 2.90969900e+06 2.35187100e+04 1.25170600e+08
 2.15000000e+02 1.07904000e+02 8.99500000e+00 1.78690000e+01 2.95010000e+01 3.09787500e+06 2.35395600e+04 1.38053900e+08
 2.16000000e+02 1.21780000e+02 7.70600000e+00 1.80540000e+01 2.92460000e+01 4.23757400e+06 2.36033400e+04 1.94752100e+08
 2.17000000e+02 1.24064000e+02 8.92400000e+00 1.95810000e+01 2.91320000e+01 3.63578600e+06 2.36905600e+04 1.90450800e+08
 2.18000000e+02 1.28174000e+02 8.94400000e+00 2.13500000e+01 2.91690000e+01 1.93058400e+06 2.35443400e+04 9.82294600e+07
 2.19000000e+02 1.10254000e+02 7.60700000e+00 1.77910000e+01 3.02750000e+01 2.71549800e+06 2.35206300e+04 1.32881300e+08
 2.20000000e+02 1.19274000e+02 8.80300000e+00 1.88270000e+01 2.87250000e+01 3.76736700e+06 2.34416600e+04 1.74841400e+08
 2.21000000e+02 1.25791000e+02 8.97300000e+00 1.86760000e+01 2.92550000e+01 2.84605800e+06 2.35083300e+04 1.57112400e+08
 2.22000000e+02 1.29786000e+02 9.27100000e+00 1.42060000e+01 2.98380000e+01 3.57183700e+06 2.35077500e+04 1.31154400e+08
 2.23000000e+02 1.17416000e+02 7.19700000e+00 1.41030000e+01 2.98840000e+01 4.39167300e+06 2.35504000e+04 1.61388000e+08
 2.24000000e+02 1.25448000e+02 9.49200000e+00 2.05710000e+01 2.93030000e+01 2.25732300e+06 2.35912800e+04 1.16755400e+08
 2.25000000e+02 1.20427000e+02 8.33100000e+00 2.08470000e+01 2.81670000e+01 3.46152200e+06 2.38207300e+04 1.70718400e+08
 2.27000000e+02 1.20866000e+02 7.13200000e+00 1.87650000e+01 2.91690000e+01 3.47070500e+06 2.35245100e+04 1.67510500e+08
 2.28000000e+02 1.22973000e+02 7.66600000e+00 1.43620000e+01 2.98060000e+01 4.81644200e+06 2.36146800e+04 1.81241300e+08
 2.29000000e+02 1.13049000e+02 8.43100000e+00 1.46520000e+01 2.97680000e+01 5.54741600e+06 2.41565800e+04 2.05301500e+08
 2.30000000e+02 1.16601000e+02 7.45500000e+00 1.66050000e+01 2.89730000e+01 3.92369700e+06 2.35019100e+04 1.59695900e+08
 2.31000000e+02 1.22311000e+02 7.71600000e+00 1.90830000e+01 2.85390000e+01 3.11307900e+06 2.41144200e+04 1.50952700e+08
 2.32000000e+02 1.16368000e+02 7.73200000e+00 1.75250000e+01 2.85340000e+01 3.90769900e+06 2.39076800e+04 1.61586700e+08
 2.33000000e+02 1.21010000e+02 7.90100000e+00 1.50870000e+01 3.07860000e+01 4.78387000e+06 2.36535200e+04 1.92215400e+08
 2.34000000e+02 1.25323000e+02 8.64700000e+00 1.91250000e+01 2.81850000e+01 3.43444200e+06 2.40124400e+04 1.64971000e+08
 2.35000000e+02 1.14663000e+02 9.32800000e+00 1.86460000e+01 2.84060000e+01 2.73795000e+06 2.38269400e+04 1.29455800e+08
 2.36000000e+02 1.27349000e+02 9.37500000e+00 1.93540000e+01 2.87200000e+01 3.09709300e+06 2.36109200e+04 1.47250700e+08
 2.37000000e+02 1.20459000e+02 9.39700000e+00 1.85880000e+01 2.84190000e+01 4.13226400e+06 2.42503000e+04 1.92885800e+08
 2.38000000e+02 1.05688000e+02 8.86100000e+00 1.64240000e+01 2.91430000e+01 3.72252700e+06 2.34788300e+04 1.51908500e+08
 2.39000000e+02 1.21860000e+02 8.62000000e+00 1.59640000e+01 3.31990000e+01 6.69748200e+06 2.36153700e+04 3.12440600e+08
 2.40000000e+02 1.11910000e+02 7.92400000e+00 1.82500000e+01 2.91370000e+01 4.26330800e+06 2.35257400e+04 1.97113000e+08
 2.41000000e+02 1.20961000e+02 8.91500000e+00 2.44400000e+01 2.85420000e+01 2.61545700e+06 2.36826200e+04 1.43359600e+08
 2.42000000e+02 1.25834000e+02 9.17400000e+00 1.80630000e+01 3.14700000e+01 3.14317900e+06 2.38731700e+04 1.63184500e+08
 2.43000000e+02 1.19912000e+02 9.06400000e+00 1.93140000e+01 2.90210000e+01 1.96602700e+06 2.40318600e+04 8.62237700e+07
 2.44000000e+02 1.12519000e+02 7.77500000e+00 1.63510000e+01 2.93350000e+01 3.67486000e+06 2.41045700e+04 1.49048400e+08
 2.45000000e+02 1.26610000e+02 8.43100000e+00 1.60440000e+01 2.90120000e+01 3.64898400e+06 2.39839600e+04 1.41634800e+08
 2.46000000e+02 1.15381000e+02 8.59700000e+00 1.78380000e+01 2.91200000e+01 3.91967700e+06 2.35562000e+04 1.81364800e+08
 2.47000000e+02 1.15142000e+02 8.36700000e+00 2.04080000e+01 2.88760000e+01 2.22670600e+06 2.37084000e+04 1.24019500e+08
 2.48000000e+02 1.15122000e+02 8.90500000e+00 1.84340000e+01 2.89660000e+01 2.71741900e+06 2.41961300e+04 1.21955200e+08
 2.49000000e+02 1.20954000e+02 8.14500000e+00 1.89220000e+01 2.88880000e+01 4.18706800e+06 2.36142200e+04 1.92733400e+08
 2.50000000e+02 1.24690000e+02 8.61600000e+00 1.87440000e+01 2.90890000e+01 2.95173900e+06 2.34994800e+04 1.40903800e+08
