# Supplementary material for: Evolution of intrinsically disordered regions in vertebrate galectins for phase separation
Source: EMBO Rep. 2026 Feb 2;27(5):1254–69. doi: 10.1038/s44319-026-00692-w (PMC12979664; doi:10.1038/s44319-026-00692-w)
Supplement: Supplementary file 12 — Source data Fig. 6 [file 44319_2026_692_MOESM12_ESM.zip › FIG_6/6A/hGal3_D22_112_R2R1/T2_D22_112_400uM/ANA/Deletion/HSQC/ANA/Ir_D0_0_40uM.dat_D0_0_400uM.dat.dat]

3.00000000e+00 0.12468 0.000429389
4.00000000e+00 0.13715 0.000663215
5.00000000e+00 0.128574 0.000471848
6.00000000e+00 0.128145 0.000530036
8.00000000e+00 0.0322987 0.00116715
9.00000000e+00 0.130666 0.000851012
1.00000000e+01 0.128386 0.00044331
1.20000000e+01 0.131322 0.000587697
1.30000000e+01 0.153251 0.00155942
1.40000000e+01 0.158776 0.00142534
1.50000000e+01 0.140703 0.00120279
2.20000000e+01 0.142051 0.00100508
2.40000000e+01 0.14582 0.00419326
2.80000000e+01 0.138426 0.00194802
2.90000000e+01 0.125304 0.00100465
3.10000000e+01 0.133614 0.000714042
3.20000000e+01 0.137254 0.00141525
3.40000000e+01 0.13879 0.00148247
3.50000000e+01 0.130841 0.00113082
3.60000000e+01 0.140759 0.00178585
4.00000000e+01 0.156069 0.00168208
4.10000000e+01 0.141194 0.00204153
4.90000000e+01 0.134219 0.0004451
6.60000000e+01 0.124872 0.00387731
7.30000000e+01 0.128508 0.000729883
7.50000000e+01 0.128714 0.00102679
7.80000000e+01 0.122008 0.00102679
7.90000000e+01 0.13662 0.00129948
8.10000000e+01 0.12327 0.0014514
8.40000000e+01 0.135161 0.00138993
8.50000000e+01 0.127595 0.00126152
9.10000000e+01 0.16996 0.00239156
9.20000000e+01 0.188088 0.00602949
9.60000000e+01 0.153979 0.00127649
9.70000000e+01 0.164924 0.0025904
9.80000000e+01 0.136134 0.00152467
9.90000000e+01 0.153928 0.00175857
1.03000000e+02 0.132489 0.00130551
1.04000000e+02 0.132743 0.00164282
1.08000000e+02 0.137145 0.00214242
1.09000000e+02 0.127918 0.000606746
1.11000000e+02 0.136278 0.000935493
1.12000000e+02 0.158417 0.00101705
1.14000000e+02 0.127023 0.00331564
1.16000000e+02 0.199136 0.00396838
1.18000000e+02 0.243077 0.0104022
1.19000000e+02 0.199167 0.00550564
1.20000000e+02 0.238609 0.00823364
1.22000000e+02 0.236861 0.00682955
1.24000000e+02 0.178286 0.0114068
1.25000000e+02 0.195478 0.0047608
1.26000000e+02 0.194707 0.00480048
1.27000000e+02 0.220193 0.00547882
1.29000000e+02 0.247936 0.010123
1.31000000e+02 0.233089 0.0092473
1.32000000e+02 0.262988 0.0104961
1.33000000e+02 0.207336 0.00836213
1.34000000e+02 0.235056 0.00826679
1.35000000e+02 0.263113 0.00888943
1.36000000e+02 0.188028 0.00437855
1.37000000e+02 0.219233 0.00549306
1.38000000e+02 0.232079 0.00788879
1.39000000e+02 0.261663 0.00812288
1.41000000e+02 0.252003 0.00801883
1.42000000e+02 0.193779 0.00209226
1.43000000e+02 0.276156 0.00969572
1.44000000e+02 0.214444 0.0048425
1.46000000e+02 0.21649 0.0043626
1.47000000e+02 0.240193 0.00739881
1.48000000e+02 0.2244 0.00678704
1.49000000e+02 0.238758 0.00805854
1.50000000e+02 0.232554 0.00827702
1.51000000e+02 0.196752 0.00454489
1.54000000e+02 0.202837 0.00314169
1.55000000e+02 0.243228 0.00837769
1.56000000e+02 0.259041 0.00709174
1.57000000e+02 0.237382 0.00565571
1.58000000e+02 0.251132 0.0139222
1.59000000e+02 0.247015 0.00792335
1.60000000e+02 0.245206 0.00773496
1.62000000e+02 0.268451 0.0103751
1.64000000e+02 0.186637 0.00324631
1.65000000e+02 0.191015 0.00361899
1.67000000e+02 0.125729 0.000988687
1.68000000e+02 0.175458 0.00241724
1.71000000e+02 0.228469 0.00632044
1.72000000e+02 0.232539 0.00686678
1.73000000e+02 0.231987 0.00724858
1.74000000e+02 0.237295 0.00690863
1.75000000e+02 0.209291 0.00612499
1.76000000e+02 0.245543 0.00861386
1.77000000e+02 0.206693 0.0049499
1.78000000e+02 0.228447 0.00526563
1.79000000e+02 0.198399 0.00593095
1.81000000e+02 0.224683 0.00497205
1.83000000e+02 0.224669 0.00445865
1.84000000e+02 0.219584 0.00420741
1.85000000e+02 0.240398 0.0064067
1.86000000e+02 0.219708 0.00355977
1.87000000e+02 0.214963 0.0057705
1.89000000e+02 0.198503 0.00399177
1.90000000e+02 0.209637 0.00462703
1.92000000e+02 0.187835 0.0032905
1.93000000e+02 0.206678 0.00594499
1.94000000e+02 0.249786 0.00498686
1.95000000e+02 0.221867 0.00758175
1.96000000e+02 0.206205 0.00404642
1.98000000e+02 0.211725 0.00468375
1.99000000e+02 0.217016 0.0072091
2.00000000e+02 0.252558 0.00828444
2.01000000e+02 0.228313 0.00782792
2.02000000e+02 0.157184 0.0056511
2.03000000e+02 0.26139 0.0104342
2.04000000e+02 0.244124 0.0094124
2.05000000e+02 0.199971 0.00702306
2.07000000e+02 0.197931 0.00488352
2.08000000e+02 0.218044 0.00442979
2.09000000e+02 0.222817 0.00804511
2.10000000e+02 0.157184 0.0056511
2.11000000e+02 0.230888 0.00826532
2.12000000e+02 0.195607 0.0105299
2.13000000e+02 0.192694 0.00599635
2.14000000e+02 0.258873 0.0109732
2.15000000e+02 0.214646 0.00811083
2.16000000e+02 0.169409 0.00444693
2.17000000e+02 0.219708 0.00355977
2.18000000e+02 0.28903 0.0201797
2.19000000e+02 0.201334 0.00863497
2.20000000e+02 0.218563 0.00565781
2.21000000e+02 0.215935 0.00783645
2.22000000e+02 0.233201 0.00605434
2.23000000e+02 0.237418 0.00587367
2.24000000e+02 0.306245 0.0173832
2.25000000e+02 0.166862 0.00538164
2.27000000e+02 0.222767 0.00450152
2.28000000e+02 0.259115 0.00581202
2.29000000e+02 0.207322 0.00330558
2.30000000e+02 0.219211 0.00536051
2.31000000e+02 0.22955 0.0059836
2.32000000e+02 0.206972 0.00480059
2.33000000e+02 0.199903 0.00339215
2.35000000e+02 0.249995 0.00941741
2.36000000e+02 0.21898 0.00688879
2.37000000e+02 0.228601 0.00511765
2.38000000e+02 0.245929 0.00598671
2.40000000e+02 0.203757 0.00404488
2.41000000e+02 0.232906 0.00790574
2.42000000e+02 0.211852 0.00622986
2.43000000e+02 0.25031 0.0136454
2.44000000e+02 0.201096 0.00541404
2.45000000e+02 0.207378 0.00590514
2.46000000e+02 0.207093 0.00490755
2.47000000e+02 0.182985 0.00932671
2.48000000e+02 0.219116 0.00761045
