# Supplementary material for: Evolution of intrinsically disordered regions in vertebrate galectins for phase separation
Source: EMBO Rep. 2026 Feb 2;27(5):1254–69. doi: 10.1038/s44319-026-00692-w (PMC12979664; doi:10.1038/s44319-026-00692-w)
Supplement: Supplementary file 12 — Source data Fig. 6 [file 44319_2026_692_MOESM12_ESM.zip › FIG_6/6A/hGal3_D22_112_R2R1/T2_D22_112_400uM/ANA/Deletion/HSQC/ANA/Ir_D0_0_40uM.dat_D0_0urea_40uM.dat.dat]

3.00000000e+00 0.817143 0.00318762
4.00000000e+00 0.896142 0.00492279
5.00000000e+00 0.832646 0.00344681
6.00000000e+00 0.811515 0.0037764
8.00000000e+00 0.212796 0.00872866
9.00000000e+00 0.790913 0.00583985
1.00000000e+01 0.752058 0.00293675
1.20000000e+01 0.76869 0.00387712
1.30000000e+01 0.874222 0.00991456
1.40000000e+01 1.00227 0.0101577
1.50000000e+01 0.83345 0.0080592
2.20000000e+01 0.566115 0.00456673
2.40000000e+01 0.168176 0.00548773
2.80000000e+01 0.702558 0.0111692
2.90000000e+01 0.591522 0.00534584
3.10000000e+01 0.630013 0.00379901
3.20000000e+01 0.759701 0.00888332
3.40000000e+01 0.774611 0.0094911
3.50000000e+01 0.673485 0.00654051
3.60000000e+01 0.453397 0.00649839
4.00000000e+01 0.736715 0.00896082
4.10000000e+01 0.52365 0.00847465
4.90000000e+01 0.575571 0.00213409
6.60000000e+01 0.0906309 0.00318547
7.30000000e+01 0.553688 0.00354534
7.50000000e+01 0.488764 0.00446731
7.80000000e+01 0.486445 0.00464939
7.90000000e+01 0.516663 0.00563618
8.10000000e+01 0.407901 0.00546725
8.40000000e+01 0.674543 0.00786609
8.50000000e+01 0.606304 0.00684396
9.10000000e+01 0.864825 0.0136969
9.20000000e+01 0.913622 0.033035
9.60000000e+01 0.796548 0.00753755
9.70000000e+01 0.951556 0.0168157
9.80000000e+01 0.716369 0.00906351
9.90000000e+01 0.778461 0.0101488
1.03000000e+02 0.657623 0.00733599
1.04000000e+02 0.63052 0.0088191
1.08000000e+02 0.549172 0.00976034
1.09000000e+02 4.54645 0.0243241
1.11000000e+02 0.539055 0.00426324
1.12000000e+02 2.94449 0.021429
1.14000000e+02 0.369731 0.0109558
1.16000000e+02 0.435275 0.00990469
1.18000000e+02 0.427217 0.0206711
1.19000000e+02 0.453681 0.0142595
1.20000000e+02 0.447122 0.0176166
1.22000000e+02 0.460367 0.0150891
1.24000000e+02 0.470058 0.0339716
1.25000000e+02 0.516288 0.014372
1.26000000e+02 0.458662 0.0127637
1.27000000e+02 0.466268 0.0131251
1.29000000e+02 0.466249 0.0213501
1.31000000e+02 0.375182 0.0169203
1.32000000e+02 0.515364 0.0231956
1.33000000e+02 0.417814 0.0191509
1.34000000e+02 0.40255 0.0161976
1.35000000e+02 0.482215 0.0185928
1.36000000e+02 0.407016 0.0108193
1.37000000e+02 0.470119 0.0134401
1.38000000e+02 0.457463 0.0175594
1.39000000e+02 0.447652 0.015738
1.41000000e+02 0.744001 0.026629
1.42000000e+02 0.471164 0.00570107
1.43000000e+02 0.479126 0.0192692
1.44000000e+02 0.488831 0.0124619
1.46000000e+02 0.445749 0.0101223
1.47000000e+02 0.477147 0.0165508
1.48000000e+02 0.410653 0.0140047
1.49000000e+02 0.458391 0.017475
1.50000000e+02 0.449431 0.0179823
1.51000000e+02 0.430745 0.0112653
1.54000000e+02 0.517369 0.00907258
1.55000000e+02 0.441203 0.0171828
1.56000000e+02 0.476437 0.0147709
1.57000000e+02 0.475752 0.0128906
1.58000000e+02 0.522964 0.0327081
1.59000000e+02 0.466766 0.0172017
1.60000000e+02 0.527039 0.0188569
1.62000000e+02 0.501131 0.0219342
1.64000000e+02 0.503654 0.00997502
1.65000000e+02 0.491237 0.0104249
1.67000000e+02 0.588192 0.005285
1.68000000e+02 0.483797 0.00753318
1.71000000e+02 0.508841 0.016102
1.72000000e+02 0.487312 0.0162375
1.73000000e+02 0.588485 0.0207604
1.74000000e+02 0.503766 0.0166952
1.75000000e+02 0.57005 0.018897
1.76000000e+02 0.539714 0.0215108
1.77000000e+02 0.475009 0.0128747
1.78000000e+02 0.474301 0.0124902
1.79000000e+02 0.422629 0.0142643
1.81000000e+02 0.529294 0.0132376
1.83000000e+02 0.525303 0.011783
1.84000000e+02 0.468091 0.0100978
1.85000000e+02 0.545566 0.0166035
1.86000000e+02 0.669448 0.0122158
1.87000000e+02 0.479762 0.0145485
1.89000000e+02 0.520506 0.0117166
1.90000000e+02 0.545185 0.0135844
1.93000000e+02 0.450855 0.0146761
1.94000000e+02 0.578217 0.0129511
1.95000000e+02 0.495004 0.0191561
1.96000000e+02 0.473801 0.0105208
1.98000000e+02 0.477155 0.0120001
1.99000000e+02 0.451348 0.0169561
2.00000000e+02 0.471141 0.0174588
2.01000000e+02 0.437345 0.0169611
2.02000000e+02 0.451543 0.0185645
2.03000000e+02 0.454293 0.0204678
2.04000000e+02 0.478946 0.0209196
2.05000000e+02 0.390131 0.0155834
2.07000000e+02 0.522575 0.0145575
2.08000000e+02 0.533844 0.0123606
2.09000000e+02 0.465275 0.0189243
2.10000000e+02 0.517808 0.0210917
2.11000000e+02 0.494045 0.02
2.12000000e+02 0.379147 0.0232161
2.13000000e+02 0.475781 0.0168117
2.14000000e+02 0.397152 0.0189889
2.15000000e+02 0.484006 0.0207051
2.16000000e+02 0.457599 0.0136098
2.17000000e+02 0.669448 0.0122158
2.18000000e+02 0.497109 0.0393221
2.19000000e+02 0.465947 0.0226375
2.20000000e+02 0.49157 0.0143604
2.21000000e+02 0.422566 0.0174366
2.22000000e+02 0.508646 0.0149827
2.23000000e+02 0.480825 0.0136265
2.24000000e+02 0.460832 0.0297295
2.25000000e+02 0.495174 0.0180473
2.27000000e+02 0.568884 0.0129956
2.28000000e+02 0.45493 0.0114363
2.29000000e+02 0.48286 0.00873375
2.30000000e+02 0.461012 0.0126344
2.31000000e+02 0.532063 0.0158589
2.32000000e+02 0.475651 0.0126401
2.33000000e+02 0.455667 0.00877744
2.35000000e+02 0.421706 0.0180514
2.36000000e+02 0.42474 0.0149874
2.37000000e+02 0.466406 0.0119478
2.38000000e+02 0.509926 0.0139288
2.40000000e+02 0.417725 0.00941683
2.41000000e+02 0.466465 0.0180322
2.42000000e+02 0.425201 0.014123
2.43000000e+02 0.485803 0.0300987
2.44000000e+02 0.417225 0.0129045
2.45000000e+02 0.416668 0.0133954
2.46000000e+02 0.450813 0.0120905
2.47000000e+02 0.410012 0.0235187
2.48000000e+02 0.462865 0.0182735
2.50000000e+02 inf inf
