# Supplementary material for: Evolution of intrinsically disordered regions in vertebrate galectins for phase separation
Source: EMBO Rep. 2026 Feb 2;27(5):1254–69. doi: 10.1038/s44319-026-00692-w (PMC12979664; doi:10.1038/s44319-026-00692-w)
Supplement: Supplementary file 12 — Source data Fig. 6 [file 44319_2026_692_MOESM12_ESM.zip › FIG_6/6A/hGal3_D22_112_R2R1/T2_D22_112_400uM/ANA/Deletion/HSQC/ANA/Ir_D0_0urea_40uM.dat_D0_0urea_400uM.dat.dat]

3.00000000e+00 0.107672 0.000635668
4.00000000e+00 0.111889 0.00100607
5.00000000e+00 0.112478 0.000716977
6.00000000e+00 0.111645 0.000761783
7.00000000e+00 0.120378 0.000591829
8.00000000e+00 0.102728 0.00164976
9.00000000e+00 0.111688 0.00120674
1.00000000e+01 0.110454 0.00060391
1.20000000e+01 0.111047 0.000786919
1.30000000e+01 0.119193 0.00215641
1.40000000e+01 0.115309 0.00213326
1.50000000e+01 0.112202 0.00167505
1.80000000e+01 0.106551 0.000766789
2.00000000e+01 0.106551 0.000766789
2.10000000e+01 0.114049 0.00126409
2.20000000e+01 0.111926 0.000935514
2.40000000e+01 0.112162 0.0011251
2.70000000e+01 0.110067 0.00188787
2.80000000e+01 0.114514 0.00235215
2.90000000e+01 0.1074 0.00105349
3.10000000e+01 0.10863 0.000757865
3.20000000e+01 0.109474 0.00178177
3.30000000e+01 0.120378 0.000591829
3.40000000e+01 0.11087 0.00191997
3.50000000e+01 0.110084 0.00133761
3.60000000e+01 0.120181 0.00144572
3.80000000e+01 0.117119 0.00119337
4.00000000e+01 0.116157 0.00191725
4.10000000e+01 0.11455 0.00177384
4.30000000e+01 0.117119 0.00119337
4.70000000e+01 0.114049 0.00126409
4.90000000e+01 0.108851 0.000426626
5.60000000e+01 0.11666 0.000892672
5.80000000e+01 0.108851 0.000426626
6.50000000e+01 0.106271 0.00121642
6.60000000e+01 0.102116 0.000601626
7.20000000e+01 0.110067 0.00188787
7.30000000e+01 0.110141 0.000710907
7.50000000e+01 0.105434 0.000870986
7.80000000e+01 0.109704 0.000936482
7.90000000e+01 0.110058 0.00113889
8.10000000e+01 0.112162 0.0011251
8.40000000e+01 0.110496 0.00159919
8.50000000e+01 0.10666 0.00135119
8.70000000e+01 0.107556 0.00229866
9.10000000e+01 0.120656 0.00301683
9.20000000e+01 0.121599 0.00734031
9.30000000e+01 0.112202 0.00167505
9.60000000e+01 0.115873 0.00160901
9.70000000e+01 0.108696 0.00335745
9.80000000e+01 0.11258 0.0018455
9.90000000e+01 0.113151 0.00211721
1.03000000e+02 0.108324 0.00143409
1.04000000e+02 0.110608 0.00179435
1.05000000e+02 0.114294 0.00151285
1.08000000e+02 0.110965 0.00199272
1.11000000e+02 0.108891 0.000856572
1.12000000e+02 0.120356 0.00472408
1.14000000e+02 0.129433 0.00260433
1.15000000e+02 0.134632 0.00779475
1.16000000e+02 0.140299 0.00256156
1.18000000e+02 0.168627 0.00637804
1.19000000e+02 0.143024 0.00375977
1.20000000e+02 0.159753 0.00517745
1.22000000e+02 0.163775 0.00454459
1.24000000e+02 0.154374 0.00963606
1.25000000e+02 0.148209 0.00391368
1.26000000e+02 0.148169 0.00345455
1.27000000e+02 0.150846 0.00361251
1.29000000e+02 0.169153 0.00660291
1.30000000e+02 0.16669 0.00322878
1.31000000e+02 0.172531 0.00533076
1.32000000e+02 0.162992 0.00699852
1.33000000e+02 0.147903 0.00521584
1.34000000e+02 0.183014 0.00544039
1.35000000e+02 0.163165 0.00555424
1.36000000e+02 0.153347 0.00307136
1.37000000e+02 0.149516 0.00369722
1.38000000e+02 0.155763 0.00501357
1.39000000e+02 0.164325 0.00473169
1.41000000e+02 0.139285 0.00677883
1.42000000e+02 0.151276 0.00160262
1.43000000e+02 0.178165 0.00629983
1.44000000e+02 0.153517 0.00351427
1.46000000e+02 0.162435 0.00298716
1.47000000e+02 0.161839 0.004925
1.48000000e+02 0.169091 0.00434927
1.49000000e+02 0.172188 0.00548431
1.50000000e+02 0.163635 0.00534248
1.51000000e+02 0.144208 0.00298894
1.54000000e+02 0.156117 0.00260562
1.55000000e+02 0.18211 0.00571853
1.56000000e+02 0.180082 0.00488685
1.57000000e+02 0.167717 0.00395064
1.58000000e+02 0.1566 0.00937724
1.59000000e+02 0.165227 0.00526242
1.60000000e+02 0.182106 0.00630891
1.62000000e+02 0.165248 0.00665631
1.64000000e+02 0.144945 0.0026476
1.65000000e+02 0.148923 0.00283278
1.67000000e+02 0.109379 0.00106902
1.68000000e+02 0.137965 0.00191016
1.69000000e+02 0.144802 0.00279959
1.70000000e+02 0.157354 0.00268107
1.71000000e+02 0.160631 0.00474668
1.72000000e+02 0.157765 0.00470552
1.73000000e+02 0.142894 0.00546963
1.74000000e+02 0.165925 0.00510639
1.75000000e+02 0.137106 0.00476459
1.76000000e+02 0.157551 0.00622096
1.77000000e+02 0.154413 0.00364745
1.78000000e+02 0.156738 0.00361411
1.79000000e+02 0.161508 0.00421291
1.80000000e+02 0.140761 0.00215763
1.81000000e+02 0.153229 0.00371953
1.82000000e+02 0.104654 0.00370389
1.83000000e+02 0.158854 0.00343761
1.84000000e+02 0.162087 0.00296937
1.85000000e+02 0.149003 0.00458904
1.86000000e+02 0.143995 0.00320448
1.87000000e+02 0.165371 0.00445211
1.89000000e+02 0.146684 0.0031599
1.90000000e+02 0.159262 0.00398077
1.93000000e+02 0.153073 0.00413114
1.94000000e+02 0.164248 0.00388567
1.95000000e+02 0.164111 0.00570345
1.96000000e+02 0.148092 0.00286053
1.98000000e+02 0.145058 0.00319981
1.99000000e+02 0.159952 0.00493235
2.00000000e+02 0.164177 0.00521535
2.01000000e+02 0.155286 0.0048638
2.02000000e+02 0.163983 0.0056106
2.03000000e+02 0.169906 0.00640612
2.04000000e+02 0.151408 0.00579446
2.05000000e+02 0.170507 0.00488727
2.07000000e+02 0.143913 0.00384046
2.08000000e+02 0.150363 0.00341991
2.09000000e+02 0.165367 0.00574038
2.10000000e+02 0.132946 0.00516715
2.11000000e+02 0.157112 0.00579682
2.12000000e+02 0.161736 0.00690212
2.13000000e+02 0.144918 0.00446433
2.14000000e+02 0.193022 0.00672597
2.15000000e+02 0.150124 0.00570888
2.16000000e+02 0.131053 0.00326416
2.17000000e+02 0.143995 0.00320448
2.18000000e+02 0.163287 0.0117799
2.19000000e+02 0.14061 0.00584568
2.20000000e+02 0.146241 0.00385101
2.21000000e+02 0.167704 0.00538199
2.22000000e+02 0.157232 0.00436011
2.23000000e+02 0.168358 0.00422301
2.24000000e+02 0.200161 0.0109571
2.25000000e+02 0.166301 0.00549724
2.27000000e+02 0.1549 0.00368404
2.28000000e+02 0.175331 0.0036542
2.29000000e+02 0.154733 0.00249373
2.30000000e+02 0.159688 0.00367803
2.31000000e+02 0.154172 0.00448959
2.32000000e+02 0.15639 0.00363266
2.33000000e+02 0.150644 0.0024425
2.34000000e+02 0.151286 0.00281708
2.35000000e+02 0.175818 0.00582405
2.36000000e+02 0.158831 0.00438583
2.37000000e+02 0.159738 0.0035201
2.38000000e+02 0.16201 0.00413548
2.39000000e+02 0.157354 0.00268107
2.40000000e+02 0.156042 0.00271643
2.41000000e+02 0.152323 0.00505316
2.42000000e+02 0.147783 0.00383088
2.43000000e+02 0.157206 0.00866521
2.44000000e+02 0.169008 0.00400845
2.45000000e+02 0.15785 0.0038632
2.46000000e+02 0.149649 0.00332096
2.47000000e+02 0.129591 0.00557542
2.48000000e+02 0.15189 0.00509276
2.50000000e+02 0.151286 0.00281708
