# Supplementary material for: Evolution of intrinsically disordered regions in vertebrate galectins for phase separation
Source: EMBO Rep. 2026 Feb 2;27(5):1254–69. doi: 10.1038/s44319-026-00692-w (PMC12979664; doi:10.1038/s44319-026-00692-w)
Supplement: Supplementary file 12 — Source data Fig. 6 [file 44319_2026_692_MOESM12_ESM.zip › FIG_6/6A/hGal3_D22_112_R2R1/T2_D22_112_400uM/ANA/Deletion/HSQC/ANA/temp2_nogap.dat]

 0.00000000e+00 0.00000000e+00 0.00000000e+00 0.00000000e+00 0.00000000e+00 0.00000000e+00 0.00000000e+00 0.00000000e+00
 0.00000000e+00 0.00000000e+00 0.00000000e+00 0.00000000e+00 0.00000000e+00 0.00000000e+00 0.00000000e+00 0.00000000e+00
 3.00000000e+00 1.19811000e+02 8.33800000e+00 1.10000000e-01 2.00000000e-03 3.51114600e+07 1.88567900e+04 1.25815300e+09
 4.00000000e+00 1.18460000e+02 8.30200000e+00 1.62000000e-01 3.00000000e-03 2.28918900e+07 1.86384400e+04 8.88330700e+08
 5.00000000e+00 1.20541000e+02 8.21300000e+00 1.24000000e-01 2.00000000e-03 3.18814000e+07 1.84595600e+04 1.13521900e+09
 6.00000000e+00 1.17192000e+02 8.18900000e+00 1.43000000e-01 2.00000000e-03 2.88064300e+07 1.85065900e+04 1.03893700e+09
 0.00000000e+00 0.00000000e+00 0.00000000e+00 0.00000000e+00 0.00000000e+00 0.00000000e+00 0.00000000e+00 0.00000000e+00
 8.00000000e+00 1.18946000e+02 8.16700000e+00 2.93000000e-01 7.00000000e-03 1.27987800e+07 1.84432800e+04 6.22887700e+08
 9.00000000e+00 1.21358000e+02 8.16500000e+00 2.81000000e-01 4.00000000e-03 1.75844000e+07 1.85003200e+04 7.66675400e+08
 1.00000000e+01 1.24306000e+02 8.26000000e+00 1.30000000e-01 1.00000000e-03 3.37760400e+07 1.84859800e+04 1.21004100e+09
 0.00000000e+00 0.00000000e+00 0.00000000e+00 0.00000000e+00 0.00000000e+00 0.00000000e+00 0.00000000e+00 0.00000000e+00
 1.20000000e+01 1.15659000e+02 8.10000000e+00 1.50000000e-01 3.00000000e-03 2.56729600e+07 1.85284300e+04 9.88339800e+08
 1.30000000e+01 1.10782000e+02 8.33900000e+00 3.82000000e-01 1.80000000e-02 9.81263600e+06 1.89506100e+04 5.39040900e+08
 1.40000000e+01 1.15531000e+02 8.21300000e+00 3.84000000e-01 7.00000000e-03 1.05900600e+07 1.83964000e+04 5.50713500e+08
 1.50000000e+01 1.10437000e+02 8.41300000e+00 2.84000000e-01 1.20000000e-02 1.24183000e+07 1.84663400e+04 7.37840700e+08
 0.00000000e+00 0.00000000e+00 0.00000000e+00 0.00000000e+00 0.00000000e+00 0.00000000e+00 0.00000000e+00 0.00000000e+00
 0.00000000e+00 0.00000000e+00 0.00000000e+00 0.00000000e+00 0.00000000e+00 0.00000000e+00 0.00000000e+00 0.00000000e+00
 0.00000000e+00 0.00000000e+00 0.00000000e+00 0.00000000e+00 0.00000000e+00 0.00000000e+00 0.00000000e+00 0.00000000e+00
 0.00000000e+00 0.00000000e+00 0.00000000e+00 0.00000000e+00 0.00000000e+00 0.00000000e+00 0.00000000e+00 0.00000000e+00
 0.00000000e+00 0.00000000e+00 0.00000000e+00 0.00000000e+00 0.00000000e+00 0.00000000e+00 0.00000000e+00 0.00000000e+00
 0.00000000e+00 0.00000000e+00 0.00000000e+00 0.00000000e+00 0.00000000e+00 0.00000000e+00 0.00000000e+00 0.00000000e+00
 2.20000000e+01 1.22230000e+02 7.97900000e+00 2.77000000e-01 4.00000000e-03 1.50184600e+07 1.84740600e+04 6.32930600e+08
 0.00000000e+00 0.00000000e+00 0.00000000e+00 0.00000000e+00 0.00000000e+00 0.00000000e+00 0.00000000e+00 0.00000000e+00
 2.40000000e+01 1.08177000e+02 7.59400000e+00 9.75000000e-01 5.10000000e-02 3.60742500e+06 1.86297000e+04 2.23241000e+08
 0.00000000e+00 0.00000000e+00 0.00000000e+00 0.00000000e+00 0.00000000e+00 0.00000000e+00 0.00000000e+00 0.00000000e+00
 0.00000000e+00 0.00000000e+00 0.00000000e+00 0.00000000e+00 0.00000000e+00 0.00000000e+00 0.00000000e+00 0.00000000e+00
 0.00000000e+00 0.00000000e+00 0.00000000e+00 0.00000000e+00 0.00000000e+00 0.00000000e+00 0.00000000e+00 0.00000000e+00
 2.80000000e+01 1.18465000e+02 8.21000000e+00 5.07000000e-01 2.60000000e-02 7.71216800e+06 1.87634200e+04 4.26463000e+08
 2.90000000e+01 1.21124000e+02 8.22000000e+00 1.92000000e-01 5.00000000e-03 1.48959200e+07 1.85387100e+04 5.46918900e+08
 0.00000000e+00 0.00000000e+00 0.00000000e+00 0.00000000e+00 0.00000000e+00 0.00000000e+00 0.00000000e+00 0.00000000e+00
 3.10000000e+01 1.24128000e+02 8.37000000e+00 2.01000000e-01 3.00000000e-03 2.09349600e+07 1.85273100e+04 9.14070400e+08
 3.20000000e+01 1.08176000e+02 8.26100000e+00 3.26000000e-01 9.00000000e-03 1.05946000e+07 1.84511000e+04 5.53994400e+08
 0.00000000e+00 0.00000000e+00 0.00000000e+00 0.00000000e+00 0.00000000e+00 0.00000000e+00 0.00000000e+00 0.00000000e+00
 3.40000000e+01 1.07798000e+02 8.36400000e+00 4.47000000e-01 9.00000000e-03 1.01995400e+07 1.84774300e+04 5.45463600e+08
 3.50000000e+01 1.07927000e+02 8.07000000e+00 2.87000000e-01 9.00000000e-03 1.32521500e+07 1.86914900e+04 6.53605300e+08
 3.60000000e+01 1.21095000e+02 8.00900000e+00 4.19000000e-01 1.90000000e-02 8.35861400e+06 1.84264700e+04 5.22715400e+08
 0.00000000e+00 0.00000000e+00 0.00000000e+00 0.00000000e+00 0.00000000e+00 0.00000000e+00 0.00000000e+00 0.00000000e+00
 0.00000000e+00 0.00000000e+00 0.00000000e+00 0.00000000e+00 0.00000000e+00 0.00000000e+00 0.00000000e+00 0.00000000e+00
 0.00000000e+00 0.00000000e+00 0.00000000e+00 0.00000000e+00 0.00000000e+00 0.00000000e+00 0.00000000e+00 0.00000000e+00
 4.00000000e+01 1.14403000e+02 8.15300000e+00 4.08000000e-01 1.20000000e-02 8.87861200e+06 1.84648600e+04 4.70513100e+08
 4.10000000e+01 1.22688000e+02 8.06400000e+00 8.89000000e-01 2.60000000e-02 7.45164200e+06 1.87969000e+04 5.45737500e+08
 0.00000000e+00 0.00000000e+00 0.00000000e+00 0.00000000e+00 0.00000000e+00 0.00000000e+00 0.00000000e+00 0.00000000e+00
 0.00000000e+00 0.00000000e+00 0.00000000e+00 0.00000000e+00 0.00000000e+00 0.00000000e+00 0.00000000e+00 0.00000000e+00
 0.00000000e+00 0.00000000e+00 0.00000000e+00 0.00000000e+00 0.00000000e+00 0.00000000e+00 0.00000000e+00 0.00000000e+00
 0.00000000e+00 0.00000000e+00 0.00000000e+00 0.00000000e+00 0.00000000e+00 0.00000000e+00 0.00000000e+00 0.00000000e+00
 0.00000000e+00 0.00000000e+00 0.00000000e+00 0.00000000e+00 0.00000000e+00 0.00000000e+00 0.00000000e+00 0.00000000e+00
 0.00000000e+00 0.00000000e+00 0.00000000e+00 0.00000000e+00 0.00000000e+00 0.00000000e+00 0.00000000e+00 0.00000000e+00
 0.00000000e+00 0.00000000e+00 0.00000000e+00 0.00000000e+00 0.00000000e+00 0.00000000e+00 0.00000000e+00 0.00000000e+00
 4.90000000e+01 1.26984000e+02 8.34500000e+00 1.14000000e-01 3.00000000e-03 3.39216600e+07 1.89552500e+04 1.29619100e+09
 0.00000000e+00 0.00000000e+00 0.00000000e+00 0.00000000e+00 0.00000000e+00 0.00000000e+00 0.00000000e+00 0.00000000e+00
 0.00000000e+00 0.00000000e+00 0.00000000e+00 0.00000000e+00 0.00000000e+00 0.00000000e+00 0.00000000e+00 0.00000000e+00
 0.00000000e+00 0.00000000e+00 0.00000000e+00 0.00000000e+00 0.00000000e+00 0.00000000e+00 0.00000000e+00 0.00000000e+00
 0.00000000e+00 0.00000000e+00 0.00000000e+00 0.00000000e+00 0.00000000e+00 0.00000000e+00 0.00000000e+00 0.00000000e+00
 0.00000000e+00 0.00000000e+00 0.00000000e+00 0.00000000e+00 0.00000000e+00 0.00000000e+00 0.00000000e+00 0.00000000e+00
 0.00000000e+00 0.00000000e+00 0.00000000e+00 0.00000000e+00 0.00000000e+00 0.00000000e+00 0.00000000e+00 0.00000000e+00
 0.00000000e+00 0.00000000e+00 0.00000000e+00 0.00000000e+00 0.00000000e+00 0.00000000e+00 0.00000000e+00 0.00000000e+00
 0.00000000e+00 0.00000000e+00 0.00000000e+00 0.00000000e+00 0.00000000e+00 0.00000000e+00 0.00000000e+00 0.00000000e+00
 0.00000000e+00 0.00000000e+00 0.00000000e+00 0.00000000e+00 0.00000000e+00 0.00000000e+00 0.00000000e+00 0.00000000e+00
 0.00000000e+00 0.00000000e+00 0.00000000e+00 0.00000000e+00 0.00000000e+00 0.00000000e+00 0.00000000e+00 0.00000000e+00
 0.00000000e+00 0.00000000e+00 0.00000000e+00 0.00000000e+00 0.00000000e+00 0.00000000e+00 0.00000000e+00 0.00000000e+00
 0.00000000e+00 0.00000000e+00 0.00000000e+00 0.00000000e+00 0.00000000e+00 0.00000000e+00 0.00000000e+00 0.00000000e+00
 0.00000000e+00 0.00000000e+00 0.00000000e+00 0.00000000e+00 0.00000000e+00 0.00000000e+00 0.00000000e+00 0.00000000e+00
 0.00000000e+00 0.00000000e+00 0.00000000e+00 0.00000000e+00 0.00000000e+00 0.00000000e+00 0.00000000e+00 0.00000000e+00
 0.00000000e+00 0.00000000e+00 0.00000000e+00 0.00000000e+00 0.00000000e+00 0.00000000e+00 0.00000000e+00 0.00000000e+00
 0.00000000e+00 0.00000000e+00 0.00000000e+00 0.00000000e+00 0.00000000e+00 0.00000000e+00 0.00000000e+00 0.00000000e+00
 6.60000000e+01 1.24428000e+02 8.09800000e+00 8.36000000e-01 2.30000000e-02 3.88190300e+06 1.88452700e+04 1.44619900e+08
 0.00000000e+00 0.00000000e+00 0.00000000e+00 0.00000000e+00 0.00000000e+00 0.00000000e+00 0.00000000e+00 0.00000000e+00
 0.00000000e+00 0.00000000e+00 0.00000000e+00 0.00000000e+00 0.00000000e+00 0.00000000e+00 0.00000000e+00 0.00000000e+00
 0.00000000e+00 0.00000000e+00 0.00000000e+00 0.00000000e+00 0.00000000e+00 0.00000000e+00 0.00000000e+00 0.00000000e+00
 0.00000000e+00 0.00000000e+00 0.00000000e+00 0.00000000e+00 0.00000000e+00 0.00000000e+00 0.00000000e+00 0.00000000e+00
 0.00000000e+00 0.00000000e+00 0.00000000e+00 0.00000000e+00 0.00000000e+00 0.00000000e+00 0.00000000e+00 0.00000000e+00
 0.00000000e+00 0.00000000e+00 0.00000000e+00 0.00000000e+00 0.00000000e+00 0.00000000e+00 0.00000000e+00 0.00000000e+00
 7.30000000e+01 1.24519000e+02 7.91900000e+00 1.77000000e-01 2.00000000e-03 2.07672000e+07 1.84403100e+04 7.44184800e+08
 0.00000000e+00 0.00000000e+00 0.00000000e+00 0.00000000e+00 0.00000000e+00 0.00000000e+00 0.00000000e+00 0.00000000e+00
 7.50000000e+01 1.25298000e+02 8.28000000e+00 2.80000000e-01 6.00000000e-03 1.47830500e+07 1.91101800e+04 5.33003000e+08
 0.00000000e+00 0.00000000e+00 0.00000000e+00 0.00000000e+00 0.00000000e+00 0.00000000e+00 0.00000000e+00 0.00000000e+00
 0.00000000e+00 0.00000000e+00 0.00000000e+00 0.00000000e+00 0.00000000e+00 0.00000000e+00 0.00000000e+00 0.00000000e+00
 7.80000000e+01 1.19179000e+02 7.74000000e+00 3.02000000e-01 6.00000000e-03 1.46343700e+07 1.86372900e+04 5.96216900e+08
 7.90000000e+01 1.25503000e+02 8.37700000e+00 3.21000000e-01 6.00000000e-03 1.15243000e+07 1.84134600e+04 4.88336900e+08
 0.00000000e+00 0.00000000e+00 0.00000000e+00 0.00000000e+00 0.00000000e+00 0.00000000e+00 0.00000000e+00 0.00000000e+00
 8.10000000e+01 1.08311000e+02 7.55500000e+00 3.98000000e-01 8.00000000e-03 1.03501800e+07 1.85265800e+04 4.61495300e+08
 0.00000000e+00 0.00000000e+00 0.00000000e+00 0.00000000e+00 0.00000000e+00 0.00000000e+00 0.00000000e+00 0.00000000e+00
 0.00000000e+00 0.00000000e+00 0.00000000e+00 0.00000000e+00 0.00000000e+00 0.00000000e+00 0.00000000e+00 0.00000000e+00
 8.40000000e+01 1.15259000e+02 8.26700000e+00 3.33000000e-01 9.00000000e-03 1.07678800e+07 1.85915900e+04 5.17096600e+08
 8.50000000e+01 1.10346000e+02 8.19100000e+00 6.20000000e-01 1.00000000e-02 1.19156400e+07 1.88084200e+04 7.93453000e+08
 0.00000000e+00 0.00000000e+00 0.00000000e+00 0.00000000e+00 0.00000000e+00 0.00000000e+00 0.00000000e+00 0.00000000e+00
 0.00000000e+00 0.00000000e+00 0.00000000e+00 0.00000000e+00 0.00000000e+00 0.00000000e+00 0.00000000e+00 0.00000000e+00
 0.00000000e+00 0.00000000e+00 0.00000000e+00 0.00000000e+00 0.00000000e+00 0.00000000e+00 0.00000000e+00 0.00000000e+00
 0.00000000e+00 0.00000000e+00 0.00000000e+00 0.00000000e+00 0.00000000e+00 0.00000000e+00 0.00000000e+00 0.00000000e+00
 0.00000000e+00 0.00000000e+00 0.00000000e+00 0.00000000e+00 0.00000000e+00 0.00000000e+00 0.00000000e+00 0.00000000e+00
 9.10000000e+01 1.16168000e+02 8.39100000e+00 6.15000000e-01 2.40000000e-02 6.32422500e+06 1.87227100e+04 3.42611600e+08
 9.20000000e+01 1.17255000e+02 8.33500000e+00 2.87500000e+00 4.10000000e-02 2.48627800e+06 1.84523900e+04 1.86265200e+08
 0.00000000e+00 0.00000000e+00 0.00000000e+00 0.00000000e+00 0.00000000e+00 0.00000000e+00 0.00000000e+00 0.00000000e+00
 0.00000000e+00 0.00000000e+00 0.00000000e+00 0.00000000e+00 0.00000000e+00 0.00000000e+00 0.00000000e+00 0.00000000e+00
 0.00000000e+00 0.00000000e+00 0.00000000e+00 0.00000000e+00 0.00000000e+00 0.00000000e+00 0.00000000e+00 0.00000000e+00
 9.60000000e+01 1.15687000e+02 8.36100000e+00 3.16000000e-01 9.00000000e-03 1.18383200e+07 1.87275400e+04 4.84796700e+08
 9.70000000e+01 1.26224000e+02 8.45100000e+00 7.48000000e-01 2.90000000e-02 5.78431800e+06 1.86582900e+04 3.44370400e+08
 9.80000000e+01 1.11931000e+02 8.08500000e+00 4.30000000e-01 8.00000000e-03 9.98250400e+06 1.84473300e+04 5.12646900e+08
 9.90000000e+01 1.11006000e+02 8.23800000e+00 4.26000000e-01 1.40000000e-02 8.53575000e+06 1.86750600e+04 4.25061300e+08
 0.00000000e+00 0.00000000e+00 0.00000000e+00 0.00000000e+00 0.00000000e+00 0.00000000e+00 0.00000000e+00 0.00000000e+00
 0.00000000e+00 0.00000000e+00 0.00000000e+00 0.00000000e+00 0.00000000e+00 0.00000000e+00 0.00000000e+00 0.00000000e+00
 0.00000000e+00 0.00000000e+00 0.00000000e+00 0.00000000e+00 0.00000000e+00 0.00000000e+00 0.00000000e+00 0.00000000e+00
 1.03000000e+02 1.24359000e+02 8.39400000e+00 4.98000000e-01 5.00000000e-03 1.18166600e+07 1.84760100e+04 5.65784900e+08
 1.04000000e+02 1.11455000e+02 8.00600000e+00 4.38000000e-01 1.20000000e-02 9.19719600e+06 1.86607400e+04 4.81698000e+08
 0.00000000e+00 0.00000000e+00 0.00000000e+00 0.00000000e+00 0.00000000e+00 0.00000000e+00 0.00000000e+00 0.00000000e+00
 0.00000000e+00 0.00000000e+00 0.00000000e+00 0.00000000e+00 0.00000000e+00 0.00000000e+00 0.00000000e+00 0.00000000e+00
 0.00000000e+00 0.00000000e+00 0.00000000e+00 0.00000000e+00 0.00000000e+00 0.00000000e+00 0.00000000e+00 0.00000000e+00
 1.08000000e+02 1.10058000e+02 8.05000000e+00 7.14000000e-01 1.50000000e-02 7.01070800e+06 1.86143000e+04 3.89655400e+08
 1.09000000e+02 1.24597000e+02 7.98400000e+00 1.47000000e-01 3.00000000e-03 2.48641300e+07 1.84170300e+04 1.09496100e+09
 0.00000000e+00 0.00000000e+00 0.00000000e+00 0.00000000e+00 0.00000000e+00 0.00000000e+00 0.00000000e+00 0.00000000e+00
 1.11000000e+02 1.24573000e+02 8.43100000e+00 2.25000000e-01 4.00000000e-03 1.59642600e+07 1.84931900e+04 6.22447300e+08
 1.12000000e+02 1.14801000e+02 7.83100000e+00 2.49000000e-01 4.00000000e-03 1.47731000e+07 1.85465200e+04 5.66978000e+08
 0.00000000e+00 0.00000000e+00 0.00000000e+00 0.00000000e+00 0.00000000e+00 0.00000000e+00 0.00000000e+00 0.00000000e+00
 1.14000000e+02 1.22626000e+02 8.33500000e+00 1.01800000e+00 1.40000000e-02 4.49783600e+06 1.84298900e+04 2.11974500e+08
 0.00000000e+00 0.00000000e+00 0.00000000e+00 0.00000000e+00 0.00000000e+00 0.00000000e+00 0.00000000e+00 0.00000000e+00
 1.16000000e+02 1.21699000e+02 7.96300000e+00 1.02900000e+00 4.00000000e-02 3.77082600e+06 1.86539400e+04 1.95399200e+08
 0.00000000e+00 0.00000000e+00 0.00000000e+00 0.00000000e+00 0.00000000e+00 0.00000000e+00 0.00000000e+00 0.00000000e+00
 1.18000000e+02 1.26356000e+02 9.22800000e+00 4.49400000e+00 1.43000000e-01 1.43704000e+06 1.83991600e+04 1.27519800e+08
 1.19000000e+02 1.26464000e+02 7.90800000e+00 1.52800000e+00 4.20000000e-02 2.69818400e+06 1.83378800e+04 1.68216400e+08
 1.20000000e+02 1.28300000e+02 9.36700000e+00 2.56400000e+00 8.20000000e-02 1.81093800e+06 1.83723900e+04 1.16235200e+08
 0.00000000e+00 0.00000000e+00 0.00000000e+00 0.00000000e+00 0.00000000e+00 0.00000000e+00 0.00000000e+00 0.00000000e+00
 1.22000000e+02 1.22413000e+02 7.83900000e+00 1.76200000e+00 8.50000000e-02 2.17854800e+06 1.83781000e+04 1.46330000e+08
 0.00000000e+00 0.00000000e+00 0.00000000e+00 0.00000000e+00 0.00000000e+00 0.00000000e+00 0.00000000e+00 0.00000000e+00
 1.24000000e+02 1.12122000e+02 8.78000000e+00 3.34800000e+00 3.94000000e-01 1.30476700e+06 1.83933200e+04 1.03860700e+08
 1.25000000e+02 1.08977000e+02 8.24300000e+00 1.45600000e+00 4.70000000e-02 3.13148200e+06 1.83699900e+04 2.49626700e+08
 1.26000000e+02 1.13482000e+02 7.20800000e+00 1.65100000e+00 7.00000000e-02 3.15857600e+06 1.86715900e+04 2.11933900e+08
 1.27000000e+02 1.16884000e+02 6.53300000e+00 1.89300000e+00 6.50000000e-02 2.76625900e+06 1.86714900e+04 1.78501200e+08
 0.00000000e+00 0.00000000e+00 0.00000000e+00 0.00000000e+00 0.00000000e+00 0.00000000e+00 0.00000000e+00 0.00000000e+00
 1.29000000e+02 1.12709000e+02 8.77800000e+00 2.66100000e+00 1.80000000e-01 1.49286300e+06 1.86982300e+04 9.77101000e+07
 0.00000000e+00 0.00000000e+00 0.00000000e+00 0.00000000e+00 0.00000000e+00 0.00000000e+00 0.00000000e+00 0.00000000e+00
 1.31000000e+02 1.28566000e+02 9.20900000e+00 2.63500000e+00 1.02000000e-01 1.62358100e+06 1.83524400e+04 1.03241200e+08
 1.32000000e+02 1.32584000e+02 1.00040000e+01 2.67300000e+00 2.04000000e-01 1.41987000e+06 1.84905900e+04 8.69840400e+07
 1.33000000e+02 1.23799000e+02 9.14500000e+00 2.29600000e+00 2.45000000e-01 1.77526800e+06 1.83376800e+04 1.61229500e+08
 1.34000000e+02 1.30258000e+02 9.71800000e+00 2.30500000e+00 8.40000000e-02 1.81092800e+06 1.83259900e+04 1.26071000e+08
 1.35000000e+02 1.26980000e+02 8.91500000e+00 2.32900000e+00 9.60000000e-02 1.68735700e+06 1.83962700e+04 1.06297000e+08
 1.36000000e+02 1.08457000e+02 6.99500000e+00 1.14700000e+00 4.40000000e-02 3.40829600e+06 1.84490000e+04 2.20532300e+08
 1.37000000e+02 1.15918000e+02 8.94900000e+00 1.66800000e+00 7.50000000e-02 2.71630700e+06 1.85035000e+04 1.94748600e+08
 1.38000000e+02 1.28219000e+02 8.47300000e+00 2.12300000e+00 1.46000000e-01 1.91205000e+06 1.85379000e+04 1.36228700e+08
 1.39000000e+02 1.28875000e+02 8.33700000e+00 1.82900000e+00 5.30000000e-02 1.85496300e+06 1.84042200e+04 1.01600000e+08
 0.00000000e+00 0.00000000e+00 0.00000000e+00 0.00000000e+00 0.00000000e+00 0.00000000e+00 0.00000000e+00 0.00000000e+00
 1.41000000e+02 1.15910000e+02 8.46900000e+00 1.94200000e+00 1.30000000e-01 1.88514800e+06 1.84984000e+04 1.11926100e+08
 1.42000000e+02 1.19605000e+02 6.92700000e+00 6.64000000e-01 1.60000000e-02 7.23983300e+06 1.88898100e+04 3.24331400e+08
 1.43000000e+02 1.16598000e+02 9.61200000e+00 2.90900000e+00 1.55000000e-01 1.55609900e+06 1.84496000e+04 9.66899000e+07
 1.44000000e+02 1.17972000e+02 8.59500000e+00 1.34100000e+00 4.70000000e-02 3.08994100e+06 1.84838600e+04 1.95584300e+08
 0.00000000e+00 0.00000000e+00 0.00000000e+00 0.00000000e+00 0.00000000e+00 0.00000000e+00 0.00000000e+00 0.00000000e+00
 1.46000000e+02 1.27242000e+02 8.71700000e+00 1.22700000e+00 2.90000000e-02 3.47835300e+06 1.83773600e+04 2.12892700e+08
 1.47000000e+02 1.22340000e+02 8.56800000e+00 2.07500000e+00 1.22000000e-01 2.01905200e+06 1.85764000e+04 1.46375100e+08
 1.48000000e+02 1.21185000e+02 9.11900000e+00 2.37800000e+00 1.03000000e-01 2.20572400e+06 1.85276000e+04 1.86224200e+08
 1.49000000e+02 1.25544000e+02 9.33600000e+00 2.47500000e+00 9.90000000e-02 1.86749100e+06 1.84509300e+04 1.46945200e+08
 1.50000000e+02 1.27351000e+02 9.16500000e+00 2.30000000e+00 1.69000000e-01 1.83360100e+06 1.85555000e+04 1.35419300e+08
 1.51000000e+02 1.25717000e+02 8.17100000e+00 1.72700000e+00 4.50000000e-02 3.28448600e+06 1.84490500e+04 2.30793000e+08
 0.00000000e+00 0.00000000e+00 0.00000000e+00 0.00000000e+00 0.00000000e+00 0.00000000e+00 0.00000000e+00 0.00000000e+00
 0.00000000e+00 0.00000000e+00 0.00000000e+00 0.00000000e+00 0.00000000e+00 0.00000000e+00 0.00000000e+00 0.00000000e+00
 1.54000000e+02 1.20061000e+02 8.49900000e+00 9.24000000e-01 2.10000000e-02 4.74037300e+06 1.83919300e+04 2.79261100e+08
 1.55000000e+02 1.21485000e+02 9.23400000e+00 2.12300000e+00 1.00000000e-01 1.78842200e+06 1.84264200e+04 1.14392600e+08
 1.56000000e+02 1.27926000e+02 8.89200000e+00 2.48400000e+00 5.50000000e-02 2.10032600e+06 1.83922700e+04 1.35301600e+08
 1.57000000e+02 1.18635000e+02 7.67700000e+00 1.78800000e+00 8.60000000e-02 2.68757000e+06 1.87763600e+04 1.73212700e+08
 1.58000000e+02 1.33532000e+02 9.47200000e+00 4.42200000e+00 1.63000000e-01 1.07611700e+06 1.84086600e+04 5.50577400e+07
 1.59000000e+02 1.27009000e+02 8.51800000e+00 2.41400000e+00 8.30000000e-02 1.87554400e+06 1.83489300e+04 1.52492800e+08
 1.60000000e+02 1.23494000e+02 8.43500000e+00 1.52500000e+00 6.30000000e-02 1.92153400e+06 1.83744000e+04 1.09251600e+08
 0.00000000e+00 0.00000000e+00 0.00000000e+00 0.00000000e+00 0.00000000e+00 0.00000000e+00 0.00000000e+00 0.00000000e+00
 1.62000000e+02 1.26437000e+02 9.31400000e+00 2.81700000e+00 1.63000000e-01 1.43486400e+06 1.83646800e+04 9.66180000e+07
 0.00000000e+00 0.00000000e+00 0.00000000e+00 0.00000000e+00 0.00000000e+00 0.00000000e+00 0.00000000e+00 0.00000000e+00
 1.64000000e+02 1.17679000e+02 8.73200000e+00 1.01500000e+00 3.40000000e-02 4.67949100e+06 1.87345000e+04 2.71620400e+08
 1.65000000e+02 1.25610000e+02 8.94200000e+00 1.06000000e+00 4.10000000e-02 4.19068500e+06 1.87273600e+04 2.47118700e+08
 0.00000000e+00 0.00000000e+00 0.00000000e+00 0.00000000e+00 0.00000000e+00 0.00000000e+00 0.00000000e+00 0.00000000e+00
 1.67000000e+02 1.08310000e+02 8.11300000e+00 2.51000000e-01 5.00000000e-03 1.51365000e+07 1.84291400e+04 7.80870900e+08
 1.68000000e+02 1.17497000e+02 7.42800000e+00 6.39000000e-01 1.40000000e-02 6.18559100e+06 1.83658100e+04 3.40889500e+08
 0.00000000e+00 0.00000000e+00 0.00000000e+00 0.00000000e+00 0.00000000e+00 0.00000000e+00 0.00000000e+00 0.00000000e+00
 0.00000000e+00 0.00000000e+00 0.00000000e+00 0.00000000e+00 0.00000000e+00 0.00000000e+00 0.00000000e+00 0.00000000e+00
 1.71000000e+02 1.24833000e+02 8.77000000e+00 1.75900000e+00 5.00000000e-02 2.36201300e+06 1.83616500e+04 1.52523100e+08
 1.72000000e+02 1.28275000e+02 7.36800000e+00 1.97100000e+00 8.30000000e-02 2.17709300e+06 1.84725100e+04 1.44850900e+08
 1.73000000e+02 1.23715000e+02 8.80900000e+00 2.12600000e+00 7.60000000e-02 2.05273900e+06 1.84137000e+04 1.34283900e+08
 1.74000000e+02 1.19794000e+02 9.00400000e+00 1.96500000e+00 5.80000000e-02 2.17263500e+06 1.83746600e+04 1.41281500e+08
 1.75000000e+02 1.18505000e+02 1.00940000e+01 1.73700000e+00 5.50000000e-02 2.42612900e+06 1.83584300e+04 1.57495300e+08
 1.76000000e+02 1.30517000e+02 9.06200000e+00 2.26000000e+00 6.30000000e-02 1.73348700e+06 1.83684100e+04 1.06996400e+08
 1.77000000e+02 1.26525000e+02 7.97900000e+00 9.39000000e-01 4.20000000e-02 3.02327700e+06 1.83924200e+04 1.70755400e+08
 1.78000000e+02 1.26314000e+02 9.06800000e+00 1.79900000e+00 4.00000000e-02 2.83116600e+06 1.84418700e+04 1.73879600e+08
 1.79000000e+02 1.08759000e+02 9.18300000e+00 1.93200000e+00 8.10000000e-02 2.55425900e+06 1.87124000e+04 1.59472200e+08
 0.00000000e+00 0.00000000e+00 0.00000000e+00 0.00000000e+00 0.00000000e+00 0.00000000e+00 0.00000000e+00 0.00000000e+00
 1.81000000e+02 1.26947000e+02 9.01200000e+00 1.26700000e+00 5.10000000e-02 3.03824600e+06 1.87100900e+04 1.73991200e+08
 0.00000000e+00 0.00000000e+00 0.00000000e+00 0.00000000e+00 0.00000000e+00 0.00000000e+00 0.00000000e+00 0.00000000e+00
 1.83000000e+02 1.24035000e+02 8.68300000e+00 1.16200000e+00 3.60000000e-02 3.35721000e+06 1.84697200e+04 1.95495100e+08
 1.84000000e+02 1.26163000e+02 8.85200000e+00 1.16400000e+00 2.50000000e-02 3.61577600e+06 1.84245000e+04 2.05772800e+08
 1.85000000e+02 1.22712000e+02 9.20200000e+00 1.97000000e+00 5.30000000e-02 2.32514600e+06 1.83814100e+04 1.50933000e+08
 1.86000000e+02 1.24151000e+02 8.92900000e+00 1.06900000e+00 4.00000000e-02 4.23136500e+06 1.84625900e+04 2.91980800e+08
 1.87000000e+02 1.21876000e+02 8.87600000e+00 1.55700000e+00 6.00000000e-02 2.58186200e+06 1.84550500e+04 1.64823400e+08
 0.00000000e+00 0.00000000e+00 0.00000000e+00 0.00000000e+00 0.00000000e+00 0.00000000e+00 0.00000000e+00 0.00000000e+00
 1.89000000e+02 1.25452000e+02 7.94000000e+00 1.04000000e+00 4.90000000e-02 3.76663200e+06 1.88808500e+04 2.11873100e+08
 1.90000000e+02 1.25921000e+02 8.41000000e+00 1.53700000e+00 6.40000000e-02 3.23301400e+06 1.85994800e+04 2.32053700e+08
 0.00000000e+00 0.00000000e+00 0.00000000e+00 0.00000000e+00 0.00000000e+00 0.00000000e+00 0.00000000e+00 0.00000000e+00
 1.92000000e+02 1.13447000e+02 5.79700000e+00 8.84000000e-01 3.40000000e-02 4.59206300e+06 1.86676000e+04 2.66208700e+08
 1.93000000e+02 1.20019000e+02 9.18700000e+00 1.74100000e+00 6.30000000e-02 2.50329000e+06 1.84315300e+04 1.63555000e+08
 1.94000000e+02 1.20682000e+02 9.09500000e+00 1.59500000e+00 6.40000000e-02 3.07293200e+06 1.88234600e+04 1.91833000e+08
 1.95000000e+02 1.12665000e+02 7.14100000e+00 2.94100000e+00 6.40000000e-02 2.00270300e+06 1.83882700e+04 1.39388000e+08
 1.96000000e+02 1.18158000e+02 7.76300000e+00 1.39600000e+00 3.50000000e-02 3.68647600e+06 1.84669900e+04 2.27455400e+08
 0.00000000e+00 0.00000000e+00 0.00000000e+00 0.00000000e+00 0.00000000e+00 0.00000000e+00 0.00000000e+00 0.00000000e+00
 1.98000000e+02 1.16718000e+02 8.81700000e+00 1.42200000e+00 4.50000000e-02 3.18098100e+06 1.83758100e+04 2.32782000e+08
 1.99000000e+02 1.21711000e+02 8.21200000e+00 7.81000000e-01 1.11000000e-01 2.10139400e+06 1.84434000e+04 1.00923000e+08
 2.00000000e+02 1.27624000e+02 9.88200000e+00 2.70900000e+00 7.30000000e-02 1.82072000e+06 1.83926200e+04 1.34623600e+08
 2.01000000e+02 1.25320000e+02 9.39400000e+00 2.54700000e+00 1.77000000e-01 1.90194000e+06 1.85176700e+04 1.49525200e+08
 2.02000000e+02 1.23318000e+02 9.64300000e+00 1.71100000e+00 2.04000000e-01 2.62737000e+06 1.83356100e+04 3.15923100e+08
 2.03000000e+02 1.30301000e+02 9.55300000e+00 3.09300000e+00 2.14000000e-01 1.43102500e+06 1.84649800e+04 9.77164700e+07
 2.04000000e+02 1.27598000e+02 8.99800000e+00 2.38900000e+00 9.40000000e-02 1.58824600e+06 1.83258600e+04 9.78824600e+07
 2.05000000e+02 1.28136000e+02 8.33500000e+00 1.57300000e+00 5.30000000e-02 2.13368200e+06 1.84224200e+04 1.19142700e+08
 0.00000000e+00 0.00000000e+00 0.00000000e+00 0.00000000e+00 0.00000000e+00 0.00000000e+00 0.00000000e+00 0.00000000e+00
 2.07000000e+02 1.07073000e+02 8.04500000e+00 1.30100000e+00 5.80000000e-02 3.06688000e+06 1.85486900e+04 1.90659300e+08
 2.08000000e+02 1.16352000e+02 6.52000000e+00 1.35100000e+00 2.50000000e-02 3.36522600e+06 1.83679400e+04 2.02489800e+08
 2.09000000e+02 1.14828000e+02 8.59700000e+00 1.95200000e+00 1.33000000e-01 1.86589100e+06 1.86372000e+04 1.15537500e+08
 2.10000000e+02 1.23318000e+02 9.64300000e+00 1.71100000e+00 2.04000000e-01 2.62737000e+06 1.83356100e+04 3.15923100e+08
 2.11000000e+02 1.22267000e+02 9.05900000e+00 2.79200000e+00 1.09000000e-01 1.81302600e+06 1.85833500e+04 1.21289200e+08
 2.12000000e+02 1.29736000e+02 9.49200000e+00 3.36400000e+00 1.42000000e-01 1.42098600e+06 1.84734400e+04 9.73856900e+07
 2.13000000e+02 1.20558000e+02 8.38600000e+00 1.70200000e+00 1.39000000e-01 2.49867600e+06 1.84720600e+04 1.92426700e+08
 2.14000000e+02 1.27302000e+02 9.90800000e+00 5.92100000e+00 1.64000000e-01 1.37329200e+06 1.85832600e+04 1.07645200e+08
 2.15000000e+02 1.07708000e+02 8.91800000e+00 2.83000000e+00 1.30000000e-01 1.84885700e+06 1.86345700e+04 1.27105600e+08
 2.16000000e+02 1.20216000e+02 7.56900000e+00 1.36300000e+00 3.40000000e-02 3.36371200e+06 1.83509200e+04 2.28275700e+08
 2.17000000e+02 1.24151000e+02 8.92900000e+00 1.06900000e+00 4.00000000e-02 4.23136500e+06 1.84625900e+04 2.91980800e+08
 2.18000000e+02 1.28822000e+02 9.11900000e+00 6.02200000e+00 5.57000000e-01 7.38779500e+05 1.84278800e+04 1.88069900e+07
 2.19000000e+02 1.10695000e+02 7.75200000e+00 2.42800000e+00 1.52000000e-01 1.73013700e+06 1.84761900e+04 1.32602400e+08
 2.20000000e+02 1.19033000e+02 8.76000000e+00 1.77700000e+00 8.30000000e-02 2.67941600e+06 1.87702400e+04 1.66912600e+08
 2.21000000e+02 1.25815000e+02 9.00200000e+00 2.02700000e+00 1.59000000e-01 1.90533800e+06 1.84400700e+04 1.56786500e+08
 2.22000000e+02 1.29751000e+02 9.26800000e+00 1.61500000e+00 4.50000000e-02 2.46016900e+06 1.83942900e+04 1.46816700e+08
 2.23000000e+02 1.17452000e+02 7.22800000e+00 2.03000000e+00 4.50000000e-02 2.53809800e+06 1.84215800e+04 1.59611000e+08
 2.24000000e+02 1.25424000e+02 9.51100000e+00 4.90500000e+00 3.37000000e-01 8.64884900e+05 1.87050300e+04 3.20191500e+07
 2.25000000e+02 1.20466000e+02 8.33700000e+00 4.27000000e-01 3.20000000e-02 2.79825700e+06 1.86100100e+04 8.60146200e+07
 0.00000000e+00 0.00000000e+00 0.00000000e+00 0.00000000e+00 0.00000000e+00 0.00000000e+00 0.00000000e+00 0.00000000e+00
 2.27000000e+02 1.20823000e+02 7.11100000e+00 1.39700000e+00 3.80000000e-02 3.33502200e+06 1.83971600e+04 2.15579500e+08
 2.28000000e+02 1.22952000e+02 7.67100000e+00 1.54500000e+00 7.30000000e-02 2.63440000e+06 1.88147700e+04 1.40738500e+08
 2.29000000e+02 1.13140000e+02 8.44600000e+00 1.01100000e+00 2.20000000e-02 4.57028700e+06 1.85300100e+04 2.58541200e+08
 2.30000000e+02 1.16569000e+02 7.45400000e+00 1.64700000e+00 8.00000000e-02 2.83704400e+06 1.87178300e+04 1.81016600e+08
 2.31000000e+02 1.22290000e+02 7.67500000e+00 1.71800000e+00 6.20000000e-02 2.50570500e+06 1.84301600e+04 1.56631100e+08
 2.32000000e+02 1.16318000e+02 7.72700000e+00 1.52100000e+00 4.00000000e-02 3.11009900e+06 1.84151400e+04 1.94367500e+08
 2.33000000e+02 1.21015000e+02 7.90400000e+00 1.03100000e+00 4.60000000e-02 4.40195800e+06 1.85163600e+04 3.29501600e+08
 0.00000000e+00 0.00000000e+00 0.00000000e+00 0.00000000e+00 0.00000000e+00 0.00000000e+00 0.00000000e+00 0.00000000e+00
 2.35000000e+02 1.14669000e+02 9.33100000e+00 2.78400000e+00 1.64000000e-01 1.59396500e+06 1.84139700e+04 1.15622000e+08
 2.36000000e+02 1.27396000e+02 9.38200000e+00 1.98800000e+00 1.14000000e-01 2.17826800e+06 1.86959100e+04 1.38449700e+08
 2.37000000e+02 1.20464000e+02 9.40000000e+00 1.36800000e+00 7.80000000e-02 2.91673300e+06 1.85662500e+04 1.94427600e+08
 2.38000000e+02 1.05666000e+02 8.86000000e+00 1.80400000e+00 1.00000000e-01 2.51218100e+06 1.87083500e+04 1.58372700e+08
 0.00000000e+00 0.00000000e+00 0.00000000e+00 0.00000000e+00 0.00000000e+00 0.00000000e+00 0.00000000e+00 0.00000000e+00
 2.40000000e+02 1.11900000e+02 7.92500000e+00 1.40700000e+00 3.00000000e-02 3.70511800e+06 1.84124600e+04 2.30106000e+08
 2.41000000e+02 1.20851000e+02 8.92700000e+00 2.49000000e+00 1.16000000e-01 1.88525400e+06 1.83760800e+04 1.48765300e+08
 2.42000000e+02 1.25697000e+02 9.18100000e+00 2.21900000e+00 7.20000000e-02 2.39285600e+06 1.84279900e+04 1.80203100e+08
 2.43000000e+02 1.19756000e+02 9.06800000e+00 3.46100000e+00 1.63000000e-01 1.09602400e+06 1.83510800e+04 5.80688600e+07
 2.44000000e+02 1.12475000e+02 7.76700000e+00 1.52200000e+00 4.50000000e-02 2.76273600e+06 1.83969600e+04 1.79346500e+08
 2.45000000e+02 1.26656000e+02 8.42300000e+00 2.03000000e+00 3.90000000e-02 2.53769800e+06 1.84270800e+04 1.42122500e+08
 2.46000000e+02 1.15429000e+02 8.60600000e+00 1.23300000e+00 5.60000000e-02 3.04690600e+06 1.83899200e+04 2.32434000e+08
 2.47000000e+02 1.14989000e+02 8.35000000e+00 2.15900000e+00 1.03000000e-01 1.61195100e+06 1.85985300e+04 8.07518000e+07
 2.48000000e+02 1.14964000e+02 8.90500000e+00 2.37900000e+00 7.60000000e-02 1.95837700e+06 1.83598400e+04 1.41174800e+08
