# Supplementary material for: Evolution of intrinsically disordered regions in vertebrate galectins for phase separation
Source: EMBO Rep. 2026 Feb 2;27(5):1254–69. doi: 10.1038/s44319-026-00692-w (PMC12979664; doi:10.1038/s44319-026-00692-w)
Supplement: Supplementary file 12 — Source data Fig. 6 [file 44319_2026_692_MOESM12_ESM.zip › FIG_6/6A/hGal3_D22_112_R2R1/T2_D22_112_400uM/ANA/Deletion/HSQC/ANA/Ir_D1_80_40uM.dat_D1_80_400uM.dat.dat]

8.40000000e+01 0.112015 0.00218047
8.50000000e+01 0.107141 0.00155871
8.70000000e+01 0.103419 0.00330538
8.90000000e+01 0.0999859 0.000714141
9.10000000e+01 0.108609 0.00598275
9.30000000e+01 0.119291 0.00759027
9.40000000e+01 0.10407 0.000582404
9.60000000e+01 0.103123 0.00195584
9.70000000e+01 0.107236 0.00594542
9.80000000e+01 0.106482 0.00213335
9.90000000e+01 0.108987 0.00279906
1.03000000e+02 0.110094 0.00130241
1.04000000e+02 0.0979686 0.00157222
1.05000000e+02 0.101027 0.00112317
1.07000000e+02 0.101426 0.000918698
1.08000000e+02 0.104334 0.00160437
1.09000000e+02 0.101081 0.000804853
1.11000000e+02 0.0969311 0.000586305
1.12000000e+02 0.117002 0.00289852
1.14000000e+02 0.104927 0.00130246
1.15000000e+02 0.105933 0.0013313
1.16000000e+02 0.10972 0.001144
1.18000000e+02 0.115346 0.0022797
1.19000000e+02 0.110704 0.00158997
1.20000000e+02 0.114108 0.00169737
1.22000000e+02 0.111697 0.00168166
1.24000000e+02 0.107571 0.00519985
1.25000000e+02 0.110681 0.00145263
1.26000000e+02 0.108615 0.00132834
1.27000000e+02 0.111505 0.00122553
1.29000000e+02 0.117649 0.00202961
1.30000000e+02 0.108131 0.000787573
1.31000000e+02 0.110414 0.00185732
1.32000000e+02 0.114007 0.00211939
1.33000000e+02 0.117361 0.00197533
1.34000000e+02 0.114333 0.00171654
1.35000000e+02 0.113149 0.00197081
1.36000000e+02 0.109956 0.00117654
1.37000000e+02 0.112389 0.00138213
1.38000000e+02 0.110578 0.00172157
1.39000000e+02 0.116279 0.0015019
1.41000000e+02 0.119693 0.00288609
1.42000000e+02 0.11303 0.000617499
1.43000000e+02 0.117762 0.00199964
1.44000000e+02 0.108348 0.00130871
1.45000000e+02 0.110868 0.00144607
1.46000000e+02 0.112797 0.00108677
1.47000000e+02 0.114637 0.00166268
1.48000000e+02 0.114195 0.00160707
1.49000000e+02 0.118976 0.00179774
1.50000000e+02 0.113129 0.001882
1.51000000e+02 0.107029 0.00146476
1.54000000e+02 0.111005 0.000904263
1.55000000e+02 0.11457 0.00183744
1.56000000e+02 0.119735 0.00143435
1.57000000e+02 0.110949 0.00131349
1.58000000e+02 0.120716 0.00273084
1.59000000e+02 0.113729 0.00164707
1.60000000e+02 0.10911 0.00217012
1.62000000e+02 0.11459 0.00200042
1.63000000e+02 0.11664 0.00191157
1.64000000e+02 0.108516 0.00101732
1.65000000e+02 0.113087 0.00107368
1.67000000e+02 0.117522 0.000968339
1.68000000e+02 0.107456 0.000790851
1.69000000e+02 0.108131 0.000787573
1.70000000e+02 0.10948 0.000775634
1.71000000e+02 0.109327 0.00156804
1.72000000e+02 0.109354 0.00155438
1.73000000e+02 0.1033 0.0018958
1.74000000e+02 0.107756 0.00164762
1.75000000e+02 0.110402 0.00161316
1.76000000e+02 0.110684 0.00182268
1.77000000e+02 0.106115 0.00130612
1.78000000e+02 0.112326 0.00121234
1.79000000e+02 0.112152 0.00146361
1.80000000e+02 0.107197 0.00086336
1.81000000e+02 0.111335 0.0012518
1.82000000e+02 0.106232 0.00162947
1.83000000e+02 0.114431 0.00115509
1.84000000e+02 0.115361 0.00104814
1.85000000e+02 0.111576 0.00147075
1.86000000e+02 0.115465 0.00140233
1.87000000e+02 0.113483 0.00146158
1.89000000e+02 0.11219 0.00116041
1.90000000e+02 0.110557 0.00155387
1.92000000e+02 0.105805 0.00179339
1.93000000e+02 0.112578 0.0015132
1.94000000e+02 0.122038 0.00133627
1.95000000e+02 0.109916 0.00175995
1.96000000e+02 0.107489 0.00115908
1.98000000e+02 0.105439 0.00127938
1.99000000e+02 0.11317 0.00184821
2.00000000e+02 0.119958 0.00178796
2.01000000e+02 0.109443 0.00170738
2.02000000e+02 0.116063 0.00202109
2.03000000e+02 0.112944 0.00193059
2.04000000e+02 0.116878 0.00190948
2.05000000e+02 0.11518 0.0016626
2.07000000e+02 0.113527 0.00139253
2.08000000e+02 0.111144 0.00104294
2.09000000e+02 0.10455 0.00196003
2.10000000e+02 0.109926 0.00190067
2.11000000e+02 0.112056 0.00205281
2.12000000e+02 0.118825 0.00214845
2.13000000e+02 0.110416 0.0016497
2.14000000e+02 0.110495 0.00190721
2.15000000e+02 0.11227 0.00175518
2.16000000e+02 0.102685 0.00121628
2.17000000e+02 0.115465 0.00140233
2.18000000e+02 0.112556 0.0034487
2.19000000e+02 0.109152 0.00211348
2.20000000e+02 0.114961 0.0013398
2.21000000e+02 0.113592 0.00180256
2.22000000e+02 0.110423 0.00143987
2.23000000e+02 0.110955 0.00122643
2.24000000e+02 0.122883 0.0025675
2.25000000e+02 0.112447 0.00159857
2.27000000e+02 0.112201 0.00153896
2.28000000e+02 0.11735 0.0011205
2.29000000e+02 0.110256 0.000927515
2.30000000e+02 0.112406 0.00127408
2.31000000e+02 0.110532 0.00149434
2.32000000e+02 0.1082 0.00125219
2.33000000e+02 0.107793 0.00101752
2.34000000e+02 0.107033 0.00155132
2.35000000e+02 0.110288 0.00196055
2.36000000e+02 0.11303 0.00159158
2.37000000e+02 0.111707 0.00125944
2.38000000e+02 0.113759 0.00143978
2.39000000e+02 0.10948 0.000775634
2.40000000e+02 0.10852 0.00108068
2.41000000e+02 0.112492 0.00186787
2.42000000e+02 0.108019 0.00155617
2.43000000e+02 0.11485 0.00291238
2.44000000e+02 0.111564 0.001413
2.45000000e+02 0.11351 0.00141449
2.46000000e+02 0.112415 0.0013145
2.47000000e+02 0.0970736 0.00309739
2.48000000e+02 0.110979 0.00185327
2.49000000e+02 0.111571 0.0011052
2.50000000e+02 0.110427 0.00176808
