# Supplementary material for: Evolution of intrinsically disordered regions in vertebrate galectins for phase separation
Source: EMBO Rep. 2026 Feb 2;27(5):1254–69. doi: 10.1038/s44319-026-00692-w (PMC12979664; doi:10.1038/s44319-026-00692-w)
Supplement: Supplementary file 12 — Source data Fig. 6 [file 44319_2026_692_MOESM12_ESM.zip › FIG_6/6A/hGal3_D22_112_R2R1/T2_D22_112_400uM/ANA/Deletion/HSQC/ANA/Cs_D1_80_40uM.dat_D1_80_400uM.dat.dat]

8.40000000e+01 0.00214401
8.50000000e+01 0.000420476
8.70000000e+01 0.00172534
8.90000000e+01 0.00102801
9.10000000e+01 0.00173113
9.30000000e+01 0.000420476
9.40000000e+01 0.00489048
9.60000000e+01 0.00102801
9.70000000e+01 0.00355764
9.80000000e+01 0.00214401
9.90000000e+01 0.00119867
1.03000000e+02 0.00728538
1.04000000e+02 0.00172534
1.05000000e+02 0.00226645
1.07000000e+02 0.00123968
1.08000000e+02 0.00651128
1.09000000e+02 0.00284549
1.11000000e+02 0.00102801
1.12000000e+02 0.0006456
1.14000000e+02 0.000420476
1.15000000e+02 0.00197909
1.16000000e+02 0.0006456
1.18000000e+02 0.000311127
1.19000000e+02 0.000420476
1.20000000e+02 0.00133297
1.22000000e+02 0.000690507
1.24000000e+02 0.00181571
1.25000000e+02 0.0006456
1.26000000e+02 0.00119867
1.27000000e+02 0.00239098
1.29000000e+02 0.000936376
1.30000000e+02 0.00343465
1.31000000e+02 0.00158644
1.32000000e+02 0.00633852
1.33000000e+02 0.00577034
1.34000000e+02 0.00406163
1.35000000e+02 0.00110309
1.36000000e+02 0.000936376
1.37000000e+02 0.00273437
1.38000000e+02 0.00439281
1.39000000e+02 0.00103769
1.41000000e+02 0.00116482
1.42000000e+02 0.00111212
1.43000000e+02 0.00039598
1.44000000e+02 0.00123968
1.45000000e+02 0.00118186
1.46000000e+02 0.00111212
1.47000000e+02 0.00110309
1.48000000e+02 0.000420476
1.49000000e+02 0.00158644
1.50000000e+02 0.0019992
1.51000000e+02 0.000690507
1.54000000e+02 0.000420476
1.55000000e+02 0.00119867
1.56000000e+02 0.000420476
1.57000000e+02 0.000580345
1.58000000e+02 0.00160524
1.59000000e+02 0.000420476
1.60000000e+02 0.00123968
1.62000000e+02 0.00119867
1.63000000e+02 0.000810432
1.64000000e+02 0.000526118
1.65000000e+02 0.000486621
1.67000000e+02 0.00119867
1.68000000e+02 0.000486621
1.69000000e+02 0.00343465
1.70000000e+02 0.00160524
1.71000000e+02 0.00221287
1.72000000e+02 0.000936376
1.73000000e+02 0.00183216
1.74000000e+02 0.00132544
1.75000000e+02 0.000707107
1.76000000e+02 0.00123968
1.77000000e+02 0.000486621
1.78000000e+02 0.00148216
1.79000000e+02 0.0015221
1.80000000e+02 0.000420476
1.81000000e+02 0.0006456
1.82000000e+02 0.00039598
1.83000000e+02 0.000420476
1.84000000e+02 0.00090377
1.85000000e+02 0.000772528
1.86000000e+02 0.00307519
1.87000000e+02 0.000690507
1.89000000e+02 0.00253314
1.90000000e+02 0.00274168
1.92000000e+02 0.00532886
1.93000000e+02 0.00213467
1.94000000e+02 0.00132544
1.95000000e+02 0.00405423
1.96000000e+02 0.00282078
1.98000000e+02 0.00368196
1.99000000e+02 0.00123968
2.00000000e+02 0.00103769
2.01000000e+02 0.00314274
2.02000000e+02 0.00834966
2.03000000e+02 0.00452734
2.04000000e+02 0.00489252
2.05000000e+02 0.00295919
2.07000000e+02 0.00330103
2.08000000e+02 0.00383885
2.09000000e+02 0.00144803
2.10000000e+02 0.0103081
2.11000000e+02 0.022877
2.12000000e+02 0.0141087
2.13000000e+02 0.0107162
2.14000000e+02 0.00369822
2.15000000e+02 0.00329193
2.16000000e+02 0.01542
2.17000000e+02 0.00307519
2.18000000e+02 0.0131862
2.19000000e+02 0.0075536
2.20000000e+02 0.00335809
2.21000000e+02 0.00173113
2.22000000e+02 0.000526118
2.23000000e+02 0.00101823
2.24000000e+02 0.00162997
2.25000000e+02 0.0015221
2.27000000e+02 0.00131027
2.28000000e+02 0.000690507
2.29000000e+02 0.000420476
2.30000000e+02 0.000486621
2.31000000e+02 0.00183216
2.32000000e+02 0.00181571
2.33000000e+02 0.00123968
2.34000000e+02 0.0056707
2.35000000e+02 0.00110309
2.36000000e+02 0.000772528
2.37000000e+02 0.000486621
2.38000000e+02 0.00110309
2.39000000e+02 0.00160524
2.40000000e+02 0.000690507
2.41000000e+02 0.00103769
2.42000000e+02 0.00123968
2.43000000e+02 0.00034176
2.44000000e+02 0.000420476
2.45000000e+02 0.00102801
2.46000000e+02 0.000580345
2.47000000e+02 0.00386999
2.48000000e+02 0.00228403
2.49000000e+02 0.0029861
2.50000000e+02 0.00133297
