# Supplementary material for: Evolution of intrinsically disordered regions in vertebrate galectins for phase separation
Source: EMBO Rep. 2026 Feb 2;27(5):1254–69. doi: 10.1038/s44319-026-00692-w (PMC12979664; doi:10.1038/s44319-026-00692-w)
Supplement: Supplementary file 12 — Source data Fig. 6 [file 44319_2026_692_MOESM12_ESM.zip › FIG_6/6A/hGal3_D22_112_R2R1/T2_D22_112_400uM/ANA/Deletion/HSQC/ANA/D1_80_400uM.dat]

 8.40000000e+01 1.15780000e+02 8.35900000e+00 2.62720000e+01 2.87340000e+01 6.60253000e+06 1.86530300e+04 5.45133600e+08
 8.50000000e+01 1.10522000e+02 8.23600000e+00 2.05270000e+01 2.79080000e+01 9.23327200e+06 1.86364300e+04 5.23906100e+08
 8.70000000e+01 1.09298000e+02 8.45700000e+00 2.11970000e+01 2.93450000e+01 4.38594200e+06 1.89321200e+04 2.22905700e+08
 8.90000000e+01 1.20629000e+02 8.17100000e+00 1.57400000e+01 2.88650000e+01 2.02403800e+07 1.87200400e+04 7.90459500e+08
 9.10000000e+01 1.16258000e+02 8.41000000e+00 2.20720000e+01 3.45730000e+01 2.45562800e+06 1.89744700e+04 9.22293200e+07
 9.30000000e+01 1.10530000e+02 8.40700000e+00 2.59450000e+01 3.15420000e+01 1.92523700e+06 1.86764200e+04 3.63397600e+07
 9.40000000e+01 1.20465000e+02 8.13200000e+00 1.81580000e+01 2.94090000e+01 2.48524000e+07 1.88143500e+04 1.49207000e+09
 9.60000000e+01 1.15845000e+02 8.38300000e+00 2.45670000e+01 2.98900000e+01 7.34975200e+06 1.86295200e+04 5.09430000e+08
 9.70000000e+01 1.26349000e+02 8.45700000e+00 2.73490000e+01 3.05100000e+01 2.42262900e+06 1.87005600e+04 1.40209400e+08
 9.80000000e+01 1.12195000e+02 8.10400000e+00 2.10200000e+01 2.92530000e+01 6.86847300e+06 1.90172500e+04 3.77962300e+08
 9.90000000e+01 1.11130000e+02 8.25700000e+00 2.15470000e+01 2.68650000e+01 5.20045700e+06 1.91454800e+04 2.67254000e+08
 1.03000000e+02 1.24498000e+02 8.41000000e+00 1.57400000e+01 2.94780000e+01 1.11933500e+07 1.89690100e+04 4.58240100e+08
 1.04000000e+02 1.11680000e+02 8.02400000e+00 1.83270000e+01 2.97270000e+01 9.29399600e+06 1.88079900e+04 4.69632200e+08
 1.05000000e+02 1.10827000e+02 8.20100000e+00 1.70810000e+01 2.96210000e+01 1.31163500e+07 1.86967100e+04 6.02320900e+08
 1.07000000e+02 1.19839000e+02 8.22900000e+00 1.73970000e+01 2.85230000e+01 1.57936500e+07 1.86987800e+04 6.63993100e+08
 1.08000000e+02 1.10300000e+02 8.07200000e+00 1.95510000e+01 2.92390000e+01 8.97425800e+06 1.86419400e+04 5.05614500e+08
 1.09000000e+02 1.24845000e+02 8.00800000e+00 1.38650000e+01 2.93960000e+01 1.81618100e+07 1.87253400e+04 6.46415200e+08
 1.11000000e+02 1.24635000e+02 8.44200000e+00 1.49830000e+01 2.93100000e+01 2.46968900e+07 1.87445600e+04 9.56215300e+08
 1.12000000e+02 1.07772000e+02 8.15600000e+00 1.53330000e+01 3.01260000e+01 5.12643500e+06 1.89593300e+04 1.77866100e+08
 1.14000000e+02 1.22538000e+02 8.32900000e+00 1.69950000e+01 3.08430000e+01 1.10974600e+07 1.87342100e+04 5.07058400e+08
 1.15000000e+02 1.23399000e+02 8.13200000e+00 1.89740000e+01 2.86380000e+01 1.08864600e+07 1.88557900e+04 5.53920700e+08
 1.16000000e+02 1.21651000e+02 7.95700000e+00 1.90600000e+01 2.90460000e+01 1.28828800e+07 1.89956000e+04 6.50561300e+08
 1.18000000e+02 1.26385000e+02 9.23100000e+00 2.03590000e+01 3.34850000e+01 6.31564500e+06 1.87117700e+04 4.13496600e+08
 1.19000000e+02 1.26473000e+02 7.90200000e+00 1.86690000e+01 2.93900000e+01 9.06446800e+06 1.86545000e+04 4.70717400e+08
 1.20000000e+02 1.28288000e+02 9.37700000e+00 1.93020000e+01 2.94940000e+01 8.53445100e+06 1.89713200e+04 4.29940500e+08
 1.22000000e+02 1.22424000e+02 7.83400000e+00 2.01050000e+01 2.93110000e+01 8.69519400e+06 1.90625200e+04 4.55311900e+08
 1.24000000e+02 1.12665000e+02 8.83300000e+00 2.69380000e+01 3.07680000e+01 2.77296600e+06 1.86489900e+04 1.43975000e+08
 1.25000000e+02 1.09011000e+02 8.26800000e+00 1.91220000e+01 2.86490000e+01 1.01722800e+07 1.90870300e+04 5.12958300e+08
 1.26000000e+02 1.13663000e+02 7.19200000e+00 1.80430000e+01 3.01880000e+01 1.08662200e+07 1.86948700e+04 5.62744800e+08
 1.27000000e+02 1.16928000e+02 6.54200000e+00 1.82930000e+01 2.94750000e+01 1.18758300e+07 1.86890000e+04 5.96826300e+08
 1.29000000e+02 1.12745000e+02 8.77700000e+00 1.89700000e+01 2.91610000e+01 7.19819000e+06 1.90164200e+04 3.64568000e+08
 1.30000000e+02 1.19261000e+02 7.91000000e+00 1.85460000e+01 3.42250000e+01 1.84860500e+07 1.90608600e+04 1.09895000e+09
 1.31000000e+02 1.28651000e+02 9.21300000e+00 2.06350000e+01 2.91850000e+01 7.77769200e+06 1.88105500e+04 4.23213200e+08
 1.32000000e+02 1.32490000e+02 9.94100000e+00 2.05390000e+01 2.93340000e+01 6.78250400e+06 1.86505900e+04 3.77025900e+08
 1.33000000e+02 1.23833000e+02 9.14200000e+00 2.88190000e+01 2.94030000e+01 7.34360300e+06 1.88233100e+04 5.65421900e+08
 1.34000000e+02 1.30204000e+02 9.69500000e+00 1.99330000e+01 2.92810000e+01 8.40995500e+06 1.86294400e+04 4.54600800e+08
 1.35000000e+02 1.27057000e+02 8.91400000e+00 1.97560000e+01 2.89520000e+01 7.33808600e+06 1.87805200e+04 3.85981200e+08
 1.36000000e+02 1.08472000e+02 6.98000000e+00 2.01040000e+01 2.88460000e+01 1.23544500e+07 1.91214300e+04 6.30341400e+08
 1.37000000e+02 1.15836000e+02 8.92800000e+00 1.94570000e+01 2.93550000e+01 1.04241000e+07 1.86797600e+04 5.59659700e+08
 1.38000000e+02 1.28200000e+02 8.42600000e+00 2.05330000e+01 2.82380000e+01 8.47308900e+06 1.91180500e+04 4.54980400e+08
 1.39000000e+02 1.28919000e+02 8.33200000e+00 1.73910000e+01 2.94950000e+01 9.86739000e+06 1.89614900e+04 4.29939800e+08
 1.41000000e+02 1.15932000e+02 8.47300000e+00 2.24370000e+01 2.93460000e+01 5.06885000e+06 1.88879300e+04 2.83841000e+08
 1.42000000e+02 1.19614000e+02 6.92600000e+00 1.45580000e+01 2.92290000e+01 2.38704700e+07 1.95092700e+04 8.57239500e+08
 1.43000000e+02 1.16608000e+02 9.61100000e+00 2.11310000e+01 2.86790000e+01 7.21302200e+06 1.88034300e+04 3.90040300e+08
 1.44000000e+02 1.17963000e+02 8.59300000e+00 1.71370000e+01 2.97360000e+01 1.12243300e+07 1.86820900e+04 4.97011300e+08
 1.45000000e+02 1.19992000e+02 8.17300000e+00 1.87520000e+01 2.55930000e+01 1.00685700e+07 1.88349600e+04 4.51462700e+08
 1.46000000e+02 1.27250000e+02 8.71400000e+00 1.78080000e+01 2.91430000e+01 1.33619400e+07 1.90693900e+04 6.27721700e+08
 1.47000000e+02 1.22244000e+02 8.56600000e+00 1.99570000e+01 2.95270000e+01 8.72646600e+06 1.88815000e+04 4.94483800e+08
 1.48000000e+02 1.21178000e+02 9.11100000e+00 1.91080000e+01 2.94760000e+01 9.10196300e+06 1.89357400e+04 5.20565200e+08
 1.49000000e+02 1.25497000e+02 9.32300000e+00 2.18420000e+01 2.91480000e+01 8.11543800e+06 1.90276500e+04 4.97516600e+08
 1.50000000e+02 1.27356000e+02 9.15600000e+00 1.94950000e+01 2.97250000e+01 7.72949600e+06 1.86733900e+04 4.28990700e+08
 1.51000000e+02 1.25703000e+02 8.17800000e+00 1.87010000e+01 2.97740000e+01 9.94404900e+06 1.86412700e+04 5.19166400e+08
 1.54000000e+02 1.20070000e+02 8.49900000e+00 1.66940000e+01 2.91230000e+01 1.60225600e+07 1.87104800e+04 6.59749800e+08
 1.55000000e+02 1.21486000e+02 9.23300000e+00 1.98390000e+01 2.94130000e+01 7.97470800e+06 1.86779400e+04 4.30886100e+08
 1.56000000e+02 1.27912000e+02 8.89000000e+00 1.77310000e+01 2.93770000e+01 1.01444700e+07 1.91036600e+04 4.87147700e+08
 1.57000000e+02 1.18661000e+02 7.66300000e+00 1.79780000e+01 2.92930000e+01 1.11971200e+07 1.88829100e+04 5.71004000e+08
 1.58000000e+02 1.33559000e+02 9.47300000e+00 2.08200000e+01 2.95260000e+01 5.33829800e+06 1.87116100e+04 2.72391000e+08
 1.59000000e+02 1.27034000e+02 8.49800000e+00 1.96460000e+01 2.87710000e+01 8.77140300e+06 1.88685700e+04 4.53410000e+08
 1.60000000e+02 1.23490000e+02 8.43600000e+00 2.03870000e+01 2.79200000e+01 6.73037800e+06 1.87055500e+04 3.55024500e+08
 1.62000000e+02 1.26467000e+02 9.31900000e+00 2.01820000e+01 2.92360000e+01 7.22751400e+06 1.86626400e+04 3.92777700e+08
 1.63000000e+02 1.18909000e+02 8.14600000e+00 1.92170000e+01 2.83430000e+01 7.60969500e+06 1.91007900e+04 3.61584200e+08
 1.64000000e+02 1.17701000e+02 8.73500000e+00 1.65010000e+01 2.94910000e+01 1.44301200e+07 1.88245900e+04 6.09032800e+08
 1.65000000e+02 1.25608000e+02 8.93800000e+00 1.84600000e+01 2.88390000e+01 1.34490300e+07 1.87236900e+04 6.51706600e+08
 1.67000000e+02 1.08327000e+02 8.09500000e+00 1.66710000e+01 2.93330000e+01 1.49434600e+07 1.87337600e+04 6.39137900e+08
 1.68000000e+02 1.17517000e+02 7.42700000e+00 1.70870000e+01 2.88990000e+01 1.83354300e+07 1.86649300e+04 7.52997600e+08
 1.69000000e+02 1.19261000e+02 7.91000000e+00 1.85460000e+01 3.42250000e+01 1.84860500e+07 1.90608600e+04 1.09895000e+09
 1.70000000e+02 1.21858000e+02 8.61700000e+00 1.71610000e+01 3.42290000e+01 1.87469800e+07 1.86423000e+04 9.65927700e+08
 1.71000000e+02 1.24808000e+02 8.77600000e+00 1.87090000e+01 2.91770000e+01 9.23574300e+06 1.88116000e+04 4.68193100e+08
 1.72000000e+02 1.28275000e+02 7.37100000e+00 1.93470000e+01 2.89050000e+01 9.34635500e+06 1.88927900e+04 4.86119000e+08
 1.73000000e+02 1.23684000e+02 8.81500000e+00 2.07470000e+01 2.91550000e+01 7.67697400e+06 1.86727900e+04 4.25026500e+08
 1.74000000e+02 1.19776000e+02 9.00300000e+00 1.70920000e+01 3.00080000e+01 8.75374200e+06 1.87484800e+04 3.85187800e+08
 1.75000000e+02 1.18490000e+02 1.01000000e+01 1.86210000e+01 2.92030000e+01 9.12431400e+06 1.86912300e+04 4.61988300e+08
 1.76000000e+02 1.30541000e+02 9.06200000e+00 1.98910000e+01 2.89270000e+01 7.98103100e+06 1.86353300e+04 4.27093600e+08
 1.77000000e+02 1.26524000e+02 7.97800000e+00 1.83340000e+01 2.91390000e+01 1.11099600e+07 1.86475500e+04 5.48349600e+08
 1.78000000e+02 1.26316000e+02 9.06800000e+00 1.63690000e+01 3.00520000e+01 1.21679400e+07 1.86769400e+04 5.24860700e+08
 1.79000000e+02 1.08758000e+02 9.18100000e+00 1.82910000e+01 2.94210000e+01 9.91917500e+06 1.87753700e+04 5.03392600e+08
 1.80000000e+02 1.17882000e+02 7.82200000e+00 1.68830000e+01 2.91600000e+01 1.68997400e+07 1.89016500e+04 7.18237800e+08
 1.81000000e+02 1.26941000e+02 9.00700000e+00 1.77170000e+01 2.87560000e+01 1.17812400e+07 1.93112500e+04 5.24242400e+08
 1.82000000e+02 1.10555000e+02 8.27400000e+00 2.01770000e+01 2.79860000e+01 8.94314400e+06 1.89993600e+04 5.02564800e+08
 1.83000000e+02 1.24061000e+02 8.68300000e+00 1.63700000e+01 2.96960000e+01 1.27494100e+07 1.89635100e+04 5.38428600e+08
 1.84000000e+02 1.26195000e+02 8.84900000e+00 1.55260000e+01 2.95100000e+01 1.40230300e+07 1.92437900e+04 5.52847600e+08
 1.85000000e+02 1.22732000e+02 9.20200000e+00 1.95870000e+01 2.92400000e+01 9.79996800e+06 1.87113700e+04 5.02131300e+08
 1.86000000e+02 1.24083000e+02 8.92400000e+00 2.08280000e+01 2.97780000e+01 1.04307900e+07 1.90828300e+04 6.18678300e+08
 1.87000000e+02 1.21912000e+02 8.87500000e+00 1.87680000e+01 2.92640000e+01 1.00017000e+07 1.86736900e+04 5.06631900e+08
 1.89000000e+02 1.25556000e+02 7.92600000e+00 1.72550000e+01 2.98990000e+01 1.24780200e+07 1.86499300e+04 5.61100700e+08
 1.90000000e+02 1.25794000e+02 8.40200000e+00 2.02990000e+01 2.93970000e+01 9.40809400e+06 1.90126100e+04 5.23925500e+08
 1.92000000e+02 1.13814000e+02 5.82700000e+00 1.68110000e+01 3.02700000e+01 8.04054800e+06 1.86716700e+04 3.46919200e+08
 1.93000000e+02 1.20128000e+02 9.21300000e+00 1.95090000e+01 2.90910000e+01 9.72047800e+06 1.88304400e+04 5.01235600e+08
 1.94000000e+02 1.20675000e+02 9.09600000e+00 1.58280000e+01 3.04970000e+01 1.09157800e+07 1.90651300e+04 4.59622200e+08
 1.95000000e+02 1.12716000e+02 7.17000000e+00 1.95020000e+01 2.91350000e+01 8.23112200e+06 1.87387500e+04 4.37969800e+08
 1.96000000e+02 1.18235000e+02 7.78500000e+00 1.86160000e+01 2.91380000e+01 1.24211400e+07 1.86664800e+04 6.27692700e+08
 1.98000000e+02 1.16585000e+02 8.78800000e+00 1.89660000e+01 2.94490000e+01 1.12644900e+07 1.87083300e+04 5.99254900e+08
 1.99000000e+02 1.21793000e+02 8.15900000e+00 2.11090000e+01 2.94400000e+01 7.78432000e+06 1.86523600e+04 4.44703000e+08
 2.00000000e+02 1.27543000e+02 9.87000000e+00 2.07580000e+01 2.90280000e+01 8.04525800e+06 1.86733400e+04 4.51211700e+08
 2.01000000e+02 1.25389000e+02 9.35600000e+00 2.31020000e+01 2.96010000e+01 8.45241600e+06 1.86310900e+04 5.56772700e+08
 2.02000000e+02 1.24007000e+02 9.61000000e+00 2.06350000e+01 2.97880000e+01 7.25820400e+06 1.91224100e+04 3.97526500e+08
 2.03000000e+02 1.30558000e+02 9.51600000e+00 2.08400000e+01 2.91290000e+01 7.52270200e+06 1.90388600e+04 4.23614600e+08
 2.04000000e+02 1.27638000e+02 9.05600000e+00 2.02360000e+01 2.95840000e+01 7.56663600e+06 1.86884500e+04 4.25567900e+08
 2.05000000e+02 1.28309000e+02 8.36900000e+00 2.01210000e+01 2.89300000e+01 8.81374600e+06 1.87613600e+04 4.65477100e+08
 2.07000000e+02 1.07179000e+02 8.03900000e+00 1.93450000e+01 2.89420000e+01 1.04227000e+07 1.90375800e+04 5.26333800e+08
 2.08000000e+02 1.16267000e+02 6.51700000e+00 1.55620000e+01 2.93870000e+01 1.39840600e+07 1.91890200e+04 5.49599000e+08
 2.09000000e+02 1.14860000e+02 8.58400000e+00 1.88230000e+01 2.86220000e+01 7.49281200e+06 1.89848500e+04 3.67672900e+08
 2.10000000e+02 1.23770000e+02 9.73000000e+00 2.03090000e+01 2.93750000e+01 7.58858900e+06 1.86482100e+04 4.29282900e+08
 2.11000000e+02 1.23369000e+02 9.11800000e+00 2.05720000e+01 3.22780000e+01 7.11452300e+06 1.91544900e+04 4.18373600e+08
 2.12000000e+02 1.30405000e+02 9.35300000e+00 2.41870000e+01 2.93060000e+01 6.73864500e+06 1.87942500e+04 4.17428800e+08
 2.13000000e+02 1.21077000e+02 8.48600000e+00 2.24920000e+01 2.86100000e+01 8.76405800e+06 1.87990200e+04 5.06161600e+08
 2.14000000e+02 1.27484000e+02 9.91700000e+00 1.92590000e+01 2.95340000e+01 7.58002200e+06 1.86844500e+04 4.11213300e+08
 2.15000000e+02 1.07866000e+02 8.98200000e+00 1.96680000e+01 2.94310000e+01 8.27677000e+06 1.89230400e+04 4.27959500e+08
 2.16000000e+02 1.21416000e+02 7.67400000e+00 1.94570000e+01 2.97630000e+01 1.18416800e+07 1.86717100e+04 6.53565500e+08
 2.17000000e+02 1.24083000e+02 8.92400000e+00 2.08280000e+01 2.97780000e+01 1.04307900e+07 1.90828300e+04 6.18678300e+08
 2.18000000e+02 1.28352000e+02 8.98900000e+00 2.64120000e+01 2.90920000e+01 4.21033900e+06 1.89028200e+04 2.67086200e+08
 2.19000000e+02 1.10365000e+02 7.64000000e+00 2.22810000e+01 2.97240000e+01 6.84190400e+06 1.88416000e+04 4.14520200e+08
 2.20000000e+02 1.19230000e+02 8.79300000e+00 1.83770000e+01 2.93880000e+01 1.08172000e+07 1.86978800e+04 5.47057300e+08
 2.21000000e+02 1.25806000e+02 8.98000000e+00 2.00320000e+01 2.90180000e+01 7.99731500e+06 1.86581800e+04 4.32173200e+08
 2.22000000e+02 1.29774000e+02 9.26900000e+00 1.58200000e+01 2.96430000e+01 1.02770000e+07 1.88464300e+04 4.26670500e+08
 2.23000000e+02 1.17425000e+02 7.20500000e+00 1.58570000e+01 2.96550000e+01 1.17544400e+07 1.87256000e+04 4.90615600e+08
 2.24000000e+02 1.25443000e+02 9.49600000e+00 2.19170000e+01 2.94800000e+01 5.60700800e+06 1.86283200e+04 3.19216400e+08
 2.25000000e+02 1.20431000e+02 8.33300000e+00 2.18490000e+01 2.81150000e+01 9.15561200e+06 1.90512600e+04 4.98778000e+08
 2.27000000e+02 1.20867000e+02 7.13000000e+00 1.96730000e+01 2.91710000e+01 9.46448300e+06 1.88456500e+04 5.02872100e+08
 2.28000000e+02 1.22966000e+02 7.66600000e+00 1.57690000e+01 2.92420000e+01 1.30005600e+07 1.91494000e+04 5.16675500e+08
 2.29000000e+02 1.13056000e+02 8.43300000e+00 1.56140000e+01 2.96030000e+01 1.58206500e+07 1.93128700e+04 6.25578900e+08
 2.30000000e+02 1.16596000e+02 7.45300000e+00 1.83310000e+01 2.89980000e+01 1.15251900e+07 1.91793600e+04 5.67626300e+08
 2.31000000e+02 1.22297000e+02 7.70700000e+00 1.95590000e+01 2.88960000e+01 9.73415200e+06 1.87954300e+04 5.11857700e+08
 2.32000000e+02 1.16365000e+02 7.72900000e+00 1.85720000e+01 2.86610000e+01 1.16832500e+07 1.93321800e+04 5.41120400e+08
 2.33000000e+02 1.21010000e+02 7.89900000e+00 1.63190000e+01 3.05300000e+01 1.43964400e+07 1.93968700e+04 6.04495200e+08
 2.34000000e+02 1.25198000e+02 8.64200000e+00 1.94200000e+01 2.98640000e+01 9.35575100e+06 1.87575500e+04 5.23047900e+08
 2.35000000e+02 1.14664000e+02 9.32800000e+00 2.06350000e+01 2.89700000e+01 7.42218600e+06 1.90539900e+04 4.08221200e+08
 2.36000000e+02 1.27359000e+02 9.37700000e+00 1.99490000e+01 2.94640000e+01 9.10101000e+06 1.89026300e+04 4.88113400e+08
 2.37000000e+02 1.20456000e+02 9.39700000e+00 1.93660000e+01 2.92060000e+01 1.16341600e+07 1.87562100e+04 6.05450100e+08
 2.38000000e+02 1.05679000e+02 8.85900000e+00 1.81850000e+01 2.90500000e+01 1.01910200e+07 1.89923300e+04 4.76618800e+08
 2.39000000e+02 1.21858000e+02 8.61700000e+00 1.71610000e+01 3.42290000e+01 1.87469800e+07 1.86423000e+04 9.65927700e+08
 2.40000000e+02 1.11909000e+02 7.92300000e+00 1.94440000e+01 2.88910000e+01 1.34073300e+07 1.89899600e+04 6.63985300e+08
 2.41000000e+02 1.20935000e+02 8.91600000e+00 2.38570000e+01 2.92240000e+01 7.69694800e+06 1.86386100e+04 4.66058800e+08
 2.42000000e+02 1.25811000e+02 9.17500000e+00 1.86710000e+01 3.16080000e+01 9.29879000e+06 1.88563600e+04 5.25680600e+08
 2.43000000e+02 1.19862000e+02 9.06400000e+00 2.14190000e+01 2.96890000e+01 5.03880000e+06 1.88852600e+04 2.63862800e+08
 2.44000000e+02 1.12511000e+02 7.77000000e+00 1.71200000e+01 2.89330000e+01 1.03616000e+07 1.93618800e+04 4.27063200e+08
 2.45000000e+02 1.26624000e+02 8.43100000e+00 1.70390000e+01 3.00510000e+01 1.03040900e+07 1.89292700e+04 4.54272300e+08
 2.46000000e+02 1.15394000e+02 8.59900000e+00 1.96560000e+01 2.90810000e+01 1.10243100e+07 1.86357300e+04 5.85162000e+08
 2.47000000e+02 1.15125000e+02 8.39400000e+00 2.98570000e+01 2.81920000e+01 4.66505400e+06 1.86812900e+04 4.02157000e+08
 2.48000000e+02 1.15095000e+02 8.90100000e+00 1.91980000e+01 2.99920000e+01 7.90922000e+06 1.91791200e+04 4.28355500e+08
 2.49000000e+02 1.21000000e+02 8.14500000e+00 1.81350000e+01 2.69950000e+01 1.32750900e+07 1.90983600e+04 6.66356300e+08
 2.50000000e+02 1.24694000e+02 8.61600000e+00 2.02130000e+01 2.92520000e+01 8.16088000e+06 1.87646000e+04 4.44156100e+08
