# Supplementary material for: Evolution of intrinsically disordered regions in vertebrate galectins for phase separation
Source: EMBO Rep. 2026 Feb 2;27(5):1254–69. doi: 10.1038/s44319-026-00692-w (PMC12979664; doi:10.1038/s44319-026-00692-w)
Supplement: Supplementary file 12 — Source data Fig. 6 [file 44319_2026_692_MOESM12_ESM.zip › FIG_6/6A/hGal3_D22_112_R2R1/T2_D22_112_400uM/ANA/Deletion/HSQC/ANA/D1_112_400uM.dat]

 1.14000000e+02 1.22309000e+02 8.30000000e+00 1.98990000e+01 1.97830000e+01 7.14941200e+06 1.65711300e+04 4.98482100e+08
 1.15000000e+02 1.23119000e+02 8.16500000e+00 1.72380000e+01 2.17410000e+01 2.88488300e+06 1.65477200e+04 1.97929100e+08
 1.16000000e+02 1.21687000e+02 7.93600000e+00 1.74000000e+01 2.05570000e+01 5.74084600e+06 1.65660600e+04 3.52604000e+08
 1.18000000e+02 1.26264000e+02 9.23400000e+00 1.81270000e+01 2.10120000e+01 3.86956600e+06 1.66385400e+04 2.74124800e+08
 1.19000000e+02 1.26450000e+02 7.89000000e+00 1.82650000e+01 2.13170000e+01 4.56942200e+06 1.66236300e+04 3.26151800e+08
 1.20000000e+02 1.28268000e+02 9.39000000e+00 1.67630000e+01 2.01290000e+01 4.51409300e+06 1.65675000e+04 2.64645700e+08
 1.22000000e+02 1.22472000e+02 7.84400000e+00 1.74590000e+01 2.08400000e+01 4.18362100e+06 1.66689600e+04 2.78162300e+08
 1.25000000e+02 1.09036000e+02 8.28800000e+00 1.44750000e+01 1.98770000e+01 6.59963000e+06 1.65596700e+04 3.50446900e+08
 1.26000000e+02 1.13727000e+02 7.19000000e+00 1.56770000e+01 1.98910000e+01 5.16718400e+06 1.66059400e+04 2.82158400e+08
 1.27000000e+02 1.16967000e+02 6.54500000e+00 1.67090000e+01 2.00630000e+01 5.56280700e+06 1.65414300e+04 3.18660100e+08
 1.29000000e+02 1.12727000e+02 8.77800000e+00 1.54710000e+01 2.02160000e+01 3.93898700e+06 1.68561900e+04 2.20318800e+08
 1.31000000e+02 1.28663000e+02 9.22400000e+00 1.91830000e+01 2.04190000e+01 3.80977700e+06 1.67242100e+04 2.36050500e+08
 1.32000000e+02 1.32474000e+02 9.93400000e+00 1.77780000e+01 2.06340000e+01 3.97904500e+06 1.67983100e+04 2.63530600e+08
 1.33000000e+02 1.23739000e+02 9.14000000e+00 1.84730000e+01 2.13300000e+01 8.35982500e+06 1.66366800e+04 6.16813900e+08
 1.34000000e+02 1.30246000e+02 9.68900000e+00 1.82840000e+01 2.02600000e+01 4.71290200e+06 1.65983400e+04 3.01374300e+08
 1.35000000e+02 1.27053000e+02 8.91300000e+00 2.00050000e+01 2.08470000e+01 4.11024000e+06 1.67854800e+04 2.95768500e+08
 1.36000000e+02 1.08410000e+02 6.96800000e+00 1.33830000e+01 2.05570000e+01 6.26640400e+06 1.65596000e+04 3.28940700e+08
 1.37000000e+02 1.15855000e+02 8.93300000e+00 1.74100000e+01 1.95430000e+01 5.38462400e+06 1.65595900e+04 3.12016200e+08
 1.38000000e+02 1.28204000e+02 8.41600000e+00 1.64050000e+01 1.98260000e+01 5.38930600e+06 1.65718500e+04 3.30261800e+08
 1.39000000e+02 1.28941000e+02 8.33000000e+00 1.40940000e+01 2.05820000e+01 5.85464600e+06 1.66210800e+04 3.13062200e+08
 1.41000000e+02 1.15943000e+02 8.48100000e+00 2.51680000e+01 2.27180000e+01 1.22397400e+06 1.65357500e+04 4.66914300e+07
 1.42000000e+02 1.19620000e+02 6.93000000e+00 1.19250000e+01 2.01000000e+01 1.06851600e+07 1.71342200e+04 4.24085800e+08
 1.43000000e+02 1.16611000e+02 9.61600000e+00 1.91530000e+01 1.98950000e+01 4.20433200e+06 1.66932100e+04 2.79030500e+08
 1.44000000e+02 1.17943000e+02 8.59500000e+00 1.53110000e+01 2.02460000e+01 6.00885500e+06 1.67155500e+04 3.32677300e+08
 1.45000000e+02 1.20005000e+02 8.17400000e+00 1.68960000e+01 2.05880000e+01 4.89444400e+06 1.68010100e+04 2.94228100e+08
 1.46000000e+02 1.27239000e+02 8.71900000e+00 1.52290000e+01 2.05190000e+01 6.25686400e+06 1.68635700e+04 3.56818300e+08
 1.47000000e+02 1.22225000e+02 8.57100000e+00 1.85140000e+01 2.02640000e+01 4.48904400e+06 1.66341600e+04 2.96248600e+08
 1.48000000e+02 1.21139000e+02 9.11000000e+00 1.87020000e+01 2.25630000e+01 4.25285400e+06 1.65833000e+04 3.17977800e+08
 1.49000000e+02 1.25381000e+02 9.33600000e+00 2.52910000e+01 2.06500000e+01 5.79879400e+06 1.66226000e+04 5.71086300e+08
 1.50000000e+02 1.27356000e+02 9.15200000e+00 1.60580000e+01 2.09560000e+01 4.26751000e+06 1.67321100e+04 2.59165300e+08
 1.51000000e+02 1.25702000e+02 8.18100000e+00 1.80830000e+01 2.19330000e+01 5.05243900e+06 1.66115200e+04 3.92770700e+08
 1.54000000e+02 1.20073000e+02 8.50300000e+00 1.59920000e+01 1.97490000e+01 7.95487800e+06 1.66961500e+04 4.31319300e+08
 1.55000000e+02 1.21477000e+02 9.23500000e+00 1.74710000e+01 2.04990000e+01 4.43507400e+06 1.67060300e+04 2.87125700e+08
 1.56000000e+02 1.27888000e+02 8.89500000e+00 1.48030000e+01 2.01010000e+01 5.70052600e+06 1.70064200e+04 3.02279200e+08
 1.57000000e+02 1.18661000e+02 7.66200000e+00 1.46270000e+01 2.06000000e+01 5.73491600e+06 1.67080500e+04 3.13302100e+08
 1.58000000e+02 1.33583000e+02 9.47900000e+00 1.95720000e+01 2.07470000e+01 2.64654300e+06 1.65516700e+04 1.66842800e+08
 1.59000000e+02 1.27010000e+02 8.49000000e+00 1.93980000e+01 2.01460000e+01 4.05037400e+06 1.68196700e+04 2.66237600e+08
 1.60000000e+02 1.23477000e+02 8.44400000e+00 1.95590000e+01 2.03070000e+01 3.45088200e+06 1.66797700e+04 2.31902600e+08
 1.62000000e+02 1.26456000e+02 9.32300000e+00 1.80390000e+01 1.99730000e+01 3.74049600e+06 1.67658200e+04 2.45367800e+08
 1.63000000e+02 1.18895000e+02 8.15000000e+00 1.66490000e+01 2.02670000e+01 3.96519600e+06 1.69026300e+04 2.29972400e+08
 1.64000000e+02 1.17725000e+02 8.74500000e+00 1.54220000e+01 2.08550000e+01 6.63517400e+06 1.65793800e+04 3.88922300e+08
 1.65000000e+02 1.25579000e+02 8.94100000e+00 1.77680000e+01 1.93400000e+01 6.61005000e+06 1.66850000e+04 4.11376200e+08
 1.67000000e+02 1.08328000e+02 8.09700000e+00 1.54200000e+01 1.98930000e+01 7.54843100e+06 1.68588100e+04 4.09037300e+08
 1.69000000e+02 1.19262000e+02 7.91500000e+00 1.55250000e+01 2.37170000e+01 9.81790800e+06 1.68042300e+04 6.56386400e+08
 1.70000000e+02 1.21850000e+02 8.62400000e+00 1.58010000e+01 2.28560000e+01 9.31352500e+06 1.66968500e+04 5.98524400e+08
 1.71000000e+02 1.24786000e+02 8.78300000e+00 1.76200000e+01 1.99970000e+01 4.80283000e+06 1.67860300e+04 3.06419300e+08
 1.72000000e+02 1.28267000e+02 7.38000000e+00 1.88830000e+01 2.04420000e+01 4.11395300e+06 1.65748300e+04 2.73941400e+08
 1.73000000e+02 1.23656000e+02 8.82300000e+00 2.31750000e+01 2.00450000e+01 3.54936800e+06 1.65572900e+04 2.54221700e+08
 1.74000000e+02 1.19769000e+02 9.01200000e+00 1.47990000e+01 2.00240000e+01 4.47358600e+06 1.68800100e+04 2.29646600e+08
 1.75000000e+02 1.18468000e+02 1.01080000e+01 1.67770000e+01 1.98350000e+01 5.25841000e+06 1.66080300e+04 3.03919400e+08
 1.76000000e+02 1.30554000e+02 9.07000000e+00 1.84150000e+01 1.98340000e+01 4.26297600e+06 1.67210400e+04 2.77785800e+08
 1.77000000e+02 1.26485000e+02 7.97900000e+00 1.64590000e+01 2.01650000e+01 5.29726000e+06 1.66467200e+04 3.09357000e+08
 1.78000000e+02 1.26320000e+02 9.07400000e+00 1.44520000e+01 2.06450000e+01 6.46957200e+06 1.65725200e+04 3.48925800e+08
 1.79000000e+02 1.08748000e+02 9.18900000e+00 1.60950000e+01 1.99700000e+01 5.99745000e+06 1.67742400e+04 3.36068700e+08
 1.81000000e+02 1.26941000e+02 9.01100000e+00 1.50060000e+01 2.06040000e+01 5.77020900e+06 1.66090800e+04 3.20575700e+08
 1.82000000e+02 1.10575000e+02 8.27600000e+00 1.55580000e+01 1.98610000e+01 5.16857200e+06 1.65606600e+04 2.88721900e+08
 1.83000000e+02 1.24084000e+02 8.69300000e+00 1.38970000e+01 2.09390000e+01 6.31247000e+06 1.65618100e+04 3.48669400e+08
 1.84000000e+02 1.26199000e+02 8.85500000e+00 1.32830000e+01 2.02350000e+01 7.74200800e+06 1.69621700e+04 3.73540800e+08
 1.85000000e+02 1.22734000e+02 9.20700000e+00 1.95820000e+01 1.99350000e+01 4.98137500e+06 1.66720500e+04 3.03243300e+08
 1.86000000e+02 1.24067000e+02 8.93100000e+00 1.98870000e+01 2.02880000e+01 3.87213300e+06 1.66694000e+04 2.80163400e+08
 1.87000000e+02 1.21914000e+02 8.88200000e+00 1.86390000e+01 2.04510000e+01 4.98550200e+06 1.65945200e+04 3.23639600e+08
 1.89000000e+02 1.25572000e+02 7.92600000e+00 1.50370000e+01 2.05150000e+01 6.46336300e+06 1.66708400e+04 3.59106000e+08
 1.90000000e+02 1.25751000e+02 8.40000000e+00 1.77170000e+01 2.08630000e+01 4.00179700e+06 1.65744100e+04 2.79982100e+08
 1.92000000e+02 1.13941000e+02 5.84000000e+00 1.61650000e+01 2.15280000e+01 3.51657400e+06 1.66225500e+04 2.06149400e+08
 1.93000000e+02 1.20157000e+02 9.22400000e+00 1.81820000e+01 2.07140000e+01 4.85496900e+06 1.67448100e+04 3.02342800e+08
 1.94000000e+02 1.20680000e+02 9.10500000e+00 1.47750000e+01 2.28840000e+01 3.65654900e+06 1.66914000e+04 2.42148000e+08
 1.95000000e+02 1.12711000e+02 7.18600000e+00 1.66300000e+01 1.96170000e+01 4.32858200e+06 1.66649100e+04 2.52961700e+08
 1.96000000e+02 1.18270000e+02 7.80200000e+00 1.56720000e+01 2.04930000e+01 6.24576600e+06 1.65710800e+04 3.71332000e+08
 1.98000000e+02 1.16520000e+02 8.78700000e+00 1.67900000e+01 2.07350000e+01 5.29163300e+06 1.65655900e+04 3.26768600e+08
 1.99000000e+02 1.21810000e+02 8.14000000e+00 1.85760000e+01 2.09010000e+01 3.77866100e+06 1.66239400e+04 2.50744100e+08
 2.00000000e+02 1.27502000e+02 9.86500000e+00 1.90680000e+01 2.02820000e+01 4.36602200e+06 1.66099300e+04 3.06341700e+08
 2.01000000e+02 1.25381000e+02 9.33600000e+00 2.52910000e+01 2.06500000e+01 5.79879400e+06 1.66226000e+04 5.71086300e+08
 2.02000000e+02 1.24155000e+02 9.60700000e+00 1.83140000e+01 1.98920000e+01 4.57393400e+06 1.65677400e+04 3.02775600e+08
 2.03000000e+02 1.30646000e+02 9.50400000e+00 1.75350000e+01 2.00680000e+01 4.39274800e+06 1.66233600e+04 2.79918600e+08
 2.04000000e+02 1.27620000e+02 9.07600000e+00 1.62670000e+01 2.07200000e+01 4.23739700e+06 1.67916200e+04 2.46967900e+08
 2.05000000e+02 1.28374000e+02 8.38500000e+00 2.23590000e+01 2.03980000e+01 4.74430800e+06 1.66722800e+04 3.94264700e+08
 2.07000000e+02 1.07196000e+02 8.03600000e+00 1.77020000e+01 2.05340000e+01 5.04182400e+06 1.65388500e+04 3.33797700e+08
 2.08000000e+02 1.16264000e+02 6.52000000e+00 1.31850000e+01 2.02970000e+01 6.95128800e+06 1.68052600e+04 3.30029300e+08
 2.09000000e+02 1.14810000e+02 8.58300000e+00 1.82060000e+01 1.90150000e+01 3.57688400e+06 1.66958600e+04 2.28333700e+08
 2.10000000e+02 1.23862000e+02 9.75600000e+00 1.66240000e+01 2.07390000e+01 4.59383800e+06 1.66098700e+04 2.79896600e+08
 2.11000000e+02 1.23739000e+02 9.14000000e+00 1.84730000e+01 2.13300000e+01 8.35982500e+06 1.66366800e+04 6.16813900e+08
 2.12000000e+02 1.30596000e+02 9.31400000e+00 1.82930000e+01 1.99570000e+01 5.26550900e+06 1.65782000e+04 3.41800000e+08
 2.13000000e+02 1.21213000e+02 8.52000000e+00 1.85470000e+01 1.98730000e+01 5.28639900e+06 1.67176800e+04 3.35536300e+08
 2.14000000e+02 1.27538000e+02 9.92200000e+00 1.59140000e+01 2.01120000e+01 4.81371200e+06 1.69559700e+04 2.72248500e+08
 2.15000000e+02 1.07926000e+02 9.00700000e+00 1.60360000e+01 2.02360000e+01 5.10396600e+06 1.68419500e+04 2.90125700e+08
 2.16000000e+02 1.21769000e+02 7.70700000e+00 1.69760000e+01 1.97260000e+01 6.86187900e+06 1.65947800e+04 3.90652800e+08
 2.17000000e+02 1.24067000e+02 8.93100000e+00 1.98870000e+01 2.02880000e+01 3.87213300e+06 1.66694000e+04 2.80163400e+08
 2.18000000e+02 1.28166000e+02 8.94700000e+00 2.12900000e+01 2.10100000e+01 3.07422600e+06 1.66332100e+04 2.18948000e+08
 2.19000000e+02 1.10240000e+02 7.60800000e+00 1.49410000e+01 2.17640000e+01 3.93295700e+06 1.66147400e+04 2.36421800e+08
 2.20000000e+02 1.19256000e+02 8.80500000e+00 1.78490000e+01 2.03360000e+01 5.22664400e+06 1.65649000e+04 3.32150500e+08
 2.21000000e+02 1.25579000e+02 8.94100000e+00 1.77680000e+01 1.93400000e+01 6.61005000e+06 1.66850000e+04 4.11376200e+08
 2.22000000e+02 1.29761000e+02 9.27300000e+00 1.28520000e+01 2.15500000e+01 5.49525900e+06 1.65933400e+04 2.90617200e+08
 2.23000000e+02 1.17401000e+02 7.20200000e+00 1.26790000e+01 2.05980000e+01 5.66661200e+06 1.65821700e+04 2.76714500e+08
 2.24000000e+02 1.25433000e+02 9.49500000e+00 2.05420000e+01 2.08410000e+01 3.18991000e+06 1.65771700e+04 2.27015800e+08
 2.25000000e+02 1.20423000e+02 8.33500000e+00 1.85460000e+01 2.03810000e+01 5.27921400e+06 1.65372300e+04 3.65062400e+08
 2.27000000e+02 1.20895000e+02 7.15500000e+00 1.79840000e+01 2.10720000e+01 2.92787100e+06 1.65621900e+04 1.85632700e+08
 2.28000000e+02 1.22945000e+02 7.66800000e+00 1.32880000e+01 2.06400000e+01 6.46731400e+06 1.68022100e+04 3.35571400e+08
 2.29000000e+02 1.12982000e+02 8.43200000e+00 1.32910000e+01 2.05370000e+01 8.51618000e+06 1.71537800e+04 4.24615300e+08
 2.30000000e+02 1.16605000e+02 7.46100000e+00 1.61780000e+01 2.00550000e+01 5.59371300e+06 1.65791200e+04 3.17145400e+08
 2.31000000e+02 1.22303000e+02 7.72500000e+00 1.55510000e+01 1.98950000e+01 5.19976700e+06 1.65751900e+04 2.90430000e+08
 2.32000000e+02 1.16390000e+02 7.73500000e+00 1.67280000e+01 2.02700000e+01 5.37312800e+06 1.66459600e+04 3.09278000e+08
 2.33000000e+02 1.20962000e+02 7.90300000e+00 1.38850000e+01 2.05490000e+01 7.34898800e+06 1.67628300e+04 3.76009300e+08
 2.34000000e+02 1.25361000e+02 8.65700000e+00 1.99420000e+01 2.01570000e+01 4.59390500e+06 1.65572300e+04 2.98075600e+08
 2.35000000e+02 1.14651000e+02 9.32800000e+00 1.73260000e+01 2.04230000e+01 3.93515400e+06 1.66717100e+04 2.42247500e+08
 2.36000000e+02 1.27325000e+02 9.37500000e+00 1.76620000e+01 2.03100000e+01 4.44362400e+06 1.66210400e+04 2.85913400e+08
 2.37000000e+02 1.20429000e+02 9.40000000e+00 1.59630000e+01 2.04420000e+01 6.18233200e+06 1.67966800e+04 3.49393900e+08
 2.38000000e+02 1.05666000e+02 8.86300000e+00 1.61930000e+01 2.01400000e+01 5.42754000e+06 1.65444300e+04 3.13101800e+08
 2.39000000e+02 1.21850000e+02 8.62400000e+00 1.58010000e+01 2.28560000e+01 9.31352500e+06 1.66968500e+04 5.98524400e+08
 2.40000000e+02 1.11919000e+02 7.92700000e+00 1.91250000e+01 1.99450000e+01 6.15164900e+06 1.67692300e+04 3.83327900e+08
 2.41000000e+02 1.21078000e+02 8.93300000e+00 1.93780000e+01 2.06190000e+01 4.27588700e+06 1.65330600e+04 3.06962900e+08
 2.42000000e+02 1.25923000e+02 9.17800000e+00 1.63320000e+01 2.11850000e+01 5.35733600e+06 1.66214400e+04 3.31277100e+08
 2.43000000e+02 1.20026000e+02 9.05700000e+00 2.05670000e+01 2.39040000e+01 2.94600500e+06 1.65206800e+04 2.37730600e+08
 2.44000000e+02 1.12376000e+02 7.75500000e+00 1.43040000e+01 2.04650000e+01 6.76928600e+06 1.66121000e+04 3.60868200e+08
 2.45000000e+02 1.26642000e+02 8.42200000e+00 1.44970000e+01 2.02970000e+01 7.08141600e+06 1.66378400e+04 3.78817800e+08
 2.46000000e+02 1.15398000e+02 8.59200000e+00 1.45690000e+01 1.97310000e+01 7.14875100e+06 1.66205400e+04 3.71580900e+08
 2.47000000e+02 1.15203000e+02 8.38600000e+00 1.67700000e+01 2.08490000e+01 5.83734400e+06 1.66341300e+04 3.58313600e+08
 2.48000000e+02 1.15235000e+02 8.91600000e+00 1.49270000e+01 2.05090000e+01 4.58672300e+06 1.65595500e+04 2.51415800e+08
 2.49000000e+02 1.20951000e+02 8.15500000e+00 1.65680000e+01 2.03450000e+01 6.42462900e+06 1.66754300e+04 3.73703100e+08
 2.50000000e+02 1.24624000e+02 8.61000000e+00 1.81110000e+01 2.03760000e+01 4.55627800e+06 1.65714200e+04 2.80754000e+08
