# Supplementary material for: Evolution of intrinsically disordered regions in vertebrate galectins for phase separation
Source: EMBO Rep. 2026 Feb 2;27(5):1254–69. doi: 10.1038/s44319-026-00692-w (PMC12979664; doi:10.1038/s44319-026-00692-w)
Supplement: Supplementary file 12 — Source data Fig. 6 [file 44319_2026_692_MOESM12_ESM.zip › FIG_6/6A/hGal3_D22_112_R2R1/T2_D22_112_400uM/ANA/Deletion/HSQC/ANA/D90_112_40uM.dat]

 3.00000000e+00 1.19776000e+02 8.33400000e+00 1.49510000e+01 2.87210000e+01 5.92472000e+06 2.44285600e+04 2.10329600e+08
 4.00000000e+00 1.18461000e+02 8.29800000e+00 1.60760000e+01 2.95240000e+01 3.55737600e+06 2.40994000e+04 1.43831700e+08
 5.00000000e+00 1.20554000e+02 8.20800000e+00 1.46090000e+01 2.91600000e+01 5.42761800e+06 2.34099000e+04 1.96416400e+08
 6.00000000e+00 1.17219000e+02 8.18900000e+00 1.49910000e+01 2.91580000e+01 4.75428200e+06 2.35818700e+04 1.74448500e+08
 8.00000000e+00 1.19008000e+02 8.14600000e+00 2.04910000e+01 3.16000000e+01 2.59531200e+06 2.40173400e+04 1.55516800e+08
 9.00000000e+00 1.21395000e+02 8.15300000e+00 1.66630000e+01 3.00380000e+01 3.11829800e+06 2.36919000e+04 1.37266300e+08
 1.00000000e+01 1.24317000e+02 8.25600000e+00 1.41450000e+01 2.92570000e+01 6.29251100e+06 2.38149100e+04 2.25048100e+08
 1.20000000e+01 1.15666000e+02 8.09800000e+00 1.56800000e+01 2.88780000e+01 4.52138000e+06 2.38554200e+04 1.71497000e+08
 1.30000000e+01 1.10792000e+02 8.33800000e+00 2.09730000e+01 3.02040000e+01 1.32767300e+06 2.35542900e+04 7.69354400e+07
 1.40000000e+01 1.15550000e+02 8.21200000e+00 1.93070000e+01 2.96610000e+01 1.23911800e+06 2.36208400e+04 6.33161200e+07
 1.50000000e+01 1.10446000e+02 8.41600000e+00 2.09320000e+01 2.81360000e+01 1.61155300e+06 2.39789100e+04 7.98395700e+07
 1.80000000e+01 1.19015000e+02 8.34300000e+00 2.13610000e+01 2.85230000e+01 4.80692200e+06 2.33723500e+04 2.64546600e+08
 2.00000000e+01 1.19015000e+02 8.34300000e+00 2.13610000e+01 2.85230000e+01 4.80692200e+06 2.33723500e+04 2.64546600e+08
 2.10000000e+01 1.09183000e+02 8.14200000e+00 2.11240000e+01 3.37970000e+01 2.59563600e+06 2.33994700e+04 1.89326700e+08
 2.20000000e+01 1.22254000e+02 7.97400000e+00 1.50830000e+01 2.80950000e+01 3.64505800e+06 2.34872100e+04 1.35308400e+08
 2.40000000e+01 1.08340000e+02 7.59700000e+00 2.56330000e+01 3.09820000e+01 8.62658200e+05 2.33587600e+04 5.93507800e+07
 2.70000000e+01 1.09486000e+02 8.10000000e+00 2.18460000e+01 2.98530000e+01 3.67711200e+06 2.35835800e+04 2.28463000e+08
 2.80000000e+01 1.18483000e+02 8.22100000e+00 1.97840000e+01 2.85640000e+01 1.13998800e+06 2.35186500e+04 6.00348100e+07
 2.90000000e+01 1.21159000e+02 8.22300000e+00 1.68460000e+01 2.76900000e+01 2.95600100e+06 2.39641800e+04 1.14093400e+08
 3.10000000e+01 1.24142000e+02 8.37200000e+00 1.47910000e+01 2.92880000e+01 4.41768300e+06 2.33979100e+04 1.69363200e+08
 3.20000000e+01 1.08193000e+02 8.26500000e+00 2.05020000e+01 2.94840000e+01 1.72229600e+06 2.35134600e+04 1.00048400e+08
 3.40000000e+01 1.07809000e+02 8.36300000e+00 1.90290000e+01 3.10860000e+01 1.72661500e+06 2.39593700e+04 9.18094000e+07
 3.50000000e+01 1.07932000e+02 8.06800000e+00 1.71130000e+01 2.92070000e+01 2.64853800e+06 2.36100200e+04 1.12455100e+08
 3.60000000e+01 1.21166000e+02 8.01900000e+00 1.81850000e+01 2.90390000e+01 2.24507400e+06 2.33883100e+04 1.16025900e+08
 3.80000000e+01 1.09073000e+02 8.01000000e+00 2.51640000e+01 2.90110000e+01 2.38697800e+06 2.34365400e+04 1.84416300e+08
 4.00000000e+01 1.14399000e+02 8.14900000e+00 1.80280000e+01 2.97100000e+01 1.75468200e+06 2.33607000e+04 9.02313000e+07
 4.10000000e+01 1.22730000e+02 8.07400000e+00 2.34480000e+01 3.23670000e+01 1.91645000e+06 2.33846100e+04 1.40923200e+08
 4.30000000e+01 1.09073000e+02 8.01000000e+00 2.51640000e+01 2.90110000e+01 2.38697800e+06 2.34365400e+04 1.84416300e+08
 4.70000000e+01 1.09183000e+02 8.14200000e+00 2.11240000e+01 3.37970000e+01 2.59563600e+06 2.33994700e+04 1.89326700e+08
 4.90000000e+01 1.27001000e+02 8.34800000e+00 1.49840000e+01 2.93220000e+01 8.23018600e+06 2.33976600e+04 3.10856800e+08
 5.60000000e+01 1.09383000e+02 8.17300000e+00 3.63170000e+01 2.88760000e+01 1.97968000e+06 2.33425600e+04 2.05958800e+08
 5.90000000e+01 1.27001000e+02 8.34800000e+00 1.49840000e+01 2.93220000e+01 8.23018600e+06 2.33976600e+04 3.10856800e+08
 6.50000000e+01 1.09194000e+02 8.03800000e+00 2.52680000e+01 2.93240000e+01 2.26367200e+06 2.33226900e+04 1.82684800e+08
 6.60000000e+01 1.24588000e+02 7.98600000e+00 1.38970000e+01 2.90440000e+01 5.17054800e+06 2.36328100e+04 1.75935800e+08
 7.20000000e+01 1.09486000e+02 8.10000000e+00 2.18460000e+01 2.98530000e+01 3.67711200e+06 2.35835800e+04 2.28463000e+08
 7.30000000e+01 1.24522000e+02 7.91700000e+00 1.39550000e+01 2.88490000e+01 4.86526800e+06 2.45401200e+04 1.60721000e+08
 7.50000000e+01 1.25359000e+02 8.30400000e+00 1.67410000e+01 2.80900000e+01 1.61337400e+06 2.44201000e+04 7.18194100e+07
 7.70000000e+01 1.09393000e+02 8.45000000e+00 1.99990000e+01 2.85420000e+01 1.44267500e+06 2.37534000e+04 8.03534400e+07
 7.80000000e+01 1.19317000e+02 7.74100000e+00 1.76400000e+01 2.84250000e+01 2.98981800e+06 2.41789500e+04 1.31463900e+08
 7.90000000e+01 1.25687000e+02 8.39000000e+00 1.71260000e+01 3.06440000e+01 2.53742800e+06 2.34640000e+04 1.18489200e+08
 8.10000000e+01 1.08294000e+02 7.52700000e+00 1.60950000e+01 2.92840000e+01 1.85837200e+06 2.35429300e+04 7.51462500e+07
 8.40000000e+01 1.15279000e+02 8.26600000e+00 1.79990000e+01 2.86350000e+01 1.42677700e+06 2.33457900e+04 7.09279700e+07
 8.50000000e+01 1.10426000e+02 8.19300000e+00 1.75640000e+01 2.82800000e+01 2.03438100e+06 2.40856300e+04 8.52530200e+07
 1.14000000e+02 1.22091000e+02 8.16800000e+00 2.10700000e+01 2.68500000e+01 1.60323500e+06 2.37160300e+04 7.21204500e+07
 1.16000000e+02 1.21679000e+02 7.97500000e+00 1.85910000e+01 2.48800000e+01 1.84706000e+06 2.37362500e+04 7.78655500e+07
 1.18000000e+02 1.26352000e+02 9.22100000e+00 2.11260000e+01 3.16220000e+01 9.05002100e+05 2.33227000e+04 5.56458500e+07
 1.19000000e+02 1.26462000e+02 7.89500000e+00 1.91470000e+01 2.99590000e+01 1.37168200e+06 2.35981800e+04 6.90420300e+07
 1.20000000e+02 1.28268000e+02 9.36900000e+00 2.00280000e+01 3.13060000e+01 1.03825100e+06 2.34382900e+04 5.44250000e+07
 1.22000000e+02 1.22396000e+02 7.83800000e+00 1.97950000e+01 3.02850000e+01 1.14202400e+06 2.33917700e+04 5.86295700e+07
 1.24000000e+02 1.12244000e+02 8.79600000e+00 2.01580000e+01 3.90380000e+01 4.26917400e+05 2.39824500e+04 1.68364300e+07
 1.25000000e+02 1.08968000e+02 8.24800000e+00 1.87920000e+01 3.02530000e+01 1.37711300e+06 2.33917500e+04 7.74427900e+07
 1.26000000e+02 1.13539000e+02 7.20200000e+00 2.21000000e+01 3.00180000e+01 1.20968800e+06 2.38298100e+04 6.80333300e+07
 1.27000000e+02 1.16896000e+02 6.53100000e+00 1.99480000e+01 3.20820000e+01 1.20671500e+06 2.34018700e+04 6.25850100e+07
 1.29000000e+02 1.12696000e+02 8.78100000e+00 2.10810000e+01 3.00210000e+01 8.96830400e+05 2.34489000e+04 4.81358300e+07
 1.31000000e+02 1.28565000e+02 9.20700000e+00 2.31600000e+01 3.00100000e+01 9.23333100e+05 2.37617800e+04 5.22058600e+07
 1.32000000e+02 1.32574000e+02 1.00010000e+01 1.82180000e+01 2.96260000e+01 9.22146000e+05 2.33816600e+04 4.55930700e+07
 1.33000000e+02 1.23788000e+02 9.12800000e+00 2.24130000e+01 2.85630000e+01 1.20041000e+06 2.34451800e+04 7.02198500e+07
 1.34000000e+02 1.30252000e+02 9.71800000e+00 2.25190000e+01 2.98560000e+01 1.17710100e+06 2.34074700e+04 6.19300500e+07
 1.35000000e+02 1.27038000e+02 8.92100000e+00 2.63290000e+01 2.70540000e+01 1.14222600e+06 2.35084700e+04 6.60897700e+07
 1.36000000e+02 1.08513000e+02 6.99600000e+00 1.85670000e+01 2.95270000e+01 1.72836400e+06 2.36534100e+04 9.09088600e+07
 1.37000000e+02 1.15927000e+02 8.94800000e+00 2.16060000e+01 2.99260000e+01 1.46328300e+06 2.37450700e+04 8.02366100e+07
 1.38000000e+02 1.28284000e+02 8.44700000e+00 2.31180000e+01 2.90660000e+01 9.80984400e+05 2.33737900e+04 5.88305100e+07
 1.39000000e+02 1.28869000e+02 8.33300000e+00 2.15180000e+01 2.79060000e+01 1.16825100e+06 2.37540600e+04 5.66003600e+07
 1.41000000e+02 1.15912000e+02 8.46900000e+00 2.15190000e+01 3.02830000e+01 7.88518000e+05 2.38026200e+04 4.19522500e+07
 1.42000000e+02 1.19607000e+02 6.92700000e+00 1.49100000e+01 2.93070000e+01 3.34513600e+06 2.43109100e+04 1.24845300e+08
 1.43000000e+02 1.16596000e+02 9.61300000e+00 2.19310000e+01 2.92880000e+01 9.89698800e+05 2.34401800e+04 5.24729100e+07
 1.44000000e+02 1.17968000e+02 8.59600000e+00 1.76380000e+01 2.95780000e+01 1.63419500e+06 2.35718100e+04 7.88694600e+07
 1.46000000e+02 1.27248000e+02 8.71300000e+00 1.75740000e+01 2.94470000e+01 1.92407100e+06 2.37619100e+04 8.46807200e+07
 1.47000000e+02 1.22339000e+02 8.56800000e+00 2.05480000e+01 2.88640000e+01 1.24561500e+06 2.40433700e+04 6.45690300e+07
 1.48000000e+02 1.21152000e+02 9.11200000e+00 2.05560000e+01 2.98970000e+01 1.12999800e+06 2.38783600e+04 6.46323300e+07
 1.49000000e+02 1.25511000e+02 9.33200000e+00 1.72810000e+01 2.90770000e+01 1.12287000e+06 2.33778000e+04 4.80081000e+07
 1.50000000e+02 1.27349000e+02 9.16000000e+00 2.16700000e+01 3.01480000e+01 1.06992600e+06 2.39670900e+04 5.37590000e+07
 1.51000000e+02 1.25706000e+02 8.17500000e+00 1.91660000e+01 2.93910000e+01 1.58276200e+06 2.40632800e+04 8.22562200e+07
 1.54000000e+02 1.20064000e+02 8.49900000e+00 1.72470000e+01 2.98140000e+01 2.49835500e+06 2.36047900e+04 1.08741800e+08
 1.55000000e+02 1.21495000e+02 9.23200000e+00 2.12850000e+01 2.86690000e+01 1.05947800e+06 2.35515500e+04 5.47641900e+07
 1.56000000e+02 1.27914000e+02 8.89100000e+00 1.85920000e+01 2.98660000e+01 1.29658200e+06 2.38660000e+04 6.31863000e+07
 1.57000000e+02 1.18647000e+02 7.67100000e+00 1.76390000e+01 3.06070000e+01 1.66894600e+06 2.38354600e+04 8.50738700e+07
 1.58000000e+02 1.33579000e+02 9.47200000e+00 2.20950000e+01 2.93250000e+01 6.38136500e+05 2.34078600e+04 2.66305100e+07
 1.59000000e+02 1.26996000e+02 8.50200000e+00 1.92810000e+01 3.14110000e+01 1.27379100e+06 2.37014600e+04 6.93913400e+07
 1.60000000e+02 1.23487000e+02 8.44200000e+00 1.91130000e+01 3.03630000e+01 9.37564100e+05 2.33617000e+04 5.10395600e+07
 1.62000000e+02 1.26461000e+02 9.31600000e+00 1.94770000e+01 3.00310000e+01 1.00222500e+06 2.34730900e+04 5.23992300e+07
 1.64000000e+02 1.17677000e+02 8.73300000e+00 1.78190000e+01 2.96440000e+01 2.21351800e+06 2.37436500e+04 1.08854600e+08
 1.65000000e+02 1.25611000e+02 8.94100000e+00 1.75300000e+01 2.83510000e+01 2.02815700e+06 2.35643700e+04 8.53336500e+07
 1.67000000e+02 1.08315000e+02 8.09600000e+00 1.75880000e+01 2.96890000e+01 2.28756000e+06 2.33945900e+04 1.06091100e+08
 1.68000000e+02 1.17509000e+02 7.42700000e+00 1.81990000e+01 2.90640000e+01 2.74836500e+06 2.35481100e+04 1.28283700e+08
 1.70000000e+02 1.21818000e+02 8.61300000e+00 1.89150000e+01 3.54410000e+01 2.20202400e+06 2.35564100e+04 1.46327900e+08
 1.71000000e+02 1.24823000e+02 8.77000000e+00 2.16690000e+01 2.86770000e+01 1.25464500e+06 2.33310800e+04 6.97937400e+07
 1.72000000e+02 1.28285000e+02 7.37100000e+00 2.11580000e+01 2.99310000e+01 1.19723400e+06 2.35454900e+04 6.90807000e+07
 1.73000000e+02 1.23699000e+02 8.81000000e+00 2.26910000e+01 2.91400000e+01 1.08623300e+06 2.33911700e+04 6.25893200e+07
 1.74000000e+02 1.19801000e+02 9.01100000e+00 1.68780000e+01 2.91360000e+01 1.20201800e+06 2.34624100e+04 5.03862200e+07
 1.75000000e+02 1.18479000e+02 1.00940000e+01 1.99760000e+01 3.02480000e+01 1.34376000e+06 2.33678900e+04 7.24248500e+07
 1.76000000e+02 1.30504000e+02 9.06200000e+00 1.93360000e+01 2.95750000e+01 1.04346100e+06 2.36541000e+04 5.64533700e+07
 1.77000000e+02 1.26523000e+02 7.97900000e+00 1.96610000e+01 2.76070000e+01 1.55709400e+06 2.33527900e+04 7.81032000e+07
 1.78000000e+02 1.26315000e+02 9.06700000e+00 1.89870000e+01 2.95950000e+01 1.57133500e+06 2.36084400e+04 8.00598700e+07
 1.79000000e+02 1.08758000e+02 9.18100000e+00 1.85390000e+01 2.98850000e+01 1.36812100e+06 2.34232200e+04 6.67125200e+07
 1.80000000e+02 1.17881000e+02 7.82300000e+00 1.75770000e+01 2.98960000e+01 2.44127000e+06 2.38597200e+04 1.08909000e+08
 1.81000000e+02 1.26942000e+02 9.01000000e+00 1.66530000e+01 2.91420000e+01 1.72034700e+06 2.33851100e+04 7.14828400e+07
 1.83000000e+02 1.24038000e+02 8.68100000e+00 1.68010000e+01 3.01630000e+01 1.88622400e+06 2.34422100e+04 8.14482300e+07
 1.84000000e+02 1.26159000e+02 8.85000000e+00 1.70660000e+01 2.97100000e+01 1.94894600e+06 2.36485100e+04 8.25755600e+07
 1.85000000e+02 1.22721000e+02 9.20400000e+00 1.99380000e+01 2.94860000e+01 1.34209800e+06 2.33879400e+04 6.74533800e+07
 1.86000000e+02 1.24130000e+02 8.92700000e+00 2.12950000e+01 3.12670000e+01 1.91821800e+06 2.34484500e+04 1.22528500e+08
 1.87000000e+02 1.21884000e+02 8.87700000e+00 1.77630000e+01 2.90500000e+01 1.47337100e+06 2.37581700e+04 7.12521000e+07
 1.89000000e+02 1.25481000e+02 7.93600000e+00 1.87250000e+01 2.92990000e+01 1.81211800e+06 2.36343500e+04 9.39706700e+07
 1.92000000e+02 1.13512000e+02 5.79800000e+00 1.75640000e+01 3.04830000e+01 1.97676200e+06 2.36518400e+04 8.90055000e+07
 1.93000000e+02 1.20026000e+02 9.19800000e+00 2.15490000e+01 3.01240000e+01 1.25458300e+06 2.33738500e+04 7.44076000e+07
 1.94000000e+02 1.20668000e+02 9.09300000e+00 1.57310000e+01 3.06280000e+01 1.64843000e+06 2.35635900e+04 7.01318700e+07
 1.95000000e+02 1.12671000e+02 7.14100000e+00 1.78260000e+01 3.09620000e+01 1.21247000e+06 2.33471900e+04 6.43179800e+07
 1.96000000e+02 1.18163000e+02 7.76400000e+00 1.80230000e+01 2.92230000e+01 1.73849600e+06 2.36334800e+04 8.51096300e+07
 1.98000000e+02 1.16659000e+02 8.81600000e+00 2.01000000e+01 2.94460000e+01 1.62516200e+06 2.33741800e+04 8.41132500e+07
 1.99000000e+02 1.21721000e+02 8.20800000e+00 2.08000000e+01 2.67840000e+01 1.05170500e+06 2.34066100e+04 4.91711600e+07
 2.00000000e+02 1.27605000e+02 9.87800000e+00 2.23030000e+01 2.91490000e+01 9.35429000e+05 2.34161300e+04 5.30303800e+07
 2.01000000e+02 1.25303000e+02 9.38700000e+00 2.27310000e+01 2.84990000e+01 1.11404600e+06 2.36946100e+04 6.54016100e+07
 2.02000000e+02 1.23343000e+02 9.66100000e+00 3.19060000e+01 2.88250000e+01 9.86798600e+05 2.33211000e+04 7.60887800e+07
 2.03000000e+02 1.30341000e+02 9.54000000e+00 2.65340000e+01 2.91680000e+01 7.28188500e+05 2.35517800e+04 4.41766900e+07
 2.04000000e+02 1.27610000e+02 9.00300000e+00 2.37310000e+01 2.71030000e+01 8.73751900e+05 2.35568000e+04 4.40301600e+07
 2.05000000e+02 1.28185000e+02 8.34200000e+00 2.37570000e+01 2.87100000e+01 1.04763100e+06 2.33257400e+04 5.73775900e+07
 2.07000000e+02 1.07101000e+02 8.03500000e+00 2.23570000e+01 2.88570000e+01 1.44347700e+06 2.38022200e+04 7.38445000e+07
 2.08000000e+02 1.16386000e+02 6.51800000e+00 1.82410000e+01 3.07200000e+01 1.65402400e+06 2.38881300e+04 8.24855500e+07
 2.09000000e+02 1.14801000e+02 8.59200000e+00 2.09960000e+01 2.73060000e+01 1.03581100e+06 2.35515000e+04 5.44955900e+07
 2.10000000e+02 1.23343000e+02 9.66100000e+00 3.19060000e+01 2.88250000e+01 9.86798600e+05 2.33211000e+04 7.60887800e+07
 2.11000000e+02 1.22387000e+02 9.07000000e+00 3.18740000e+01 3.14870000e+01 8.03701200e+05 2.33410800e+04 4.82670800e+07
 2.12000000e+02 1.29787000e+02 9.48300000e+00 2.37670000e+01 2.97830000e+01 6.68056300e+05 2.35949300e+04 3.86446100e+07
 2.13000000e+02 1.20632000e+02 8.40000000e+00 2.42700000e+01 2.91210000e+01 1.04482500e+06 2.34065200e+04 6.80092600e+07
 2.14000000e+02 1.27328000e+02 9.90900000e+00 2.19180000e+01 3.74910000e+01 8.72477100e+05 2.36780400e+04 6.10134300e+07
 2.15000000e+02 1.07729000e+02 8.92100000e+00 2.42600000e+01 2.90500000e+01 9.43961200e+05 2.34272900e+04 5.33792200e+07
 2.16000000e+02 1.20377000e+02 7.57800000e+00 2.33920000e+01 3.07800000e+01 1.28933400e+06 2.36002800e+04 8.17649200e+07
 2.17000000e+02 1.24130000e+02 8.92700000e+00 2.12950000e+01 3.12670000e+01 1.91821800e+06 2.34484500e+04 1.22528500e+08
 2.18000000e+02 1.28785000e+02 9.10700000e+00 5.37910000e+01 2.90710000e+01 3.53397000e+05 2.33841400e+04 8.81034700e+06
 2.19000000e+02 1.10659000e+02 7.73100000e+00 2.91690000e+01 2.94270000e+01 7.78942000e+05 2.34326400e+04 4.65180000e+07
 2.20000000e+02 1.19042000e+02 8.76500000e+00 2.04680000e+01 2.93530000e+01 1.40648900e+06 2.34251200e+04 7.41931800e+07
 2.21000000e+02 1.25826000e+02 9.00100000e+00 2.48300000e+01 2.93990000e+01 1.07860800e+06 2.38053100e+04 6.49483800e+07
 2.22000000e+02 1.29741000e+02 9.26600000e+00 1.64550000e+01 2.88110000e+01 1.46325100e+06 2.39810400e+04 5.93112800e+07
 2.23000000e+02 1.17430000e+02 7.22600000e+00 1.86910000e+01 2.91460000e+01 1.44087900e+06 2.40216000e+04 7.00356000e+07
 2.24000000e+02 1.25420000e+02 9.50400000e+00 2.18940000e+01 2.98340000e+01 7.11394600e+05 2.35617100e+04 3.55764100e+07
 2.25000000e+02 1.20444000e+02 8.33500000e+00 2.28960000e+01 2.29580000e+01 1.41616700e+06 2.35203700e+04 6.66671300e+07
 2.27000000e+02 1.20839000e+02 7.11000000e+00 2.65440000e+01 2.84470000e+01 1.27745000e+06 2.34299400e+04 8.44771800e+07
 2.28000000e+02 1.22956000e+02 7.67100000e+00 1.70940000e+01 2.88940000e+01 1.69259500e+06 2.40569300e+04 7.03091200e+07
 2.29000000e+02 1.13118000e+02 8.44200000e+00 1.51770000e+01 3.01980000e+01 2.11883400e+06 2.34194700e+04 8.57986900e+07
 2.30000000e+02 1.16577000e+02 7.45200000e+00 1.88190000e+01 3.02820000e+01 1.61736400e+06 2.33729400e+04 8.21991100e+07
 2.31000000e+02 1.22298000e+02 7.68100000e+00 1.83840000e+01 2.77700000e+01 1.34010300e+06 2.35277700e+04 6.36326200e+07
 2.32000000e+02 1.16339000e+02 7.72600000e+00 1.85390000e+01 2.92820000e+01 1.64197700e+06 2.34652600e+04 8.03047800e+07
 2.33000000e+02 1.21015000e+02 7.90000000e+00 1.77980000e+01 3.09630000e+01 2.08152900e+06 2.40714700e+04 9.67631600e+07
 2.34000000e+02 1.24747000e+02 8.61600000e+00 2.05560000e+01 3.07970000e+01 2.48253700e+06 2.35098900e+04 1.44925600e+08
 2.35000000e+02 1.14658000e+02 9.32700000e+00 2.14240000e+01 2.94700000e+01 1.01350000e+06 2.33665300e+04 5.26830000e+07
 2.36000000e+02 1.27378000e+02 9.37900000e+00 1.95630000e+01 2.93040000e+01 1.22460100e+06 2.33462400e+04 5.91359000e+07
 2.37000000e+02 1.20470000e+02 9.40000000e+00 1.84350000e+01 2.88450000e+01 1.82626000e+06 2.42000000e+04 8.96417000e+07
 2.38000000e+02 1.05678000e+02 8.86000000e+00 1.85620000e+01 2.98990000e+01 1.45840300e+06 2.38962800e+04 7.47585700e+07
 2.39000000e+02 1.21818000e+02 8.61300000e+00 1.89150000e+01 3.54410000e+01 2.20202400e+06 2.35564100e+04 1.46327900e+08
 2.40000000e+02 1.11972000e+02 7.92100000e+00 1.92110000e+01 2.93650000e+01 1.92780400e+06 2.34403700e+04 9.85974600e+07
 2.41000000e+02 1.20856000e+02 8.88700000e+00 2.44440000e+01 2.82720000e+01 9.57010500e+05 2.33331100e+04 5.49088600e+07
 2.42000000e+02 1.25560000e+02 9.18500000e+00 1.83450000e+01 3.14790000e+01 1.26722400e+06 2.34004400e+04 5.80775400e+07
 2.43000000e+02 1.19745000e+02 9.05300000e+00 2.03020000e+01 2.87920000e+01 7.57927100e+05 2.36424600e+04 3.89202100e+07
 2.44000000e+02 1.12292000e+02 7.77000000e+00 1.87560000e+01 3.18830000e+01 1.72462000e+06 2.36107900e+04 9.32855000e+07
 2.45000000e+02 1.26605000e+02 8.42400000e+00 1.78570000e+01 2.95580000e+01 1.71559200e+06 2.33540400e+04 8.83972600e+07
 2.46000000e+02 1.15420000e+02 8.60300000e+00 1.98090000e+01 2.93030000e+01 1.88137900e+06 2.38887800e+04 1.00780600e+08
 2.47000000e+02 1.14981000e+02 8.33100000e+00 2.30520000e+01 2.88740000e+01 8.42143200e+05 2.34176700e+04 4.21131400e+07
 2.48000000e+02 1.15053000e+02 8.91200000e+00 1.81160000e+01 3.08030000e+01 1.25629000e+06 2.37197100e+04 6.25720800e+07
 2.50000000e+02 1.24747000e+02 8.61600000e+00 2.05560000e+01 3.07970000e+01 2.48253700e+06 2.35098900e+04 1.44925600e+08
