# Supplementary material for: Evolution of intrinsically disordered regions in vertebrate galectins for phase separation
Source: EMBO Rep. 2026 Feb 2;27(5):1254–69. doi: 10.1038/s44319-026-00692-w (PMC12979664; doi:10.1038/s44319-026-00692-w)
Supplement: Supplementary file 12 — Source data Fig. 6 [file 44319_2026_692_MOESM12_ESM.zip › FIG_6/6A/hGal3_D22_112_R2R1/T2_D22_112_400uM/ANA/Deletion/HSQC/ANA/temp1.dat]

 3.00000000e+00 1.19886000e+02 8.34000000e+00 6.69000000e-01 6.00000000e-03 8.75538700e+06 2.35291400e+04 2.96716700e+08
 4.00000000e+00 1.18491000e+02 8.30600000e+00 8.42000000e-01 1.60000000e-02 6.27923500e+06 2.39710400e+04 2.33919200e+08
 5.00000000e+00 1.20562000e+02 8.21500000e+00 6.59000000e-01 9.00000000e-03 8.19826200e+06 2.37577900e+04 2.71811800e+08
 6.00000000e+00 1.17167000e+02 8.18300000e+00 7.75000000e-01 1.40000000e-02 7.38278200e+06 2.42900400e+04 2.53012700e+08
 8.00000000e+00 1.18917000e+02 8.14600000e+00 8.57400000e+00 1.76000000e-01 8.26767300e+05 2.35039900e+04 5.63774500e+07
 9.00000000e+00 1.21351000e+02 8.18100000e+00 1.19900000e+00 1.60000000e-02 4.59537000e+06 2.35263000e+04 1.93228500e+08
 1.00000000e+01 1.24331000e+02 8.26400000e+00 6.64000000e-01 6.00000000e-03 8.67273300e+06 2.35597200e+04 2.93343900e+08
 1.20000000e+01 1.15707000e+02 8.10700000e+00 6.79000000e-01 1.30000000e-02 6.74287300e+06 2.38176100e+04 2.43993800e+08
 1.30000000e+01 1.10813000e+02 8.34300000e+00 1.62300000e+00 5.00000000e-02 3.00759300e+06 2.40308800e+04 1.25832600e+08
 1.40000000e+01 1.15550000e+02 8.21400000e+00 1.77900000e+00 3.70000000e-02 3.36288700e+06 2.39362700e+04 1.39748500e+08
 1.50000000e+01 1.10458000e+02 8.41500000e+00 1.45900000e+00 3.00000000e-02 3.49459000e+06 2.34821200e+04 1.79605500e+08
 2.20000000e+01 1.22257000e+02 7.97400000e+00 1.20400000e+00 2.20000000e-02 4.26678600e+06 2.38771600e+04 1.59198200e+08
 2.40000000e+01 1.08210000e+02 7.59200000e+00 4.57100000e+00 2.14000000e-01 1.05207100e+06 2.38373900e+04 5.85860000e+07
 2.80000000e+01 1.18487000e+02 8.21100000e+00 2.58700000e+00 5.30000000e-02 2.13513500e+06 2.34680000e+04 1.39448700e+08
 2.90000000e+01 1.21148000e+02 8.21700000e+00 8.49000000e-01 2.20000000e-02 3.73305100e+06 2.34978200e+04 1.28599200e+08
 3.10000000e+01 1.24144000e+02 8.36900000e+00 8.41000000e-01 1.00000000e-02 5.59439100e+06 2.34640500e+04 2.10021700e+08
 3.20000000e+01 1.08198000e+02 8.25900000e+00 1.59700000e+00 4.30000000e-02 2.90830800e+06 2.36398300e+04 1.43965500e+08
 3.40000000e+01 1.07816000e+02 8.36500000e+00 1.98800000e+00 6.60000000e-02 2.83118200e+06 2.39394700e+04 1.46672300e+08
 3.50000000e+01 1.07944000e+02 8.07000000e+00 1.35600000e+00 2.30000000e-02 3.46784900e+06 2.34291700e+04 1.48697600e+08
 3.60000000e+01 1.21103000e+02 8.00600000e+00 2.14500000e+00 5.10000000e-02 2.35309900e+06 2.34893700e+04 1.24868100e+08
 4.00000000e+01 1.14417000e+02 8.15200000e+00 2.06500000e+00 3.30000000e-02 2.77135100e+06 2.34777600e+04 1.17859400e+08
 4.10000000e+01 1.22720000e+02 8.06200000e+00 3.21400000e+00 9.70000000e-02 2.10425900e+06 2.39245700e+04 1.37426300e+08
 4.90000000e+01 1.27019000e+02 8.34500000e+00 6.38000000e-01 7.00000000e-03 9.10586600e+06 2.35065800e+04 3.36265800e+08
 6.60000000e+01 1.24463000e+02 8.09900000e+00 4.20300000e+00 7.20000000e-02 9.69478300e+05 2.34739400e+04 3.29194600e+07
 7.30000000e+01 1.24549000e+02 7.91900000e+00 9.64000000e-01 1.50000000e-02 5.33749000e+06 2.40618100e+04 1.76749600e+08
 7.50000000e+01 1.25334000e+02 8.28200000e+00 1.21500000e+00 1.70000000e-02 3.80558000e+06 2.35884500e+04 1.34284900e+08
 7.80000000e+01 1.19244000e+02 7.74100000e+00 1.26500000e+00 2.70000000e-02 3.57102600e+06 2.35758200e+04 1.39910600e+08
 7.90000000e+01 1.25555000e+02 8.37900000e+00 1.58000000e+00 2.70000000e-02 3.14889700e+06 2.36224100e+04 1.25981100e+08
 8.10000000e+01 1.08359000e+02 7.55500000e+00 2.27600000e+00 3.10000000e-02 2.55173600e+06 2.36525000e+04 9.89265300e+07
 8.40000000e+01 1.15277000e+02 8.26800000e+00 1.54200000e+00 3.60000000e-02 2.91079400e+06 2.34593900e+04 1.36033600e+08
 8.50000000e+01 1.10359000e+02 8.19200000e+00 1.79200000e+00 2.90000000e-02 3.04074600e+06 2.34533800e+04 1.48167500e+08
 9.10000000e+01 1.16185000e+02 8.39400000e+00 2.19400000e+00 5.90000000e-02 2.14973600e+06 2.37590200e+04 9.22616700e+07
 9.20000000e+01 1.17226000e+02 8.33200000e+00 7.00500000e+00 1.78000000e-01 9.35276500e+05 2.36310800e+04 6.07989300e+07
 9.60000000e+01 1.15704000e+02 8.36100000e+00 1.26300000e+00 2.50000000e-02 3.64571400e+06 2.37215900e+04 1.36602200e+08
 9.70000000e+01 1.26232000e+02 8.45200000e+00 2.61600000e+00 6.80000000e-02 1.90794800e+06 2.34502900e+04 1.00771700e+08
 9.80000000e+01 1.11946000e+02 8.08400000e+00 1.82700000e+00 5.40000000e-02 2.71791400e+06 2.42134600e+04 1.08104900e+08
 9.90000000e+01 1.11031000e+02 8.23900000e+00 1.77000000e+00 3.10000000e-02 2.62777800e+06 2.35060100e+04 1.04102500e+08
 1.03000000e+02 1.24415000e+02 8.40100000e+00 2.03800000e+00 4.40000000e-02 3.13114600e+06 2.47098700e+04 1.22327600e+08
 1.04000000e+02 1.11470000e+02 8.00400000e+00 2.29300000e+00 5.10000000e-02 2.44172800e+06 2.37685700e+04 1.07916000e+08
 1.08000000e+02 1.10138000e+02 8.05300000e+00 2.90900000e+00 4.60000000e-02 1.92297100e+06 2.35774400e+04 8.68493000e+07
 1.09000000e+02 1.24614000e+02 7.98300000e+00 1.02000000e+00 1.40000000e-02 6.36116400e+06 2.38995300e+04 2.52080200e+08
 1.11000000e+02 1.24600000e+02 8.43300000e+00 1.05500000e+00 1.40000000e-02 4.35114100e+06 2.34553400e+04 1.60317500e+08
 1.12000000e+02 1.14798000e+02 7.82900000e+00 1.05300000e+00 1.20000000e-02 4.68063100e+06 2.36438300e+04 1.56620300e+08
 1.14000000e+02 1.22681000e+02 8.33900000e+00 4.77200000e+00 1.00000000e-01 1.14265900e+06 2.34511100e+04 5.84736000e+07
 1.16000000e+02 1.21706000e+02 7.96500000e+00 2.43100000e+00 6.30000000e-02 1.50181200e+06 2.34035400e+04 6.10853500e+07
 1.18000000e+02 1.26363000e+02 9.22300000e+00 1.36710000e+01 2.47000000e-01 6.98623900e+05 2.35647000e+04 5.12849200e+07
 1.19000000e+02 1.26465000e+02 7.90600000e+00 4.58400000e+00 1.01000000e-01 1.07478000e+06 2.33759000e+04 5.92076600e+07
 1.20000000e+02 1.28299000e+02 9.36500000e+00 6.40500000e+00 1.27000000e-01 8.64210400e+05 2.34895900e+04 4.63658600e+07
 1.22000000e+02 1.22411000e+02 7.83600000e+00 4.79800000e+00 1.25000000e-01 1.03202600e+06 2.34035300e+04 5.76915200e+07
 1.24000000e+02 1.12150000e+02 8.78600000e+00 1.07560000e+01 1.37400000e+00 4.65243400e+05 2.34036200e+04 4.29288900e+07
 1.25000000e+02 1.08955000e+02 8.24100000e+00 4.76500000e+00 1.29000000e-01 1.22426900e+06 2.34857500e+04 7.36855400e+07
 1.26000000e+02 1.13487000e+02 7.20500000e+00 5.26800000e+00 1.59000000e-01 1.22999500e+06 2.38956000e+04 7.14746900e+07
 1.27000000e+02 1.16861000e+02 6.53100000e+00 3.79800000e+00 1.72000000e-01 1.21822300e+06 2.38782900e+04 6.44981800e+07
 1.29000000e+02 1.12704000e+02 8.77500000e+00 6.01000000e+00 2.01000000e-01 7.40270000e+05 2.37465700e+04 4.13183400e+07
 1.31000000e+02 1.28579000e+02 9.20900000e+00 8.88200000e+00 3.31000000e-01 7.56876400e+05 2.37663200e+04 4.20268000e+07
 1.32000000e+02 1.32557000e+02 9.99200000e+00 5.92300000e+00 2.02000000e-01 7.46818500e+05 2.33773600e+04 4.46673000e+07
 1.33000000e+02 1.23830000e+02 9.14600000e+00 6.14800000e+00 6.59000000e-01 7.36155400e+05 2.33501100e+04 6.27468100e+07
 1.34000000e+02 1.30243000e+02 9.71400000e+00 6.49900000e+00 2.54000000e-01 8.51339800e+05 2.36776200e+04 5.15509800e+07
 1.35000000e+02 1.27001000e+02 8.91100000e+00 5.48000000e+00 2.28000000e-01 8.87932200e+05 2.36967100e+04 4.97646000e+07
 1.36000000e+02 1.08455000e+02 6.99100000e+00 3.54900000e+00 1.41000000e-01 1.28170900e+06 2.34619900e+04 7.44796200e+07
 1.37000000e+02 1.15886000e+02 8.94300000e+00 4.40700000e+00 1.11000000e-01 1.19101000e+06 2.34125300e+04 6.86858600e+07
 1.38000000e+02 1.28212000e+02 8.46000000e+00 5.98100000e+00 2.65000000e-01 8.87491800e+05 2.37996900e+04 4.94047100e+07
 1.39000000e+02 1.28888000e+02 8.33600000e+00 7.54400000e+00 1.67000000e-01 9.70748800e+05 2.38625400e+04 5.15392800e+07
 1.41000000e+02 1.15924000e+02 8.47200000e+00 5.52000000e+00 2.45000000e-01 9.50125900e+05 2.39137000e+04 4.91635600e+07
 1.42000000e+02 1.19601000e+02 6.92600000e+00 2.31000000e+00 2.60000000e-02 2.80585000e+06 2.36849900e+04 1.08438900e+08
 1.43000000e+02 1.16580000e+02 9.60900000e+00 5.52100000e+00 2.06000000e-01 8.59452400e+05 2.38776500e+04 4.18084800e+07
 1.44000000e+02 1.17978000e+02 8.59600000e+00 4.00900000e+00 8.70000000e-02 1.32523600e+06 2.35354500e+04 7.13194000e+07
 1.46000000e+02 1.27239000e+02 8.71700000e+00 3.41800000e+00 1.30000000e-01 1.50605500e+06 2.41527300e+04 7.77020200e+07
 1.47000000e+02 1.22341000e+02 8.56700000e+00 5.23500000e+00 1.45000000e-01 9.69922500e+05 2.34000500e+04 5.26182200e+07
 1.48000000e+02 1.21190000e+02 9.12000000e+00 5.07600000e+00 2.28000000e-01 9.89928800e+05 2.35195900e+04 5.69877300e+07
 1.49000000e+02 1.25568000e+02 9.33200000e+00 5.91300000e+00 2.22000000e-01 8.91756300e+05 2.37798700e+04 4.84264000e+07
 1.50000000e+02 1.27373000e+02 9.16800000e+00 5.51100000e+00 2.91000000e-01 8.52821200e+05 2.40214400e+04 4.83008200e+07
 1.51000000e+02 1.25699000e+02 8.17400000e+00 4.52400000e+00 1.42000000e-01 1.29246000e+06 2.34727500e+04 8.49696300e+07
 1.54000000e+02 1.20061000e+02 8.49700000e+00 2.71400000e+00 4.00000000e-02 1.92304200e+06 2.34289400e+04 8.42623900e+07
 1.55000000e+02 1.21479000e+02 9.23400000e+00 5.52000000e+00 2.34000000e-01 8.69986900e+05 2.36306700e+04 4.80303400e+07
 1.56000000e+02 1.27919000e+02 8.89000000e+00 4.92900000e+00 7.60000000e-02 1.08814100e+06 2.34342700e+04 4.71904000e+07
 1.57000000e+02 1.18620000e+02 7.67400000e+00 3.76100000e+00 1.88000000e-01 1.27596400e+06 2.39086200e+04 7.08842600e+07
 1.58000000e+02 1.33486000e+02 9.46800000e+00 1.03220000e+01 6.69000000e-01 5.40494000e+05 2.36421100e+04 3.42098300e+07
 1.59000000e+02 1.27055000e+02 8.52800000e+00 5.13800000e+00 2.27000000e-01 9.26574100e+05 2.33808900e+04 5.43418300e+07
 1.60000000e+02 1.23494000e+02 8.42700000e+00 4.10900000e+00 1.40000000e-01 9.42342900e+05 2.33669900e+04 4.94477200e+07
 1.62000000e+02 1.26413000e+02 9.31700000e+00 5.97600000e+00 1.97000000e-01 7.70382400e+05 2.34351500e+04 4.12446800e+07
 1.64000000e+02 1.17684000e+02 8.73000000e+00 2.82100000e+00 9.20000000e-02 1.74673300e+06 2.39185400e+04 8.51377400e+07
 1.65000000e+02 1.25618000e+02 8.94000000e+00 2.75300000e+00 1.27000000e-01 1.60096400e+06 2.38605200e+04 7.99538600e+07
 1.67000000e+02 1.08323000e+02 8.11000000e+00 1.20200000e+00 3.40000000e-02 3.80618600e+06 2.35839500e+04 2.03135900e+08
 1.68000000e+02 1.17495000e+02 7.42400000e+00 2.12200000e+00 5.30000000e-02 2.17062200e+06 2.35998900e+04 9.14421000e+07
 1.71000000e+02 1.24826000e+02 8.77200000e+00 4.24800000e+00 1.25000000e-01 1.07929400e+06 2.35445500e+04 5.72523100e+07
 1.72000000e+02 1.28250000e+02 7.36200000e+00 4.20900000e+00 1.56000000e-01 1.01251900e+06 2.35102500e+04 5.56921400e+07
 1.73000000e+02 1.23719000e+02 8.80800000e+00 4.98000000e+00 1.43000000e-01 9.52417200e+05 2.33779200e+04 5.54546900e+07
 1.74000000e+02 1.19768000e+02 8.99400000e+00 6.85400000e+00 1.13000000e-01 1.03110900e+06 2.37394800e+04 4.69407300e+07
 1.75000000e+02 1.18533000e+02 1.00970000e+01 4.74000000e+00 1.01000000e-01 1.01553400e+06 2.33719600e+04 5.48502800e+07
 1.76000000e+02 1.30535000e+02 9.06200000e+00 6.21800000e+00 2.42000000e-01 8.51290400e+05 2.35470000e+04 4.99164100e+07
 1.77000000e+02 1.26534000e+02 7.97800000e+00 3.55500000e+00 1.60000000e-01 1.24978100e+06 2.36117100e+04 6.46463200e+07
 1.78000000e+02 1.26307000e+02 9.06600000e+00 4.23000000e+00 7.60000000e-02 1.29354200e+06 2.34281400e+04 6.63182700e+07
 1.79000000e+02 1.08761000e+02 9.18000000e+00 5.55200000e+00 2.13000000e-01 1.01352300e+06 2.38293100e+04 5.86851000e+07
 1.81000000e+02 1.26939000e+02 9.01200000e+00 3.90900000e+00 9.10000000e-02 1.36528200e+06 2.37220400e+04 5.74873100e+07
 1.83000000e+02 1.24054000e+02 8.68400000e+00 3.53000000e+00 6.40000000e-02 1.50852000e+06 2.35607200e+04 6.73429900e+07
 1.84000000e+02 1.26158000e+02 8.85200000e+00 3.10800000e+00 9.10000000e-02 1.58793500e+06 2.42133200e+04 6.45917600e+07
 1.85000000e+02 1.22720000e+02 9.20000000e+00 4.71300000e+00 8.90000000e-02 1.11792000e+06 2.34467300e+04 5.85666000e+07
 1.86000000e+02 1.24144000e+02 8.92900000e+00 2.65600000e+00 1.29000000e-01 1.85932900e+06 2.38048500e+04 1.09615700e+08
 1.87000000e+02 1.21884000e+02 8.87300000e+00 4.07100000e+00 1.16000000e-01 1.11001200e+06 2.33941700e+04 5.91475000e+07
 1.89000000e+02 1.25479000e+02 7.93500000e+00 3.32600000e+00 6.90000000e-02 1.49537200e+06 2.34047100e+04 7.92429700e+07
 1.90000000e+02 1.25907000e+02 8.41000000e+00 3.42800000e+00 9.40000000e-02 1.35551600e+06 2.34344900e+04 7.60620500e+07
 1.92000000e+02 1.13509000e+02 5.80000000e+00 3.54000000e+00 8.70000000e-02 1.72510000e+06 2.37653200e+04 8.39122100e+07
 1.93000000e+02 1.20030000e+02 9.18900000e+00 4.86600000e+00 1.23000000e-01 1.03475200e+06 2.33704800e+04 5.82295500e+07
 1.94000000e+02 1.20682000e+02 9.09300000e+00 3.65200000e+00 9.20000000e-02 1.53514800e+06 2.41870100e+04 6.56247200e+07
 1.95000000e+02 1.12681000e+02 7.14700000e+00 5.62200000e+00 2.34000000e-01 8.88668500e+05 2.41678800e+04 4.53445800e+07
 1.96000000e+02 1.18181000e+02 7.76600000e+00 3.65200000e+00 7.70000000e-02 1.52034000e+06 2.34316000e+04 8.08277800e+07
 1.98000000e+02 1.16687000e+02 8.80900000e+00 3.93400000e+00 1.06000000e-01 1.34698900e+06 2.34572100e+04 7.51409600e+07
 1.99000000e+02 1.21709000e+02 8.20100000e+00 5.82200000e+00 1.68000000e-01 9.12070600e+05 2.40380800e+04 3.60644100e+07
 2.00000000e+02 1.27615000e+02 9.87800000e+00 6.53500000e+00 1.99000000e-01 9.19675900e+05 2.39118600e+04 5.54370000e+07
 2.01000000e+02 1.25307000e+02 9.38800000e+00 5.26500000e+00 3.32000000e-01 8.68475600e+05 2.33181000e+04 6.37802000e+07
 2.02000000e+02 1.23406000e+02 9.66400000e+00 5.52600000e+00 2.34000000e-01 8.25959200e+05 2.33581000e+04 6.49323400e+07
 2.03000000e+02 1.30337000e+02 9.54800000e+00 6.87200000e+00 2.47000000e-01 7.48110100e+05 2.34703700e+04 4.43558800e+07
 2.04000000e+02 1.27626000e+02 9.01100000e+00 5.79600000e+00 3.02000000e-01 7.75457400e+05 2.36236600e+04 4.45891600e+07
 2.05000000e+02 1.28108000e+02 8.33600000e+00 4.32900000e+00 2.82000000e-01 8.53350300e+05 2.36391900e+04 4.44979100e+07
 2.07000000e+02 1.07091000e+02 8.05300000e+00 4.33100000e+00 1.03000000e-01 1.21406000e+06 2.35203600e+04 6.66397800e+07
 2.08000000e+02 1.16258000e+02 6.51700000e+00 4.52500000e+00 4.90000000e-02 1.46753800e+06 2.34844900e+04 6.25963400e+07
 2.09000000e+02 1.14877000e+02 8.59600000e+00 6.19600000e+00 1.23000000e-01 8.31504100e+05 2.35374400e+04 4.01373900e+07
 2.10000000e+02 1.23406000e+02 9.66400000e+00 5.52600000e+00 2.34000000e-01 8.25959200e+05 2.33581000e+04 6.49323400e+07
 2.11000000e+02 1.22488000e+02 9.07100000e+00 8.52200000e+00 1.54000000e-01 8.37211100e+05 2.35135700e+04 4.73559700e+07
 2.12000000e+02 1.29838000e+02 9.47400000e+00 8.20300000e+00 1.03000000e+00 5.55909400e+05 2.35430900e+04 4.33900400e+07
 2.13000000e+02 1.20630000e+02 8.40000000e+00 4.58300000e+00 2.40000000e-01 9.62958500e+05 2.35952800e+04 5.79435800e+07
 2.14000000e+02 1.27329000e+02 9.90800000e+00 1.01120000e+01 3.32000000e-01 7.11017500e+05 2.37277300e+04 4.58259400e+07
 2.15000000e+02 1.07738000e+02 8.92400000e+00 7.13200000e+00 4.74000000e-01 7.93698900e+05 2.34998700e+04 5.51905000e+07
 2.16000000e+02 1.20403000e+02 7.58200000e+00 4.83800000e+00 1.76000000e-01 1.13968800e+06 2.36270100e+04 7.13027200e+07
 2.17000000e+02 1.24144000e+02 8.92900000e+00 2.65600000e+00 1.29000000e-01 1.85932900e+06 2.38048500e+04 1.09615700e+08
 2.18000000e+02 1.28749000e+02 9.09600000e+00 1.63430000e+01 2.71000000e-01 4.27058600e+05 2.34403900e+04 2.42000900e+07
 2.19000000e+02 1.10622000e+02 7.73700000e+00 9.16500000e+00 1.75000000e-01 6.96670400e+05 2.34820300e+04 4.33604600e+07
 2.20000000e+02 1.19077000e+02 8.77100000e+00 3.86700000e+00 1.50000000e-01 1.17124100e+06 2.38104300e+04 6.05622000e+07
 2.21000000e+02 1.25823000e+02 8.99100000e+00 5.64700000e+00 2.76000000e-01 8.22858200e+05 2.34885700e+04 5.49703700e+07
 2.22000000e+02 1.29784000e+02 9.27200000e+00 4.27900000e+00 7.40000000e-02 1.14743000e+06 2.34319800e+04 4.89738800e+07
 2.23000000e+02 1.17426000e+02 7.21500000e+00 4.58600000e+00 7.40000000e-02 1.20517900e+06 2.34442800e+04 5.42558400e+07
 2.24000000e+02 1.25415000e+02 9.50100000e+00 8.37000000e+00 3.59000000e-01 5.29733200e+05 2.35427600e+04 3.37411300e+07
 2.25000000e+02 1.20495000e+02 8.33200000e+00 1.97200000e+00 2.31000000e-01 9.33847900e+05 2.36809700e+04 3.35263100e+07
 2.27000000e+02 1.20821000e+02 7.10700000e+00 3.81300000e+00 7.90000000e-02 1.48586900e+06 2.37290000e+04 6.63806200e+07
 2.28000000e+02 1.22969000e+02 7.66900000e+00 4.53100000e+00 1.18000000e-01 1.36522400e+06 2.41605900e+04 5.86469000e+07
 2.29000000e+02 1.13143000e+02 8.44300000e+00 3.42200000e+00 5.70000000e-02 1.89504500e+06 2.38658900e+04 7.92798600e+07
 2.30000000e+02 1.16570000e+02 7.45100000e+00 4.91300000e+00 1.93000000e-01 1.24382300e+06 2.39744600e+04 6.62162800e+07
 2.31000000e+02 1.22290000e+02 7.67600000e+00 5.12000000e+00 1.48000000e-01 1.15036900e+06 2.36538500e+04 6.26085500e+07
 2.32000000e+02 1.16319000e+02 7.72300000e+00 4.27900000e+00 1.13000000e-01 1.28740400e+06 2.35061800e+04 6.99851100e+07
 2.33000000e+02 1.21022000e+02 7.90000000e+00 2.96200000e+00 5.30000000e-02 1.75992800e+06 2.34310700e+04 9.46174600e+07
 2.35000000e+02 1.14675000e+02 9.32800000e+00 7.46600000e+00 2.32000000e-01 7.96965100e+05 2.37117900e+04 4.50913400e+07
 2.36000000e+02 1.27397000e+02 9.38100000e+00 5.25000000e+00 1.70000000e-01 9.53993600e+05 2.34763700e+04 5.06263100e+07
 2.37000000e+02 1.20459000e+02 9.40000000e+00 3.72100000e+00 8.20000000e-02 1.33353700e+06 2.33781000e+04 7.48145800e+07
 2.38000000e+02 1.05674000e+02 8.86000000e+00 4.32400000e+00 1.09000000e-01 1.23563600e+06 2.35535300e+04 6.72150600e+07
 2.40000000e+02 1.11900000e+02 7.92200000e+00 4.01100000e+00 9.00000000e-02 1.50988900e+06 2.36514500e+04 7.79285800e+07
 2.41000000e+02 1.20860000e+02 8.92000000e+00 5.08400000e+00 1.45000000e-01 8.78173700e+05 2.34707200e+04 5.19872200e+07
 2.42000000e+02 1.25681000e+02 9.17800000e+00 5.93900000e+00 1.07000000e-01 1.01386500e+06 2.34372300e+04 6.31650000e+07
 2.43000000e+02 1.19742000e+02 9.06700000e+00 1.28010000e+01 2.16000000e-01 5.48691600e+05 2.36204400e+04 2.94058500e+07
 2.44000000e+02 1.12489000e+02 7.76400000e+00 5.04000000e+00 9.10000000e-02 1.11114900e+06 2.35895500e+04 4.78663200e+07
 2.45000000e+02 1.26677000e+02 8.42300000e+00 6.48500000e+00 1.16000000e-01 1.05252800e+06 2.36368000e+04 5.03675100e+07
 2.46000000e+02 1.15427000e+02 8.60500000e+00 3.67200000e+00 1.54000000e-01 1.26198500e+06 2.35830900e+04 7.05029500e+07
 2.47000000e+02 1.14995000e+02 8.34700000e+00 7.37600000e+00 2.71000000e-01 5.89926200e+05 2.36263300e+04 2.73980900e+07
 2.48000000e+02 1.14985000e+02 8.90200000e+00 7.95700000e+00 1.19000000e-01 8.58224700e+05 2.34829300e+04 5.08931900e+07
