# Supplementary material for: Evolution of intrinsically disordered regions in vertebrate galectins for phase separation
Source: EMBO Rep. 2026 Feb 2;27(5):1254–69. doi: 10.1038/s44319-026-00692-w (PMC12979664; doi:10.1038/s44319-026-00692-w)
Supplement: Supplementary file 12 — Source data Fig. 6 [file 44319_2026_692_MOESM12_ESM.zip › FIG_6/6A/hGal3_D22_112_R2R1/T2_D22_112_400uM/ANA/Deletion/HSQC/ANA/D1_60_40uM.dat]

 6.50000000e+01 1.09157000e+02 8.00900000e+00 1.81080000e+01 2.89530000e+01 1.03928000e+06 2.26244500e+04 5.52640800e+07
 7.20000000e+01 1.09535000e+02 8.10600000e+00 2.18110000e+01 2.90930000e+01 1.11030200e+06 2.27537200e+04 6.14272500e+07
 7.30000000e+01 1.24672000e+02 7.94800000e+00 1.49100000e+01 2.83010000e+01 3.47867400e+06 2.34494000e+04 1.21049800e+08
 7.50000000e+01 1.25491000e+02 8.31000000e+00 1.37040000e+01 2.89820000e+01 3.31064800e+06 2.26954100e+04 1.14834300e+08
 7.70000000e+01 1.09354000e+02 8.46000000e+00 2.11060000e+01 2.95060000e+01 8.14813900e+05 2.26776600e+04 4.42390800e+07
 7.80000000e+01 1.19298000e+02 7.75500000e+00 1.63480000e+01 2.90010000e+01 2.77733800e+06 2.32261300e+04 1.10557100e+08
 7.90000000e+01 1.25691000e+02 8.39100000e+00 1.67370000e+01 2.95910000e+01 2.87531400e+06 2.26127700e+04 1.25870500e+08
 8.10000000e+01 1.08466000e+02 7.59400000e+00 1.51920000e+01 2.87720000e+01 2.10065800e+06 2.25577500e+04 7.96918900e+07
 8.40000000e+01 1.15396000e+02 8.28800000e+00 1.79090000e+01 2.87640000e+01 1.32993300e+06 2.32279600e+04 6.48459300e+07
 8.50000000e+01 1.10420000e+02 8.20800000e+00 1.77940000e+01 3.01130000e+01 1.61036300e+06 2.27197900e+04 9.16186400e+07
 9.10000000e+01 1.16235000e+02 8.40500000e+00 2.04130000e+01 2.83080000e+01 4.60921100e+05 2.29341900e+04 1.75571200e+07
 9.30000000e+01 1.10613000e+02 8.39400000e+00 1.66760000e+01 3.63470000e+01 5.38792900e+05 2.34076400e+04 2.29462300e+07
 9.60000000e+01 1.15781000e+02 8.37300000e+00 1.98980000e+01 2.93560000e+01 1.10001800e+06 2.24907100e+04 5.56278100e+07
 9.70000000e+01 1.26341000e+02 8.45100000e+00 2.13630000e+01 3.19570000e+01 4.15486800e+05 2.26892500e+04 1.34015200e+07
 9.80000000e+01 1.12081000e+02 8.09500000e+00 2.00610000e+01 2.99480000e+01 1.02721200e+06 2.28884100e+04 5.57273900e+07
 9.90000000e+01 1.11091000e+02 8.24900000e+00 1.93240000e+01 2.83100000e+01 7.93219900e+05 2.26162500e+04 3.74681400e+07
 1.03000000e+02 1.24484000e+02 8.41000000e+00 1.57870000e+01 2.88070000e+01 1.61587400e+06 2.26803900e+04 6.45391500e+07
 1.04000000e+02 1.11594000e+02 8.01500000e+00 1.73430000e+01 3.04930000e+01 1.27942400e+06 2.27785300e+04 5.88775200e+07
 1.05000000e+02 1.10784000e+02 8.19500000e+00 1.88490000e+01 3.23650000e+01 1.47721700e+06 2.31656200e+04 9.06933400e+07
 1.07000000e+02 1.19791000e+02 8.21900000e+00 1.84350000e+01 2.82880000e+01 1.92144100e+06 2.28416300e+04 9.58826700e+07
 1.08000000e+02 1.10284000e+02 8.07000000e+00 1.87230000e+01 2.98080000e+01 1.16488300e+06 2.26976800e+04 6.73230600e+07
 1.09000000e+02 1.24702000e+02 8.01600000e+00 1.67420000e+01 2.98150000e+01 3.88482200e+06 2.26685400e+04 1.75207500e+08
 1.09000000e+02 1.25691000e+02 8.39100000e+00 1.67370000e+01 2.95910000e+01 2.87531400e+06 2.26127700e+04 1.25870500e+08
 1.11000000e+02 1.24618000e+02 8.44000000e+00 1.54840000e+01 2.87060000e+01 3.13815600e+06 2.30317100e+04 1.19242600e+08
 1.12000000e+02 1.07775000e+02 8.15300000e+00 1.61270000e+01 3.03930000e+01 5.93461800e+05 2.28696200e+04 1.95457600e+07
 1.14000000e+02 1.22608000e+02 8.33500000e+00 1.72460000e+01 3.02070000e+01 1.24664100e+06 2.33040900e+04 5.46471700e+07
 1.15000000e+02 1.23378000e+02 8.13200000e+00 1.81360000e+01 3.08210000e+01 1.47069000e+06 2.26835600e+04 8.18843500e+07
 1.16000000e+02 1.21690000e+02 7.96200000e+00 1.91620000e+01 2.87430000e+01 1.57881500e+06 2.26800300e+04 8.15012400e+07
 1.18000000e+02 1.26372000e+02 9.22900000e+00 2.76440000e+01 3.52370000e+01 7.13086000e+05 2.24522800e+04 4.61094200e+07
 1.19000000e+02 1.26474000e+02 7.90200000e+00 2.21300000e+01 2.84600000e+01 1.11804100e+06 2.30259300e+04 5.48812600e+07
 1.20000000e+02 1.28293000e+02 9.37400000e+00 1.79350000e+01 2.87710000e+01 1.14211400e+06 2.27435600e+04 5.23884800e+07
 1.22000000e+02 1.22411000e+02 7.83700000e+00 1.98410000e+01 2.93330000e+01 1.04671200e+06 2.30293000e+04 5.47115600e+07
 1.24000000e+02 1.12488000e+02 8.81600000e+00 1.84030000e+01 3.11080000e+01 4.38335100e+05 2.32409700e+04 1.33531100e+07
 1.25000000e+02 1.08989000e+02 8.25900000e+00 2.00970000e+01 2.82730000e+01 1.16752800e+06 2.31469000e+04 5.82297400e+07
 1.26000000e+02 1.13628000e+02 7.19900000e+00 1.97430000e+01 2.83260000e+01 1.20921800e+06 2.32028400e+04 6.03503500e+07
 1.27000000e+02 1.16919000e+02 6.54200000e+00 2.12790000e+01 2.90040000e+01 1.28549800e+06 2.29389900e+04 6.51807000e+07
 1.29000000e+02 1.12725000e+02 8.77800000e+00 1.91970000e+01 3.00210000e+01 9.28810500e+05 2.24922800e+04 4.77559500e+07
 1.30000000e+02 1.19281000e+02 7.91200000e+00 1.78580000e+01 3.49570000e+01 2.27951200e+06 2.25387400e+04 1.36198200e+08
 1.31000000e+02 1.28614000e+02 9.21300000e+00 2.00970000e+01 2.91340000e+01 9.47141100e+05 2.26488400e+04 4.63907400e+07
 1.32000000e+02 1.32516000e+02 9.96600000e+00 2.42130000e+01 2.80560000e+01 8.22684000e+05 2.26189300e+04 4.06982300e+07
 1.33000000e+02 1.23820000e+02 9.14200000e+00 2.62390000e+01 2.81530000e+01 9.18526400e+05 2.25423800e+04 6.44023300e+07
 1.34000000e+02 1.30232000e+02 9.70400000e+00 2.01700000e+01 2.87490000e+01 1.00234800e+06 2.24845600e+04 5.42443700e+07
 1.35000000e+02 1.27037000e+02 8.91700000e+00 2.13120000e+01 2.77600000e+01 8.87588000e+05 2.26476600e+04 4.26946800e+07
 1.36000000e+02 1.08451000e+02 6.98000000e+00 1.81470000e+01 2.91020000e+01 1.57064200e+06 2.26534200e+04 7.58718200e+07
 1.37000000e+02 1.15859000e+02 8.93700000e+00 2.07060000e+01 2.99300000e+01 1.32229700e+06 2.25725900e+04 6.96536200e+07
 1.38000000e+02 1.28194000e+02 8.44300000e+00 2.01560000e+01 2.94390000e+01 9.08028900e+05 2.25713400e+04 4.96468500e+07
 1.39000000e+02 1.28903000e+02 8.33400000e+00 1.62400000e+01 2.91940000e+01 1.30008100e+06 2.27274400e+04 5.31496700e+07
 1.41000000e+02 1.15926000e+02 8.47200000e+00 2.23840000e+01 2.89270000e+01 6.47910100e+05 2.26412100e+04 3.30839100e+07
 1.42000000e+02 1.19611000e+02 6.92600000e+00 1.35700000e+01 3.03030000e+01 2.89231800e+06 2.26347000e+04 1.04258900e+08
 1.43000000e+02 1.16613000e+02 9.61100000e+00 1.96540000e+01 2.83000000e+01 9.58942200e+05 2.25907100e+04 4.59496800e+07
 1.44000000e+02 1.17964000e+02 8.59500000e+00 1.86590000e+01 2.94590000e+01 1.30661200e+06 2.26467000e+04 6.06736000e+07
 1.45000000e+02 1.19985000e+02 8.17300000e+00 2.42760000e+01 2.73510000e+01 1.08998900e+06 2.25649700e+04 5.96656000e+07
 1.46000000e+02 1.27253000e+02 8.71700000e+00 1.81980000e+01 2.92040000e+01 1.74130700e+06 2.29012000e+04 8.44807300e+07
 1.47000000e+02 1.22263000e+02 8.56800000e+00 1.89750000e+01 2.93540000e+01 1.15154800e+06 2.25476400e+04 6.16746000e+07
 1.48000000e+02 1.21176000e+02 9.11400000e+00 2.04140000e+01 3.02930000e+01 1.05436800e+06 2.27232200e+04 5.81807500e+07
 1.49000000e+02 1.25508000e+02 9.32800000e+00 1.83010000e+01 2.91310000e+01 1.03545400e+06 2.25769400e+04 5.06732200e+07
 1.50000000e+02 1.27355000e+02 9.15900000e+00 1.98820000e+01 2.90480000e+01 9.48738100e+05 2.25131500e+04 4.83742400e+07
 1.51000000e+02 1.25689000e+02 8.17800000e+00 1.95170000e+01 2.94420000e+01 1.26798900e+06 2.30442700e+04 6.19065100e+07
 1.54000000e+02 1.20069000e+02 8.50000000e+00 1.78630000e+01 2.85260000e+01 1.94727000e+06 2.33752100e+04 8.72610600e+07
 1.55000000e+02 1.21490000e+02 9.23400000e+00 2.03660000e+01 2.96210000e+01 9.94620100e+05 2.26151000e+04 5.01566500e+07
 1.56000000e+02 1.27917000e+02 8.89100000e+00 1.59860000e+01 2.89370000e+01 1.26032700e+06 2.29096900e+04 4.92420900e+07
 1.57000000e+02 1.18667000e+02 7.66800000e+00 1.87230000e+01 2.86400000e+01 1.38302800e+06 2.32827900e+04 6.82709100e+07
 1.58000000e+02 1.33558000e+02 9.47300000e+00 2.15700000e+01 3.02560000e+01 7.21805400e+05 2.28798200e+04 3.12390500e+07
 1.59000000e+02 1.27024000e+02 8.50100000e+00 2.11410000e+01 2.83160000e+01 1.07721500e+06 2.26460100e+04 5.84944100e+07
 1.60000000e+02 1.23490000e+02 8.44000000e+00 2.06640000e+01 2.63630000e+01 8.24718900e+05 2.26709500e+04 3.84998100e+07
 1.62000000e+02 1.26466000e+02 9.31800000e+00 2.09900000e+01 2.91180000e+01 8.91811300e+05 2.25320300e+04 4.50543800e+07
 1.63000000e+02 1.18907000e+02 8.14600000e+00 2.33070000e+01 2.87890000e+01 8.51809000e+05 2.24687800e+04 4.66361400e+07
 1.64000000e+02 1.17698000e+02 8.73600000e+00 1.65520000e+01 2.96170000e+01 1.77336500e+06 2.27250500e+04 7.41904100e+07
 1.65000000e+02 1.25605000e+02 8.94100000e+00 1.86570000e+01 2.81260000e+01 1.67227400e+06 2.27516100e+04 7.85181400e+07
 1.67000000e+02 1.08345000e+02 8.09700000e+00 2.19210000e+01 2.88930000e+01 1.90234400e+06 2.25984900e+04 1.18717500e+08
 1.68000000e+02 1.17524000e+02 7.42800000e+00 1.81420000e+01 2.84910000e+01 2.16731600e+06 2.28531800e+04 9.39626300e+07
 1.69000000e+02 1.19281000e+02 7.91200000e+00 1.78580000e+01 3.49570000e+01 2.27951200e+06 2.25387400e+04 1.36198200e+08
 1.70000000e+02 1.21866000e+02 8.61800000e+00 1.77290000e+01 3.46440000e+01 2.25124300e+06 2.29445800e+04 1.33454600e+08
 1.71000000e+02 1.24809000e+02 8.77400000e+00 1.81700000e+01 2.78440000e+01 1.20612000e+06 2.31414800e+04 5.59864900e+07
 1.72000000e+02 1.28272000e+02 7.37100000e+00 1.85310000e+01 2.89430000e+01 1.19867400e+06 2.25122500e+04 5.30869000e+07
 1.73000000e+02 1.23698000e+02 8.81700000e+00 2.39580000e+01 2.88990000e+01 9.26978400e+05 2.28086500e+04 4.96738700e+07
 1.74000000e+02 1.19788000e+02 9.00700000e+00 1.60320000e+01 2.99320000e+01 1.12864900e+06 2.24727400e+04 4.66759700e+07
 1.75000000e+02 1.18490000e+02 1.00970000e+01 1.85300000e+01 2.88700000e+01 1.10622400e+06 2.25804600e+04 5.28330600e+07
 1.76000000e+02 1.30529000e+02 9.06500000e+00 2.01750000e+01 2.89880000e+01 9.13955500e+05 2.25331300e+04 4.87021900e+07
 1.77000000e+02 1.26532000e+02 7.97900000e+00 1.84600000e+01 2.91020000e+01 1.39420600e+06 2.27972500e+04 6.53621200e+07
 1.78000000e+02 1.26318000e+02 9.07000000e+00 1.60890000e+01 2.91310000e+01 1.48552600e+06 2.27603400e+04 5.97604200e+07
 1.79000000e+02 1.08767000e+02 9.18100000e+00 1.83410000e+01 2.89270000e+01 1.27139700e+06 2.25928300e+04 6.04363200e+07
 1.80000000e+02 1.17880000e+02 7.82300000e+00 1.79380000e+01 2.94670000e+01 1.94631200e+06 2.25011500e+04 9.27646300e+07
 1.81000000e+02 1.26949000e+02 9.00800000e+00 1.64290000e+01 2.97180000e+01 1.51743200e+06 2.28250400e+04 6.23876700e+07
 1.82000000e+02 1.10560000e+02 8.27500000e+00 1.88720000e+01 3.02230000e+01 1.06236700e+06 2.26552200e+04 5.49695600e+07
 1.83000000e+02 1.24052000e+02 8.68400000e+00 1.68760000e+01 2.91370000e+01 1.65798800e+06 2.25600800e+04 6.97709100e+07
 1.84000000e+02 1.26183000e+02 8.85000000e+00 1.52030000e+01 2.97720000e+01 1.78707400e+06 2.31005400e+04 6.98003100e+07
 1.85000000e+02 1.22735000e+02 9.20200000e+00 1.94000000e+01 2.97920000e+01 1.14697000e+06 2.30291300e+04 5.86543200e+07
 1.86000000e+02 1.24101000e+02 8.92600000e+00 2.32790000e+01 3.04990000e+01 1.31900800e+06 2.26157400e+04 8.23935500e+07
 1.87000000e+02 1.21897000e+02 8.87800000e+00 2.05590000e+01 2.90180000e+01 1.29640300e+06 2.25239800e+04 6.56766500e+07
 1.89000000e+02 1.25537000e+02 7.93000000e+00 1.79040000e+01 2.91610000e+01 1.54509600e+06 2.28751600e+04 6.72479200e+07
 1.92000000e+02 1.13692000e+02 5.81600000e+00 1.75940000e+01 2.93700000e+01 1.64377000e+06 2.31493600e+04 7.28770900e+07
 1.93000000e+02 1.20093000e+02 9.20400000e+00 2.15510000e+01 2.84170000e+01 1.05544300e+06 2.28057700e+04 5.18286900e+07
 1.94000000e+02 1.20664000e+02 9.09600000e+00 1.53290000e+01 3.11540000e+01 1.47648700e+06 2.26611400e+04 6.24921700e+07
 1.95000000e+02 1.12704000e+02 7.16300000e+00 2.31070000e+01 2.84580000e+01 9.92566500e+05 2.26357900e+04 4.95968000e+07
 1.96000000e+02 1.18214000e+02 7.77800000e+00 2.02750000e+01 2.91850000e+01 1.46696900e+06 2.27621600e+04 7.47034100e+07
 1.98000000e+02 1.16626000e+02 8.79600000e+00 1.79050000e+01 3.01250000e+01 1.40863200e+06 2.25552700e+04 6.91385800e+07
 1.99000000e+02 1.21773000e+02 8.17500000e+00 1.93320000e+01 3.05560000e+01 9.29405500e+05 2.24804300e+04 5.05798100e+07
 2.00000000e+02 1.27565000e+02 9.87600000e+00 1.99020000e+01 2.84130000e+01 1.08944600e+06 2.31253100e+04 5.48867100e+07
 2.01000000e+02 1.25376000e+02 9.37200000e+00 2.24730000e+01 2.87710000e+01 9.77144900e+05 2.29791600e+04 5.66427000e+07
 2.02000000e+02 1.23811000e+02 9.61700000e+00 2.38160000e+01 3.04810000e+01 7.87279500e+05 2.24770400e+04 4.96411200e+07
 2.03000000e+02 1.30470000e+02 9.53500000e+00 2.40020000e+01 2.87980000e+01 7.93992600e+05 2.26407400e+04 4.51730400e+07
 2.04000000e+02 1.27624000e+02 9.04000000e+00 2.10690000e+01 2.99610000e+01 8.66164500e+05 2.26985700e+04 4.37140400e+07
 2.05000000e+02 1.28282000e+02 8.36100000e+00 2.13830000e+01 2.86930000e+01 1.03301500e+06 2.24864100e+04 5.23914800e+07
 2.07000000e+02 1.07158000e+02 8.03700000e+00 2.00220000e+01 2.84680000e+01 1.30796100e+06 2.30902700e+04 6.31597000e+07
 2.08000000e+02 1.16300000e+02 6.51800000e+00 1.54390000e+01 2.99090000e+01 1.65248500e+06 2.30416300e+04 6.63366500e+07
 2.09000000e+02 1.14836000e+02 8.58900000e+00 1.79550000e+01 2.80630000e+01 1.04739700e+06 2.28385400e+04 4.75672800e+07
 2.10000000e+02 1.23624000e+02 9.70500000e+00 1.94070000e+01 2.87980000e+01 9.52754100e+05 2.27315800e+04 4.74412800e+07
 2.11000000e+02 1.22996000e+02 9.09500000e+00 2.25070000e+01 3.22740000e+01 7.78905200e+05 2.25061300e+04 4.66285600e+07
 2.12000000e+02 1.30174000e+02 9.39800000e+00 2.91120000e+01 3.02880000e+01 7.04746800e+05 2.25094200e+04 4.53418500e+07
 2.13000000e+02 1.20919000e+02 8.45000000e+00 2.11210000e+01 2.91580000e+01 9.89867600e+05 2.24712900e+04 5.70570400e+07
 2.14000000e+02 1.27388000e+02 9.91300000e+00 2.06890000e+01 2.94450000e+01 9.52140300e+05 2.27961900e+04 5.46106000e+07
 2.15000000e+02 1.07828000e+02 8.96300000e+00 1.88590000e+01 2.92420000e+01 1.09809800e+06 2.29199600e+04 5.14950200e+07
 2.16000000e+02 1.21057000e+02 7.64500000e+00 2.03750000e+01 3.11170000e+01 1.11042200e+06 2.28837200e+04 6.81363700e+07
 2.17000000e+02 1.24101000e+02 8.92600000e+00 2.32790000e+01 3.04990000e+01 1.31900800e+06 2.26157400e+04 8.23935500e+07
 2.18000000e+02 1.28557000e+02 9.03600000e+00 2.08670000e+01 3.05090000e+01 4.43752400e+05 2.24604100e+04 1.77598000e+07
 2.19000000e+02 1.10512000e+02 7.68300000e+00 2.25220000e+01 3.04250000e+01 7.57459800e+05 2.25417100e+04 4.01803500e+07
 2.20000000e+02 1.19175000e+02 8.78500000e+00 1.95770000e+01 2.83680000e+01 1.26692600e+06 2.26603200e+04 6.04118000e+07
 2.21000000e+02 1.25812000e+02 8.99100000e+00 2.21740000e+01 2.86380000e+01 9.30744400e+05 2.27509600e+04 4.72928800e+07
 2.22000000e+02 1.29764000e+02 9.26600000e+00 1.64520000e+01 2.98280000e+01 1.28310400e+06 2.29961900e+04 5.33089300e+07
 2.23000000e+02 1.17438000e+02 7.21400000e+00 1.62400000e+01 3.06560000e+01 1.40623000e+06 2.24853200e+04 6.18348900e+07
 2.24000000e+02 1.25438000e+02 9.49600000e+00 3.11380000e+01 2.99050000e+01 6.85563800e+05 2.27587700e+04 4.17554200e+07
 2.25000000e+02 1.20432000e+02 8.33300000e+00 2.16380000e+01 2.85660000e+01 1.07698400e+06 2.24480800e+04 6.00581300e+07
 2.27000000e+02 1.20861000e+02 7.12100000e+00 2.24170000e+01 2.89760000e+01 1.12470800e+06 2.26432100e+04 6.06704200e+07
 2.28000000e+02 1.22968000e+02 7.66800000e+00 1.66190000e+01 2.92640000e+01 1.55508700e+06 2.31816800e+04 6.41866600e+07
 2.29000000e+02 1.13077000e+02 8.43700000e+00 1.54420000e+01 3.05760000e+01 1.96705200e+06 2.27224200e+04 8.10661100e+07
 2.30000000e+02 1.16593000e+02 7.45300000e+00 1.81310000e+01 2.81340000e+01 1.38021300e+06 2.25364000e+04 6.18561000e+07
 2.31000000e+02 1.22291000e+02 7.69900000e+00 1.97130000e+01 2.92000000e+01 1.14378000e+06 2.26038700e+04 5.89526800e+07
 2.32000000e+02 1.16348000e+02 7.73000000e+00 1.78140000e+01 2.85400000e+01 1.38362200e+06 2.25695400e+04 6.38398400e+07
 2.33000000e+02 1.21016000e+02 7.90100000e+00 1.54970000e+01 3.08360000e+01 1.78202900e+06 2.31909600e+04 7.33001000e+07
 2.34000000e+02 1.25029000e+02 8.63800000e+00 1.90340000e+01 3.49360000e+01 1.14279000e+06 2.26358100e+04 7.43019400e+07
 2.35000000e+02 1.14675000e+02 9.33200000e+00 1.90120000e+01 2.94560000e+01 9.45026800e+05 2.29429000e+04 4.64487600e+07
 2.36000000e+02 1.27358000e+02 9.37800000e+00 2.02150000e+01 2.82790000e+01 1.20008700e+06 2.30178500e+04 5.91946500e+07
 2.37000000e+02 1.20460000e+02 9.39800000e+00 2.05530000e+01 2.92420000e+01 1.48875800e+06 2.25151100e+04 7.98285800e+07
 2.38000000e+02 1.05684000e+02 8.85900000e+00 1.76630000e+01 3.01300000e+01 1.37598800e+06 2.25841000e+04 6.55420000e+07
 2.39000000e+02 1.21866000e+02 8.61800000e+00 1.77290000e+01 3.46440000e+01 2.25124300e+06 2.29445800e+04 1.33454600e+08
 2.40000000e+02 1.11909000e+02 7.92400000e+00 1.85930000e+01 2.90880000e+01 1.58140400e+06 2.27233500e+04 7.57897600e+07
 2.41000000e+02 1.20903000e+02 8.91900000e+00 2.14040000e+01 2.84270000e+01 9.54235200e+05 2.25845000e+04 5.13290400e+07
 2.42000000e+02 1.25771000e+02 9.17800000e+00 1.89130000e+01 3.21290000e+01 1.10163000e+06 2.27632700e+04 5.47934800e+07
 2.43000000e+02 1.19790000e+02 9.06600000e+00 1.85160000e+01 2.95880000e+01 6.78812200e+05 2.24925100e+04 2.90086400e+07
 2.44000000e+02 1.12502000e+02 7.77000000e+00 1.68650000e+01 2.90810000e+01 1.27899000e+06 2.25299700e+04 5.34141000e+07
 2.45000000e+02 1.26644000e+02 8.42900000e+00 1.83550000e+01 3.01790000e+01 1.22856800e+06 2.31472400e+04 6.00404000e+07
 2.46000000e+02 1.15402000e+02 8.60200000e+00 1.98230000e+01 2.84970000e+01 1.33344800e+06 2.24814600e+04 7.19477600e+07
 2.47000000e+02 1.15049000e+02 8.35900000e+00 1.93620000e+01 2.72740000e+01 6.81864200e+05 2.30242900e+04 3.13178200e+07
 2.48000000e+02 1.15060000e+02 8.90200000e+00 1.71860000e+01 2.99970000e+01 1.03429000e+06 2.25542500e+04 4.60475800e+07
 2.49000000e+02 1.20978000e+02 8.14200000e+00 2.54550000e+01 2.88610000e+01 1.80320400e+06 2.28912600e+04 1.14673100e+08
 2.50000000e+02 1.24735000e+02 8.62100000e+00 2.25860000e+01 3.30650000e+01 9.99625400e+05 2.25580000e+04 6.70889400e+07
