# Supplementary material for: Evolution of intrinsically disordered regions in vertebrate galectins for phase separation
Source: EMBO Rep. 2026 Feb 2;27(5):1254–69. doi: 10.1038/s44319-026-00692-w (PMC12979664; doi:10.1038/s44319-026-00692-w)
Supplement: Supplementary file 12 — Source data Fig. 6 [file 44319_2026_692_MOESM12_ESM.zip › FIG_6/6A/hGal3_D22_112_R2R1/T2_D22_112_400uM/ANA/Deletion/HSQC/ANA/D1_20_400uM.dat]

 2.70000000e+01 1.09485000e+02 8.09200000e+00 2.36010000e+01 3.05710000e+01 9.66985000e+06 1.78378700e+04 6.56624800e+08
 2.80000000e+01 1.18581000e+02 8.23700000e+00 3.35820000e+01 2.99630000e+01 1.13145300e+06 1.79005100e+04 8.42998400e+07
 2.90000000e+01 1.21261000e+02 8.22300000e+00 2.25910000e+01 2.97930000e+01 6.46424200e+06 1.81280400e+04 4.17654700e+08
 3.10000000e+01 1.24192000e+02 8.37100000e+00 2.19340000e+01 3.02940000e+01 1.36718500e+07 1.80828400e+04 8.99971300e+08
 3.20000000e+01 1.08137000e+02 8.26100000e+00 2.42890000e+01 3.01660000e+01 3.59235200e+06 1.78543300e+04 2.35659000e+08
 3.30000000e+01 1.23589000e+02 8.12400000e+00 3.85320000e+01 3.35160000e+01 5.90117100e+06 1.79512300e+04 6.58518300e+08
 3.40000000e+01 1.07798000e+02 8.35800000e+00 2.45910000e+01 3.22480000e+01 2.95654900e+06 1.80860500e+04 2.03364600e+08
 3.50000000e+01 1.07918000e+02 8.06500000e+00 2.19800000e+01 2.94200000e+01 6.31451500e+06 1.82077300e+04 3.87105200e+08
 3.60000000e+01 1.21118000e+02 8.00500000e+00 2.74690000e+01 2.85610000e+01 5.66366400e+06 1.78428700e+04 4.50422600e+08
 3.80000000e+01 1.09033000e+02 7.99700000e+00 3.10560000e+01 3.00150000e+01 7.19489900e+06 1.78816800e+04 7.11458300e+08
 4.00000000e+01 1.14395000e+02 8.14900000e+00 2.21150000e+01 2.88980000e+01 3.44750700e+06 1.79130100e+04 2.05811900e+08
 4.10000000e+01 1.22697000e+02 8.06100000e+00 2.27680000e+01 3.12620000e+01 5.23935500e+06 1.79835000e+04 3.46334800e+08
 4.30000000e+01 1.09033000e+02 7.99700000e+00 3.10560000e+01 3.00150000e+01 7.19489900e+06 1.78816800e+04 7.11458300e+08
 4.70000000e+01 1.09326000e+02 8.16400000e+00 4.55220000e+01 2.97710000e+01 5.17919200e+06 1.78829100e+04 6.06978700e+08
 4.90000000e+01 1.26974000e+02 8.34200000e+00 1.68220000e+01 2.89990000e+01 2.72833200e+07 1.82736600e+04 1.14787500e+09
 5.60000000e+01 1.09326000e+02 8.16400000e+00 4.55220000e+01 2.97710000e+01 5.17919200e+06 1.78829100e+04 6.06978700e+08
 5.80000000e+01 1.26974000e+02 8.34200000e+00 1.68220000e+01 2.89990000e+01 2.72833200e+07 1.82736600e+04 1.14787500e+09
 6.50000000e+01 1.09143000e+02 8.02600000e+00 2.19570000e+01 3.03400000e+01 8.37562900e+06 1.78702900e+04 5.60482400e+08
 6.60000000e+01 1.24597000e+02 7.97900000e+00 1.83680000e+01 2.96990000e+01 2.10143500e+07 1.79504300e+04 1.07279700e+09
 7.20000000e+01 1.09485000e+02 8.09200000e+00 2.36010000e+01 3.05710000e+01 9.66985000e+06 1.78378700e+04 6.56624800e+08
 7.30000000e+01 1.24519000e+02 7.91500000e+00 1.48910000e+01 2.93020000e+01 1.84754800e+07 1.79259700e+04 7.10629600e+08
 7.50000000e+01 1.25289000e+02 8.27500000e+00 1.52460000e+01 2.89530000e+01 1.46960900e+07 1.80598300e+04 5.63929400e+08
 7.80000000e+01 1.19173000e+02 7.73500000e+00 1.66820000e+01 2.96310000e+01 1.46290800e+07 1.79636500e+04 6.30535900e+08
 7.90000000e+01 1.25487000e+02 8.37300000e+00 1.72210000e+01 3.01480000e+01 1.02794700e+07 1.78846600e+04 4.63238600e+08
 8.10000000e+01 1.08326000e+02 7.55200000e+00 1.62320000e+01 2.88650000e+01 1.02283800e+07 1.79717100e+04 4.09897300e+08
 8.40000000e+01 1.15246000e+02 8.26200000e+00 2.13340000e+01 2.93030000e+01 5.54887400e+06 1.78811600e+04 3.20236900e+08
 8.50000000e+01 1.10349000e+02 8.18800000e+00 2.26940000e+01 3.50390000e+01 7.34156500e+06 1.82617300e+04 5.64703400e+08
 8.70000000e+01 1.09286000e+02 8.45200000e+00 2.51450000e+01 2.88490000e+01 3.02515800e+06 1.81321200e+04 2.43766100e+08
 9.10000000e+01 1.16167000e+02 8.38900000e+00 2.20880000e+01 3.14500000e+01 1.68861000e+06 1.79046300e+04 1.07459700e+08
 9.30000000e+01 1.10430000e+02 8.39400000e+00 2.65290000e+01 3.11840000e+01 1.42690200e+06 1.81204200e+04 7.90901000e+07
 9.60000000e+01 1.15677000e+02 8.35800000e+00 2.13990000e+01 2.94940000e+01 4.16343700e+06 1.81380400e+04 2.54415100e+08
 9.70000000e+01 1.26192000e+02 8.44500000e+00 2.92190000e+01 3.56970000e+01 1.29232200e+06 1.80043000e+04 1.04466300e+08
 9.80000000e+01 1.11921000e+02 8.08200000e+00 2.11390000e+01 2.97010000e+01 4.12777000e+06 1.79888700e+04 2.51625300e+08
 9.90000000e+01 1.11004000e+02 8.23500000e+00 2.23670000e+01 2.98280000e+01 3.34054300e+06 1.82185400e+04 2.17096200e+08
 1.03000000e+02 1.24192000e+02 8.37100000e+00 2.19340000e+01 3.02940000e+01 1.36718500e+07 1.80828400e+04 8.99971300e+08
 1.04000000e+02 1.11431000e+02 8.00200000e+00 1.99820000e+01 2.99200000e+01 5.88000600e+06 1.80949400e+04 3.43272800e+08
 1.05000000e+02 1.10613000e+02 8.17900000e+00 1.86670000e+01 4.60640000e+01 6.87820800e+06 1.79241200e+04 6.85670300e+08
 1.08000000e+02 1.10037000e+02 8.04600000e+00 2.03710000e+01 3.24300000e+01 4.91684600e+06 1.79375100e+04 3.28083900e+08
 1.09000000e+02 1.24840000e+02 8.01600000e+00 1.76640000e+01 2.64880000e+01 2.84208300e+06 1.79470400e+04 1.63313100e+08
 1.11000000e+02 1.24582000e+02 8.42900000e+00 1.67740000e+01 2.92180000e+01 1.22304700e+07 1.85450800e+04 5.11027000e+08
 1.12000000e+02 1.07733000e+02 8.14300000e+00 1.65460000e+01 2.95530000e+01 2.63973600e+06 1.80922100e+04 1.07299800e+08
 1.14000000e+02 1.22625000e+02 8.33500000e+00 1.96870000e+01 3.01610000e+01 3.90202400e+06 1.83352500e+04 2.25581700e+08
 1.15000000e+02 1.23293000e+02 8.21100000e+00 2.19750000e+01 3.16010000e+01 1.81602100e+06 1.80797900e+04 1.17168400e+08
 1.16000000e+02 1.21703000e+02 7.96000000e+00 2.28150000e+01 2.96700000e+01 4.17429000e+06 1.82672400e+04 2.60874500e+08
 1.18000000e+02 1.26390000e+02 9.22900000e+00 2.62410000e+01 3.62440000e+01 1.47897600e+06 1.78364800e+04 1.13232200e+08
 1.19000000e+02 1.26462000e+02 7.90300000e+00 2.24050000e+01 3.07480000e+01 2.94692800e+06 1.79595400e+04 1.91468900e+08
 1.20000000e+02 1.28311000e+02 9.36900000e+00 2.54450000e+01 3.11270000e+01 1.88169600e+06 1.78160800e+04 1.26553900e+08
 1.22000000e+02 1.22422000e+02 7.83900000e+00 2.61230000e+01 2.95790000e+01 2.20298000e+06 1.78311600e+04 1.67528600e+08
 1.24000000e+02 1.12147000e+02 8.77700000e+00 2.82820000e+01 2.95540000e+01 7.06827800e+05 1.78576200e+04 2.09274100e+06
 1.25000000e+02 1.08971000e+02 8.24700000e+00 2.48020000e+01 3.18740000e+01 3.07096000e+06 1.81607700e+04 2.44309100e+08
 1.26000000e+02 1.13558000e+02 7.20800000e+00 2.18360000e+01 3.24500000e+01 3.06483800e+06 1.78668000e+04 2.04483900e+08
 1.27000000e+02 1.16894000e+02 6.53000000e+00 2.20120000e+01 3.32650000e+01 3.09642100e+06 1.83238500e+04 2.44284900e+08
 1.29000000e+02 1.12712000e+02 8.78000000e+00 2.57330000e+01 3.15210000e+01 1.37493100e+06 1.80773200e+04 8.80299900e+07
 1.30000000e+02 1.19254000e+02 7.90600000e+00 2.10680000e+01 3.47070000e+01 5.88322000e+06 1.79794700e+04 4.15249400e+08
 1.31000000e+02 1.28534000e+02 9.20600000e+00 2.31870000e+01 3.07070000e+01 1.85428600e+06 1.78384400e+04 1.19478800e+08
 1.32000000e+02 1.32605000e+02 1.00170000e+01 2.67370000e+01 3.08510000e+01 1.39250500e+06 1.79746800e+04 8.59575400e+07
 1.33000000e+02 1.23776000e+02 9.14300000e+00 3.13250000e+01 2.96610000e+01 1.94905100e+06 1.79142100e+04 1.51862100e+08
 1.34000000e+02 1.30277000e+02 9.72100000e+00 2.52510000e+01 3.10390000e+01 1.79284800e+06 1.78676600e+04 1.18472000e+08
 1.35000000e+02 1.26974000e+02 8.91300000e+00 2.63790000e+01 2.92610000e+01 1.84864300e+06 1.78274200e+04 1.35760900e+08
 1.36000000e+02 1.08449000e+02 6.99600000e+00 2.33990000e+01 3.08830000e+01 3.55022100e+06 1.78453600e+04 2.35901300e+08
 1.37000000e+02 1.15955000e+02 8.95300000e+00 2.38880000e+01 3.04400000e+01 2.80270500e+06 1.78403500e+04 1.86527900e+08
 1.38000000e+02 1.28237000e+02 8.47800000e+00 2.55740000e+01 3.10380000e+01 1.86192600e+06 1.78835400e+04 1.32424100e+08
 1.39000000e+02 1.28884000e+02 8.33800000e+00 2.46370000e+01 2.66670000e+01 2.04438400e+06 1.78582200e+04 1.17147800e+08
 1.41000000e+02 1.15902000e+02 8.46600000e+00 2.85200000e+01 3.12990000e+01 1.15960000e+06 1.78391500e+04 7.11773400e+07
 1.42000000e+02 1.19613000e+02 6.92400000e+00 1.69360000e+01 3.05960000e+01 7.65970100e+06 1.81870200e+04 3.42709300e+08
 1.43000000e+02 1.16618000e+02 9.61400000e+00 2.45150000e+01 3.06160000e+01 1.67882400e+06 1.78631400e+04 1.02773400e+08
 1.44000000e+02 1.17952000e+02 8.59000000e+00 2.23380000e+01 3.05270000e+01 3.19466100e+06 1.78461800e+04 2.02405800e+08
 1.46000000e+02 1.27257000e+02 8.71300000e+00 2.10950000e+01 3.12690000e+01 3.59855500e+06 1.78216000e+04 2.26788500e+08
 1.47000000e+02 1.22306000e+02 8.56400000e+00 2.55080000e+01 3.14930000e+01 2.11428200e+06 1.80686100e+04 1.61389300e+08
 1.48000000e+02 1.21169000e+02 9.11300000e+00 2.25980000e+01 3.31360000e+01 2.39536800e+06 1.79291200e+04 1.83745200e+08
 1.49000000e+02 1.25511000e+02 9.33700000e+00 2.55790000e+01 3.19850000e+01 1.88195200e+06 1.80515000e+04 1.53820500e+08
 1.50000000e+02 1.27348000e+02 9.15700000e+00 2.68680000e+01 3.01000000e+01 1.94042900e+06 1.78284200e+04 1.40636900e+08
 1.51000000e+02 1.25729000e+02 8.16800000e+00 2.50420000e+01 3.08100000e+01 3.25480700e+06 1.78163200e+04 2.71139400e+08
 1.54000000e+02 1.20067000e+02 8.49900000e+00 2.08600000e+01 3.01290000e+01 4.76129100e+06 1.82172700e+04 2.80064300e+08
 1.55000000e+02 1.21508000e+02 9.23300000e+00 2.61700000e+01 3.03480000e+01 1.93570700e+06 1.78851600e+04 1.25975200e+08
 1.56000000e+02 1.27926000e+02 8.89000000e+00 2.26390000e+01 3.12410000e+01 2.14574000e+06 1.80472500e+04 1.38056500e+08
 1.57000000e+02 1.18662000e+02 7.67300000e+00 2.35570000e+01 3.08150000e+01 2.74020700e+06 1.81718000e+04 1.79236900e+08
 1.58000000e+02 1.33611000e+02 9.47400000e+00 2.90110000e+01 3.08340000e+01 1.11044300e+06 1.78218700e+04 5.04329200e+07
 1.59000000e+02 1.26939000e+02 8.49700000e+00 2.05240000e+01 3.80390000e+01 2.34599200e+06 1.79090700e+04 1.72286400e+08
 1.60000000e+02 1.23490000e+02 8.44600000e+00 2.44590000e+01 2.84570000e+01 1.63824200e+06 1.81032500e+04 9.31906200e+07
 1.62000000e+02 1.26466000e+02 9.31300000e+00 2.71410000e+01 3.12230000e+01 1.53082700e+06 1.79824100e+04 1.07987300e+08
 1.64000000e+02 1.17702000e+02 8.73400000e+00 2.03960000e+01 3.03880000e+01 4.73159100e+06 1.82894200e+04 2.76354300e+08
 1.65000000e+02 1.25602000e+02 8.93700000e+00 2.06960000e+01 3.01870000e+01 4.44249100e+06 1.80525400e+04 2.68205600e+08
 1.67000000e+02 1.08318000e+02 8.10800000e+00 1.90250000e+01 2.92180000e+01 1.38062200e+07 1.80243800e+04 7.72169900e+08
 1.68000000e+02 1.17529000e+02 7.42900000e+00 1.89350000e+01 3.01560000e+01 6.71655000e+06 1.78680300e+04 3.69585700e+08
 1.69000000e+02 1.19254000e+02 7.90600000e+00 2.10680000e+01 3.47070000e+01 5.88322000e+06 1.79794700e+04 4.15249400e+08
 1.70000000e+02 1.21854000e+02 8.61100000e+00 2.53550000e+01 3.97980000e+01 4.17874900e+06 1.79561900e+04 4.21594700e+08
 1.71000000e+02 1.24828000e+02 8.76300000e+00 2.43510000e+01 3.04060000e+01 2.36189600e+06 1.80432900e+04 1.50527100e+08
 1.72000000e+02 1.28298000e+02 7.37400000e+00 2.34990000e+01 3.07560000e+01 2.33734600e+06 1.82328900e+04 1.51185100e+08
 1.73000000e+02 1.23711000e+02 8.80400000e+00 2.61180000e+01 3.00630000e+01 2.06998500e+06 1.81436100e+04 1.45651000e+08
 1.74000000e+02 1.19821000e+02 9.01400000e+00 2.58100000e+01 3.08810000e+01 2.17756700e+06 1.81026300e+04 1.58305300e+08
 1.75000000e+02 1.18462000e+02 1.00890000e+01 2.37670000e+01 3.04770000e+01 2.44627200e+06 1.78958700e+04 1.60639400e+08
 1.76000000e+02 1.30516000e+02 9.06100000e+00 2.44570000e+01 2.96480000e+01 1.76376600e+06 1.81118000e+04 1.08640300e+08
 1.77000000e+02 1.26532000e+02 7.97700000e+00 2.25140000e+01 2.77430000e+01 3.36084500e+06 1.81606400e+04 1.98008200e+08
 1.78000000e+02 1.26333000e+02 9.06800000e+00 2.09360000e+01 3.01700000e+01 3.18210800e+06 1.81400400e+04 1.94044100e+08
 1.79000000e+02 1.08763000e+02 9.18200000e+00 2.30350000e+01 3.05370000e+01 2.72185800e+06 1.78299800e+04 1.74657200e+08
 1.80000000e+02 1.17891000e+02 7.82200000e+00 1.91610000e+01 3.07620000e+01 6.64810800e+06 1.78355300e+04 3.75044600e+08
 1.81000000e+02 1.26959000e+02 9.00800000e+00 2.11070000e+01 2.97820000e+01 3.11177200e+06 1.82883300e+04 1.83343600e+08
 1.82000000e+02 1.10473000e+02 8.29300000e+00 2.11960000e+01 2.93560000e+01 4.39200800e+06 1.81677900e+04 2.66646800e+08
 1.83000000e+02 1.24025000e+02 8.68000000e+00 2.11110000e+01 3.04840000e+01 3.29287000e+06 1.82021200e+04 2.02485300e+08
 1.84000000e+02 1.26164000e+02 8.84900000e+00 1.91180000e+01 3.10520000e+01 3.85896000e+06 1.80288600e+04 2.23324800e+08
 1.85000000e+02 1.22715000e+02 9.20500000e+00 2.37790000e+01 3.06060000e+01 2.41664200e+06 1.78773500e+04 1.59506300e+08
 1.86000000e+02 1.24150000e+02 8.92700000e+00 2.66290000e+01 3.15970000e+01 3.30379500e+06 1.81063100e+04 2.74643600e+08
 1.87000000e+02 1.21879000e+02 8.87800000e+00 2.26970000e+01 3.03570000e+01 2.67821000e+06 1.78791300e+04 1.71596100e+08
 1.89000000e+02 1.25446000e+02 7.93900000e+00 2.12220000e+01 3.03420000e+01 4.14200800e+06 1.78375600e+04 2.58866500e+08
 1.90000000e+02 1.25920000e+02 8.40900000e+00 2.55420000e+01 3.20200000e+01 2.60777300e+06 1.78974000e+04 2.13895200e+08
 1.92000000e+02 1.13427000e+02 5.79300000e+00 2.12910000e+01 3.05580000e+01 2.38831700e+06 1.81483000e+04 1.43438200e+08
 1.93000000e+02 1.20032000e+02 9.18500000e+00 2.53680000e+01 3.02130000e+01 2.63068600e+06 1.80626300e+04 1.92218600e+08
 1.94000000e+02 1.20683000e+02 9.09500000e+00 2.07990000e+01 3.19900000e+01 2.50603000e+06 1.80384900e+04 1.68276600e+08
 1.95000000e+02 1.12684000e+02 7.13500000e+00 2.51850000e+01 3.13680000e+01 1.93174700e+06 1.79840300e+04 1.37304700e+08
 1.96000000e+02 1.18144000e+02 7.75600000e+00 2.21500000e+01 3.08650000e+01 3.79908500e+06 1.80315100e+04 2.41551400e+08
 1.98000000e+02 1.16750000e+02 8.82000000e+00 2.40450000e+01 3.04680000e+01 3.35186800e+06 1.79778800e+04 2.23727400e+08
 1.99000000e+02 1.21772000e+02 8.20600000e+00 2.29030000e+01 2.99010000e+01 1.84810600e+06 1.81710900e+04 1.17705200e+08
 2.00000000e+02 1.27616000e+02 9.88000000e+00 2.71240000e+01 3.28560000e+01 1.87397100e+06 1.79205000e+04 1.62745200e+08
 2.01000000e+02 1.25302000e+02 9.39700000e+00 3.12650000e+01 3.12530000e+01 1.86778000e+06 1.78295800e+04 1.60898000e+08
 2.02000000e+02 1.23222000e+02 9.63000000e+00 2.98400000e+01 3.42660000e+01 2.83569200e+06 1.80024100e+04 2.73305300e+08
 2.03000000e+02 1.30292000e+02 9.54300000e+00 3.01270000e+01 2.98560000e+01 1.28192900e+06 1.79612300e+04 8.87954100e+07
 2.04000000e+02 1.27564000e+02 8.97800000e+00 2.97810000e+01 3.09480000e+01 1.62025900e+06 1.79307500e+04 1.14276400e+08
 2.05000000e+02 1.28246000e+02 8.33200000e+00 2.43110000e+01 3.52160000e+01 1.95501500e+06 1.78322800e+04 1.45881000e+08
 2.07000000e+02 1.07042000e+02 8.03000000e+00 2.23050000e+01 3.08250000e+01 2.92566500e+06 1.82105700e+04 1.87253500e+08
 2.08000000e+02 1.16470000e+02 6.51600000e+00 1.90770000e+01 3.44020000e+01 3.87962900e+06 1.78476600e+04 2.72457000e+08
 2.09000000e+02 1.14767000e+02 8.59400000e+00 2.50030000e+01 2.93420000e+01 1.84822000e+06 1.79016200e+04 1.28102300e+08
 2.10000000e+02 1.23222000e+02 9.63000000e+00 2.98400000e+01 3.42660000e+01 2.83569200e+06 1.80024100e+04 2.73305300e+08
 2.11000000e+02 1.22040000e+02 9.04700000e+00 2.59570000e+01 3.36840000e+01 1.82961800e+06 1.78446600e+04 1.30791400e+08
 2.12000000e+02 1.29632000e+02 9.51500000e+00 4.15090000e+01 3.04100000e+01 1.31667600e+06 1.78260600e+04 9.96907200e+07
 2.13000000e+02 1.20486000e+02 8.36600000e+00 3.14680000e+01 3.05880000e+01 2.78698700e+06 1.78360700e+04 2.60428300e+08
 2.14000000e+02 1.27321000e+02 9.90100000e+00 2.79250000e+01 4.29600000e+01 1.33182600e+06 1.78603700e+04 1.41451400e+08
 2.15000000e+02 1.07719000e+02 8.90900000e+00 2.67830000e+01 3.11760000e+01 1.85094500e+06 1.80312500e+04 1.34105000e+08
 2.16000000e+02 1.20121000e+02 7.55400000e+00 2.36980000e+01 3.29770000e+01 3.55115300e+06 1.78737900e+04 2.55818400e+08
 2.17000000e+02 1.24150000e+02 8.92700000e+00 2.66290000e+01 3.15970000e+01 3.30379500e+06 1.81063100e+04 2.74643600e+08
 2.18000000e+02 1.28929000e+02 9.13200000e+00 3.56180000e+01 3.12610000e+01 7.59800200e+05 1.79189400e+04 1.40874200e+07
 2.19000000e+02 1.10719000e+02 7.75200000e+00 2.80010000e+01 3.16840000e+01 1.66947100e+06 1.78436300e+04 1.25945300e+08
 2.20000000e+02 1.18974000e+02 8.74900000e+00 2.34330000e+01 3.10230000e+01 2.73820500e+06 1.79493800e+04 1.77651300e+08
 2.21000000e+02 1.25822000e+02 9.00800000e+00 2.55190000e+01 3.03980000e+01 2.00353400e+06 1.80322800e+04 1.46466100e+08
 2.22000000e+02 1.29737000e+02 9.26100000e+00 2.12530000e+01 3.05450000e+01 2.70846600e+06 1.81756200e+04 1.63717800e+08
 2.23000000e+02 1.17462000e+02 7.23600000e+00 2.19830000e+01 3.05030000e+01 2.47896600e+06 1.78538800e+04 1.53594000e+08
 2.24000000e+02 1.25436000e+02 9.50700000e+00 2.43340000e+01 3.16490000e+01 1.01222200e+06 1.81269400e+04 3.94418600e+07
 2.25000000e+02 1.20454000e+02 8.34100000e+00 4.54020000e+01 2.85200000e+01 2.62883600e+06 1.79156600e+04 3.30020300e+08
 2.27000000e+02 1.20842000e+02 7.11500000e+00 2.59220000e+01 3.04600000e+01 2.44980100e+06 1.79248700e+04 1.87725000e+08
 2.28000000e+02 1.22949000e+02 7.66800000e+00 2.26650000e+01 2.95880000e+01 3.01334200e+06 1.80754600e+04 1.94207400e+08
 2.29000000e+02 1.13117000e+02 8.44500000e+00 1.97880000e+01 3.09960000e+01 4.58782200e+06 1.81929400e+04 2.65943400e+08
 2.30000000e+02 1.16582000e+02 7.45500000e+00 2.26020000e+01 3.08760000e+01 3.09789600e+06 1.79991500e+04 2.00733200e+08
 2.31000000e+02 1.22296000e+02 7.67300000e+00 2.58960000e+01 2.80240000e+01 2.34966800e+06 1.81785000e+04 1.71401400e+08
 2.32000000e+02 1.16338000e+02 7.72600000e+00 2.26480000e+01 2.94550000e+01 3.32524700e+06 1.82186100e+04 1.97087800e+08
 2.33000000e+02 1.21052000e+02 7.90300000e+00 1.98810000e+01 3.19900000e+01 5.92427300e+06 1.78737700e+04 3.55434800e+08
 2.34000000e+02 1.24718000e+02 8.61400000e+00 2.77220000e+01 3.02510000e+01 4.20664000e+06 1.78357100e+04 3.41932900e+08
 2.35000000e+02 1.14684000e+02 9.33600000e+00 2.64000000e+01 3.03170000e+01 1.72892400e+06 1.80092400e+04 1.19834500e+08
 2.36000000e+02 1.27371000e+02 9.37900000e+00 2.33540000e+01 3.07100000e+01 2.29616700e+06 1.79344300e+04 1.46643800e+08
 2.37000000e+02 1.20467000e+02 9.39800000e+00 2.46690000e+01 3.03450000e+01 3.09579200e+06 1.78214200e+04 2.30528900e+08
 2.38000000e+02 1.05660000e+02 8.85600000e+00 2.24950000e+01 3.03060000e+01 2.67587100e+06 1.81837300e+04 1.66221400e+08
 2.39000000e+02 1.21854000e+02 8.61100000e+00 2.53550000e+01 3.97980000e+01 4.17874900e+06 1.79561900e+04 4.21594700e+08
 2.40000000e+02 1.11899000e+02 7.92600000e+00 2.18120000e+01 2.98090000e+01 3.85875300e+06 1.80523700e+04 2.27776500e+08
 2.41000000e+02 1.20845000e+02 8.92500000e+00 3.09900000e+01 3.03620000e+01 1.95604000e+06 1.79218700e+04 1.48658000e+08
 2.42000000e+02 1.25734000e+02 9.18100000e+00 2.39410000e+01 3.40900000e+01 2.54771200e+06 1.78564900e+04 1.89343000e+08
 2.43000000e+02 1.19763000e+02 9.06800000e+00 2.95640000e+01 3.15480000e+01 1.09073400e+06 1.80436300e+04 5.81848300e+07
 2.44000000e+02 1.12483000e+02 7.76400000e+00 2.03870000e+01 2.87060000e+01 2.42540000e+06 1.78316900e+04 1.26446700e+08
 2.45000000e+02 1.26679000e+02 8.41900000e+00 2.16380000e+01 3.19680000e+01 2.62458800e+06 1.78814400e+04 1.70671200e+08
 2.46000000e+02 1.15419000e+02 8.60800000e+00 2.51350000e+01 2.98800000e+01 3.13889600e+06 1.78538500e+04 2.41684600e+08
 2.47000000e+02 1.14979000e+02 8.37700000e+00 3.99450000e+01 3.15410000e+01 1.50605400e+06 1.78961500e+04 1.92778800e+08
 2.48000000e+02 1.14982000e+02 8.90500000e+00 2.53870000e+01 3.13600000e+01 1.94202700e+06 1.79639500e+04 1.38712900e+08
 2.50000000e+02 1.24718000e+02 8.61400000e+00 2.77220000e+01 3.02510000e+01 4.20664000e+06 1.78357100e+04 3.41932900e+08
