# Supplementary material for: Evolution of intrinsically disordered regions in vertebrate galectins for phase separation
Source: EMBO Rep. 2026 Feb 2;27(5):1254–69. doi: 10.1038/s44319-026-00692-w (PMC12979664; doi:10.1038/s44319-026-00692-w)
Supplement: Supplementary file 12 — Source data Fig. 6 [file 44319_2026_692_MOESM12_ESM.zip › FIG_6/6A/hGal3_D22_112_R2R1/T2_D22_112_400uM/ANA/Deletion/HSQC/ANA/Cs_D0_0urea_40uM.dat_D0_0urea_400uM.dat.dat]

3.00000000e+00 0.00370573
4.00000000e+00 0.00131623
5.00000000e+00 0.00081391
6.00000000e+00 0.00185538
7.00000000e+00 0.00734796
8.00000000e+00 0.00709172
9.00000000e+00 0.0053993
1.00000000e+01 0.000585192
1.20000000e+01 0.00339005
1.30000000e+01 0.00194999
1.40000000e+01 0.000403051
1.50000000e+01 0.00090136
1.80000000e+01 0.00141508
2.00000000e+01 0.00141508
2.10000000e+01 0.0046768
2.20000000e+01 0.00151738
2.40000000e+01 0.00186345
2.70000000e+01 0.00368679
2.80000000e+01 0.000304056
2.90000000e+01 0.00101116
3.10000000e+01 0.00104998
3.20000000e+01 0.00144653
3.30000000e+01 0.00734796
3.40000000e+01 0.00202792
3.50000000e+01 0.00357106
3.60000000e+01 0.00483037
3.80000000e+01 0.00186345
4.00000000e+01 0.00200311
4.10000000e+01 0.00314523
4.30000000e+01 0.00186345
4.70000000e+01 0.0046768
4.90000000e+01 0.000769708
5.60000000e+01 0.00301371
5.80000000e+01 0.000769708
6.50000000e+01 0.00252041
6.60000000e+01 0.00398026
7.20000000e+01 0.00368679
7.30000000e+01 0.00130861
7.50000000e+01 0.000427142
7.80000000e+01 0.00355843
7.90000000e+01 0.00144653
8.10000000e+01 0.00186345
8.40000000e+01 0.000415271
8.50000000e+01 0.001607
8.70000000e+01 0.00202792
9.10000000e+01 0.0020056
9.20000000e+01 0.00141508
9.30000000e+01 0.00090136
9.60000000e+01 0.000304056
9.70000000e+01 0.00295507
9.80000000e+01 0.000521967
9.90000000e+01 0.002857
1.03000000e+02 0.00726378
1.04000000e+02 0.00123388
1.05000000e+02 0.0103282
1.08000000e+02 0.00619455
1.11000000e+02 0.00214067
1.12000000e+02 0.00299707
1.14000000e+02 0.00397523
1.15000000e+02 0.00090136
1.16000000e+02 0.00172408
1.18000000e+02 0.00103559
1.19000000e+02 0.00173852
1.20000000e+02 0.00188214
1.22000000e+02 0.000403051
1.24000000e+02 0.000585192
1.25000000e+02 0.00214067
1.26000000e+02 0.00114562
1.27000000e+02 0.00188214
1.29000000e+02 0.00106885
1.30000000e+02 0.00090136
1.31000000e+02 0.0023027
1.32000000e+02 0.00790332
1.33000000e+02 0.0013973
1.34000000e+02 0.00513444
1.35000000e+02 0.00158507
1.36000000e+02 0.00104998
1.37000000e+02 0.00513444
1.38000000e+02 0.00637593
1.39000000e+02 0.00151738
1.41000000e+02 0.0026481
1.42000000e+02 0.0013973
1.43000000e+02 0.00109656
1.44000000e+02 0.00194999
1.46000000e+02 0.00194999
1.47000000e+02 0.00284472
1.48000000e+02 0.00081391
1.49000000e+02 0.00313089
1.50000000e+02 0.00181726
1.51000000e+02 0.00258504
1.54000000e+02 0.00106885
1.55000000e+02 0.00287097
1.56000000e+02 0.00081391
1.57000000e+02 0.000585192
1.58000000e+02 0.0020982
1.59000000e+02 0.00282709
1.60000000e+02 0.00222541
1.62000000e+02 0.0023027
1.64000000e+02 0.000403051
1.65000000e+02 0.000492392
1.67000000e+02 0.00109656
1.68000000e+02 0.00081391
1.69000000e+02 0.0020982
1.70000000e+02 0.002857
1.71000000e+02 0.0017979
1.72000000e+02 0.00368951
1.73000000e+02 0.00214766
1.74000000e+02 0.00307123
1.75000000e+02 0.00268328
1.76000000e+02 0.00214766
1.77000000e+02 0.00114562
1.78000000e+02 0.00202792
1.79000000e+02 0.00151738
1.80000000e+02 0.00114562
1.81000000e+02 0.00173852
1.82000000e+02 0.00133508
1.83000000e+02 0.000403051
1.84000000e+02 0.000521967
1.85000000e+02 0.00103559
1.86000000e+02 0.00327146
1.87000000e+02 0.000585192
1.89000000e+02 0.00296014
1.90000000e+02 0.00354153
1.93000000e+02 0.00181726
1.94000000e+02 0.00200311
1.95000000e+02 0.00535467
1.96000000e+02 0.00406109
1.98000000e+02 0.00483037
1.99000000e+02 0.0024295
2.00000000e+02 0.002143
2.01000000e+02 0.00252635
2.02000000e+02 0.00978072
2.03000000e+02 0.00661759
2.04000000e+02 0.00686094
2.05000000e+02 0.00271154
2.07000000e+02 0.0037911
2.08000000e+02 0.00595336
2.09000000e+02 0.00394999
2.10000000e+02 0.0139912
2.11000000e+02 0.0242331
2.12000000e+02 0.0221662
2.13000000e+02 0.0128091
2.14000000e+02 0.0025773
2.15000000e+02 0.00721127
2.16000000e+02 0.0238374
2.17000000e+02 0.00327146
2.18000000e+02 0.0142092
2.19000000e+02 0.0156363
2.20000000e+02 0.00468961
2.21000000e+02 0.0032113
2.22000000e+02 0.00168892
2.23000000e+02 0.00390416
2.24000000e+02 0.00470876
2.25000000e+02 0.00987686
2.27000000e+02 0.00180899
2.28000000e+02 0.000427142
2.29000000e+02 0.00130861
2.30000000e+02 0.00090136
2.31000000e+02 0.00394873
2.32000000e+02 0.000492392
2.33000000e+02 0.00118847
2.34000000e+02 0.0033034
2.35000000e+02 0.000415271
2.36000000e+02 0.00174426
2.37000000e+02 0.000403051
2.38000000e+02 0.00090136
2.39000000e+02 0.002857
2.40000000e+02 0.000403051
2.41000000e+02 0.00144653
2.42000000e+02 0.00162556
2.43000000e+02 0.00090136
2.44000000e+02 0.000403051
2.45000000e+02 0.0034077
2.46000000e+02 0.000769708
2.47000000e+02 0.000694586
2.48000000e+02 0.00148743
2.50000000e+02 0.0033034
