# Supplementary material for: Evolution of intrinsically disordered regions in vertebrate galectins for phase separation
Source: EMBO Rep. 2026 Feb 2;27(5):1254–69. doi: 10.1038/s44319-026-00692-w (PMC12979664; doi:10.1038/s44319-026-00692-w)
Supplement: Supplementary file 12 — Source data Fig. 6 [file 44319_2026_692_MOESM12_ESM.zip › FIG_6/6A/hGal3_D22_112_R2R1/T2_D22_112_400uM/ANA/Deletion/HSQC/ANA/Ir_D1_10_40uM.dat_D1_10_400uM.dat.dat]

1.50000000e+01 0.146324 0.0105999
1.80000000e+01 0.0986611 0.000864352
2.00000000e+01 0.0986611 0.000864352
2.10000000e+01 0.111544 0.00108449
2.20000000e+01 0.111935 0.00102311
2.40000000e+01 0.117854 0.00446555
2.70000000e+01 0.116151 0.0010355
2.80000000e+01 0.112538 0.00376874
2.90000000e+01 0.10079 0.00126161
3.10000000e+01 0.0987676 0.0007997
3.20000000e+01 0.110923 0.0021801
3.30000000e+01 0.098586 0.001044
3.40000000e+01 0.102929 0.00241631
3.50000000e+01 0.104017 0.00148026
3.60000000e+01 0.116278 0.00184275
3.80000000e+01 0.107819 0.00154431
4.00000000e+01 0.114754 0.00244973
4.10000000e+01 0.116333 0.00217753
4.30000000e+01 0.107819 0.00154431
4.70000000e+01 0.111544 0.00108449
4.90000000e+01 0.102761 0.000457889
5.60000000e+01 0.111544 0.00108449
5.80000000e+01 0.102761 0.000457889
6.50000000e+01 0.110636 0.00140916
6.60000000e+01 0.100588 0.000599312
7.20000000e+01 0.116151 0.0010355
7.30000000e+01 0.0984607 0.000696237
7.50000000e+01 0.0998778 0.000950159
7.70000000e+01 0.115609 0.00304855
7.80000000e+01 0.0956822 0.000946077
7.90000000e+01 0.104863 0.00122987
8.10000000e+01 0.0977308 0.00129266
8.40000000e+01 0.111608 0.00181783
8.50000000e+01 0.0985768 0.00156526
9.10000000e+01 0.116179 0.00434749
9.20000000e+01 0.161814 0.013522
9.30000000e+01 0.11517 0.00486073
9.60000000e+01 0.116573 0.00202162
9.70000000e+01 0.0959499 0.00506862
9.80000000e+01 0.104514 0.00220168
9.90000000e+01 0.105575 0.0027443
1.03000000e+02 0.104342 0.00151512
1.04000000e+02 0.104922 0.00197632
1.05000000e+02 0.0949015 0.00179698
1.08000000e+02 0.104969 0.0024135
1.09000000e+02 0.113761 0.00460327
1.11000000e+02 0.108824 0.00103007
1.12000000e+02 0.12163 0.00541927
1.14000000e+02 0.119187 0.00325356
1.15000000e+02 0.145269 0.0073259
1.16000000e+02 0.136071 0.00313053
1.18000000e+02 0.174052 0.00826638
1.19000000e+02 0.152985 0.00467727
1.20000000e+02 0.184708 0.00664051
1.22000000e+02 0.175044 0.00572514
1.24000000e+02 0.180368 0.0129614
1.25000000e+02 0.148107 0.00425127
1.26000000e+02 0.156831 0.00425498
1.27000000e+02 0.144442 0.00425091
1.29000000e+02 0.196774 0.00840084
1.30000000e+02 0.153522 0.00214812
1.31000000e+02 0.184033 0.00732514
1.32000000e+02 0.191627 0.00855554
1.33000000e+02 0.153315 0.00669032
1.34000000e+02 0.185248 0.00668831
1.35000000e+02 0.185987 0.00694719
1.36000000e+02 0.150209 0.00367257
1.37000000e+02 0.16918 0.00446131
1.38000000e+02 0.173028 0.00643992
1.39000000e+02 0.185508 0.00593386
1.41000000e+02 0.177137 0.00826374
1.42000000e+02 0.149649 0.00172127
1.43000000e+02 0.176174 0.00753817
1.44000000e+02 0.16426 0.00407304
1.46000000e+02 0.16299 0.00352068
1.47000000e+02 0.191798 0.00601251
1.48000000e+02 0.176335 0.00552848
1.49000000e+02 0.169165 0.00647974
1.50000000e+02 0.158834 0.00651734
1.51000000e+02 0.146121 0.00401942
1.54000000e+02 0.154844 0.00274337
1.55000000e+02 0.160206 0.00655766
1.56000000e+02 0.174311 0.00600993
1.57000000e+02 0.16327 0.00453858
1.58000000e+02 0.220113 0.0108695
1.59000000e+02 0.177766 0.00566305
1.60000000e+02 0.172709 0.00732498
1.62000000e+02 0.189331 0.0083086
1.64000000e+02 0.140277 0.00271859
1.65000000e+02 0.139116 0.00300805
1.67000000e+02 0.107119 0.000974749
1.68000000e+02 0.136921 0.00205708
1.69000000e+02 0.153522 0.00214812
1.70000000e+02 0.170945 0.00286325
1.71000000e+02 0.17464 0.00512413
1.72000000e+02 0.185537 0.0055789
1.73000000e+02 0.179684 0.00635904
1.74000000e+02 0.156726 0.00580633
1.75000000e+02 0.182741 0.0052909
1.76000000e+02 0.169631 0.0071675
1.77000000e+02 0.157357 0.00394324
1.78000000e+02 0.16325 0.00413418
1.79000000e+02 0.174913 0.00490082
1.80000000e+02 0.129093 0.00216133
1.81000000e+02 0.169739 0.00416531
1.82000000e+02 0.100967 0.00336761
1.83000000e+02 0.166321 0.00376785
1.84000000e+02 0.165142 0.0033449
1.85000000e+02 0.168295 0.00532295
1.86000000e+02 0.161529 0.00333301
1.87000000e+02 0.155737 0.00469083
1.89000000e+02 0.136071 0.00319784
1.90000000e+02 0.15585 0.00431418
1.92000000e+02 0.138472 0.00259044
1.93000000e+02 0.154864 0.00485747
1.94000000e+02 0.183896 0.00458395
1.95000000e+02 0.212588 0.007305
1.96000000e+02 0.146319 0.00344317
1.98000000e+02 0.152655 0.00395341
1.99000000e+02 0.163147 0.00602751
2.00000000e+02 0.175145 0.00669074
2.01000000e+02 0.162213 0.0063935
2.02000000e+02 0.121318 0.00453418
2.03000000e+02 0.169044 0.00836647
2.04000000e+02 0.179551 0.00772882
2.05000000e+02 0.172743 0.00595808
2.07000000e+02 0.171665 0.00423976
2.08000000e+02 0.154659 0.00349246
2.09000000e+02 0.176763 0.00677651
2.10000000e+02 0.116241 0.00455881
2.11000000e+02 0.155155 0.00687284
2.12000000e+02 0.143325 0.00889356
2.13000000e+02 0.143089 0.00507954
2.14000000e+02 0.189747 0.0090868
2.15000000e+02 0.169309 0.00677207
2.16000000e+02 0.112775 0.00361005
2.17000000e+02 0.161529 0.00333301
2.18000000e+02 0.176303 0.0158267
2.19000000e+02 0.161229 0.00699043
2.20000000e+02 0.153649 0.00467099
2.21000000e+02 0.163613 0.00624428
2.22000000e+02 0.161452 0.00497047
2.23000000e+02 0.194488 0.00515046
2.24000000e+02 0.217706 0.0123205
2.25000000e+02 0.179664 0.00614679
2.27000000e+02 0.165784 0.00441706
2.28000000e+02 0.170811 0.00414557
2.29000000e+02 0.146851 0.00269944
2.30000000e+02 0.160602 0.00425591
2.31000000e+02 0.15627 0.00503661
2.32000000e+02 0.157488 0.00400022
2.33000000e+02 0.134055 0.00257091
2.34000000e+02 0.162774 0.0028645
2.35000000e+02 0.187782 0.0075455
2.36000000e+02 0.164208 0.00546367
2.37000000e+02 0.167576 0.00414027
2.38000000e+02 0.170329 0.00493846
2.39000000e+02 0.170945 0.00286325
2.40000000e+02 0.148872 0.00337771
2.41000000e+02 0.148869 0.00627495
2.42000000e+02 0.149659 0.0050387
2.43000000e+02 0.191018 0.0113851
2.44000000e+02 0.167624 0.00465838
2.45000000e+02 0.150786 0.00469297
2.46000000e+02 0.158411 0.00407235
2.47000000e+02 0.132146 0.00923531
2.48000000e+02 0.172476 0.00628789
2.50000000e+02 0.162774 0.0028645
