# Supplementary material for: Evolution of intrinsically disordered regions in vertebrate galectins for phase separation
Source: EMBO Rep. 2026 Feb 2;27(5):1254–69. doi: 10.1038/s44319-026-00692-w (PMC12979664; doi:10.1038/s44319-026-00692-w)
Supplement: Supplementary file 12 — Source data Fig. 6 [file 44319_2026_692_MOESM12_ESM.zip › FIG_6/6A/hGal3_D22_112_R2R1/T2_D22_112_400uM/ANA/Deletion/HSQC/ANA/Cs_D1_100_40uM.dat_D1_100_400uM.dat.dat]

1.03000000e+02 0.00203373
1.04000000e+02 0.00107984
1.05000000e+02 0.00356175
1.07000000e+02 0.00298262
1.08000000e+02 0.0125994
1.09000000e+02 0.00453388
1.11000000e+02 0.00281177
1.14000000e+02 0.000605021
1.15000000e+02 0.00113404
1.16000000e+02 0.000892216
1.18000000e+02 0.00171932
1.19000000e+02 0.00107054
1.20000000e+02 0.000453927
1.22000000e+02 0.000309919
1.24000000e+02 0.000629325
1.25000000e+02 0.000395032
1.26000000e+02 0.00134389
1.27000000e+02 0.0005158
1.29000000e+02 0.000892216
1.31000000e+02 0.00134017
1.32000000e+02 0.00349658
1.33000000e+02 0.00712012
1.34000000e+02 0.00282419
1.35000000e+02 0.00141988
1.36000000e+02 0.00134389
1.37000000e+02 0.0027122
1.38000000e+02 0.00239501
1.39000000e+02 0.000309919
1.41000000e+02 0.000395032
1.42000000e+02 0.000605021
1.43000000e+02 0.000431335
1.44000000e+02 0.0005158
1.45000000e+02 0.000395032
1.46000000e+02 0.0005158
1.47000000e+02 0.00185905
1.48000000e+02 0.00172222
1.49000000e+02 0.000892216
1.50000000e+02 0.0011645
1.51000000e+02 0.000629325
1.54000000e+02 0.000431335
1.55000000e+02 0.000309919
1.56000000e+02 0.000711372
1.57000000e+02 0.00121081
1.58000000e+02 0.00102764
1.59000000e+02 0.00347218
1.60000000e+02 0.00134017
1.62000000e+02 0.000431335
1.63000000e+02 0.000629325
1.64000000e+02 0.00075898
1.65000000e+02 0.000605021
1.67000000e+02 0.0005158
1.68000000e+02 0.000309919
1.69000000e+02 0.000395032
1.70000000e+02 0.000431335
1.71000000e+02 0.000629325
1.72000000e+02 0.000605021
1.73000000e+02 0.00134389
1.74000000e+02 0.00189369
1.75000000e+02 0.00234094
1.76000000e+02 0.000453927
1.77000000e+02 0.000275772
1.78000000e+02 0.00141988
1.79000000e+02 0.000395032
1.80000000e+02 0.000453927
1.81000000e+02 0.00107054
1.82000000e+02 0.000506014
1.83000000e+02 0.00102764
1.84000000e+02 0.00075898
1.85000000e+02 0.000453927
1.86000000e+02 0.00221044
1.87000000e+02 0.000828281
1.89000000e+02 0.00113404
1.90000000e+02 0.00221044
1.92000000e+02 0.00266008
1.93000000e+02 0.0005158
1.94000000e+02 0.000395032
1.95000000e+02 0.00255657
1.96000000e+02 0.00189369
1.98000000e+02 0.00233796
1.99000000e+02 0.000892216
2.00000000e+02 0.000431335
2.01000000e+02 0.024065
2.02000000e+02 0.00620613
2.03000000e+02 0.00282419
2.04000000e+02 0.00255657
2.05000000e+02 0.0018671
2.07000000e+02 0.00320095
2.08000000e+02 0.000506014
2.09000000e+02 0.00129848
2.10000000e+02 0.00634319
2.11000000e+02 0.00712012
2.12000000e+02 0.00870035
2.13000000e+02 0.00703108
2.14000000e+02 0.00102277
2.15000000e+02 0.00150866
2.16000000e+02 0.00923883
2.17000000e+02 0.00221044
2.18000000e+02 0.0106248
2.19000000e+02 0.00423155
2.20000000e+02 0.00147853
2.21000000e+02 0.000629325
2.22000000e+02 0.000892216
2.23000000e+02 0.000453927
2.24000000e+02 0.000506014
2.25000000e+02 0.000506014
2.27000000e+02 0.00139501
2.28000000e+02 0.000275772
2.29000000e+02 0.000506014
2.30000000e+02 0.000629325
2.31000000e+02 0.00189369
2.32000000e+02 0.000711372
2.33000000e+02 0.000506014
2.34000000e+02 0.00466648
2.35000000e+02 0.000453927
2.36000000e+02 0.0011645
2.37000000e+02 0.00102277
2.38000000e+02 0.00107054
2.39000000e+02 0.000431335
2.40000000e+02 0.000275772
2.41000000e+02 0.000629325
2.42000000e+02 0.00199901
2.43000000e+02 0.000506014
2.44000000e+02 0.000453927
2.45000000e+02 0.00139501
2.46000000e+02 0.000892216
2.47000000e+02 0.00239709
2.48000000e+02 0.00134389
2.49000000e+02 0.000951867
2.50000000e+02 0.000453927
