# Supplementary material for: Evolution of intrinsically disordered regions in vertebrate galectins for phase separation
Source: EMBO Rep. 2026 Feb 2;27(5):1254–69. doi: 10.1038/s44319-026-00692-w (PMC12979664; doi:10.1038/s44319-026-00692-w)
Supplement: Supplementary file 12 — Source data Fig. 6 [file 44319_2026_692_MOESM12_ESM.zip › FIG_6/6A/hGal3_D22_112_R2R1/T2_D22_112_400uM/ANA/Deletion/HSQC/ANA/Cs_D1_60_40uM.dat_D1_60_400uM.dat.dat]

6.50000000e+01 0.00145645
7.20000000e+01 0.0015496
7.30000000e+01 0.000285044
7.50000000e+01 0.000755811
7.70000000e+01 0.000686477
7.80000000e+01 0.00254583
7.90000000e+01 0.0010253
8.10000000e+01 0.00167966
8.40000000e+01 0.00155604
8.50000000e+01 0.00113192
9.10000000e+01 0.00230895
9.30000000e+01 0.00155604
9.60000000e+01 0.000794512
9.70000000e+01 0.00343238
9.80000000e+01 0.000425735
9.90000000e+01 0.000990581
1.03000000e+02 0.00313069
1.04000000e+02 0.000755811
1.05000000e+02 0.00119635
1.07000000e+02 0.00172373
1.08000000e+02 0.00447563
1.09000000e+02 0.0010253
1.11000000e+02 0.000285044
1.12000000e+02 0.0011275
1.14000000e+02 0.000728869
1.15000000e+02 0.00135324
1.16000000e+02 0.000671751
1.18000000e+02 0.00185236
1.19000000e+02 0.00159726
1.20000000e+02 0.000878208
1.22000000e+02 0.00172373
1.24000000e+02 0.00268724
1.25000000e+02 0.000145774
1.26000000e+02 0.000686477
1.27000000e+02 0.00119635
1.29000000e+02 0.00144265
1.30000000e+02 0.000878208
1.31000000e+02 0.0018765
1.32000000e+02 0.00612546
1.33000000e+02 0.00182517
1.34000000e+02 0.0010253
1.35000000e+02 0.000794512
1.36000000e+02 0.000755811
1.37000000e+02 0.00434986
1.38000000e+02 0.00408304
1.39000000e+02 0.000285044
1.41000000e+02 0.000728869
1.42000000e+02 0.000728869
1.43000000e+02 0.0011275
1.44000000e+02 0.00140757
1.45000000e+02 0.000878208
1.46000000e+02 0.000794512
1.47000000e+02 0.00156565
1.48000000e+02 0.000878208
1.49000000e+02 0.000425735
1.50000000e+02 0.00209075
1.51000000e+02 3.53553e-05
1.54000000e+02 0.000686477
1.55000000e+02 0.000728869
1.56000000e+02 3.53553e-05
1.57000000e+02 0.00127328
1.58000000e+02 0.00212161
1.59000000e+02 0.00140757
1.60000000e+02 0.000990581
1.62000000e+02 0.000671751
1.63000000e+02 0.00144265
1.64000000e+02 0.000145774
1.65000000e+02 0.00149039
1.67000000e+02 0.00131577
1.68000000e+02 0.000285044
1.69000000e+02 0.000878208
1.70000000e+02 0.0015496
1.71000000e+02 0.00119635
1.72000000e+02 0.00211453
1.73000000e+02 0.00279665
1.74000000e+02 0.00113192
1.75000000e+02 0.000707107
1.76000000e+02 0.00138609
1.77000000e+02 0.000794512
1.78000000e+02 0.00138609
1.79000000e+02 0.00169742
1.80000000e+02 0.000425735
1.81000000e+02 0.000285044
1.82000000e+02 0.00119635
1.83000000e+02 0.000145774
1.84000000e+02 0.000755811
1.85000000e+02 0.00123744
1.86000000e+02 0.00172373
1.87000000e+02 0.000285044
1.89000000e+02 0.00192905
1.92000000e+02 0.00531801
1.93000000e+02 0.00291912
1.94000000e+02 0.00212161
1.95000000e+02 0.00420729
1.96000000e+02 0.00291912
1.98000000e+02 0.00434986
1.99000000e+02 0.002579
2.00000000e+02 0.00127328
2.01000000e+02 0.00237303
2.02000000e+02 0.0087995
2.03000000e+02 0.00243542
2.04000000e+02 0.00663108
2.05000000e+02 0.00282511
2.07000000e+02 0.00289504
2.08000000e+02 0.00353571
2.09000000e+02 0.00119635
2.10000000e+02 0.00968356
2.11000000e+02 0.0160447
2.12000000e+02 0.0138467
2.13000000e+02 0.00877674
2.14000000e+02 0.00332133
2.15000000e+02 0.00318296
2.16000000e+02 0.0216153
2.17000000e+02 0.00172373
2.18000000e+02 0.013447
2.19000000e+02 0.00688703
2.20000000e+02 0.00377905
2.21000000e+02 0.00172373
2.22000000e+02 0.000425735
2.23000000e+02 0.00147691
2.24000000e+02 0.00291912
2.25000000e+02 0.000755811
2.27000000e+02 0.00147691
2.28000000e+02 0.00155604
2.29000000e+02 0.000566789
2.30000000e+02 0.000742462
2.31000000e+02 0.00209075
2.32000000e+02 0.0015496
2.33000000e+02 0.000425735
2.34000000e+02 0.00791652
2.35000000e+02 0.00149039
2.36000000e+02 0.00070799
2.37000000e+02 0.000686477
2.38000000e+02 0.0010253
2.39000000e+02 0.0015496
2.40000000e+02 0.000755811
2.41000000e+02 0.000425735
2.42000000e+02 0.00113192
2.43000000e+02 0.00145645
2.44000000e+02 0.00097532
2.45000000e+02 0.00070799
2.46000000e+02 0.000728869
2.47000000e+02 0.0210041
2.48000000e+02 0.000878208
2.49000000e+02 0.00097532
2.50000000e+02 0.00405971
