# Supplementary material for: Evolution of intrinsically disordered regions in vertebrate galectins for phase separation
Source: EMBO Rep. 2026 Feb 2;27(5):1254–69. doi: 10.1038/s44319-026-00692-w (PMC12979664; doi:10.1038/s44319-026-00692-w)
Supplement: Supplementary file 12 — Source data Fig. 6 [file 44319_2026_692_MOESM12_ESM.zip › FIG_6/6A/hGal3_D22_112_R2R1/T2_D22_112_400uM/ANA/Deletion/HSQC/ANA/D1_10_40uM.dat]

 1.50000000e+01 1.10583000e+02 8.45500000e+00 1.62530000e+01 2.71100000e+01 4.35792300e+05 2.44155700e+04 9.63790500e+06
 1.80000000e+01 1.19126000e+02 8.34500000e+00 2.04190000e+01 2.85870000e+01 3.63117400e+06 2.46762600e+04 1.97770500e+08
 2.00000000e+01 1.19126000e+02 8.34500000e+00 2.04190000e+01 2.85870000e+01 3.63117400e+06 2.46762600e+04 1.97770500e+08
 2.10000000e+01 1.09274000e+02 8.15800000e+00 2.62040000e+01 2.86700000e+01 3.23740800e+06 2.42876000e+04 2.34730500e+08
 2.20000000e+01 1.22239000e+02 7.98100000e+00 1.55610000e+01 2.85730000e+01 3.54214800e+06 2.49956100e+04 1.29606600e+08
 2.40000000e+01 1.08206000e+02 7.59800000e+00 1.89440000e+01 2.97930000e+01 8.29404900e+05 2.40170300e+04 4.08445100e+07
 2.70000000e+01 1.09469000e+02 8.09800000e+00 2.23240000e+01 2.91540000e+01 3.53110800e+06 2.42425800e+04 2.06786700e+08
 2.80000000e+01 1.18445000e+02 8.21500000e+00 2.54240000e+01 2.96270000e+01 9.41153100e+05 2.42007300e+04 6.33463000e+07
 2.90000000e+01 1.21096000e+02 8.21800000e+00 1.69990000e+01 2.81880000e+01 2.53210600e+06 2.41040700e+04 1.05545100e+08
 3.10000000e+01 1.24103000e+02 8.37000000e+00 1.68380000e+01 2.84790000e+01 3.90957000e+06 2.44503200e+04 1.59808200e+08
 3.20000000e+01 1.08159000e+02 8.26000000e+00 1.91860000e+01 2.90670000e+01 1.60021900e+06 2.39844100e+04 8.56491300e+07
 3.30000000e+01 1.23591000e+02 8.13000000e+00 2.03880000e+01 3.32470000e+01 2.96681600e+06 2.41823500e+04 1.92546400e+08
 3.40000000e+01 1.07775000e+02 8.36500000e+00 2.04750000e+01 3.23670000e+01 1.33263400e+06 2.40289400e+04 7.82269200e+07
 3.50000000e+01 1.07910000e+02 8.07000000e+00 1.83890000e+01 2.90420000e+01 2.24163200e+06 2.45988000e+04 1.17462800e+08
 3.60000000e+01 1.21069000e+02 8.00800000e+00 1.79470000e+01 2.83980000e+01 1.98199100e+06 2.39887100e+04 9.92884500e+07
 3.80000000e+01 1.09001000e+02 7.99900000e+00 2.41030000e+01 2.92760000e+01 2.20927400e+06 2.44098800e+04 1.44222900e+08
 4.00000000e+01 1.14377000e+02 8.15200000e+00 2.27550000e+01 2.79670000e+01 1.48736500e+06 2.45190900e+04 8.08041800e+07
 4.10000000e+01 1.22698000e+02 8.06300000e+00 1.95060000e+01 3.21920000e+01 1.69349100e+06 2.44768100e+04 1.06293300e+08
 4.30000000e+01 1.09001000e+02 7.99900000e+00 2.41030000e+01 2.92760000e+01 2.20927400e+06 2.44098800e+04 1.44222900e+08
 4.70000000e+01 1.09274000e+02 8.15800000e+00 2.62040000e+01 2.86700000e+01 3.23740800e+06 2.42876000e+04 2.34730500e+08
 4.90000000e+01 1.26965000e+02 8.34500000e+00 1.62180000e+01 2.85570000e+01 7.23479000e+06 2.49994200e+04 2.75829500e+08
 5.60000000e+01 1.09274000e+02 8.15800000e+00 2.62040000e+01 2.86700000e+01 3.23740800e+06 2.42876000e+04 2.34730500e+08
 5.80000000e+01 1.26965000e+02 8.34500000e+00 1.62180000e+01 2.85570000e+01 7.23479000e+06 2.49994200e+04 2.75829500e+08
 6.50000000e+01 1.09134000e+02 8.03200000e+00 1.86730000e+01 2.99230000e+01 2.46312600e+06 2.40303700e+04 1.41700400e+08
 6.60000000e+01 1.24582000e+02 7.98400000e+00 1.65070000e+01 2.94240000e+01 5.26027200e+06 2.40430100e+04 2.21507400e+08
 7.20000000e+01 1.09469000e+02 8.09800000e+00 2.23240000e+01 2.91540000e+01 3.53110800e+06 2.42425800e+04 2.06786700e+08
 7.30000000e+01 1.24503000e+02 7.92000000e+00 1.37580000e+01 2.95490000e+01 4.44636900e+06 2.41531200e+04 1.53781500e+08
 7.50000000e+01 1.25285000e+02 8.28100000e+00 1.50230000e+01 2.84100000e+01 3.46443400e+06 2.53734400e+04 1.23722900e+08
 7.70000000e+01 1.09265000e+02 8.45500000e+00 1.76030000e+01 2.78030000e+01 1.20774600e+06 2.43579400e+04 5.10885200e+07
 7.80000000e+01 1.19191000e+02 7.74100000e+00 1.61630000e+01 2.87340000e+01 3.25359000e+06 2.46392100e+04 1.24189200e+08
 7.90000000e+01 1.25494000e+02 8.37800000e+00 1.59850000e+01 2.91350000e+01 2.67919400e+06 2.41087800e+04 1.07619600e+08
 8.10000000e+01 1.08317000e+02 7.55700000e+00 1.51810000e+01 2.93700000e+01 2.38209200e+06 2.40553300e+04 9.44633400e+07
 8.40000000e+01 1.15233000e+02 8.26800000e+00 1.74950000e+01 2.90500000e+01 1.95565100e+06 2.44340900e+04 8.34413400e+07
 8.50000000e+01 1.10317000e+02 8.19300000e+00 2.09400000e+01 2.99060000e+01 2.02981100e+06 2.47810400e+04 1.13418100e+08
 9.10000000e+01 1.16136000e+02 8.39500000e+00 1.98700000e+01 3.02070000e+01 8.37535600e+05 2.39618800e+04 4.35736300e+07
 9.20000000e+01 1.17176000e+02 8.34200000e+00 1.78790000e+01 2.61100000e+01 3.77763500e+05 2.41253700e+04 9.36174000e+06
 9.30000000e+01 1.10419000e+02 8.39400000e+00 2.14690000e+01 3.10090000e+01 7.45767000e+05 2.40069700e+04 4.38580200e+07
 9.60000000e+01 1.15655000e+02 8.36100000e+00 1.77750000e+01 2.87810000e+01 1.83763700e+06 2.41631700e+04 8.54836600e+07
 9.70000000e+01 1.26191000e+02 8.45300000e+00 2.58230000e+01 2.90140000e+01 5.93230900e+05 2.39955200e+04 3.50536500e+07
 9.80000000e+01 1.11910000e+02 8.08500000e+00 2.05940000e+01 2.90320000e+01 1.49497500e+06 2.42125500e+04 8.23054700e+07
 9.90000000e+01 1.10979000e+02 8.23900000e+00 1.91390000e+01 2.86440000e+01 1.23391100e+06 2.45590300e+04 6.08150400e+07
 1.03000000e+02 1.24358000e+02 8.40000000e+00 1.54270000e+01 2.96560000e+01 2.16532300e+06 2.41549100e+04 9.17498500e+07
 1.04000000e+02 1.11408000e+02 8.00400000e+00 1.86360000e+01 3.03110000e+01 1.68096800e+06 2.41393300e+04 9.03786800e+07
 1.05000000e+02 1.10640000e+02 8.18200000e+00 1.68960000e+01 4.13180000e+01 1.66876500e+06 2.43891500e+04 1.12521800e+08
 1.08000000e+02 1.10088000e+02 8.05400000e+00 1.90610000e+01 2.95780000e+01 1.36871500e+06 2.40903300e+04 7.97938100e+07
 1.09000000e+02 1.24832000e+02 8.02400000e+00 1.60410000e+01 2.89890000e+01 7.82495900e+05 2.42983300e+04 2.59466000e+07
 1.11000000e+02 1.24553000e+02 8.43400000e+00 1.57140000e+01 2.91240000e+01 3.42002900e+06 2.47896700e+04 1.33823800e+08
 1.12000000e+02 1.07711000e+02 8.14700000e+00 1.53940000e+01 2.87820000e+01 7.22724200e+05 2.44777800e+04 2.33175800e+07
 1.14000000e+02 1.22635000e+02 8.34000000e+00 1.59700000e+01 3.36320000e+01 1.17113700e+06 2.47835300e+04 4.96550100e+07
 1.15000000e+02 1.23253000e+02 8.20800000e+00 1.67640000e+01 3.42320000e+01 6.20016500e+05 2.40078900e+04 2.95901800e+07
 1.16000000e+02 1.21670000e+02 7.96400000e+00 2.08410000e+01 2.61120000e+01 1.38900400e+06 2.46783700e+04 6.40478600e+07
 1.18000000e+02 1.26309000e+02 9.22800000e+00 2.21830000e+01 3.32210000e+01 6.61427800e+05 2.39934600e+04 3.90128600e+07
 1.19000000e+02 1.26405000e+02 7.90500000e+00 2.05030000e+01 2.99090000e+01 1.03461300e+06 2.44239800e+04 5.39858600e+07
 1.20000000e+02 1.28267000e+02 9.36900000e+00 1.90920000e+01 2.96170000e+01 8.75678800e+05 2.41554500e+04 3.86372400e+07
 1.22000000e+02 1.22358000e+02 7.84000000e+00 2.28080000e+01 3.05320000e+01 9.63756800e+05 2.42253200e+04 5.32191400e+07
 1.24000000e+02 1.12107000e+02 8.78200000e+00 1.86340000e+01 2.77940000e+01 4.37495600e+05 2.41239800e+04 1.28465200e+07
 1.25000000e+02 1.08920000e+02 8.24600000e+00 2.03600000e+01 2.94640000e+01 1.10480400e+06 2.45968900e+04 5.81698100e+07
 1.26000000e+02 1.13480000e+02 7.20700000e+00 1.83410000e+01 3.17360000e+01 1.15914600e+06 2.41215800e+04 6.45718400e+07
 1.27000000e+02 1.16831000e+02 6.53600000e+00 2.05410000e+01 3.08940000e+01 1.07349000e+06 2.43331500e+04 6.51188900e+07
 1.29000000e+02 1.12681000e+02 8.78300000e+00 1.87700000e+01 2.92370000e+01 7.34243100e+05 2.40906000e+04 3.14484900e+07
 1.30000000e+02 1.19208000e+02 7.90800000e+00 1.77910000e+01 3.42390000e+01 2.23952100e+06 2.40308900e+04 1.31694900e+08
 1.31000000e+02 1.28517000e+02 9.20900000e+00 2.02380000e+01 3.18200000e+01 7.85802400e+05 2.39757000e+04 4.32021400e+07
 1.32000000e+02 1.32512000e+02 9.99900000e+00 1.84010000e+01 3.06140000e+01 7.02998300e+05 2.41204100e+04 3.03934900e+07
 1.33000000e+02 1.23751000e+02 9.14200000e+00 3.80360000e+01 2.73950000e+01 7.17647100e+05 2.40889700e+04 5.27094800e+07
 1.34000000e+02 1.30195000e+02 9.71700000e+00 2.05360000e+01 2.94360000e+01 8.78797400e+05 2.45306100e+04 4.77756600e+07
 1.35000000e+02 1.26942000e+02 8.91500000e+00 1.96290000e+01 2.88980000e+01 8.46187900e+05 2.44239800e+04 4.01901200e+07
 1.36000000e+02 1.08398000e+02 6.99100000e+00 1.97370000e+01 2.92170000e+01 1.29527600e+06 2.44625200e+04 6.97358400e+07
 1.37000000e+02 1.15863000e+02 8.94700000e+00 1.85660000e+01 2.99950000e+01 1.19632100e+06 2.41762400e+04 5.98451900e+07
 1.38000000e+02 1.28159000e+02 8.46800000e+00 2.29350000e+01 2.85020000e+01 8.50001300e+05 2.44126800e+04 4.76506000e+07
 1.39000000e+02 1.28844000e+02 8.33800000e+00 1.87720000e+01 2.80100000e+01 9.85548500e+05 2.41804800e+04 4.20710400e+07
 1.41000000e+02 1.15865000e+02 8.46800000e+00 2.42650000e+01 2.93350000e+01 6.78242900e+05 2.44474100e+04 3.61096000e+07
 1.42000000e+02 1.19561000e+02 6.92500000e+00 1.40690000e+01 3.05690000e+01 2.76415300e+06 2.41932700e+04 1.04320600e+08
 1.43000000e+02 1.16565000e+02 9.61200000e+00 2.05570000e+01 2.90880000e+01 7.39598300e+05 2.42580500e+04 4.09132600e+07
 1.44000000e+02 1.17925000e+02 8.59500000e+00 1.88780000e+01 2.94260000e+01 1.26504600e+06 2.40232000e+04 6.38369400e+07
 1.46000000e+02 1.27201000e+02 8.71600000e+00 1.79120000e+01 2.91640000e+01 1.45445700e+06 2.41208000e+04 6.87961600e+07
 1.47000000e+02 1.22268000e+02 8.56700000e+00 1.91890000e+01 3.03520000e+01 1.01222400e+06 2.45278700e+04 5.37774600e+07
 1.48000000e+02 1.21134000e+02 9.11600000e+00 1.83320000e+01 2.99680000e+01 1.00174200e+06 2.40202000e+04 5.24815000e+07
 1.49000000e+02 1.25489000e+02 9.33400000e+00 1.94380000e+01 3.00390000e+01 8.21683600e+05 2.42586600e+04 4.31997700e+07
 1.50000000e+02 1.27294000e+02 9.16300000e+00 1.98900000e+01 2.99040000e+01 7.61473500e+05 2.39869900e+04 3.89764400e+07
 1.51000000e+02 1.25646000e+02 8.17600000e+00 2.10260000e+01 2.99630000e+01 1.14989600e+06 2.44888100e+04 6.19127400e+07
 1.54000000e+02 1.20012000e+02 8.50000000e+00 1.71660000e+01 2.94470000e+01 1.77627400e+06 2.41066900e+04 7.78017300e+07
 1.55000000e+02 1.21449000e+02 9.23600000e+00 2.20240000e+01 2.99010000e+01 7.78402100e+05 2.46354300e+04 3.92209000e+07
 1.56000000e+02 1.27879000e+02 8.89100000e+00 1.97890000e+01 2.92950000e+01 9.23138600e+05 2.46583800e+04 4.84474000e+07
 1.57000000e+02 1.18602000e+02 7.67400000e+00 2.00390000e+01 2.96040000e+01 1.12795900e+06 2.39787400e+04 5.88998800e+07
 1.58000000e+02 1.33505000e+02 9.47300000e+00 1.92530000e+01 3.12620000e+01 6.36914600e+05 2.39739400e+04 2.90841100e+07
 1.59000000e+02 1.26951000e+02 8.50700000e+00 1.90370000e+01 3.22090000e+01 9.82544300e+05 2.40235500e+04 5.64852100e+07
 1.60000000e+02 1.23453000e+02 8.44100000e+00 2.43630000e+01 2.66460000e+01 7.41913400e+05 2.40930500e+04 4.07373400e+07
 1.62000000e+02 1.26407000e+02 9.31500000e+00 1.98390000e+01 2.93370000e+01 7.12940600e+05 2.39959100e+04 3.14886600e+07
 1.64000000e+02 1.17645000e+02 8.73400000e+00 1.86560000e+01 2.94250000e+01 1.62363300e+06 2.41279900e+04 7.84455800e+07
 1.65000000e+02 1.25560000e+02 8.94000000e+00 1.94880000e+01 2.90500000e+01 1.44951100e+06 2.40345300e+04 7.50839200e+07
 1.67000000e+02 1.08286000e+02 8.10700000e+00 1.99000000e+01 2.87150000e+01 3.46036400e+06 2.41061200e+04 1.90675400e+08
 1.68000000e+02 1.17474000e+02 7.42900000e+00 1.70980000e+01 2.88910000e+01 2.09360800e+06 2.40286300e+04 8.75669500e+07
 1.69000000e+02 1.19208000e+02 7.90800000e+00 1.77910000e+01 3.42390000e+01 2.23952100e+06 2.40308900e+04 1.31694900e+08
 1.70000000e+02 1.21791000e+02 8.61400000e+00 1.87570000e+01 3.54270000e+01 1.89114900e+06 2.44852600e+04 1.17994500e+08
 1.71000000e+02 1.24774000e+02 8.77100000e+00 1.90120000e+01 2.90770000e+01 1.06833800e+06 2.41160000e+04 5.19543000e+07
 1.72000000e+02 1.28230000e+02 7.37100000e+00 1.86690000e+01 2.94170000e+01 1.04643500e+06 2.41719900e+04 5.51274500e+07
 1.73000000e+02 1.23656000e+02 8.80700000e+00 2.01350000e+01 2.93650000e+01 8.95124600e+05 2.42522900e+04 4.80565400e+07
 1.74000000e+02 1.19754000e+02 9.00800000e+00 1.91420000e+01 2.87240000e+01 8.51458300e+05 2.43297700e+04 4.12967400e+07
 1.75000000e+02 1.18447000e+02 1.00940000e+01 1.88360000e+01 2.96860000e+01 1.08333800e+06 2.41144800e+04 4.95633400e+07
 1.76000000e+02 1.30467000e+02 9.06300000e+00 2.70450000e+01 2.87530000e+01 7.38818600e+05 2.39380400e+04 4.59234300e+07
 1.77000000e+02 1.26488000e+02 7.97800000e+00 2.00870000e+01 2.68090000e+01 1.25268900e+06 2.41156600e+04 6.15058300e+07
 1.78000000e+02 1.26261000e+02 9.06800000e+00 1.69030000e+01 2.91930000e+01 1.24411200e+06 2.42521200e+04 5.25053400e+07
 1.79000000e+02 1.08707000e+02 9.18000000e+00 1.68930000e+01 3.07290000e+01 1.12522000e+06 2.40513800e+04 4.98019700e+07
 1.80000000e+02 1.17845000e+02 7.82400000e+00 1.93310000e+01 3.01420000e+01 1.89637700e+06 2.45506500e+04 1.00369000e+08
 1.81000000e+02 1.26900000e+02 9.01000000e+00 1.75850000e+01 2.77880000e+01 1.27951900e+06 2.40082300e+04 5.31145900e+07
 1.82000000e+02 1.10425000e+02 8.29500000e+00 2.08240000e+01 2.87680000e+01 9.42461600e+05 2.40478800e+04 5.38526200e+07
 1.83000000e+02 1.23994000e+02 8.68200000e+00 1.69160000e+01 2.97660000e+01 1.39861800e+06 2.40364800e+04 6.11839800e+07
 1.84000000e+02 1.26120000e+02 8.85200000e+00 1.59170000e+01 3.08380000e+01 1.55125800e+06 2.40625800e+04 6.57928800e+07
 1.85000000e+02 1.22667000e+02 9.20500000e+00 2.05070000e+01 3.04110000e+01 9.94802900e+05 2.41236400e+04 5.20429100e+07
 1.86000000e+02 1.24100000e+02 8.92800000e+00 2.54980000e+01 3.04350000e+01 1.52145100e+06 2.39591300e+04 1.05781800e+08
 1.87000000e+02 1.21834000e+02 8.87900000e+00 2.06320000e+01 2.86780000e+01 1.05195600e+06 2.45247600e+04 5.66352800e+07
 1.89000000e+02 1.25427000e+02 7.93600000e+00 2.01450000e+01 2.93310000e+01 1.34014300e+06 2.41828800e+04 7.15678700e+07
 1.90000000e+02 1.25857000e+02 8.41200000e+00 2.22530000e+01 2.92870000e+01 1.12988300e+06 2.39745000e+04 6.52838800e+07
 1.92000000e+02 1.13448000e+02 5.79900000e+00 1.64580000e+01 3.08240000e+01 1.67883600e+06 2.39959300e+04 7.34928200e+07
 1.93000000e+02 1.20004000e+02 9.18800000e+00 1.87150000e+01 2.86840000e+01 1.01080500e+06 2.45106700e+04 4.81384300e+07
 1.94000000e+02 1.20637000e+02 9.09500000e+00 1.63860000e+01 2.91740000e+01 1.28070400e+06 2.48164000e+04 5.22038300e+07
 1.95000000e+02 1.12631000e+02 7.14600000e+00 1.81480000e+01 3.07530000e+01 9.13292800e+05 2.41028400e+04 4.49438100e+07
 1.96000000e+02 1.18119000e+02 7.76400000e+00 1.80680000e+01 2.98910000e+01 1.33778700e+06 2.42347100e+04 6.67376800e+07
 1.98000000e+02 1.16656000e+02 8.81300000e+00 2.14180000e+01 2.90400000e+01 1.22160500e+06 2.42761400e+04 6.38530300e+07
 1.99000000e+02 1.21707000e+02 8.20100000e+00 2.29960000e+01 2.68850000e+01 8.51343400e+05 2.41051800e+04 4.49426400e+07
 2.00000000e+02 1.27582000e+02 9.87900000e+00 1.91250000e+01 3.12460000e+01 8.25838200e+05 2.43498100e+04 4.35423000e+07
 2.01000000e+02 1.25280000e+02 9.39100000e+00 2.68450000e+01 3.06120000e+01 7.94257400e+05 2.39257800e+04 4.99654500e+07
 2.02000000e+02 1.23382000e+02 9.62500000e+00 2.18600000e+01 3.21590000e+01 8.36916100e+05 2.39940800e+04 5.05153200e+07
 2.03000000e+02 1.30299000e+02 9.54700000e+00 2.47580000e+01 2.87390000e+01 6.37590100e+05 2.43560600e+04 3.99301200e+07
 2.04000000e+02 1.27550000e+02 9.00100000e+00 2.27540000e+01 2.58790000e+01 7.37453800e+05 2.46329000e+04 3.53054800e+07
 2.05000000e+02 1.28125000e+02 8.34100000e+00 1.98300000e+01 2.69390000e+01 9.11768700e+05 2.41039500e+04 4.31398700e+07
 2.07000000e+02 1.07043000e+02 8.03900000e+00 1.91250000e+01 2.97660000e+01 1.27458500e+06 2.42684400e+04 6.69058800e+07
 2.08000000e+02 1.16312000e+02 6.51900000e+00 1.58880000e+01 3.05610000e+01 1.39316400e+06 2.41575000e+04 6.11283000e+07
 2.09000000e+02 1.14769000e+02 8.59400000e+00 2.09110000e+01 2.82530000e+01 8.16826300e+05 2.40306800e+04 4.04497200e+07
 2.10000000e+02 1.23307000e+02 9.65800000e+00 3.24960000e+01 2.96030000e+01 8.01895500e+05 2.42151200e+04 8.25560200e+07
 2.11000000e+02 1.22315000e+02 9.06400000e+00 2.15790000e+01 3.46490000e+01 7.07258400e+05 2.39844300e+04 4.23272600e+07
 2.12000000e+02 1.29787000e+02 9.47400000e+00 1.80550000e+01 3.06230000e+01 5.04674200e+05 2.40746600e+04 2.26246700e+07
 2.13000000e+02 1.20571000e+02 8.39800000e+00 1.89450000e+01 2.94870000e+01 8.98233600e+05 2.47993500e+04 4.74321900e+07
 2.14000000e+02 1.27271000e+02 9.91000000e+00 2.63180000e+01 3.53880000e+01 6.57685300e+05 2.41541000e+04 4.71842300e+07
 2.15000000e+02 1.07689000e+02 8.92200000e+00 2.27980000e+01 2.95440000e+01 7.83068900e+05 2.40425700e+04 4.03093800e+07
 2.16000000e+02 1.20319000e+02 7.58000000e+00 2.02920000e+01 3.07440000e+01 9.78373900e+05 2.40738500e+04 5.89033000e+07
 2.17000000e+02 1.24100000e+02 8.92800000e+00 2.54980000e+01 3.04350000e+01 1.52145100e+06 2.39591300e+04 1.05781800e+08
 2.18000000e+02 1.28760000e+02 9.10400000e+00 3.67380000e+01 3.21010000e+01 3.48098500e+05 2.39212200e+04 1.10384800e+07
 2.19000000e+02 1.10635000e+02 7.73900000e+00 2.53140000e+01 3.04910000e+01 7.20936600e+05 2.39880000e+04 4.35282200e+07
 2.20000000e+02 1.18993000e+02 8.76400000e+00 1.85870000e+01 2.91200000e+01 1.02904200e+06 2.40078100e+04 5.62898100e+07
 2.21000000e+02 1.25768000e+02 9.00000000e+00 2.07880000e+01 3.02790000e+01 8.23359900e+05 2.41822500e+04 4.52488400e+07
 2.22000000e+02 1.29710000e+02 9.26500000e+00 1.88150000e+01 2.89900000e+01 1.04371200e+06 2.47468900e+04 4.46062600e+07
 2.23000000e+02 1.17404000e+02 7.22600000e+00 1.72990000e+01 2.96890000e+01 1.20490700e+06 2.47956200e+04 5.18036800e+07
 2.24000000e+02 1.25388000e+02 9.50400000e+00 2.05460000e+01 2.88710000e+01 5.58842800e+05 2.43830300e+04 2.33608200e+07
 2.25000000e+02 1.20379000e+02 8.33300000e+00 1.89520000e+01 3.02800000e+01 9.34947000e+05 2.46906700e+04 5.11247600e+07
 2.27000000e+02 1.20782000e+02 7.11000000e+00 2.02200000e+01 2.96030000e+01 1.18476000e+06 2.41283900e+04 6.52633800e+07
 2.28000000e+02 1.22916000e+02 7.67000000e+00 1.68240000e+01 2.91970000e+01 1.30355700e+06 2.44028000e+04 5.43118600e+07
 2.29000000e+02 1.13081000e+02 8.44300000e+00 1.62070000e+01 3.01270000e+01 1.71658600e+06 2.43379400e+04 7.40689800e+07
 2.30000000e+02 1.16531000e+02 7.45300000e+00 1.88070000e+01 2.88940000e+01 1.19149800e+06 2.42507100e+04 5.79111200e+07
 2.31000000e+02 1.22248000e+02 7.68100000e+00 2.09220000e+01 2.70110000e+01 9.73582200e+05 2.40424000e+04 5.31712400e+07
 2.32000000e+02 1.16280000e+02 7.72800000e+00 1.99290000e+01 2.92030000e+01 1.24326500e+06 2.41177000e+04 6.07098600e+07
 2.33000000e+02 1.20991000e+02 7.90300000e+00 1.66690000e+01 3.07470000e+01 1.64336000e+06 2.40456500e+04 7.59759400e+07
 2.34000000e+02 1.24718000e+02 8.61800000e+00 2.04010000e+01 3.07450000e+01 1.78031900e+06 2.39827200e+04 1.05944800e+08
 2.35000000e+02 1.14624000e+02 9.33200000e+00 1.89300000e+01 3.06340000e+01 7.82984600e+05 2.40664300e+04 4.59774000e+07
 2.36000000e+02 1.27320000e+02 9.37800000e+00 2.06220000e+01 2.87030000e+01 9.44719400e+05 2.40620200e+04 5.02254500e+07
 2.37000000e+02 1.20418000e+02 9.39900000e+00 2.08390000e+01 2.98610000e+01 1.27812000e+06 2.42608400e+04 7.32279700e+07
 2.38000000e+02 1.05623000e+02 8.85800000e+00 1.88510000e+01 2.80900000e+01 1.08804900e+06 2.40368100e+04 4.97626300e+07
 2.39000000e+02 1.21791000e+02 8.61400000e+00 1.87570000e+01 3.54270000e+01 1.89114900e+06 2.44852600e+04 1.17994500e+08
 2.40000000e+02 1.11860000e+02 7.92400000e+00 1.97280000e+01 2.94400000e+01 1.38896200e+06 2.42470400e+04 7.28397300e+07
 2.41000000e+02 1.20816000e+02 8.92800000e+00 3.06030000e+01 2.92930000e+01 7.40705000e+05 2.39111900e+04 4.71676800e+07
 2.42000000e+02 1.25665000e+02 9.17900000e+00 2.21190000e+01 3.24300000e+01 9.37645100e+05 2.42222700e+04 5.80119900e+07
 2.43000000e+02 1.19718000e+02 9.06800000e+00 2.21020000e+01 3.00790000e+01 5.27387000e+05 2.40558200e+04 2.30197100e+07
 2.44000000e+02 1.12427000e+02 7.76500000e+00 1.80590000e+01 2.89680000e+01 1.14861900e+06 2.48437400e+04 5.29826500e+07
 2.45000000e+02 1.26620000e+02 8.42200000e+00 1.75370000e+01 2.89100000e+01 1.02107100e+06 2.46636400e+04 4.26815700e+07
 2.46000000e+02 1.15371000e+02 8.60700000e+00 2.33380000e+01 2.80420000e+01 1.21789700e+06 2.40229200e+04 6.97483000e+07
 2.47000000e+02 1.14960000e+02 8.38100000e+00 2.74420000e+01 2.86760000e+01 4.51228600e+05 2.43107300e+04 2.89007700e+07
 2.48000000e+02 1.14938000e+02 8.90700000e+00 1.76740000e+01 3.17010000e+01 8.67846200e+05 2.44203400e+04 4.41007400e+07
 2.50000000e+02 1.24718000e+02 8.61800000e+00 2.04010000e+01 3.07450000e+01 1.78031900e+06 2.39827200e+04 1.05944800e+08
