# Supplementary material for: Evolution of intrinsically disordered regions in vertebrate galectins for phase separation
Source: EMBO Rep. 2026 Feb 2;27(5):1254–69. doi: 10.1038/s44319-026-00692-w (PMC12979664; doi:10.1038/s44319-026-00692-w)
Supplement: Supplementary file 12 — Source data Fig. 6 [file 44319_2026_692_MOESM12_ESM.zip › FIG_6/6A/hGal3_D22_112_R2R1/T2_D22_112_400uM/ANA/Deletion/HSQC/ANA/Ir_D90_112_40uM.dat_D90_112_400uM.dat.dat]

3.00000000e+00 0.125323 0.000654647
4.00000000e+00 0.141697 0.00123011
5.00000000e+00 0.13319 0.000749366
6.00000000e+00 0.132806 0.000846052
8.00000000e+00 0.140833 0.00166123
9.00000000e+00 0.122448 0.00119325
1.00000000e+01 0.126488 0.000616661
1.20000000e+01 0.129973 0.000879382
1.30000000e+01 0.143427 0.00328539
1.40000000e+01 0.145352 0.00356363
1.50000000e+01 0.143066 0.00271579
1.80000000e+01 0.120146 0.000752824
2.00000000e+01 0.120146 0.000752824
2.10000000e+01 0.136741 0.00158965
2.20000000e+01 0.142748 0.00119618
2.40000000e+01 0.143052 0.00498478
2.70000000e+01 0.141896 0.00117363
2.80000000e+01 0.135417 0.00360301
2.90000000e+01 0.131632 0.0013737
3.10000000e+01 0.131195 0.000896816
3.20000000e+01 0.128718 0.0022756
3.40000000e+01 0.143306 0.00253661
3.50000000e+01 0.133943 0.00154028
3.60000000e+01 0.144684 0.00193981
3.80000000e+01 0.139615 0.00176509
4.00000000e+01 0.158919 0.00274072
4.10000000e+01 0.148541 0.00234387
4.30000000e+01 0.139615 0.00176509
4.70000000e+01 0.136741 0.00158965
4.90000000e+01 0.137328 0.000506843
5.60000000e+01 0.104292 0.00158733
5.90000000e+01 0.137328 0.000506843
6.50000000e+01 0.128311 0.00171032
6.60000000e+01 0.132893 0.000790521
7.20000000e+01 0.141896 0.00117363
7.30000000e+01 0.130326 0.000835961
7.50000000e+01 0.120454 0.00231206
7.70000000e+01 0.138185 0.00291464
7.80000000e+01 0.123712 0.00127306
7.90000000e+01 0.146579 0.0017444
8.10000000e+01 0.137458 0.00224411
8.40000000e+01 0.129938 0.00275453
8.50000000e+01 0.132565 0.00199819
1.14000000e+02 0.174482 0.00330531
1.16000000e+02 0.207816 0.00344042
1.18000000e+02 0.240669 0.00799538
1.19000000e+02 0.204484 0.00451832
1.20000000e+02 0.239838 0.00698767
1.22000000e+02 0.228516 0.00605611
1.24000000e+02 0.199746 0.0143281
1.25000000e+02 0.203311 0.00445605
1.26000000e+02 0.185839 0.00468748
1.27000000e+02 0.215646 0.00541067
1.29000000e+02 0.256341 0.00867141
1.31000000e+02 0.238832 0.0079164
1.32000000e+02 0.28451 0.00929128
1.33000000e+02 0.237859 0.00597076
1.34000000e+02 0.270867 0.00693367
1.35000000e+02 0.228808 0.00608138
1.36000000e+02 0.215789 0.00380044
1.37000000e+02 0.22222 0.00463877
1.38000000e+02 0.229542 0.00704661
1.39000000e+02 0.26414 0.00687411
1.41000000e+02 0.23678 0.00914075
1.42000000e+02 0.200978 0.00185326
1.43000000e+02 0.255364 0.00780965
1.44000000e+02 0.228006 0.00424705
1.46000000e+02 0.234022 0.00370124
1.47000000e+02 0.246075 0.00604554
1.48000000e+02 0.222506 0.00600728
1.49000000e+02 0.252934 0.00677726
1.50000000e+02 0.24555 0.00701628
1.51000000e+02 0.193973 0.00375901
1.54000000e+02 0.21658 0.00263929
1.55000000e+02 0.248893 0.0071532
1.56000000e+02 0.266212 0.00626948
1.57000000e+02 0.253036 0.00463382
1.58000000e+02 0.252405 0.0119194
1.59000000e+02 0.25063 0.00602416
1.60000000e+02 0.249825 0.00802813
1.62000000e+02 0.286414 0.00863755
1.64000000e+02 0.199744 0.00276144
1.65000000e+02 0.203296 0.00303732
1.67000000e+02 0.212144 0.00279283
1.68000000e+02 0.186216 0.00206746
1.70000000e+02 0.232416 0.00319512
1.71000000e+02 0.220503 0.00528259
1.72000000e+02 0.233069 0.00588757
1.73000000e+02 0.217323 0.00603425
1.74000000e+02 0.229019 0.0057616
1.75000000e+02 0.227038 0.00508509
1.76000000e+02 0.255338 0.007419
1.77000000e+02 0.206919 0.00402788
1.78000000e+02 0.22337 0.00433865
1.79000000e+02 0.225246 0.00496762
1.80000000e+02 0.1799 0.00224608
1.81000000e+02 0.243848 0.00428213
1.83000000e+02 0.238635 0.00383927
1.84000000e+02 0.221833 0.00348523
1.85000000e+02 0.238184 0.00535079
1.86000000e+02 0.219443 0.00344968
1.87000000e+02 0.243064 0.0050135
1.89000000e+02 0.202871 0.00339215
1.92000000e+02 0.18583 0.00287592
1.93000000e+02 0.205068 0.0049167
1.94000000e+02 0.253482 0.00465407
1.95000000e+02 0.250465 0.00621282
1.96000000e+02 0.197615 0.00346
1.98000000e+02 0.207277 0.0038633
1.99000000e+02 0.216317 0.00620528
2.00000000e+02 0.232647 0.00753299
2.01000000e+02 0.234166 0.00637451
2.02000000e+02 0.168178 0.00512138
2.03000000e+02 0.21795 0.00906433
2.04000000e+02 0.231119 0.00803985
2.05000000e+02 0.225685 0.00648471
2.07000000e+02 0.20976 0.00442051
2.08000000e+02 0.200503 0.00373331
2.09000000e+02 0.233892 0.00686527
2.10000000e+02 0.168178 0.00512138
2.11000000e+02 0.195487 0.0073111
2.12000000e+02 0.208983 0.00947482
2.13000000e+02 0.186867 0.00540878
2.14000000e+02 0.249214 0.00868983
2.15000000e+02 0.225884 0.00721285
2.16000000e+02 0.169412 0.00398031
2.17000000e+02 0.219443 0.00344968
2.18000000e+02 0.214132 0.0182315
2.19000000e+02 0.198168 0.00768115
2.20000000e+02 0.216888 0.00468722
2.21000000e+02 0.229093 0.0064713
2.22000000e+02 0.24214 0.00506372
2.23000000e+02 0.239006 0.00507964
2.24000000e+02 0.310482 0.0132053
2.25000000e+02 0.240763 0.00514451
2.27000000e+02 0.196168 0.00463071
2.28000000e+02 0.271123 0.00490838
2.29000000e+02 0.216861 0.00308604
2.30000000e+02 0.228909 0.00425941
2.31000000e+02 0.245063 0.00552833
2.32000000e+02 0.218417 0.00401981
2.33000000e+02 0.197617 0.00291535
2.34000000e+02 0.225753 0.00274642
2.35000000e+02 0.254855 0.00756535
2.36000000e+02 0.234923 0.00581276
2.37000000e+02 0.24342 0.00410773
2.38000000e+02 0.239791 0.00502119
2.39000000e+02 0.232416 0.00319512
2.40000000e+02 0.215553 0.00337007
2.41000000e+02 0.202401 0.00636369
2.42000000e+02 0.233871 0.00557766
2.43000000e+02 0.243193 0.00974214
2.44000000e+02 0.221977 0.00389654
2.45000000e+02 0.21828 0.00385441
2.46000000e+02 0.220656 0.00360394
2.47000000e+02 0.169635 0.00608643
2.48000000e+02 0.235413 0.00568726
2.50000000e+02 0.225753 0.00274642
