# Supplementary material for: Evolution of intrinsically disordered regions in vertebrate galectins for phase separation
Source: EMBO Rep. 2026 Feb 2;27(5):1254–69. doi: 10.1038/s44319-026-00692-w (PMC12979664; doi:10.1038/s44319-026-00692-w)
Supplement: Supplementary file 12 — Source data Fig. 6 [file 44319_2026_692_MOESM12_ESM.zip › FIG_6/6A/hGal3_D22_112_R2R1/T2_D22_112_400uM/ANA/Deletion/HSQC/ANA/Cs_D1_112_40uM.dat_D1_112_400uM.dat.dat]

1.14000000e+02 0.00379233
1.16000000e+02 0.00345858
1.18000000e+02 0.00290548
1.19000000e+02 0.00137179
1.20000000e+02 0.000970464
1.22000000e+02 0.00258492
1.25000000e+02 0.00466281
1.26000000e+02 0.0061157
1.27000000e+02 0.00042638
1.29000000e+02 0.00245801
1.31000000e+02 0.00450131
1.32000000e+02 0.00183897
1.33000000e+02 0.00459802
1.34000000e+02 0.000801124
1.35000000e+02 0.00356115
1.36000000e+02 0.00147709
1.37000000e+02 0.00211703
1.38000000e+02 0.00135713
1.39000000e+02 0.000849588
1.41000000e+02 0.0014359
1.42000000e+02 0.00156263
1.43000000e+02 0.00220495
1.44000000e+02 0.0014359
1.45000000e+02 0.00301692
1.46000000e+02 0.00119239
1.47000000e+02 0.000849588
1.48000000e+02 0.00358912
1.49000000e+02 0.00141485
1.50000000e+02 0.0025965
1.51000000e+02 0.000801124
1.54000000e+02 0.000970464
1.55000000e+02 0.000722357
1.56000000e+02 0.000801124
1.57000000e+02 0.000679559
1.58000000e+02 0.00513437
1.59000000e+02 0.00786396
1.60000000e+02 0.00428507
1.62000000e+02 0.00230256
1.63000000e+02 0.0012735
1.64000000e+02 0.00395497
1.65000000e+02 0.00251432
1.67000000e+02 0.000990858
1.69000000e+02 0.000801124
1.70000000e+02 0.00263093
1.71000000e+02 0.00212174
1.72000000e+02 0.00348738
1.73000000e+02 0.00333793
1.74000000e+02 0.00588233
1.75000000e+02 0.00198116
1.76000000e+02 0.0012735
1.77000000e+02 0.002768
1.78000000e+02 0.00160056
1.79000000e+02 0.00151717
1.81000000e+02 0.002768
1.82000000e+02 0.00240454
1.83000000e+02 0.00258492
1.84000000e+02 0.000147648
1.85000000e+02 0.000939042
1.86000000e+02 0.000801124
1.87000000e+02 0.00151717
1.89000000e+02 0.0016192
1.90000000e+02 0.00198035
1.93000000e+02 0.00226314
1.94000000e+02 0.00156263
1.95000000e+02 0.00291235
1.96000000e+02 0.000708378
1.98000000e+02 0.0019854
1.99000000e+02 0.00169759
2.00000000e+02 0.00151717
2.01000000e+02 0.00141485
2.02000000e+02 0.0038758
2.03000000e+02 0.00219586
2.04000000e+02 0.00617429
2.05000000e+02 0.00815854
2.07000000e+02 0.0058653
2.08000000e+02 0.00950483
2.09000000e+02 0.00537418
2.10000000e+02 0.00906542
2.11000000e+02 0.00459802
2.12000000e+02 0.00208849
2.13000000e+02 0.00240869
2.14000000e+02 0.000849588
2.15000000e+02 0.00172679
2.16000000e+02 0.000849588
2.17000000e+02 0.000801124
2.18000000e+02 0.00572205
2.19000000e+02 0.00155621
2.20000000e+02 0.00291235
2.21000000e+02 0.0315763
2.22000000e+02 0.00278959
2.23000000e+02 0.00227636
2.24000000e+02 0.00238365
2.25000000e+02 0.000147648
2.27000000e+02 0.0097909
2.28000000e+02 0.000708378
2.29000000e+02 0.00382385
2.30000000e+02 0.00333494
2.31000000e+02 0.0016192
2.32000000e+02 0.00421922
2.33000000e+02 0.000286007
2.35000000e+02 0.00124169
2.36000000e+02 0.00107787
2.37000000e+02 0.00119239
2.38000000e+02 0.000970464
2.39000000e+02 0.00263093
2.40000000e+02 0.00176119
2.41000000e+02 0.000708378
2.42000000e+02 0.00113217
2.43000000e+02 0.00350169
2.44000000e+02 0.000939042
2.45000000e+02 0.000749533
2.46000000e+02 0.000147648
2.47000000e+02 0.00160056
2.48000000e+02 0.00124169
2.49000000e+02 4.24264e-05
