# Supplementary material for: Evolution of intrinsically disordered regions in vertebrate galectins for phase separation
Source: EMBO Rep. 2026 Feb 2;27(5):1254–69. doi: 10.1038/s44319-026-00692-w (PMC12979664; doi:10.1038/s44319-026-00692-w)
Supplement: Supplementary file 12 — Source data Fig. 6 [file 44319_2026_692_MOESM12_ESM.zip › FIG_6/6A/hGal3_D22_112_R2R1/T2_D22_112_400uM/ANA/Deletion/HSQC/ANA/Cs_D0_0_400uM.dat_D1_112_400uM.dat.dat]

1.14000000e+02 0.0521202
1.16000000e+02 0.0188884
1.18000000e+02 0.015031
1.19000000e+02 0.0127127
1.20000000e+02 0.0176797
1.22000000e+02 0.00811124
1.25000000e+02 0.0330241
1.26000000e+02 0.0355662
1.27000000e+02 0.0137533
1.29000000e+02 0.00134618
1.31000000e+02 0.0166395
1.32000000e+02 0.0518787
1.33000000e+02 0.0102378
1.34000000e+02 0.0202863
1.35000000e+02 0.00910342
1.36000000e+02 0.020265
1.37000000e+02 0.0148981
1.38000000e+02 0.0400109
1.39000000e+02 0.00923754
1.41000000e+02 0.00954737
1.42000000e+02 0.0026967
1.43000000e+02 0.00331545
1.44000000e+02 0.00539186
1.46000000e+02 0.00251241
1.47000000e+02 0.0177221
1.48000000e+02 0.00977815
1.49000000e+02 0.0243284
1.50000000e+02 0.00877224
1.51000000e+02 0.00824089
1.54000000e+02 0.00329427
1.55000000e+02 0.00266312
1.56000000e+02 0.00712265
1.57000000e+02 0.0104486
1.58000000e+02 0.00801949
1.59000000e+02 0.0193936
1.60000000e+02 0.00773254
1.62000000e+02 0.00694782
1.64000000e+02 0.0109605
1.65000000e+02 0.00566323
1.67000000e+02 0.0109495
1.71000000e+02 0.0124688
1.72000000e+02 0.00924187
1.73000000e+02 0.0141192
1.74000000e+02 0.00776352
1.75000000e+02 0.0122025
1.76000000e+02 0.00726858
1.77000000e+02 0.0069435
1.78000000e+02 0.00470023
1.79000000e+02 0.0054692
1.81000000e+02 0.00213827
1.83000000e+02 0.00940171
1.84000000e+02 0.00459698
1.85000000e+02 0.00437861
1.86000000e+02 0.013282
1.87000000e+02 0.00622352
1.89000000e+02 0.0183285
1.90000000e+02 0.0261689
1.92000000e+02 0.0752054
1.93000000e+02 0.032256
1.94000000e+02 0.00766891
1.95000000e+02 0.0326798
1.96000000e+02 0.0315761
1.98000000e+02 0.0358967
1.99000000e+02 0.0520534
2.00000000e+02 0.0218488
2.01000000e+02 0.0412348
2.02000000e+02 0.11974
2.03000000e+02 0.0585511
2.04000000e+02 0.0556231
2.05000000e+02 0.0482702
2.07000000e+02 0.0171765
2.08000000e+02 0.0137249
2.09000000e+02 0.0102026
2.10000000e+02 0.11036
2.11000000e+02 0.214798
2.12000000e+02 0.173827
2.13000000e+02 0.131938
2.14000000e+02 0.0337261
2.15000000e+02 0.0699249
2.16000000e+02 0.239346
2.17000000e+02 0.013282
2.18000000e+02 0.153395
2.19000000e+02 0.120768
2.20000000e+02 0.0442325
2.21000000e+02 0.0549852
2.22000000e+02 0.00397646
2.23000000e+02 0.0198513
2.24000000e+02 0.0108753
2.25000000e+02 0.00741837
2.27000000e+02 0.0327849
2.28000000e+02 0.00281996
2.29000000e+02 0.0254419
2.30000000e+02 0.00660395
2.31000000e+02 0.0357982
2.32000000e+02 0.010795
2.33000000e+02 0.00877224
2.35000000e+02 0.00417279
2.36000000e+02 0.01218
2.37000000e+02 0.00623796
2.38000000e+02 0.00285871
2.40000000e+02 0.00233071
2.41000000e+02 0.0311832
2.42000000e+02 0.0307345
2.43000000e+02 0.0376337
2.44000000e+02 0.0172636
2.45000000e+02 0.00326377
2.46000000e+02 0.0110233
2.47000000e+02 0.0388717
2.48000000e+02 0.0379525
2.49000000e+02 18.052
2.50000000e+02 18.6475
