# Supplementary material for: Evolution of intrinsically disordered regions in vertebrate galectins for phase separation
Source: EMBO Rep. 2026 Feb 2;27(5):1254–69. doi: 10.1038/s44319-026-00692-w (PMC12979664; doi:10.1038/s44319-026-00692-w)
Supplement: Supplementary file 12 — Source data Fig. 6 [file 44319_2026_692_MOESM12_ESM.zip › FIG_6/6A/hGal3_D22_112_R2R1/T2_D22_112_400uM/ANA/Deletion/HSQC/ANA/D1_30urea_40uM.dat]

 3.40000000e+01 1.08262000e+02 8.42600000e+00 1.74170000e+01 3.10720000e+01 9.12767500e+05 2.44575100e+04 3.41523800e+07
 3.50000000e+01 1.08374000e+02 8.08800000e+00 1.65370000e+01 2.97550000e+01 1.92198000e+06 2.45693000e+04 8.06947500e+07
 3.60000000e+01 1.21245000e+02 8.06000000e+00 1.63160000e+01 2.88600000e+01 2.55763000e+06 2.49932300e+04 1.00230100e+08
 4.00000000e+01 1.14622000e+02 8.18400000e+00 1.73430000e+01 3.05860000e+01 1.50253400e+06 2.53374600e+04 5.90211800e+07
 4.10000000e+01 1.22785000e+02 8.08100000e+00 1.72790000e+01 3.29190000e+01 2.12972500e+06 2.44210700e+04 1.06611600e+08
 4.70000000e+01 1.09354000e+02 8.14300000e+00 2.42020000e+01 2.96970000e+01 1.73923400e+06 2.47616300e+04 1.26023400e+08
 4.90000000e+01 1.27129000e+02 8.37000000e+00 1.36280000e+01 3.02860000e+01 8.65038700e+06 2.47437500e+04 3.03849100e+08
 5.60000000e+01 1.09322000e+02 8.16800000e+00 1.76710000e+01 3.03730000e+01 2.13583200e+06 2.45121200e+04 1.19909900e+08
 5.80000000e+01 1.27129000e+02 8.37000000e+00 1.36280000e+01 3.02860000e+01 8.65038700e+06 2.47437500e+04 3.03849100e+08
 6.50000000e+01 1.09145000e+02 8.02600000e+00 1.88140000e+01 2.98170000e+01 3.67747500e+06 2.49197100e+04 2.04793200e+08
 6.60000000e+01 1.24676000e+02 8.00700000e+00 1.42850000e+01 3.11780000e+01 6.42810800e+06 2.49093700e+04 2.47748000e+08
 7.20000000e+01 1.09448000e+02 8.08200000e+00 1.83400000e+01 3.09210000e+01 1.78240600e+06 2.44600400e+04 9.09868600e+07
 7.30000000e+01 1.24592000e+02 7.94400000e+00 1.40740000e+01 2.91700000e+01 4.66037200e+06 2.56188600e+04 1.55283700e+08
 7.50000000e+01 1.25482000e+02 8.32900000e+00 1.51000000e+01 2.87950000e+01 1.67658600e+06 2.50672400e+04 7.20279000e+07
 7.80000000e+01 1.19303000e+02 7.75500000e+00 1.58120000e+01 2.94500000e+01 3.55412400e+06 2.49177800e+04 1.42629800e+08
 7.90000000e+01 1.25580000e+02 8.38800000e+00 1.64050000e+01 2.96720000e+01 3.13098000e+06 2.51576000e+04 1.31372600e+08
 8.10000000e+01 1.08397000e+02 7.58100000e+00 1.51920000e+01 2.90950000e+01 2.78572300e+06 2.56346000e+04 9.77730600e+07
 8.40000000e+01 1.15409000e+02 8.29000000e+00 1.83260000e+01 2.96610000e+01 2.11309000e+06 2.47256400e+04 1.11026200e+08
 8.50000000e+01 1.10404000e+02 8.20900000e+00 1.71370000e+01 3.29550000e+01 2.62122800e+06 2.45367000e+04 1.37365000e+08
 8.70000000e+01 1.09294000e+02 8.45600000e+00 1.88760000e+01 2.94290000e+01 1.50828800e+06 2.43807000e+04 7.36893900e+07
 9.10000000e+01 1.16257000e+02 8.40700000e+00 1.76390000e+01 3.16540000e+01 1.30055600e+06 2.50365600e+04 5.81266300e+07
 9.20000000e+01 1.17288000e+02 8.34900000e+00 2.79470000e+01 3.06990000e+01 5.11927700e+05 2.46211400e+04 1.44300000e+07
 9.30000000e+01 1.10448000e+02 8.39800000e+00 1.88540000e+01 3.35980000e+01 1.06267900e+06 2.43670400e+04 5.39523000e+07
 9.60000000e+01 1.15791000e+02 8.37700000e+00 1.60810000e+01 3.06630000e+01 2.31673600e+06 2.51395700e+04 9.84833800e+07
 9.70000000e+01 1.26673000e+02 8.45700000e+00 1.57090000e+01 3.84940000e+01 1.53366900e+06 2.44212400e+04 8.79014200e+07
 9.80000000e+01 1.12061000e+02 8.09300000e+00 1.74370000e+01 3.01280000e+01 1.89587900e+06 2.44185500e+04 8.59181200e+07
 9.90000000e+01 1.11030000e+02 8.24800000e+00 1.70860000e+01 3.07110000e+01 1.70432200e+06 2.49845600e+04 7.72473500e+07
 1.03000000e+02 1.24484000e+02 8.41200000e+00 1.47620000e+01 3.20010000e+01 2.53705300e+06 2.52727300e+04 1.04327800e+08
 1.04000000e+02 1.11585000e+02 8.01800000e+00 1.78720000e+01 3.12960000e+01 1.93930500e+06 2.44706300e+04 9.30617800e+07
 1.05000000e+02 1.10465000e+02 8.04600000e+00 1.94980000e+01 2.90040000e+01 7.16627800e+05 2.45477500e+04 3.01413100e+07
 1.08000000e+02 1.10273000e+02 8.07400000e+00 1.92140000e+01 3.19250000e+01 1.81679600e+06 2.46185300e+04 1.07163500e+08
 1.09000000e+02 1.24916000e+02 8.03400000e+00 1.49810000e+01 2.58620000e+01 8.24178500e+05 2.44892600e+04 2.66540400e+07
 1.11000000e+02 1.24618000e+02 8.43500000e+00 1.53280000e+01 3.02470000e+01 4.26039800e+06 2.48489000e+04 1.78214500e+08
 1.12000000e+02 1.07763000e+02 8.15800000e+00 1.49020000e+01 3.33420000e+01 8.06919900e+05 2.44291400e+04 2.65825800e+07
 1.14000000e+02 1.22538000e+02 8.33200000e+00 1.82570000e+01 3.14030000e+01 1.69390700e+06 2.44652800e+04 8.14612600e+07
 1.15000000e+02 1.23365000e+02 8.22600000e+00 1.81330000e+01 3.05410000e+01 6.16328100e+05 2.49174200e+04 1.54973300e+07
 1.16000000e+02 1.21697000e+02 7.95100000e+00 1.95210000e+01 2.93640000e+01 1.99135400e+06 2.44699200e+04 1.00728000e+08
 1.18000000e+02 1.26330000e+02 9.22000000e+00 2.01870000e+01 3.41060000e+01 9.64724800e+05 2.48632100e+04 5.62044100e+07
 1.19000000e+02 1.26446000e+02 7.91600000e+00 1.80870000e+01 2.95670000e+01 1.37584100e+06 2.44889800e+04 6.54489800e+07
 1.20000000e+02 1.28243000e+02 9.37100000e+00 2.06320000e+01 2.97550000e+01 1.21365200e+06 2.43947800e+04 6.16479900e+07
 1.22000000e+02 1.22392000e+02 7.83200000e+00 1.95680000e+01 2.88700000e+01 1.27290000e+06 2.52192200e+04 6.31685800e+07
 1.25000000e+02 1.08987000e+02 8.25300000e+00 1.87870000e+01 2.88560000e+01 1.26782000e+06 2.46903700e+04 6.26063900e+07
 1.26000000e+02 1.13543000e+02 7.20000000e+00 1.85180000e+01 3.07210000e+01 1.50293800e+06 2.48763100e+04 7.60996400e+07
 1.27000000e+02 1.16882000e+02 6.54000000e+00 2.02750000e+01 2.98090000e+01 1.53677600e+06 2.43861300e+04 7.79084400e+07
 1.29000000e+02 1.12708000e+02 8.78100000e+00 2.13690000e+01 2.97120000e+01 1.03593300e+06 2.47509300e+04 4.70033000e+07
 1.31000000e+02 1.28609000e+02 9.21300000e+00 1.82400000e+01 3.02580000e+01 1.21509500e+06 2.45081300e+04 5.89506800e+07
 1.32000000e+02 1.32519000e+02 9.97000000e+00 2.07870000e+01 3.08040000e+01 8.43670000e+05 2.48012100e+04 4.34435500e+07
 1.33000000e+02 1.23850000e+02 9.14600000e+00 2.74080000e+01 2.90380000e+01 1.12218700e+06 2.44696500e+04 6.92798400e+07
 1.34000000e+02 1.30195000e+02 9.70800000e+00 2.08460000e+01 2.93390000e+01 1.10636200e+06 2.47458700e+04 5.60642600e+07
 1.35000000e+02 1.26993000e+02 8.91600000e+00 2.04040000e+01 2.93730000e+01 1.12736400e+06 2.48666500e+04 5.58421400e+07
 1.36000000e+02 1.08452000e+02 6.97800000e+00 1.92480000e+01 2.97480000e+01 1.84090500e+06 2.47976900e+04 9.90356200e+07
 1.37000000e+02 1.15946000e+02 8.94100000e+00 1.96410000e+01 2.97610000e+01 1.45159600e+06 2.45114000e+04 7.38241200e+07
 1.38000000e+02 1.28206000e+02 8.45900000e+00 2.09060000e+01 2.82880000e+01 1.16128700e+06 2.50292400e+04 5.56551900e+07
 1.39000000e+02 1.28856000e+02 8.33500000e+00 1.71170000e+01 2.92020000e+01 1.43674600e+06 2.47828800e+04 6.08565200e+07
 1.41000000e+02 1.15939000e+02 8.47500000e+00 1.94410000e+01 3.11730000e+01 8.75204700e+05 2.44604700e+04 4.00975400e+07
 1.42000000e+02 1.19563000e+02 6.92700000e+00 1.34340000e+01 3.11510000e+01 3.41626800e+06 2.44691100e+04 1.25789400e+08
 1.43000000e+02 1.16580000e+02 9.61600000e+00 2.06140000e+01 2.99560000e+01 1.00681500e+06 2.44898300e+04 4.75942200e+07
 1.44000000e+02 1.17986000e+02 8.59100000e+00 1.64240000e+01 3.02080000e+01 1.69499600e+06 2.44229200e+04 7.17477100e+07
 1.46000000e+02 1.27242000e+02 8.71000000e+00 1.74180000e+01 2.99020000e+01 1.90895300e+06 2.45562200e+04 8.26427300e+07
 1.47000000e+02 1.22332000e+02 8.57100000e+00 1.98880000e+01 2.94820000e+01 1.30789900e+06 2.49813100e+04 6.52720000e+07
 1.48000000e+02 1.21193000e+02 9.12000000e+00 1.87200000e+01 3.11420000e+01 1.41402300e+06 2.47220200e+04 7.56479800e+07
 1.49000000e+02 1.25499000e+02 9.32900000e+00 1.86950000e+01 3.15970000e+01 1.22246900e+06 2.44115500e+04 6.26886400e+07
 1.50000000e+02 1.27376000e+02 9.16500000e+00 1.87330000e+01 3.07190000e+01 1.18315300e+06 2.44676100e+04 5.44495100e+07
 1.54000000e+02 1.20001000e+02 8.49300000e+00 1.66280000e+01 3.03060000e+01 2.06791700e+06 2.47477600e+04 8.83376600e+07
 1.55000000e+02 1.21457000e+02 9.23300000e+00 2.13950000e+01 2.99860000e+01 1.00975900e+06 2.50226400e+04 4.91828900e+07
 1.56000000e+02 1.27904000e+02 8.88600000e+00 1.76000000e+01 3.06420000e+01 1.35794700e+06 2.47645200e+04 5.85304700e+07
 1.57000000e+02 1.18612000e+02 7.66800000e+00 1.76860000e+01 2.96950000e+01 1.52004800e+06 2.50655600e+04 7.34012300e+07
 1.58000000e+02 1.33498000e+02 9.47400000e+00 2.13860000e+01 2.97090000e+01 7.41904500e+05 2.47112600e+04 2.62167000e+07
 1.59000000e+02 1.27042000e+02 8.52100000e+00 1.94250000e+01 3.13320000e+01 1.17105000e+06 2.43760300e+04 6.13576100e+07
 1.60000000e+02 1.23526000e+02 8.43700000e+00 1.94340000e+01 2.68960000e+01 9.85884800e+05 2.47126100e+04 4.60206700e+07
 1.62000000e+02 1.26450000e+02 9.31600000e+00 1.96510000e+01 3.05740000e+01 1.00157000e+06 2.45321900e+04 4.45352400e+07
 1.63000000e+02 1.18905000e+02 8.14500000e+00 1.89790000e+01 3.11840000e+01 9.38546900e+05 2.44712800e+04 4.01560500e+07
 1.64000000e+02 1.17637000e+02 8.72400000e+00 1.64380000e+01 3.01380000e+01 1.93764000e+06 2.47376300e+04 8.16183000e+07
 1.65000000e+02 1.25597000e+02 8.94300000e+00 1.75900000e+01 2.95830000e+01 1.84856900e+06 2.43865700e+04 8.28727800e+07
 1.67000000e+02 1.08312000e+02 8.13300000e+00 2.08540000e+01 2.97440000e+01 3.23998000e+06 2.45203100e+04 1.87682500e+08
 1.68000000e+02 1.17480000e+02 7.42600000e+00 1.72530000e+01 2.94000000e+01 2.40239800e+06 2.44325500e+04 1.04215500e+08
 1.70000000e+02 1.21823000e+02 8.61600000e+00 1.95520000e+01 3.70240000e+01 2.27496500e+06 2.45220400e+04 1.59692700e+08
 1.71000000e+02 1.24867000e+02 8.77200000e+00 1.96640000e+01 3.06500000e+01 1.26229000e+06 2.43916200e+04 5.95813700e+07
 1.72000000e+02 1.28262000e+02 7.36600000e+00 1.87630000e+01 3.03300000e+01 1.24894000e+06 2.44576200e+04 5.80061500e+07
 1.73000000e+02 1.23714000e+02 8.82200000e+00 2.00410000e+01 2.88150000e+01 1.09379600e+06 2.47860100e+04 5.10234400e+07
 1.74000000e+02 1.19761000e+02 9.00000000e+00 1.78280000e+01 2.98370000e+01 1.09563800e+06 2.45765300e+04 4.58744200e+07
 1.75000000e+02 1.18480000e+02 1.00850000e+01 1.77610000e+01 3.00990000e+01 1.15303600e+06 2.44713500e+04 5.54989400e+07
 1.76000000e+02 1.30572000e+02 9.05800000e+00 2.11230000e+01 3.02100000e+01 9.99697900e+05 2.46862900e+04 4.52574400e+07
 1.77000000e+02 1.26507000e+02 7.97600000e+00 1.95390000e+01 2.98570000e+01 1.52536300e+06 2.44131000e+04 7.06258400e+07
 1.78000000e+02 1.26203000e+02 9.05800000e+00 1.71870000e+01 2.99450000e+01 1.61094100e+06 2.46885200e+04 6.82598400e+07
 1.79000000e+02 1.08843000e+02 9.18400000e+00 1.77120000e+01 2.96980000e+01 1.38096400e+06 2.45735400e+04 6.31540000e+07
 1.80000000e+02 1.17836000e+02 7.80900000e+00 1.89510000e+01 2.99590000e+01 2.23459800e+06 2.49643200e+04 1.10379900e+08
 1.81000000e+02 1.26954000e+02 9.01600000e+00 1.79520000e+01 2.94770000e+01 1.44633300e+06 2.52168600e+04 6.70795700e+07
 1.83000000e+02 1.24004000e+02 8.67600000e+00 1.65060000e+01 3.04690000e+01 1.62170100e+06 2.55382500e+04 6.27715000e+07
 1.84000000e+02 1.26200000e+02 8.86100000e+00 1.55690000e+01 3.07490000e+01 1.90981800e+06 2.44171100e+04 7.90744500e+07
 1.85000000e+02 1.22677000e+02 9.20000000e+00 1.84850000e+01 2.93910000e+01 1.30207300e+06 2.44814600e+04 5.67497500e+07
 1.86000000e+02 1.24135000e+02 8.93300000e+00 2.05000000e+01 3.56600000e+01 1.64577100e+06 2.47327100e+04 1.04628400e+08
 1.87000000e+02 1.21929000e+02 8.87100000e+00 1.86140000e+01 3.02960000e+01 1.39186300e+06 2.45048600e+04 6.30945800e+07
 1.89000000e+02 1.25462000e+02 7.93000000e+00 1.83710000e+01 2.99910000e+01 1.72666400e+06 2.44558900e+04 8.17261500e+07
 1.90000000e+02 1.25873000e+02 8.41200000e+00 2.34050000e+01 3.05660000e+01 1.41024400e+06 2.47600500e+04 8.39190200e+07
 1.93000000e+02 1.20116000e+02 9.18900000e+00 2.03860000e+01 3.09550000e+01 1.19714900e+06 2.43889800e+04 6.31082500e+07
 1.94000000e+02 1.20713000e+02 9.10100000e+00 1.57330000e+01 3.18280000e+01 1.61999200e+06 2.44414800e+04 7.15595400e+07
 1.95000000e+02 1.12671000e+02 7.14700000e+00 1.88380000e+01 2.89560000e+01 1.07190300e+06 2.51853400e+04 5.06927300e+07
 1.96000000e+02 1.18149000e+02 7.76700000e+00 1.82610000e+01 2.93890000e+01 1.82368800e+06 2.46682000e+04 8.86912400e+07
 1.98000000e+02 1.16623000e+02 8.79000000e+00 1.96840000e+01 2.98000000e+01 1.63930800e+06 2.43972600e+04 8.23273700e+07
 1.99000000e+02 1.21781000e+02 8.18700000e+00 2.35100000e+01 2.92190000e+01 1.07283500e+06 2.43736000e+04 5.04359000e+07
 2.00000000e+02 1.27588000e+02 9.87400000e+00 2.01750000e+01 2.95840000e+01 1.20482000e+06 2.43977500e+04 5.98894200e+07
 2.01000000e+02 1.25339000e+02 9.37700000e+00 2.13310000e+01 2.90000000e+01 1.14396600e+06 2.44255900e+04 6.86146100e+07
 2.02000000e+02 1.23665000e+02 9.62500000e+00 2.15770000e+01 2.92640000e+01 1.01244300e+06 2.49992200e+04 4.43650600e+07
 2.03000000e+02 1.30441000e+02 9.54900000e+00 2.54860000e+01 2.84350000e+01 9.41618400e+05 2.47427600e+04 4.67552800e+07
 2.04000000e+02 1.27627000e+02 9.02800000e+00 2.65220000e+01 2.86010000e+01 9.05438900e+05 2.47285500e+04 4.45698500e+07
 2.05000000e+02 1.28203000e+02 8.35000000e+00 1.92440000e+01 2.80290000e+01 1.19777800e+06 2.43901800e+04 5.67770800e+07
 2.07000000e+02 1.07149000e+02 8.05600000e+00 1.89110000e+01 3.10820000e+01 1.38785300e+06 2.48615400e+04 6.82804500e+07
 2.08000000e+02 1.16243000e+02 6.52000000e+00 1.59870000e+01 3.03820000e+01 1.60521300e+06 2.56320900e+04 5.88745500e+07
 2.09000000e+02 1.14876000e+02 8.60000000e+00 1.96070000e+01 2.72830000e+01 1.04836700e+06 2.50963400e+04 4.44619600e+07
 2.10000000e+02 1.23543000e+02 9.69100000e+00 1.91670000e+01 2.99020000e+01 1.04481000e+06 2.45181400e+04 5.19954800e+07
 2.11000000e+02 1.22862000e+02 9.09600000e+00 2.06590000e+01 3.36410000e+01 8.84248300e+05 2.43908600e+04 4.57385600e+07
 2.12000000e+02 1.30013000e+02 9.43300000e+00 2.42480000e+01 2.94920000e+01 7.59497900e+05 2.46112900e+04 3.76979400e+07
 2.13000000e+02 1.20759000e+02 8.42500000e+00 2.61600000e+01 2.93510000e+01 1.08818400e+06 2.45119300e+04 6.67469400e+07
 2.14000000e+02 1.27362000e+02 9.91400000e+00 1.90050000e+01 3.05290000e+01 9.61851100e+05 2.45538700e+04 4.37632700e+07
 2.15000000e+02 1.07788000e+02 8.94500000e+00 2.18600000e+01 3.04110000e+01 9.35305400e+05 2.46723800e+04 4.32919400e+07
 2.16000000e+02 1.20591000e+02 7.60300000e+00 2.11260000e+01 3.12220000e+01 1.25574400e+06 2.46738700e+04 7.17181300e+07
 2.17000000e+02 1.24135000e+02 8.93300000e+00 2.05000000e+01 3.56600000e+01 1.64577100e+06 2.47327100e+04 1.04628400e+08
 2.18000000e+02 1.28573000e+02 9.06200000e+00 1.90730000e+01 2.79620000e+01 4.49792300e+05 2.50384600e+04 3.36816700e+06
 2.19000000e+02 1.10578000e+02 7.71000000e+00 2.06410000e+01 2.92030000e+01 8.12530400e+05 2.49602100e+04 3.91766600e+07
 2.20000000e+02 1.19214000e+02 8.79500000e+00 2.17060000e+01 2.96220000e+01 1.25856100e+06 2.45151900e+04 7.45579700e+07
 2.21000000e+02 1.25766000e+02 8.98700000e+00 2.07930000e+01 2.99060000e+01 1.03312800e+06 2.48460000e+04 5.20635900e+07
 2.22000000e+02 1.29766000e+02 9.26800000e+00 1.67520000e+01 3.09980000e+01 1.30288200e+06 2.53792800e+04 5.01698600e+07
 2.23000000e+02 1.17456000e+02 7.21400000e+00 1.65250000e+01 3.04220000e+01 1.31496700e+06 2.44472100e+04 5.51652400e+07
 2.24000000e+02 1.25414000e+02 9.49500000e+00 2.39800000e+01 3.32130000e+01 6.33835900e+05 2.45404300e+04 2.79172400e+07
 2.25000000e+02 1.20336000e+02 8.32500000e+00 2.39590000e+01 2.90700000e+01 1.03378500e+06 2.47279300e+04 5.38271900e+07
 2.27000000e+02 1.20758000e+02 7.12600000e+00 1.89500000e+01 2.99370000e+01 1.48054400e+06 2.44100100e+04 7.45332600e+07
 2.28000000e+02 1.23004000e+02 7.67600000e+00 1.60670000e+01 3.15050000e+01 1.76653700e+06 2.45563200e+04 7.65448000e+07
 2.29000000e+02 1.13129000e+02 8.44800000e+00 1.59520000e+01 2.99230000e+01 2.16643000e+06 2.50445300e+04 8.83619900e+07
 2.30000000e+02 1.16593000e+02 7.45500000e+00 1.79880000e+01 2.98090000e+01 1.60782500e+06 2.44059400e+04 7.08576000e+07
 2.31000000e+02 1.22236000e+02 7.68200000e+00 1.84860000e+01 3.02800000e+01 1.22630600e+06 2.44396600e+04 5.84574400e+07
 2.32000000e+02 1.16408000e+02 7.74300000e+00 1.83400000e+01 2.95440000e+01 1.56073600e+06 2.48254000e+04 7.41445700e+07
 2.33000000e+02 1.21031000e+02 7.89600000e+00 1.57230000e+01 3.19160000e+01 2.18631400e+06 2.48847000e+04 9.49357900e+07
 2.34000000e+02 1.24850000e+02 8.62600000e+00 1.95920000e+01 3.32130000e+01 2.13136900e+06 2.44205500e+04 1.38394400e+08
 2.35000000e+02 1.14684000e+02 9.33900000e+00 2.29600000e+01 2.88730000e+01 1.08490200e+06 2.48125000e+04 5.57865100e+07
 2.36000000e+02 1.27331000e+02 9.37700000e+00 1.85760000e+01 2.97080000e+01 1.34186300e+06 2.44475300e+04 6.59349000e+07
 2.37000000e+02 1.20487000e+02 9.39900000e+00 1.78610000e+01 3.00740000e+01 1.77392000e+06 2.45404100e+04 8.86252600e+07
 2.38000000e+02 1.05723000e+02 8.88000000e+00 1.66250000e+01 3.04220000e+01 1.53632500e+06 2.46531100e+04 6.57797400e+07
 2.39000000e+02 1.21823000e+02 8.61600000e+00 1.95520000e+01 3.70240000e+01 2.27496500e+06 2.45220400e+04 1.59692700e+08
 2.40000000e+02 1.11908000e+02 7.91600000e+00 1.87160000e+01 2.95710000e+01 1.98123100e+06 2.44875000e+04 1.03145400e+08
 2.41000000e+02 1.20850000e+02 8.92100000e+00 2.88120000e+01 2.87030000e+01 1.11538400e+06 2.44603700e+04 6.16485200e+07
 2.42000000e+02 1.25701000e+02 9.17300000e+00 1.79040000e+01 3.19770000e+01 1.45533600e+06 2.47970400e+04 7.51333600e+07
 2.43000000e+02 1.19768000e+02 9.06400000e+00 2.56750000e+01 2.95350000e+01 6.86426800e+05 2.44125500e+04 3.04909700e+07
 2.44000000e+02 1.12510000e+02 7.76400000e+00 1.75310000e+01 2.87040000e+01 1.50118700e+06 2.45259600e+04 6.18865200e+07
 2.45000000e+02 1.26673000e+02 8.45700000e+00 1.57090000e+01 3.84940000e+01 1.53366900e+06 2.44212400e+04 8.79014200e+07
 2.46000000e+02 1.15449000e+02 8.60500000e+00 1.88610000e+01 2.92660000e+01 1.67185200e+06 2.49331400e+04 8.63580500e+07
 2.47000000e+02 1.15090000e+02 8.37400000e+00 1.82290000e+01 2.79000000e+01 8.59667100e+05 2.43905000e+04 3.75924900e+07
 2.48000000e+02 1.15046000e+02 8.90300000e+00 1.98050000e+01 3.14360000e+01 1.12677100e+06 2.45614600e+04 5.43621400e+07
 2.50000000e+02 1.24850000e+02 8.62600000e+00 1.95920000e+01 3.32130000e+01 2.13136900e+06 2.44205500e+04 1.38394400e+08
