# Supplementary material for: Evolution of intrinsically disordered regions in vertebrate galectins for phase separation
Source: EMBO Rep. 2026 Feb 2;27(5):1254–69. doi: 10.1038/s44319-026-00692-w (PMC12979664; doi:10.1038/s44319-026-00692-w)
Supplement: Supplementary file 12 — Source data Fig. 6 [file 44319_2026_692_MOESM12_ESM.zip › FIG_6/6A/hGal3_D22_112_R2R1/T2_D22_112_400uM/ANA/Deletion/HSQC/ANA/cf_cs.agr]

# Grace project file
#
@version 50122
@page size 792, 612
@page scroll 5%
@page inout 5%
@link page off
@map font 8 to "Courier", "Courier"
@map font 10 to "Courier-Bold", "Courier-Bold"
@map font 11 to "Courier-BoldOblique", "Courier-BoldOblique"
@map font 9 to "Courier-Oblique", "Courier-Oblique"
@map font 4 to "Helvetica", "Helvetica"
@map font 6 to "Helvetica-Bold", "Helvetica-Bold"
@map font 7 to "Helvetica-BoldOblique", "Helvetica-BoldOblique"
@map font 5 to "Helvetica-Oblique", "Helvetica-Oblique"
@map font 14 to "NimbusMonoL-BoldOblique", "NimbusMonoL-BoldOblique"
@map font 15 to "NimbusMonoL-Regular", "NimbusMonoL-Regular"
@map font 16 to "NimbusMonoL-RegularOblique", "NimbusMonoL-RegularOblique"
@map font 17 to "NimbusRomanNo9L-Medium", "NimbusRomanNo9L-Medium"
@map font 18 to "NimbusRomanNo9L-MediumItalic", "NimbusRomanNo9L-MediumItalic"
@map font 19 to "NimbusRomanNo9L-Regular", "NimbusRomanNo9L-Regular"
@map font 20 to "NimbusRomanNo9L-RegularItalic", "NimbusRomanNo9L-RegularItalic"
@map font 21 to "NimbusSansL-Bold", "NimbusSansL-Bold"
@map font 22 to "NimbusSansL-BoldCondensed", "NimbusSansL-BoldCondensed"
@map font 23 to "NimbusSansL-BoldCondensedItalic", "NimbusSansL-BoldCondensedItalic"
@map font 24 to "NimbusSansL-BoldItalic", "NimbusSansL-BoldItalic"
@map font 25 to "NimbusSansL-Regular", "NimbusSansL-Regular"
@map font 26 to "NimbusSansL-RegularCondensed", "NimbusSansL-RegularCondensed"
@map font 27 to "NimbusSansL-RegularCondensedItalic", "NimbusSansL-RegularCondensedItalic"
@map font 28 to "NimbusSansL-RegularItalic", "NimbusSansL-RegularItalic"
@map font 29 to "StandardSymbolsL-Regular", "StandardSymbolsL-Regular"
@map font 12 to "Symbol", "Symbol"
@map font 31 to "Symbol-Regular", "Symbol-Regular"
@map font 2 to "Times-Bold", "Times-Bold"
@map font 3 to "Times-BoldItalic", "Times-BoldItalic"
@map font 1 to "Times-Italic", "Times-Italic"
@map font 0 to "Times-Roman", "Times-Roman"
@map font 36 to "URWBookmanL-DemiBold", "URWBookmanL-DemiBold"
@map font 37 to "URWBookmanL-DemiBoldItalic", "URWBookmanL-DemiBoldItalic"
@map font 38 to "URWBookmanL-Light", "URWBookmanL-Light"
@map font 39 to "URWBookmanL-LightItalic", "URWBookmanL-LightItalic"
@map font 40 to "URWChanceryL-MediumItalic", "URWChanceryL-MediumItalic"
@map font 41 to "URWGothicL-Book", "URWGothicL-Book"
@map font 42 to "URWGothicL-BookOblique", "URWGothicL-BookOblique"
@map font 43 to "URWGothicL-Demi", "URWGothicL-Demi"
@map font 44 to "URWGothicL-DemiOblique", "URWGothicL-DemiOblique"
@map font 45 to "URWPalladioL-Bold", "URWPalladioL-Bold"
@map font 46 to "URWPalladioL-BoldItalic", "URWPalladioL-BoldItalic"
@map font 47 to "URWPalladioL-Italic", "URWPalladioL-Italic"
@map font 48 to "URWPalladioL-Roman", "URWPalladioL-Roman"
@map font 13 to "ZapfDingbats", "ZapfDingbats"
@map color 0 to (255, 255, 255), "white"
@map color 1 to (0, 0, 0), "black"
@map color 2 to (255, 0, 0), "red"
@map color 3 to (0, 255, 0), "green"
@map color 4 to (0, 0, 255), "blue"
@map color 5 to (255, 255, 0), "yellow"
@map color 6 to (188, 143, 143), "brown"
@map color 7 to (220, 220, 220), "grey"
@map color 8 to (148, 0, 211), "violet"
@map color 9 to (0, 255, 255), "cyan"
@map color 10 to (255, 0, 255), "magenta"
@map color 11 to (255, 165, 0), "orange"
@map color 12 to (114, 33, 188), "indigo"
@map color 13 to (103, 7, 72), "maroon"
@map color 14 to (64, 224, 208), "turquoise"
@map color 15 to (0, 139, 0), "green4"
@reference date 0
@date wrap off
@date wrap year 1950
@default linewidth 1.0
@default linestyle 1
@default color 1
@default pattern 1
@default font 0
@default char size 1.000000
@default symbol size 1.000000
@default sformat "%.8g"
@background color 0
@page background fill on
@timestamp off
@timestamp 0.03, 0.03
@timestamp color 1
@timestamp rot 0
@timestamp font 0
@timestamp char size 1.000000
@timestamp def "Fri Mar  3 17:16:52 2017"
@r0 off
@link r0 to g0
@r0 type above
@r0 linestyle 1
@r0 linewidth 1.0
@r0 color 1
@r0 line 0, 0, 0, 0
@r1 off
@link r1 to g0
@r1 type above
@r1 linestyle 1
@r1 linewidth 1.0
@r1 color 1
@r1 line 0, 0, 0, 0
@r2 off
@link r2 to g0
@r2 type above
@r2 linestyle 1
@r2 linewidth 1.0
@r2 color 1
@r2 line 0, 0, 0, 0
@r3 off
@link r3 to g0
@r3 type above
@r3 linestyle 1
@r3 linewidth 1.0
@r3 color 1
@r3 line 0, 0, 0, 0
@r4 off
@link r4 to g0
@r4 type above
@r4 linestyle 1
@r4 linewidth 1.0
@r4 color 1
@r4 line 0, 0, 0, 0
@g0 on
@g0 hidden false
@g0 type XY
@g0 stacked false
@g0 bar hgap 0.000000
@g0 fixedpoint off
@g0 fixedpoint type 0
@g0 fixedpoint xy 0.000000, 0.000000
@g0 fixedpoint format general general
@g0 fixedpoint prec 6, 6
@with g0
@    world 0, 0, 251, 0.035
@    stack world 0, 0, 0, 0
@    znorm 1
@    view 0.150000, 0.697826, 0.794118, 0.850000
@    title ""
@    title font 0
@    title size 1.500000
@    title color 1
@    subtitle ""
@    subtitle font 0
@    subtitle size 1.000000
@    subtitle color 1
@    xaxes scale Normal
@    yaxes scale Normal
@    xaxes invert off
@    yaxes invert off
@    xaxis  on
@    xaxis  type zero false
@    xaxis  offset 0.000000 , 0.000000
@    xaxis  bar on
@    xaxis  bar color 1
@    xaxis  bar linestyle 1
@    xaxis  bar linewidth 1.0
@    xaxis  label ""
@    xaxis  label layout para
@    xaxis  label place auto
@    xaxis  label char size 1.000000
@    xaxis  label font 0
@    xaxis  label color 1
@    xaxis  label place normal
@    xaxis  tick on
@    xaxis  tick major 50
@    xaxis  tick minor ticks 4
@    xaxis  tick default 6
@    xaxis  tick place rounded true
@    xaxis  tick out
@    xaxis  tick major size 0.250000
@    xaxis  tick major color 1
@    xaxis  tick major linewidth 1.0
@    xaxis  tick major linestyle 1
@    xaxis  tick major grid off
@    xaxis  tick minor color 1
@    xaxis  tick minor linewidth 1.0
@    xaxis  tick minor linestyle 1
@    xaxis  tick minor grid off
@    xaxis  tick minor size 0.150000
@    xaxis  ticklabel off
@    xaxis  ticklabel format general
@    xaxis  ticklabel prec 5
@    xaxis  ticklabel formula ""
@    xaxis  ticklabel append ""
@    xaxis  ticklabel prepend ""
@    xaxis  ticklabel angle 0
@    xaxis  ticklabel skip 0
@    xaxis  ticklabel stagger 0
@    xaxis  ticklabel place normal
@    xaxis  ticklabel offset auto
@    xaxis  ticklabel offset 0.000000 , 0.010000
@    xaxis  ticklabel start type auto
@    xaxis  ticklabel start 0.000000
@    xaxis  ticklabel stop type auto
@    xaxis  ticklabel stop 0.000000
@    xaxis  ticklabel char size 1.000000
@    xaxis  ticklabel font 0
@    xaxis  ticklabel color 1
@    xaxis  tick place normal
@    xaxis  tick spec type none
@    yaxis  on
@    yaxis  type zero false
@    yaxis  offset 0.000000 , 0.000000
@    yaxis  bar on
@    yaxis  bar color 1
@    yaxis  bar linestyle 1
@    yaxis  bar linewidth 1.0
@    yaxis  label ""
@    yaxis  label layout para
@    yaxis  label place auto
@    yaxis  label char size 1.000000
@    yaxis  label font 0
@    yaxis  label color 1
@    yaxis  label place normal
@    yaxis  tick on
@    yaxis  tick major 0.01
@    yaxis  tick minor ticks 0
@    yaxis  tick default 6
@    yaxis  tick place rounded true
@    yaxis  tick out
@    yaxis  tick major size 0.250000
@    yaxis  tick major color 1
@    yaxis  tick major linewidth 1.0
@    yaxis  tick major linestyle 1
@    yaxis  tick major grid off
@    yaxis  tick minor color 1
@    yaxis  tick minor linewidth 1.0
@    yaxis  tick minor linestyle 1
@    yaxis  tick minor grid off
@    yaxis  tick minor size 0.250000
@    yaxis  ticklabel on
@    yaxis  ticklabel format general
@    yaxis  ticklabel prec 5
@    yaxis  ticklabel formula ""
@    yaxis  ticklabel append ""
@    yaxis  ticklabel prepend ""
@    yaxis  ticklabel angle 0
@    yaxis  ticklabel skip 0
@    yaxis  ticklabel stagger 0
@    yaxis  ticklabel place normal
@    yaxis  ticklabel offset auto
@    yaxis  ticklabel offset 0.000000 , 0.010000
@    yaxis  ticklabel start type auto
@    yaxis  ticklabel start 0.000000
@    yaxis  ticklabel stop type auto
@    yaxis  ticklabel stop 0.000000
@    yaxis  ticklabel char size 1.000000
@    yaxis  ticklabel font 0
@    yaxis  ticklabel color 1
@    yaxis  tick place normal
@    yaxis  tick spec type none
@    altxaxis  off
@    altyaxis  off
@    legend on
@    legend loctype view
@    legend 0.85, 0.8
@    legend box color 1
@    legend box pattern 1
@    legend box linewidth 1.0
@    legend box linestyle 1
@    legend box fill color 0
@    legend box fill pattern 1
@    legend font 0
@    legend char size 1.000000
@    legend color 1
@    legend length 4
@    legend vgap 1
@    legend hgap 1
@    legend invert false
@    frame type 0
@    frame linestyle 1
@    frame linewidth 1.0
@    frame color 1
@    frame pattern 1
@    frame background color 0
@    frame background pattern 0
@    s0 hidden false
@    s0 type xy
@    s0 symbol 0
@    s0 symbol size 1.000000
@    s0 symbol color 7
@    s0 symbol pattern 1
@    s0 symbol fill color 7
@    s0 symbol fill pattern 0
@    s0 symbol linewidth 1.0
@    s0 symbol linestyle 1
@    s0 symbol char 65
@    s0 symbol char font 0
@    s0 symbol skip 0
@    s0 line type 1
@    s0 line linestyle 3
@    s0 line linewidth 1.0
@    s0 line color 7
@    s0 line pattern 1
@    s0 baseline type 0
@    s0 baseline off
@    s0 dropline off
@    s0 fill type 0
@    s0 fill rule 0
@    s0 fill color 1
@    s0 fill pattern 1
@    s0 avalue off
@    s0 avalue type 2
@    s0 avalue char size 1.000000
@    s0 avalue font 0
@    s0 avalue color 1
@    s0 avalue rot 0
@    s0 avalue format general
@    s0 avalue prec 3
@    s0 avalue prepend ""
@    s0 avalue append ""
@    s0 avalue offset 0.000000 , 0.000000
@    s0 errorbar on
@    s0 errorbar place both
@    s0 errorbar color 7
@    s0 errorbar pattern 1
@    s0 errorbar size 1.000000
@    s0 errorbar linewidth 1.0
@    s0 errorbar linestyle 1
@    s0 errorbar riser linewidth 1.0
@    s0 errorbar riser linestyle 1
@    s0 errorbar riser clip off
@    s0 errorbar riser clip length 0.100000
@    s0 comment "copy of setdata G0.S0"
@    s0 legend  ""
@    s1 hidden false
@    s1 type bar
@    s1 symbol 0
@    s1 symbol size 0.300000
@    s1 symbol color 2
@    s1 symbol pattern 1
@    s1 symbol fill color 2
@    s1 symbol fill pattern 1
@    s1 symbol linewidth 1.0
@    s1 symbol linestyle 1
@    s1 symbol char 65
@    s1 symbol char font 0
@    s1 symbol skip 0
@    s1 line type 1
@    s1 line linestyle 0
@    s1 line linewidth 1.0
@    s1 line color 2
@    s1 line pattern 1
@    s1 baseline type 0
@    s1 baseline off
@    s1 dropline off
@    s1 fill type 0
@    s1 fill rule 0
@    s1 fill color 1
@    s1 fill pattern 1
@    s1 avalue off
@    s1 avalue type 2
@    s1 avalue char size 1.000000
@    s1 avalue font 0
@    s1 avalue color 1
@    s1 avalue rot 0
@    s1 avalue format general
@    s1 avalue prec 3
@    s1 avalue prepend ""
@    s1 avalue append ""
@    s1 avalue offset 0.000000 , 0.000000
@    s1 errorbar on
@    s1 errorbar place both
@    s1 errorbar color 2
@    s1 errorbar pattern 1
@    s1 errorbar size 1.000000
@    s1 errorbar linewidth 1.0
@    s1 errorbar linestyle 1
@    s1 errorbar riser linewidth 1.0
@    s1 errorbar riser linestyle 1
@    s1 errorbar riser clip off
@    s1 errorbar riser clip length 0.100000
@    s1 comment "Cs_D0_0_40uM.dat_D0_0_400uM.dat.dat"
@    s1 legend  ""
@    s2 hidden false
@    s2 type bar
@    s2 symbol 0
@    s2 symbol size 0.250000
@    s2 symbol color 15
@    s2 symbol pattern 1
@    s2 symbol fill color 15
@    s2 symbol fill pattern 1
@    s2 symbol linewidth 1.0
@    s2 symbol linestyle 1
@    s2 symbol char 65
@    s2 symbol char font 0
@    s2 symbol skip 0
@    s2 line type 1
@    s2 line linestyle 0
@    s2 line linewidth 1.0
@    s2 line color 15
@    s2 line pattern 1
@    s2 baseline type 0
@    s2 baseline off
@    s2 dropline off
@    s2 fill type 0
@    s2 fill rule 0
@    s2 fill color 1
@    s2 fill pattern 1
@    s2 avalue off
@    s2 avalue type 2
@    s2 avalue char size 1.000000
@    s2 avalue font 0
@    s2 avalue color 1
@    s2 avalue rot 0
@    s2 avalue format general
@    s2 avalue prec 3
@    s2 avalue prepend ""
@    s2 avalue append ""
@    s2 avalue offset 0.000000 , 0.000000
@    s2 errorbar on
@    s2 errorbar place both
@    s2 errorbar color 15
@    s2 errorbar pattern 1
@    s2 errorbar size 1.000000
@    s2 errorbar linewidth 1.0
@    s2 errorbar linestyle 1
@    s2 errorbar riser linewidth 1.0
@    s2 errorbar riser linestyle 1
@    s2 errorbar riser clip off
@    s2 errorbar riser clip length 0.100000
@    s2 comment "Cs_D1_30_40uM.dat_D1_30_400uM.dat.dat"
@    s2 legend  ""
@    s3 hidden false
@    s3 type bar
@    s3 symbol 0
@    s3 symbol size 0.150000
@    s3 symbol color 9
@    s3 symbol pattern 1
@    s3 symbol fill color 9
@    s3 symbol fill pattern 1
@    s3 symbol linewidth 1.0
@    s3 symbol linestyle 1
@    s3 symbol char 65
@    s3 symbol char font 0
@    s3 symbol skip 0
@    s3 line type 1
@    s3 line linestyle 0
@    s3 line linewidth 1.0
@    s3 line color 9
@    s3 line pattern 1
@    s3 baseline type 0
@    s3 baseline off
@    s3 dropline off
@    s3 fill type 0
@    s3 fill rule 0
@    s3 fill color 1
@    s3 fill pattern 1
@    s3 avalue off
@    s3 avalue type 2
@    s3 avalue char size 1.000000
@    s3 avalue font 0
@    s3 avalue color 1
@    s3 avalue rot 0
@    s3 avalue format general
@    s3 avalue prec 3
@    s3 avalue prepend ""
@    s3 avalue append ""
@    s3 avalue offset 0.000000 , 0.000000
@    s3 errorbar on
@    s3 errorbar place both
@    s3 errorbar color 9
@    s3 errorbar pattern 1
@    s3 errorbar size 1.000000
@    s3 errorbar linewidth 1.0
@    s3 errorbar linestyle 1
@    s3 errorbar riser linewidth 1.0
@    s3 errorbar riser linestyle 1
@    s3 errorbar riser clip off
@    s3 errorbar riser clip length 0.100000
@    s3 comment "Cs_D1_60_40uM.dat_D1_60_400uM.dat.dat"
@    s3 legend  ""
@    s4 hidden false
@    s4 type bar
@    s4 symbol 0
@    s4 symbol size 0.050000
@    s4 symbol color 8
@    s4 symbol pattern 1
@    s4 symbol fill color 8
@    s4 symbol fill pattern 1
@    s4 symbol linewidth 1.0
@    s4 symbol linestyle 1
@    s4 symbol char 65
@    s4 symbol char font 0
@    s4 symbol skip 0
@    s4 line type 1
@    s4 line linestyle 0
@    s4 line linewidth 1.0
@    s4 line color 8
@    s4 line pattern 1
@    s4 baseline type 0
@    s4 baseline off
@    s4 dropline off
@    s4 fill type 0
@    s4 fill rule 0
@    s4 fill color 1
@    s4 fill pattern 1
@    s4 avalue off
@    s4 avalue type 2
@    s4 avalue char size 1.000000
@    s4 avalue font 0
@    s4 avalue color 1
@    s4 avalue rot 0
@    s4 avalue format general
@    s4 avalue prec 3
@    s4 avalue prepend ""
@    s4 avalue append ""
@    s4 avalue offset 0.000000 , 0.000000
@    s4 errorbar on
@    s4 errorbar place both
@    s4 errorbar color 8
@    s4 errorbar pattern 1
@    s4 errorbar size 1.000000
@    s4 errorbar linewidth 1.0
@    s4 errorbar linestyle 1
@    s4 errorbar riser linewidth 1.0
@    s4 errorbar riser linestyle 1
@    s4 errorbar riser clip off
@    s4 errorbar riser clip length 0.100000
@    s4 comment "Cs_D1_100_40uM.dat_D1_100_400uM.dat.dat"
@    s4 legend  ""
@    s5 hidden false
@    s5 type bar
@    s5 symbol 0
@    s5 symbol size 0.010000
@    s5 symbol color 1
@    s5 symbol pattern 1
@    s5 symbol fill color 1
@    s5 symbol fill pattern 0
@    s5 symbol linewidth 1.0
@    s5 symbol linestyle 1
@    s5 symbol char 65
@    s5 symbol char font 0
@    s5 symbol skip 0
@    s5 line type 1
@    s5 line linestyle 0
@    s5 line linewidth 1.0
@    s5 line color 1
@    s5 line pattern 1
@    s5 baseline type 0
@    s5 baseline off
@    s5 dropline off
@    s5 fill type 0
@    s5 fill rule 0
@    s5 fill color 1
@    s5 fill pattern 1
@    s5 avalue off
@    s5 avalue type 2
@    s5 avalue char size 1.000000
@    s5 avalue font 0
@    s5 avalue color 1
@    s5 avalue rot 0
@    s5 avalue format general
@    s5 avalue prec 3
@    s5 avalue prepend ""
@    s5 avalue append ""
@    s5 avalue offset 0.000000 , 0.000000
@    s5 errorbar on
@    s5 errorbar place both
@    s5 errorbar color 1
@    s5 errorbar pattern 1
@    s5 errorbar size 1.000000
@    s5 errorbar linewidth 1.0
@    s5 errorbar linestyle 1
@    s5 errorbar riser linewidth 1.0
@    s5 errorbar riser linestyle 1
@    s5 errorbar riser clip off
@    s5 errorbar riser clip length 0.100000
@    s5 comment "/home/jierong/DATA/08_Galectin3/NMR_DATA/ANA/CSIR/Cs_CRD_40.list_CRD_400.list.dat"
@    s5 legend  ""
@g1 on
@g1 hidden false
@g1 type XY
@g1 stacked false
@g1 bar hgap 0.000000
@g1 fixedpoint off
@g1 fixedpoint type 0
@g1 fixedpoint xy 0.000000, 0.000000
@g1 fixedpoint format general general
@g1 fixedpoint prec 6, 6
@with g1
@    world 0, 0, 251, 0.035
@    stack world 0, 0, 0, 0
@    znorm 1
@    view 0.150000, 0.515217, 0.794118, 0.667391
@    title ""
@    title font 0
@    title size 1.500000
@    title color 1
@    subtitle ""
@    subtitle font 0
@    subtitle size 1.000000
@    subtitle color 1
@    xaxes scale Normal
@    yaxes scale Normal
@    xaxes invert off
@    yaxes invert off
@    xaxis  on
@    xaxis  type zero false
@    xaxis  offset 0.000000 , 0.000000
@    xaxis  bar on
@    xaxis  bar color 1
@    xaxis  bar linestyle 1
@    xaxis  bar linewidth 1.0
@    xaxis  label ""
@    xaxis  label layout para
@    xaxis  label place auto
@    xaxis  label char size 1.000000
@    xaxis  label font 0
@    xaxis  label color 1
@    xaxis  label place normal
@    xaxis  tick on
@    xaxis  tick major 50
@    xaxis  tick minor ticks 4
@    xaxis  tick default 6
@    xaxis  tick place rounded true
@    xaxis  tick out
@    xaxis  tick major size 0.250000
@    xaxis  tick major color 1
@    xaxis  tick major linewidth 1.0
@    xaxis  tick major linestyle 1
@    xaxis  tick major grid off
@    xaxis  tick minor color 1
@    xaxis  tick minor linewidth 1.0
@    xaxis  tick minor linestyle 1
@    xaxis  tick minor grid off
@    xaxis  tick minor size 0.150000
@    xaxis  ticklabel off
@    xaxis  ticklabel format general
@    xaxis  ticklabel prec 5
@    xaxis  ticklabel formula ""
@    xaxis  ticklabel append ""
@    xaxis  ticklabel prepend ""
@    xaxis  ticklabel angle 0
@    xaxis  ticklabel skip 0
@    xaxis  ticklabel stagger 0
@    xaxis  ticklabel place normal
@    xaxis  ticklabel offset auto
@    xaxis  ticklabel offset 0.000000 , 0.010000
@    xaxis  ticklabel start type auto
@    xaxis  ticklabel start 0.000000
@    xaxis  ticklabel stop type auto
@    xaxis  ticklabel stop 0.000000
@    xaxis  ticklabel char size 1.000000
@    xaxis  ticklabel font 0
@    xaxis  ticklabel color 1
@    xaxis  tick place normal
@    xaxis  tick spec type none
@    yaxis  on
@    yaxis  type zero false
@    yaxis  offset 0.000000 , 0.000000
@    yaxis  bar on
@    yaxis  bar color 1
@    yaxis  bar linestyle 1
@    yaxis  bar linewidth 1.0
@    yaxis  label ""
@    yaxis  label layout para
@    yaxis  label place auto
@    yaxis  label char size 1.000000
@    yaxis  label font 0
@    yaxis  label color 1
@    yaxis  label place normal
@    yaxis  tick on
@    yaxis  tick major 0.01
@    yaxis  tick minor ticks 0
@    yaxis  tick default 6
@    yaxis  tick place rounded true
@    yaxis  tick out
@    yaxis  tick major size 0.250000
@    yaxis  tick major color 1
@    yaxis  tick major linewidth 1.0
@    yaxis  tick major linestyle 1
@    yaxis  tick major grid off
@    yaxis  tick minor color 1
@    yaxis  tick minor linewidth 1.0
@    yaxis  tick minor linestyle 1
@    yaxis  tick minor grid off
@    yaxis  tick minor size 0.250000
@    yaxis  ticklabel on
@    yaxis  ticklabel format general
@    yaxis  ticklabel prec 5
@    yaxis  ticklabel formula ""
@    yaxis  ticklabel append ""
@    yaxis  ticklabel prepend ""
@    yaxis  ticklabel angle 0
@    yaxis  ticklabel skip 0
@    yaxis  ticklabel stagger 0
@    yaxis  ticklabel place normal
@    yaxis  ticklabel offset auto
@    yaxis  ticklabel offset 0.000000 , 0.010000
@    yaxis  ticklabel start type auto
@    yaxis  ticklabel start 0.000000
@    yaxis  ticklabel stop type auto
@    yaxis  ticklabel stop 0.000000
@    yaxis  ticklabel char size 1.000000
@    yaxis  ticklabel font 0
@    yaxis  ticklabel color 1
@    yaxis  tick place normal
@    yaxis  tick spec type none
@    altxaxis  off
@    altyaxis  off
@    legend on
@    legend loctype view
@    legend 0.5, 0.8
@    legend box color 1
@    legend box pattern 1
@    legend box linewidth 1.0
@    legend box linestyle 1
@    legend box fill color 0
@    legend box fill pattern 1
@    legend font 0
@    legend char size 1.000000
@    legend color 1
@    legend length 4
@    legend vgap 1
@    legend hgap 1
@    legend invert false
@    frame type 0
@    frame linestyle 1
@    frame linewidth 1.0
@    frame color 1
@    frame pattern 1
@    frame background color 0
@    frame background pattern 0
@    s0 hidden false
@    s0 type xy
@    s0 symbol 0
@    s0 symbol size 1.000000
@    s0 symbol color 7
@    s0 symbol pattern 1
@    s0 symbol fill color 7
@    s0 symbol fill pattern 0
@    s0 symbol linewidth 1.0
@    s0 symbol linestyle 1
@    s0 symbol char 65
@    s0 symbol char font 0
@    s0 symbol skip 0
@    s0 line type 1
@    s0 line linestyle 3
@    s0 line linewidth 1.0
@    s0 line color 7
@    s0 line pattern 1
@    s0 baseline type 0
@    s0 baseline off
@    s0 dropline off
@    s0 fill type 0
@    s0 fill rule 0
@    s0 fill color 1
@    s0 fill pattern 1
@    s0 avalue off
@    s0 avalue type 2
@    s0 avalue char size 1.000000
@    s0 avalue font 0
@    s0 avalue color 1
@    s0 avalue rot 0
@    s0 avalue format general
@    s0 avalue prec 3
@    s0 avalue prepend ""
@    s0 avalue append ""
@    s0 avalue offset 0.000000 , 0.000000
@    s0 errorbar on
@    s0 errorbar place both
@    s0 errorbar color 7
@    s0 errorbar pattern 1
@    s0 errorbar size 1.000000
@    s0 errorbar linewidth 1.0
@    s0 errorbar linestyle 1
@    s0 errorbar riser linewidth 1.0
@    s0 errorbar riser linestyle 1
@    s0 errorbar riser clip off
@    s0 errorbar riser clip length 0.100000
@    s0 comment "copy of setdata G1.S0"
@    s0 legend  ""
@    s1 hidden false
@    s1 type bar
@    s1 symbol 0
@    s1 symbol size 0.300000
@    s1 symbol color 2
@    s1 symbol pattern 1
@    s1 symbol fill color 2
@    s1 symbol fill pattern 1
@    s1 symbol linewidth 1.0
@    s1 symbol linestyle 1
@    s1 symbol char 65
@    s1 symbol char font 0
@    s1 symbol skip 0
@    s1 line type 1
@    s1 line linestyle 0
@    s1 line linewidth 1.0
@    s1 line color 2
@    s1 line pattern 1
@    s1 baseline type 0
@    s1 baseline off
@    s1 dropline off
@    s1 fill type 0
@    s1 fill rule 0
@    s1 fill color 1
@    s1 fill pattern 1
@    s1 avalue off
@    s1 avalue type 2
@    s1 avalue char size 1.000000
@    s1 avalue font 0
@    s1 avalue color 1
@    s1 avalue rot 0
@    s1 avalue format general
@    s1 avalue prec 3
@    s1 avalue prepend ""
@    s1 avalue append ""
@    s1 avalue offset 0.000000 , 0.000000
@    s1 errorbar on
@    s1 errorbar place both
@    s1 errorbar color 2
@    s1 errorbar pattern 1
@    s1 errorbar size 1.000000
@    s1 errorbar linewidth 1.0
@    s1 errorbar linestyle 1
@    s1 errorbar riser linewidth 1.0
@    s1 errorbar riser linestyle 1
@    s1 errorbar riser clip off
@    s1 errorbar riser clip length 0.100000
@    s1 comment "/home/jierong/DATA/08_Galectin3/NMR_DATA/Deletion/HSQC/ANA/Cs_D0_0_40uM.dat_D0_0_400uM.dat.dat"
@    s1 legend  ""
@    s2 hidden false
@    s2 type bar
@    s2 symbol 0
@    s2 symbol size 0.150000
@    s2 symbol color 11
@    s2 symbol pattern 1
@    s2 symbol fill color 11
@    s2 symbol fill pattern 1
@    s2 symbol linewidth 1.0
@    s2 symbol linestyle 1
@    s2 symbol char 65
@    s2 symbol char font 0
@    s2 symbol skip 0
@    s2 line type 1
@    s2 line linestyle 0
@    s2 line linewidth 1.0
@    s2 line color 11
@    s2 line pattern 1
@    s2 baseline type 0
@    s2 baseline off
@    s2 dropline off
@    s2 fill type 0
@    s2 fill rule 0
@    s2 fill color 1
@    s2 fill pattern 1
@    s2 avalue off
@    s2 avalue type 2
@    s2 avalue char size 1.000000
@    s2 avalue font 0
@    s2 avalue color 1
@    s2 avalue rot 0
@    s2 avalue format general
@    s2 avalue prec 3
@    s2 avalue prepend ""
@    s2 avalue append ""
@    s2 avalue offset 0.000000 , 0.000000
@    s2 errorbar on
@    s2 errorbar place both
@    s2 errorbar color 11
@    s2 errorbar pattern 1
@    s2 errorbar size 1.000000
@    s2 errorbar linewidth 1.0
@    s2 errorbar linestyle 1
@    s2 errorbar riser linewidth 1.0
@    s2 errorbar riser linestyle 1
@    s2 errorbar riser clip off
@    s2 errorbar riser clip length 0.100000
@    s2 comment "/home/jierong/DATA/08_Galectin3/NMR_DATA/Deletion/HSQC/ANA/Cs_D1_10_40uM.dat_D1_10_400uM.dat.dat"
@    s2 legend  ""
@    s3 hidden false
@    s3 type bar
@    s3 symbol 0
@    s3 symbol size 0.050000
@    s3 symbol color 5
@    s3 symbol pattern 1
@    s3 symbol fill color 5
@    s3 symbol fill pattern 1
@    s3 symbol linewidth 1.0
@    s3 symbol linestyle 1
@    s3 symbol char 65
@    s3 symbol char font 0
@    s3 symbol skip 0
@    s3 line type 1
@    s3 line linestyle 0
@    s3 line linewidth 1.0
@    s3 line color 5
@    s3 line pattern 1
@    s3 baseline type 0
@    s3 baseline off
@    s3 dropline off
@    s3 fill type 0
@    s3 fill rule 0
@    s3 fill color 1
@    s3 fill pattern 1
@    s3 avalue off
@    s3 avalue type 2
@    s3 avalue char size 1.000000
@    s3 avalue font 0
@    s3 avalue color 1
@    s3 avalue rot 0
@    s3 avalue format general
@    s3 avalue prec 3
@    s3 avalue prepend ""
@    s3 avalue append ""
@    s3 avalue offset 0.000000 , 0.000000
@    s3 errorbar on
@    s3 errorbar place both
@    s3 errorbar color 5
@    s3 errorbar pattern 1
@    s3 errorbar size 1.000000
@    s3 errorbar linewidth 1.0
@    s3 errorbar linestyle 1
@    s3 errorbar riser linewidth 1.0
@    s3 errorbar riser linestyle 1
@    s3 errorbar riser clip off
@    s3 errorbar riser clip length 0.100000
@    s3 comment "/home/jierong/DATA/08_Galectin3/NMR_DATA/Deletion/HSQC/ANA/Cs_D1_20_40uM.dat_D1_20_400uM.dat.dat"
@    s3 legend  ""
@g2 on
@g2 hidden false
@g2 type XY
@g2 stacked false
@g2 bar hgap 0.000000
@g2 fixedpoint off
@g2 fixedpoint type 0
@g2 fixedpoint xy 0.000000, 0.000000
@g2 fixedpoint format general general
@g2 fixedpoint prec 6, 6
@with g2
@    world 0, 0, 251, 0.035
@    stack world 0, 0, 0, 0
@    znorm 1
@    view 0.150000, 0.332609, 0.794118, 0.484783
@    title ""
@    title font 0
@    title size 1.500000
@    title color 1
@    subtitle ""
@    subtitle font 0
@    subtitle size 1.000000
@    subtitle color 1
@    xaxes scale Normal
@    yaxes scale Normal
@    xaxes invert off
@    yaxes invert off
@    xaxis  on
@    xaxis  type zero false
@    xaxis  offset 0.000000 , 0.000000
@    xaxis  bar on
@    xaxis  bar color 1
@    xaxis  bar linestyle 1
@    xaxis  bar linewidth 1.0
@    xaxis  label ""
@    xaxis  label layout para
@    xaxis  label place auto
@    xaxis  label char size 1.000000
@    xaxis  label font 0
@    xaxis  label color 1
@    xaxis  label place normal
@    xaxis  tick on
@    xaxis  tick major 50
@    xaxis  tick minor ticks 4
@    xaxis  tick default 6
@    xaxis  tick place rounded true
@    xaxis  tick out
@    xaxis  tick major size 0.250000
@    xaxis  tick major color 1
@    xaxis  tick major linewidth 1.0
@    xaxis  tick major linestyle 1
@    xaxis  tick major grid off
@    xaxis  tick minor color 1
@    xaxis  tick minor linewidth 1.0
@    xaxis  tick minor linestyle 1
@    xaxis  tick minor grid off
@    xaxis  tick minor size 0.150000
@    xaxis  ticklabel off
@    xaxis  ticklabel format general
@    xaxis  ticklabel prec 5
@    xaxis  ticklabel formula ""
@    xaxis  ticklabel append ""
@    xaxis  ticklabel prepend ""
@    xaxis  ticklabel angle 0
@    xaxis  ticklabel skip 0
@    xaxis  ticklabel stagger 0
@    xaxis  ticklabel place normal
@    xaxis  ticklabel offset auto
@    xaxis  ticklabel offset 0.000000 , 0.010000
@    xaxis  ticklabel start type auto
@    xaxis  ticklabel start 0.000000
@    xaxis  ticklabel stop type auto
@    xaxis  ticklabel stop 0.000000
@    xaxis  ticklabel char size 1.000000
@    xaxis  ticklabel font 0
@    xaxis  ticklabel color 1
@    xaxis  tick place normal
@    xaxis  tick spec type none
@    yaxis  on
@    yaxis  type zero false
@    yaxis  offset 0.000000 , 0.000000
@    yaxis  bar on
@    yaxis  bar color 1
@    yaxis  bar linestyle 1
@    yaxis  bar linewidth 1.0
@    yaxis  label ""
@    yaxis  label layout para
@    yaxis  label place auto
@    yaxis  label char size 1.000000
@    yaxis  label font 0
@    yaxis  label color 1
@    yaxis  label place normal
@    yaxis  tick on
@    yaxis  tick major 0.01
@    yaxis  tick minor ticks 0
@    yaxis  tick default 6
@    yaxis  tick place rounded true
@    yaxis  tick out
@    yaxis  tick major size 0.250000
@    yaxis  tick major color 1
@    yaxis  tick major linewidth 1.0
@    yaxis  tick major linestyle 1
@    yaxis  tick major grid off
@    yaxis  tick minor color 1
@    yaxis  tick minor linewidth 1.0
@    yaxis  tick minor linestyle 1
@    yaxis  tick minor grid off
@    yaxis  tick minor size 0.250000
@    yaxis  ticklabel on
@    yaxis  ticklabel format general
@    yaxis  ticklabel prec 5
@    yaxis  ticklabel formula ""
@    yaxis  ticklabel append ""
@    yaxis  ticklabel prepend ""
@    yaxis  ticklabel angle 0
@    yaxis  ticklabel skip 0
@    yaxis  ticklabel stagger 0
@    yaxis  ticklabel place normal
@    yaxis  ticklabel offset auto
@    yaxis  ticklabel offset 0.000000 , 0.010000
@    yaxis  ticklabel start type auto
@    yaxis  ticklabel start 0.000000
@    yaxis  ticklabel stop type auto
@    yaxis  ticklabel stop 0.000000
@    yaxis  ticklabel char size 1.000000
@    yaxis  ticklabel font 0
@    yaxis  ticklabel color 1
@    yaxis  tick place normal
@    yaxis  tick spec type none
@    altxaxis  off
@    altyaxis  off
@    legend on
@    legend loctype view
@    legend 0.5, 0.8
@    legend box color 1
@    legend box pattern 1
@    legend box linewidth 1.0
@    legend box linestyle 1
@    legend box fill color 0
@    legend box fill pattern 1
@    legend font 0
@    legend char size 1.000000
@    legend color 1
@    legend length 4
@    legend vgap 1
@    legend hgap 1
@    legend invert false
@    frame type 0
@    frame linestyle 1
@    frame linewidth 1.0
@    frame color 1
@    frame pattern 1
@    frame background color 0
@    frame background pattern 0
@    s0 hidden false
@    s0 type xy
@    s0 symbol 0
@    s0 symbol size 1.000000
@    s0 symbol color 7
@    s0 symbol pattern 1
@    s0 symbol fill color 7
@    s0 symbol fill pattern 0
@    s0 symbol linewidth 1.0
@    s0 symbol linestyle 1
@    s0 symbol char 65
@    s0 symbol char font 0
@    s0 symbol skip 0
@    s0 line type 1
@    s0 line linestyle 3
@    s0 line linewidth 1.0
@    s0 line color 7
@    s0 line pattern 1
@    s0 baseline type 0
@    s0 baseline off
@    s0 dropline off
@    s0 fill type 0
@    s0 fill rule 0
@    s0 fill color 1
@    s0 fill pattern 1
@    s0 avalue off
@    s0 avalue type 2
@    s0 avalue char size 1.000000
@    s0 avalue font 0
@    s0 avalue color 1
@    s0 avalue rot 0
@    s0 avalue format general
@    s0 avalue prec 3
@    s0 avalue prepend ""
@    s0 avalue append ""
@    s0 avalue offset 0.000000 , 0.000000
@    s0 errorbar on
@    s0 errorbar place both
@    s0 errorbar color 7
@    s0 errorbar pattern 1
@    s0 errorbar size 1.000000
@    s0 errorbar linewidth 1.0
@    s0 errorbar linestyle 1
@    s0 errorbar riser linewidth 1.0
@    s0 errorbar riser linestyle 1
@    s0 errorbar riser clip off
@    s0 errorbar riser clip length 0.100000
@    s0 comment "copy of setdata G2.S1"
@    s0 legend  ""
@    s1 hidden false
@    s1 type bar
@    s1 symbol 0
@    s1 symbol size 0.300000
@    s1 symbol color 14
@    s1 symbol pattern 1
@    s1 symbol fill color 14
@    s1 symbol fill pattern 1
@    s1 symbol linewidth 1.0
@    s1 symbol linestyle 1
@    s1 symbol char 65
@    s1 symbol char font 0
@    s1 symbol skip 0
@    s1 line type 1
@    s1 line linestyle 0
@    s1 line linewidth 1.0
@    s1 line color 14
@    s1 line pattern 1
@    s1 baseline type 0
@    s1 baseline off
@    s1 dropline off
@    s1 fill type 0
@    s1 fill rule 0
@    s1 fill color 1
@    s1 fill pattern 1
@    s1 avalue off
@    s1 avalue type 2
@    s1 avalue char size 1.000000
@    s1 avalue font 0
@    s1 avalue color 1
@    s1 avalue rot 0
@    s1 avalue format general
@    s1 avalue prec 3
@    s1 avalue prepend ""
@    s1 avalue append ""
@    s1 avalue offset 0.000000 , 0.000000
@    s1 errorbar on
@    s1 errorbar place both
@    s1 errorbar color 14
@    s1 errorbar pattern 1
@    s1 errorbar size 1.000000
@    s1 errorbar linewidth 1.0
@    s1 errorbar linestyle 1
@    s1 errorbar riser linewidth 1.0
@    s1 errorbar riser linestyle 1
@    s1 errorbar riser clip off
@    s1 errorbar riser clip length 0.100000
@    s1 comment "/home/jierong/DATA/08_Galectin3/NMR_DATA/Deletion/HSQC/ANA/Cs_D21_30_40uM.dat_D21_30_400uM.dat.dat"
@    s1 legend  ""
@    s2 hidden false
@    s2 type bar
@    s2 symbol 0
@    s2 symbol size 0.100000
@    s2 symbol color 15
@    s2 symbol pattern 1
@    s2 symbol fill color 15
@    s2 symbol fill pattern 1
@    s2 symbol linewidth 1.0
@    s2 symbol linestyle 1
@    s2 symbol char 65
@    s2 symbol char font 0
@    s2 symbol skip 0
@    s2 line type 1
@    s2 line linestyle 0
@    s2 line linewidth 1.0
@    s2 line color 15
@    s2 line pattern 1
@    s2 baseline type 0
@    s2 baseline off
@    s2 dropline off
@    s2 fill type 0
@    s2 fill rule 0
@    s2 fill color 1
@    s2 fill pattern 1
@    s2 avalue off
@    s2 avalue type 2
@    s2 avalue char size 1.000000
@    s2 avalue font 0
@    s2 avalue color 1
@    s2 avalue rot 0
@    s2 avalue format general
@    s2 avalue prec 3
@    s2 avalue prepend ""
@    s2 avalue append ""
@    s2 avalue offset 0.000000 , 0.000000
@    s2 errorbar on
@    s2 errorbar place both
@    s2 errorbar color 15
@    s2 errorbar pattern 1
@    s2 errorbar size 1.000000
@    s2 errorbar linewidth 1.0
@    s2 errorbar linestyle 1
@    s2 errorbar riser linewidth 1.0
@    s2 errorbar riser linestyle 1
@    s2 errorbar riser clip off
@    s2 errorbar riser clip length 0.100000
@    s2 comment "/home/jierong/DATA/08_Galectin3/NMR_DATA/Deletion/HSQC/ANA/Cs_D1_30_40uM.dat_D1_30_400uM.dat.dat"
@    s2 legend  ""
@g3 on
@g3 hidden false
@g3 type XY
@g3 stacked false
@g3 bar hgap 0.000000
@g3 fixedpoint off
@g3 fixedpoint type 0
@g3 fixedpoint xy 0.000000, 0.000000
@g3 fixedpoint format general general
@g3 fixedpoint prec 6, 6
@with g3
@    world 0, 0, 251, 0.035
@    stack world 0, 0, 0, 0
@    znorm 1
@    view 0.150000, 0.150000, 0.794118, 0.302174
@    title ""
@    title font 0
@    title size 1.500000
@    title color 1
@    subtitle ""
@    subtitle font 0
@    subtitle size 1.000000
@    subtitle color 1
@    xaxes scale Normal
@    yaxes scale Normal
@    xaxes invert off
@    yaxes invert off
@    xaxis  on
@    xaxis  type zero false
@    xaxis  offset 0.000000 , 0.000000
@    xaxis  bar on
@    xaxis  bar color 1
@    xaxis  bar linestyle 1
@    xaxis  bar linewidth 1.0
@    xaxis  label ""
@    xaxis  label layout para
@    xaxis  label place auto
@    xaxis  label char size 1.000000
@    xaxis  label font 0
@    xaxis  label color 1
@    xaxis  label place normal
@    xaxis  tick on
@    xaxis  tick major 50
@    xaxis  tick minor ticks 4
@    xaxis  tick default 6
@    xaxis  tick place rounded true
@    xaxis  tick out
@    xaxis  tick major size 0.250000
@    xaxis  tick major color 1
@    xaxis  tick major linewidth 1.0
@    xaxis  tick major linestyle 1
@    xaxis  tick major grid off
@    xaxis  tick minor color 1
@    xaxis  tick minor linewidth 1.0
@    xaxis  tick minor linestyle 1
@    xaxis  tick minor grid off
@    xaxis  tick minor size 0.150000
@    xaxis  ticklabel on
@    xaxis  ticklabel format general
@    xaxis  ticklabel prec 5
@    xaxis  ticklabel formula ""
@    xaxis  ticklabel append ""
@    xaxis  ticklabel prepend ""
@    xaxis  ticklabel angle 0
@    xaxis  ticklabel skip 0
@    xaxis  ticklabel stagger 0
@    xaxis  ticklabel place normal
@    xaxis  ticklabel offset auto
@    xaxis  ticklabel offset 0.000000 , 0.010000
@    xaxis  ticklabel start type auto
@    xaxis  ticklabel start 0.000000
@    xaxis  ticklabel stop type auto
@    xaxis  ticklabel stop 0.000000
@    xaxis  ticklabel char size 1.000000
@    xaxis  ticklabel font 0
@    xaxis  ticklabel color 1
@    xaxis  tick place normal
@    xaxis  tick spec type none
@    yaxis  on
@    yaxis  type zero false
@    yaxis  offset 0.000000 , 0.000000
@    yaxis  bar on
@    yaxis  bar color 1
@    yaxis  bar linestyle 1
@    yaxis  bar linewidth 1.0
@    yaxis  label ""
@    yaxis  label layout para
@    yaxis  label place auto
@    yaxis  label char size 1.000000
@    yaxis  label font 0
@    yaxis  label color 1
@    yaxis  label place normal
@    yaxis  tick on
@    yaxis  tick major 0.01
@    yaxis  tick minor ticks 0
@    yaxis  tick default 6
@    yaxis  tick place rounded true
@    yaxis  tick out
@    yaxis  tick major size 0.250000
@    yaxis  tick major color 1
@    yaxis  tick major linewidth 1.0
@    yaxis  tick major linestyle 1
@    yaxis  tick major grid off
@    yaxis  tick minor color 1
@    yaxis  tick minor linewidth 1.0
@    yaxis  tick minor linestyle 1
@    yaxis  tick minor grid off
@    yaxis  tick minor size 0.250000
@    yaxis  ticklabel on
@    yaxis  ticklabel format general
@    yaxis  ticklabel prec 5
@    yaxis  ticklabel formula ""
@    yaxis  ticklabel append ""
@    yaxis  ticklabel prepend ""
@    yaxis  ticklabel angle 0
@    yaxis  ticklabel skip 0
@    yaxis  ticklabel stagger 0
@    yaxis  ticklabel place normal
@    yaxis  ticklabel offset auto
@    yaxis  ticklabel offset 0.000000 , 0.010000
@    yaxis  ticklabel start type auto
@    yaxis  ticklabel start 0.000000
@    yaxis  ticklabel stop type auto
@    yaxis  ticklabel stop 0.000000
@    yaxis  ticklabel char size 1.000000
@    yaxis  ticklabel font 0
@    yaxis  ticklabel color 1
@    yaxis  tick place normal
@    yaxis  tick spec type none
@    altxaxis  off
@    altyaxis  off
@    legend on
@    legend loctype view
@    legend 0.5, 0.8
@    legend box color 1
@    legend box pattern 1
@    legend box linewidth 1.0
@    legend box linestyle 1
@    legend box fill color 0
@    legend box fill pattern 1
@    legend font 0
@    legend char size 1.000000
@    legend color 1
@    legend length 4
@    legend vgap 1
@    legend hgap 1
@    legend invert false
@    frame type 0
@    frame linestyle 1
@    frame linewidth 1.0
@    frame color 1
@    frame pattern 1
@    frame background color 0
@    frame background pattern 0
@    s0 hidden false
@    s0 type xy
@    s0 symbol 0
@    s0 symbol size 1.000000
@    s0 symbol color 7
@    s0 symbol pattern 1
@    s0 symbol fill color 7
@    s0 symbol fill pattern 0
@    s0 symbol linewidth 1.0
@    s0 symbol linestyle 1
@    s0 symbol char 65
@    s0 symbol char font 0
@    s0 symbol skip 0
@    s0 line type 1
@    s0 line linestyle 3
@    s0 line linewidth 1.0
@    s0 line color 7
@    s0 line pattern 1
@    s0 baseline type 0
@    s0 baseline off
@    s0 dropline off
@    s0 fill type 0
@    s0 fill rule 0
@    s0 fill color 1
@    s0 fill pattern 1
@    s0 avalue off
@    s0 avalue type 2
@    s0 avalue char size 1.000000
@    s0 avalue font 0
@    s0 avalue color 1
@    s0 avalue rot 0
@    s0 avalue format general
@    s0 avalue prec 3
@    s0 avalue prepend ""
@    s0 avalue append ""
@    s0 avalue offset 0.000000 , 0.000000
@    s0 errorbar on
@    s0 errorbar place both
@    s0 errorbar color 7
@    s0 errorbar pattern 1
@    s0 errorbar size 1.000000
@    s0 errorbar linewidth 1.0
@    s0 errorbar linestyle 1
@    s0 errorbar riser linewidth 1.0
@    s0 errorbar riser linestyle 1
@    s0 errorbar riser clip off
@    s0 errorbar riser clip length 0.100000
@    s0 comment "copy of setdata G3.S1"
@    s0 legend  ""
@    s1 hidden false
@    s1 type bar
@    s1 symbol 0
@    s1 symbol size 0.250000
@    s1 symbol color 2
@    s1 symbol pattern 1
@    s1 symbol fill color 2
@    s1 symbol fill pattern 1
@    s1 symbol linewidth 1.0
@    s1 symbol linestyle 1
@    s1 symbol char 65
@    s1 symbol char font 0
@    s1 symbol skip 0
@    s1 line type 1
@    s1 line linestyle 0
@    s1 line linewidth 1.0
@    s1 line color 2
@    s1 line pattern 1
@    s1 baseline type 0
@    s1 baseline off
@    s1 dropline off
@    s1 fill type 0
@    s1 fill rule 0
@    s1 fill color 1
@    s1 fill pattern 1
@    s1 avalue off
@    s1 avalue type 2
@    s1 avalue char size 1.000000
@    s1 avalue font 0
@    s1 avalue color 1
@    s1 avalue rot 0
@    s1 avalue format general
@    s1 avalue prec 3
@    s1 avalue prepend ""
@    s1 avalue append ""
@    s1 avalue offset 0.000000 , 0.000000
@    s1 errorbar on
@    s1 errorbar place both
@    s1 errorbar color 2
@    s1 errorbar pattern 1
@    s1 errorbar size 1.000000
@    s1 errorbar linewidth 1.0
@    s1 errorbar linestyle 1
@    s1 errorbar riser linewidth 1.0
@    s1 errorbar riser linestyle 1
@    s1 errorbar riser clip off
@    s1 errorbar riser clip length 0.100000
@    s1 comment "/home/jierong/DATA/08_Galectin3/NMR_DATA/Deletion/HSQC/ANA/Cs_D0_0_40uM.dat_D0_0_400uM.dat.dat"
@    s1 legend  ""
@    s2 hidden false
@    s2 type bar
@    s2 symbol 0
@    s2 symbol size 0.100000
@    s2 symbol color 10
@    s2 symbol pattern 1
@    s2 symbol fill color 10
@    s2 symbol fill pattern 1
@    s2 symbol linewidth 1.0
@    s2 symbol linestyle 1
@    s2 symbol char 65
@    s2 symbol char font 0
@    s2 symbol skip 0
@    s2 line type 1
@    s2 line linestyle 0
@    s2 line linewidth 1.0
@    s2 line color 10
@    s2 line pattern 1
@    s2 baseline type 0
@    s2 baseline off
@    s2 dropline off
@    s2 fill type 0
@    s2 fill rule 0
@    s2 fill color 1
@    s2 fill pattern 1
@    s2 avalue off
@    s2 avalue type 2
@    s2 avalue char size 1.000000
@    s2 avalue font 0
@    s2 avalue color 1
@    s2 avalue rot 0
@    s2 avalue format general
@    s2 avalue prec 3
@    s2 avalue prepend ""
@    s2 avalue append ""
@    s2 avalue offset 0.000000 , 0.000000
@    s2 errorbar on
@    s2 errorbar place both
@    s2 errorbar color 10
@    s2 errorbar pattern 1
@    s2 errorbar size 1.000000
@    s2 errorbar linewidth 1.0
@    s2 errorbar linestyle 1
@    s2 errorbar riser linewidth 1.0
@    s2 errorbar riser linestyle 1
@    s2 errorbar riser clip off
@    s2 errorbar riser clip length 0.100000
@    s2 comment "/home/jierong/DATA/08_Galectin3/NMR_DATA/Deletion/HSQC/ANA/Cs_D90_112_40uM.dat_D90_112_400uM.dat.dat"
@    s2 legend  ""
@target G0.S0
@type xy
3 0.01
4 0.01
5 0.01
6 0.01
8 0.01
9 0.01
10 0.01
12 0.01
13 0.01
14 0.01
15 0.01
22 0.01
24 0.01
28 0.01
29 0.01
31 0.01
32 0.01
34 0.01
35 0.01
36 0.01
40 0.01
41 0.01
49 0.01
66 0.01
73 0.01
75 0.01
78 0.01
79 0.01
81 0.01
84 0.01
85 0.01
91 0.01
92 0.01
96 0.01
97 0.01
98 0.01
99 0.01
103 0.01
104 0.01
108 0.01
109 0.01
111 0.01
112 0.01
114 0.01
116 0.01
118 0.01
119 0.01
120 0.01
122 0.01
124 0.01
125 0.01
126 0.01
127 0.01
129 0.01
131 0.01
132 0.01
133 0.01
134 0.01
135 0.01
136 0.01
137 0.01
138 0.01
139 0.01
141 0.01
142 0.01
143 0.01
144 0.01
146 0.01
147 0.01
148 0.01
149 0.01
150 0.01
151 0.01
154 0.01
155 0.01
156 0.01
157 0.01
158 0.01
159 0.01
160 0.01
162 0.01
164 0.01
165 0.01
167 0.01
168 0.01
171 0.01
172 0.01
173 0.01
174 0.01
175 0.01
176 0.01
177 0.01
178 0.01
179 0.01
181 0.01
183 0.01
184 0.01
185 0.01
186 0.01
187 0.01
189 0.01
190 0.01
192 0.01
193 0.01
194 0.01
195 0.01
196 0.01
198 0.01
199 0.01
200 0.01
201 0.01
202 0.01
203 0.01
204 0.01
205 0.01
207 0.01
208 0.01
209 0.01
210 0.01
211 0.01
212 0.01
213 0.01
214 0.01
215 0.01
216 0.01
217 0.01
218 0.01
219 0.01
220 0.01
221 0.01
222 0.01
223 0.01
224 0.01
225 0.01
227 0.01
228 0.01
229 0.01
230 0.01
231 0.01
232 0.01
233 0.01
235 0.01
236 0.01
237 0.01
238 0.01
240 0.01
241 0.01
242 0.01
243 0.01
244 0.01
245 0.01
246 0.01
247 0.01
248 0.01
&
@target G0.S1
@type bar
3 0.00962971
4 0.00489809
5 0.00291397
6 0.00582505
8 0.0148977
9 0.0124752
10 0.00440809
12 0.00807968
13 0.00489809
14 0.00218203
15 0.00291397
22 0.00362509
24 0.00342509
28 0.00247815
29 0.002421
31 0.00102042
32 0.00189506
34 0.00209314
35 0.00148029
36 0.00117527
40 0.000749166
41 0.003285
49 0.00379885
66 0.004035
73 0.0031195
75 0.00449347
78 0.00809205
79 0.0065262
81 0.00559743
84 0.00209314
85 0.00175535
91 0.00327738
92 0.0054992
96 0.00148029
97 0.00166771
98 0.000883883
99 0.00280736
103 0.00889051
104 0.000965013
108 0.0105015
109 0.00115812
111 0.00347725
112 0.0017582
114 0.00752537
116 0.00238563
118 0.00259639
119 0.00122117
120 0.00148703
122 0.00194454
124 0.00585075
125 0.00440809
126 0.00129663
127 0.00454876
129 0.0022981
131 0.00110962
132 0.00909017
133 0.00352722
134 0.00387702
135 0.00252809
136 0.00243542
137 0.00666568
138 0.00854291
139 0.000617454
141 0.00315614
142 0.00185506
143 0.00399265
144 0.00171501
146 0.00194711
147 0.00115812
148 0.00175535
149 0.00283042
150 0.00358347
151 0.00490319
154 0.00135324
155 0.00232621
156 0.00230895
157 0.00358905
158 0.0080007
159 0.00958078
160 0.00487147
162 0.00558939
164 0.000728869
165 0.000480885
167 0.00129663
168 0.00243542
171 0.00327586
172 0.00582505
173 0.000749166
174 0.00786837
175 0.00405771
176 0.00159099
177 0.000247487
178 0.00230895
179 0.00153011
181 0.00258675
183 0.00218203
184 0.00219801
185 0.000480885
186 0.00245586
187 0.00117527
189 0.00362509
190 0.00338987
192 0.00810193
193 0.00238563
194 0.00135324
195 0.00529068
196 0.00365804
198 0.00735603
199 0.00699866
200 0.00316089
201 0.00452673
202 0.0193541
203 0.00460882
204 0.0104967
205 0.0054901
207 0.00673285
208 0.0146131
209 0.00566227
210 0.0193541
211 0.0314323
212 0.0176519
213 0.0140425
214 0.00271869
215 0.00598592
216 0.0271411
217 0.00245586
218 0.0192052
219 0.0150878
220 0.010038
221 0.00682505
222 0.00508245
223 0.00961048
224 0.00662505
225 0.003829
227 0.00243542
228 0.00122117
229 0.00144265
230 0.00162519
231 0.00209314
232 0.00218889
233 0.00189506
235 0.00124147
236 0.00115812
237 0.00219801
238 0.000965013
240 0.00172663
241 0.00399515
242 0.00372307
243 0.00326209
244 0.00136428
245 0.00194711
246 0.0015752
247 0.00124147
248 0.00205943
&
@target G0.S2
@type bar
34 0.000868217
35 0.000337343
36 0.00673452
40 0.00255221
41 0.00357405
49 0.00137615
56 0.00204788
58 0.00137615
65 0.00255221
66 0.00184765
72 0.00233105
73 0.00114621
75 0.000673647
77 0.001286
78 0.0035091
79 0.000934773
81 0.00245231
84 0.000594811
85 0.000730616
91 0.00160431
93 0.00191672
96 0.000542033
97 0.000770584
98 0.00124652
99 0.00184765
103 0.00332773
104 0.00111973
105 0.00339909
108 0.00642447
109 0.0022302
111 0.000986813
112 0.00259881
114 0.00400921
115 0.00177589
116 0.000890955
118 0.00283087
119 0.000337343
120 0.00133184
122 0.00123847
124 0.00364607
125 0.000594811
126 0.000879659
127 0.00204299
129 0.000183848
131 0.00179271
132 0.00719262
133 0.00165342
134 0.0042818
135 0.00204299
136 0.000986813
137 0.00511994
138 0.00409802
139 0.000542033
141 0.0016229
142 0.000890955
143 0.000879659
144 0.00144007
146 0.00133184
147 0.001286
148 0.00123037
149 0.000594811
150 0.00234389
154 0.000337343
155 0.00297553
156 0.00212927
157 0.00111973
158 0.00135418
159 0.000730616
160 0.00130146
162 0.0016229
163 0.00180936
164 0.000902109
165 0.00100688
167 0.00297889
168 0.00137615
170 0.00155364
171 0.00169523
172 0.000231948
173 0.00233105
174 0.00191149
175 0.00441192
176 0.00123037
177 0.000890955
178 0.00269329
179 0.00113745
180 0.000902109
181 0.000231948
183 0.000673647
184 0.00111973
185 0.000934773
186 0.00164128
187 0.000542033
189 0.00287294
190 0.00232246
192 0.00729752
193 0.00373012
194 0.000337343
195 0.00443552
196 0.00256784
198 0.0047931
199 0.00404398
200 0.00255221
201 0.00358522
202 0.0132768
203 0.00492278
204 0.00532483
205 0.00352899
207 0.00364607
208 0.00461235
209 0.0028344
210 0.0145483
211 0.0225485
212 0.0207638
213 0.0138417
214 0.00600615
215 0.00525298
216 0.0191826
217 0.00164128
218 0.0102807
219 0.00891256
220 0.00643225
221 0.00357405
222 0.00114621
223 0.00277737
224 0.00264836
225 0.00297553
227 0.00334571
228 0.00164128
229 0.00259881
230 0.000594811
231 0.00243594
232 0.000902109
233 0.000462385
234 0.00312631
235 0.00387218
236 0.00124652
237 0.00155364
238 0.000594811
239 0.00155364
240 0.000730616
241 0.00164128
242 0.000868217
243 0.00133184
244 0.000730616
245 0.00232246
246 0.00113745
247 0.0021849
248 0.00297553
250 0.00312631
&
@target G0.S3
@type bar
65 0.00145645
72 0.0015496
73 0.000285044
75 0.000755811
77 0.000686477
78 0.00254583
79 0.0010253
81 0.00167966
84 0.00155604
85 0.00113192
91 0.00230895
93 0.00155604
96 0.000794512
97 0.00343238
98 0.000425735
99 0.000990581
103 0.00313069
104 0.000755811
105 0.00119635
107 0.00172373
108 0.00447563
109 0.0010253
111 0.000285044
112 0.0011275
114 0.000728869
115 0.00135324
116 0.000671751
118 0.00185236
119 0.00159726
120 0.000878208
122 0.00172373
124 0.00268724
125 0.000145774
126 0.000686477
127 0.00119635
129 0.00144265
130 0.000878208
131 0.0018765
132 0.00612546
133 0.00182517
134 0.0010253
135 0.000794512
136 0.000755811
137 0.00434986
138 0.00408304
139 0.000285044
141 0.000728869
142 0.000728869
143 0.0011275
144 0.00140757
145 0.000878208
146 0.000794512
147 0.00156565
148 0.000878208
149 0.000425735
150 0.00209075
151 3.53553e-05
154 0.000686477
155 0.000728869
156 3.53553e-05
157 0.00127328
158 0.00212161
159 0.00140757
160 0.000990581
162 0.000671751
163 0.00144265
164 0.000145774
165 0.00149039
167 0.00131577
168 0.000285044
169 0.000878208
170 0.0015496
171 0.00119635
172 0.00211453
173 0.00279665
174 0.00113192
175 0.000707107
176 0.00138609
177 0.000794512
178 0.00138609
179 0.00169742
180 0.000425735
181 0.000285044
182 0.00119635
183 0.000145774
184 0.000755811
185 0.00123744
186 0.00172373
187 0.000285044
189 0.00192905
192 0.00531801
193 0.00291912
194 0.00212161
195 0.00420729
196 0.00291912
198 0.00434986
199 0.002579
200 0.00127328
201 0.00237303
202 0.0087995
203 0.00243542
204 0.00663108
205 0.00282511
207 0.00289504
208 0.00353571
209 0.00119635
210 0.00968356
211 0.0160447
212 0.0138467
213 0.00877674
214 0.00332133
215 0.00318296
216 0.0216153
217 0.00172373
218 0.013447
219 0.00688703
220 0.00377905
221 0.00172373
222 0.000425735
223 0.00147691
224 0.00291912
225 0.000755811
227 0.00147691
228 0.00155604
229 0.000566789
230 0.000742462
231 0.00209075
232 0.0015496
233 0.000425735
234 0.00791652
235 0.00149039
236 0.00070799
237 0.000686477
238 0.0010253
239 0.0015496
240 0.000755811
241 0.000425735
242 0.00113192
243 0.00145645
244 0.00097532
245 0.00070799
246 0.000728869
248 0.000878208
249 0.00097532
250 0.00405971
&
@target G0.S4
@type bar
103 0.00203373
104 0.00107984
105 0.00356175
107 0.00298262
108 0.0125994
109 0.00137615
111 0.00281177
114 0.000605021
115 0.00113404
116 0.000892216
118 0.00171932
119 0.00107054
120 0.000453927
122 0.000309919
124 0.000629325
125 0.000395032
126 0.00134389
127 0.0005158
129 0.000892216
131 0.00134017
132 0.00349658
133 0.00712012
134 0.00282419
135 0.00141988
136 0.00134389
137 0.0027122
138 0.00239501
139 0.000309919
141 0.000395032
142 0.000605021
143 0.000431335
144 0.0005158
145 0.000395032
146 0.0005158
147 0.00185905
148 0.00172222
149 0.000892216
150 0.0011645
151 0.000629325
154 0.000431335
155 0.000309919
156 0.000711372
157 0.00121081
158 0.00102764
159 0.00347218
160 0.00134017
162 0.000431335
163 0.000629325
164 0.00075898
165 0.000605021
167 0.0005158
168 0.000309919
169 0.000395032
170 0.000431335
171 0.000629325
172 0.000605021
173 0.00134389
174 0.00189369
175 0.00234094
176 0.000453927
177 0.000275772
178 0.00141988
179 0.000395032
180 0.000453927
181 0.00107054
182 0.000506014
183 0.00102764
184 0.00075898
185 0.000453927
186 0.00221044
187 0.000828281
189 0.00113404
190 0.00221044
192 0.00266008
193 0.0005158
194 0.000395032
195 0.00255657
196 0.00189369
198 0.00233796
199 0.000892216
200 0.000431335
202 0.00620613
203 0.00282419
204 0.00255657
205 0.0018671
207 0.00320095
208 0.000506014
209 0.00129848
210 0.00634319
211 0.00712012
212 0.00870035
213 0.00703108
214 0.00102277
215 0.00150866
216 0.00923883
217 0.00221044
218 0.0106248
219 0.00423155
220 0.00147853
221 0.000629325
222 0.000892216
223 0.000453927
224 0.000506014
225 0.000506014
227 0.00139501
228 0.000275772
229 0.000506014
230 0.000629325
231 0.00189369
232 0.000711372
233 0.000506014
234 0.00466648
235 0.000453927
236 0.0011645
237 0.00102277
238 0.00107054
239 0.000431335
240 0.000275772
241 0.000629325
242 0.00199901
243 0.000506014
244 0.000453927
245 0.00139501
246 0.000892216
247 0.00239709
248 0.00134389
249 0.000951867
250 0.000453927
&
@target G0.S5
@type bar
114 0.00373283
116 0.00501339
118 0.00373283
119 0.00335471
120 0.00208184
122 0.00240501
124 0.00791354
125 0.00355022
126 0.00667338
127 0.00125859
129 0.00122231
131 0.00545473
132 0.00305353
133 0.00632962
134 0.00196826
135 0.00230739
136 0.000504034
137 0.00114632
138 0.000513858
139 0.000504034
141 0.00200101
142 0.00132818
143 0.00179556
144 0.00267657
145 0.00257954
146 0.00113316
147 0.000595021
148 0.00438908
149 0.000821005
150 0.00244009
151 0.00140501
154 0.000417193
155 0.000504034
156 0.00172164
157 0.000595021
158 0.00692994
159 0.00602445
160 0.00456772
162 0.00249681
163 0.000997021
164 0.0039248
165 0.00169825
167 0.00133942
168 0.00470362
169 0.00221677
170 0.00341966
171 0.000821005
172 0.00493093
173 0.00506597
174 0.00683184
175 0.00256125
176 0.00203569
177 0.003845
178 0.00190369
179 0.00133942
180 0.00159501
181 0.00278281
182 0.002595
183 0.00260654
184 0.000821005
185 0.00114632
186 0.00244009
187 0.00122231
189 0.000513858
190 0.0016168
192 0.0039464
193 0.000896688
194 0.001007
195 0.00380185
196 0.00161061
198 0.00173033
199 0.00305353
200 0.000764232
201 0.000821005
202 0.00475122
203 0.00120584
204 0.0034006
205 0.00779192
207 0.00732899
208 0.00820756
209 0.00510823
210 0.00858627
211 0.00632962
212 0.00172164
213 0.00302226
214 0.00313912
215 0.00255618
216 0.00215501
217 0.00244009
218 0.00659652
219 0.00140856
220 0.00435248
221 0.00895009
222 0.00327323
223 0.00170999
224 0.00324562
225 0.000635649
227 0.00985566
228 0.00180667
229 0.00298397
230 0.00393752
231 0.00108354
232 0.0049683
233 0.000595021
235 0.00120169
236 0.00256204
237 0.00185312
238 0.000702887
239 0.000513858
240 0.00122231
241 0.00267657
242 0.00191939
243 0.00326712
244 0.000997021
245 0.000821005
246 0.00108354
247 0.0016168
248 0.00331724
249 0.00159501
&
@target G1.S0
@type xy
3 0.01
4 0.01
5 0.01
6 0.01
8 0.01
9 0.01
10 0.01
12 0.01
13 0.01
14 0.01
15 0.01
22 0.01
24 0.01
28 0.01
29 0.01
31 0.01
32 0.01
34 0.01
35 0.01
36 0.01
40 0.01
41 0.01
49 0.01
66 0.01
73 0.01
75 0.01
78 0.01
79 0.01
81 0.01
84 0.01
85 0.01
91 0.01
92 0.01
96 0.01
97 0.01
98 0.01
99 0.01
103 0.01
104 0.01
108 0.01
109 0.01
111 0.01
112 0.01
114 0.01
116 0.01
118 0.01
119 0.01
120 0.01
122 0.01
124 0.01
125 0.01
126 0.01
127 0.01
129 0.01
131 0.01
132 0.01
133 0.01
134 0.01
135 0.01
136 0.01
137 0.01
138 0.01
139 0.01
141 0.01
142 0.01
143 0.01
144 0.01
146 0.01
147 0.01
148 0.01
149 0.01
150 0.01
151 0.01
154 0.01
155 0.01
156 0.01
157 0.01
158 0.01
159 0.01
160 0.01
162 0.01
164 0.01
165 0.01
167 0.01
168 0.01
171 0.01
172 0.01
173 0.01
174 0.01
175 0.01
176 0.01
177 0.01
178 0.01
179 0.01
181 0.01
183 0.01
184 0.01
185 0.01
186 0.01
187 0.01
189 0.01
190 0.01
192 0.01
193 0.01
194 0.01
195 0.01
196 0.01
198 0.01
199 0.01
200 0.01
201 0.01
202 0.01
203 0.01
204 0.01
205 0.01
207 0.01
208 0.01
209 0.01
210 0.01
211 0.01
212 0.01
213 0.01
214 0.01
215 0.01
216 0.01
217 0.01
218 0.01
219 0.01
220 0.01
221 0.01
222 0.01
223 0.01
224 0.01
225 0.01
227 0.01
228 0.01
229 0.01
230 0.01
231 0.01
232 0.01
233 0.01
235 0.01
236 0.01
237 0.01
238 0.01
240 0.01
241 0.01
242 0.01
243 0.01
244 0.01
245 0.01
246 0.01
247 0.01
248 0.01
&
@target G1.S1
@type bar
3 0.00962971
4 0.00489809
5 0.00291397
6 0.00582505
8 0.0148977
9 0.0124752
10 0.00440809
12 0.00807968
13 0.00489809
14 0.00218203
15 0.00291397
22 0.00362509
24 0.00342509
28 0.00247815
29 0.002421
31 0.00102042
32 0.00189506
34 0.00209314
35 0.00148029
36 0.00117527
40 0.000749166
41 0.003285
49 0.00379885
66 0.004035
73 0.0031195
75 0.00449347
78 0.00809205
79 0.0065262
81 0.00559743
84 0.00209314
85 0.00175535
91 0.00327738
92 0.0054992
96 0.00148029
97 0.00166771
98 0.000883883
99 0.00280736
103 0.00889051
104 0.000965013
108 0.0105015
109 0.00115812
111 0.00347725
112 0.0017582
114 0.00752537
116 0.00238563
118 0.00259639
119 0.00122117
120 0.00148703
122 0.00194454
124 0.00585075
125 0.00440809
126 0.00129663
127 0.00454876
129 0.0022981
131 0.00110962
132 0.00909017
133 0.00352722
134 0.00387702
135 0.00252809
136 0.00243542
137 0.00666568
138 0.00854291
139 0.000617454
141 0.00315614
142 0.00185506
143 0.00399265
144 0.00171501
146 0.00194711
147 0.00115812
148 0.00175535
149 0.00283042
150 0.00358347
151 0.00490319
154 0.00135324
155 0.00232621
156 0.00230895
157 0.00358905
158 0.0080007
159 0.00958078
160 0.00487147
162 0.00558939
164 0.000728869
165 0.000480885
167 0.00129663
168 0.00243542
171 0.00327586
172 0.00582505
173 0.000749166
174 0.00786837
175 0.00405771
176 0.00159099
177 0.000247487
178 0.00230895
179 0.00153011
181 0.00258675
183 0.00218203
184 0.00219801
185 0.000480885
186 0.00245586
187 0.00117527
189 0.00362509
190 0.00338987
192 0.00810193
193 0.00238563
194 0.00135324
195 0.00529068
196 0.00365804
198 0.00735603
199 0.00699866
200 0.00316089
201 0.00452673
202 0.0193541
203 0.00460882
204 0.0104967
205 0.0054901
207 0.00673285
208 0.0146131
209 0.00566227
210 0.0193541
211 0.0314323
212 0.0176519
213 0.0140425
214 0.00271869
215 0.00598592
216 0.0271411
217 0.00245586
218 0.0192052
219 0.0150878
220 0.010038
221 0.00682505
222 0.00508245
223 0.00961048
224 0.00662505
225 0.003829
227 0.00243542
228 0.00122117
229 0.00144265
230 0.00162519
231 0.00209314
232 0.00218889
233 0.00189506
235 0.00124147
236 0.00115812
237 0.00219801
238 0.000965013
240 0.00172663
241 0.00399515
242 0.00372307
243 0.00326209
244 0.00136428
245 0.00194711
246 0.0015752
247 0.00124147
248 0.00205943
&
@target G1.S2
@type bar
15 0.00223259
18 0.00127454
20 0.00127454
21 0.00626773
22 0.00319601
24 0.004143
27 0.00451159
28 0.00108832
29 0.00202347
31 0.000307327
32 0.00316614
33 0.000185607
34 0.00140159
35 0.00240924
36 0.00271743
38 0.00250489
40 0.00127846
41 0.00498442
43 0.00250489
47 0.00626773
49 0.00212472
56 0.00626773
58 0.00212472
65 0.00318504
66 0.00273394
72 0.00451159
73 0.00227694
75 0.0026181
77 0.00254842
78 0.00682162
79 0.00376888
81 0.00509259
84 0.00140159
85 0.00182605
91 0.00228133
92 0.00333383
93 0.00202347
96 0.000185607
97 0.00231181
98 0.00140159
99 0.000929758
103 0.0103742
104 0.00127846
105 0.0077791
108 0.00923929
109 0.00355168
111 0.00318504
112 0.00257768
114 0.00740098
115 0.00271191
116 0.00156027
118 0.00297228
119 0.00330522
120 0.000839315
122 0.00302728
124 0.00127846
125 0.00127454
126 0.00166266
127 0.00240924
129 0.00250489
130 0.00170131
131 0.00175341
132 0.0109533
133 0.00132456
134 0.00697456
135 0.00108832
136 0.00271743
137 0.0068516
138 0.00739354
139 0.000815138
141 0.00113774
142 0.00212472
143 0.00212237
144 0.000874328
146 0.00166266
147 0.00247476
148 0.000997221
149 0.002021
150 0.00273394
151 0.00709538
154 0.00156027
155 0.00318504
156 0.00127454
157 0.00212237
158 0.00428304
159 0.00487898
160 0.00162925
162 0.00208673
164 0.00192988
165 0.00100222
167 0.00212237
168 0.00140159
169 0.00170131
170 0.004143
171 0.00360894
172 0.00316614
173 0.00335626
174 0.00275035
175 0.00161245
176 0.00254253
177 0.000997221
178 0.00382027
179 0.00248484
180 0.000997221
181 0.00254842
182 0.00170131
183 0.000586899
184 0.00113774
185 0.0026181
186 0.00275035
187 0.00127846
189 0.00394771
190 0.00339624
192 0.00783291
193 0.00299073
194 0.00153116
195 0.00511903
196 0.00294864
198 0.00746421
199 0.00640191
200 0.00212237
201 0.00418264
202 0.0224972
203 0.00624856
204 0.00725909
205 0.00528341
207 0.00360894
208 0.00990022
209 0.00253465
210 0.0142385
211 0.0233387
212 0.0254184
213 0.0156654
214 0.00446144
215 0.00587575
216 0.0238165
217 0.00275035
218 0.0175817
219 0.0127387
220 0.006347
221 0.00545935
222 0.00140159
223 0.00511903
224 0.00271191
225 0.00425963
227 0.00302067
228 0.000586899
229 0.00288348
230 0.00276667
231 0.00315824
232 0.00127846
233 0.000586899
234 0.00297228
235 0.00323951
236 0.00248484
237 0.00170131
238 0.000651498
239 0.004143
240 0.00141225
241 0.00151804
242 0.00141225
243 0.002021
244 0.00140159
245 0.000815138
246 0.00224821
247 0.00129014
248 0.00190642
250 0.00297228
&
@target G1.S3
@type bar
27 0.00386109
28 0.00581103
29 0.00763793
31 0.000445028
32 0.00335977
33 0.0106695
34 0.00336423
35 0.00297625
36 0.00308189
38 0.00430442
40 0.00152579
41 0.00404822
43 0.00430442
47 0.0132378
49 0.00367941
56 0.00506932
58 0.00367941
65 0.00433336
66 0.00430442
72 0.00386109
73 0.00389333
75 0.00369162
78 0.00857718
79 0.00599567
81 0.00470192
84 0.00206593
85 0.001992
87 0.0017911
91 0.00354232
93 0.00254717
96 0.00170237
97 0.00687736
98 0.00212557
99 0.00322925
103 0.000445028
104 0.00209715
105 0.00774326
108 0.0121696
109 0.00732175
111 0.00311096
112 0.00235755
114 0.0084993
115 0.00347535
116 0.00131074
118 0.00297289
119 0.00373069
120 0.00272361
122 0.0025235
124 0.0017658
125 0.00363429
126 0.00281568
127 0.000712776
129 0.000887722
130 0.00127986
131 0.00228649
132 0.011625
133 0.0011437
134 0.00593701
135 0.00170823
136 0.00236391
137 0.00560964
138 0.00845151
139 0.00285973
141 0.000853258
142 0.00156143
143 0.00176863
144 0.001992
146 0.00165772
147 0.00259962
148 0.0013993
149 0.00308189
150 0.00322925
151 0.00751119
154 0.00142058
155 0.00274737
156 0.00102374
157 0.00269036
158 0.00696262
159 0.00709141
160 0.00282277
162 0.00284922
164 0.0031013
165 0.000712776
167 0.00404327
168 0.00198445
169 0.00127986
170 0.0048102
171 0.0022401
172 0.0040753
173 0.00216057
174 0.00341439
175 0.0010198
176 0.000572756
177 0.000712776
178 0.00410342
179 0.00191782
180 0.00184338
181 0.00335977
182 0.000581421
183 0.000719757
184 0.00127986
185 0.00160563
186 0.0047831
187 0.000719757
189 0.00348684
190 0.00367941
192 0.0100034
193 0.00203176
194 0.00241414
195 0.00702837
196 0.0040085
198 0.00803542
199 0.009195
200 0.00140998
201 0.00585304
202 0.0176869
203 0.00764186
204 0.00765559
205 0.00757483
207 0.00323389
208 0.0101984
209 0.00262641
210 0.0176869
211 0.0243437
212 0.0202953
213 0.0147465
214 0.00318403
215 0.00648213
216 0.0301506
217 0.0047831
218 0.0205068
219 0.015409
220 0.00822727
221 0.00371323
222 0.000589958
223 0.00535986
224 0.00102374
225 0.00609574
227 0.00439978
228 0.00126809
229 0.000942364
230 0.00290999
231 0.00476005
232 0.00127986
233 0.00295094
234 0.00430442
235 0.00189421
236 0.00283162
237 0.000859098
238 0.00101393
239 0.0048102
240 0.000942364
241 0.000313129
242 0.00282277
243 0.0057287
244 0.00109911
245 0.000719757
246 0.00152579
247 0.00620468
248 0.00334336
250 0.00430442
&
@target G2.S0
@type xy
3 0.01
4 0.01
5 0.01
6 0.01
7 0.01
8 0.01
9 0.01
10 0.01
12 0.01
13 0.01
14 0.01
15 0.01
18 0.01
20 0.01
31 0.01
32 0.01
33 0.01
34 0.01
35 0.01
36 0.01
40 0.01
41 0.01
47 0.01
49 0.01
56 0.01
58 0.01
65 0.01
66 0.01
72 0.01
73 0.01
75 0.01
78 0.01
79 0.01
81 0.01
84 0.01
85 0.01
87 0.01
91 0.01
93 0.01
96 0.01
97 0.01
98 0.01
99 0.01
103 0.01
104 0.01
105 0.01
108 0.01
109 0.01
111 0.01
112 0.01
114 0.01
115 0.01
116 0.01
118 0.01
119 0.01
120 0.01
122 0.01
124 0.01
125 0.01
126 0.01
127 0.01
129 0.01
130 0.01
131 0.01
132 0.01
133 0.01
134 0.01
135 0.01
136 0.01
137 0.01
138 0.01
139 0.01
141 0.01
142 0.01
143 0.01
144 0.01
146 0.01
147 0.01
148 0.01
149 0.01
150 0.01
151 0.01
154 0.01
155 0.01
156 0.01
157 0.01
158 0.01
159 0.01
160 0.01
162 0.01
164 0.01
165 0.01
167 0.01
168 0.01
169 0.01
170 0.01
171 0.01
172 0.01
173 0.01
174 0.01
175 0.01
176 0.01
177 0.01
178 0.01
179 0.01
180 0.01
181 0.01
182 0.01
183 0.01
184 0.01
185 0.01
186 0.01
187 0.01
189 0.01
190 0.01
192 0.01
193 0.01
194 0.01
195 0.01
196 0.01
198 0.01
199 0.01
200 0.01
201 0.01
202 0.01
203 0.01
204 0.01
205 0.01
207 0.01
208 0.01
209 0.01
210 0.01
211 0.01
212 0.01
213 0.01
214 0.01
215 0.01
216 0.01
217 0.01
219 0.01
220 0.01
221 0.01
222 0.01
223 0.01
224 0.01
225 0.01
227 0.01
228 0.01
229 0.01
230 0.01
231 0.01
232 0.01
233 0.01
234 0.01
235 0.01
236 0.01
237 0.01
238 0.01
239 0.01
240 0.01
241 0.01
242 0.01
243 0.01
244 0.01
245 0.01
246 0.01
247 0.01
248 0.01
250 0.01
&
@target G2.S1
@type bar
3 0.00448982
4 0.00176874
5 0.00100918
6 0.00241422
7 0.00457913
8 0.0103421
9 0.00543861
10 0.00202199
12 0.00359144
13 0.00183261
14 0.00143821
15 0.000385292
18 0.000753956
20 0.00119935
31 0.00315253
32 0.000445477
33 0.00457913
34 0.00148945
35 0.00188108
36 0.00342176
40 0.00253938
41 0.0018244
47 0.00143124
49 0.00108556
56 0.00181891
58 0.00108556
65 0.00571563
66 0.000887947
72 0.00341005
73 0.0012994
75 0.00312385
78 0.00382733
79 0.0012994
81 0.00171711
84 0.00026163
85 0.000753956
87 0.00352965
91 0.00176874
93 0.000385292
96 0.000720035
97 0.000498448
98 0.00102394
99 0.00270341
103 0.00490902
104 0.00193609
105 0.00467423
108 0.00850109
109 0.00495867
111 0.00181891
112 0.00148945
114 0.0032861
115 0.00171419
116 0.0016818
118 0.00371597
119 0.00115258
120 0.00259393
122 0.00205145
124 0.00452421
125 0.00258427
126 0.00128392
127 0.0020294
129 0.000753956
130 0.00220419
131 0.000968736
132 0.00681751
133 0.00359144
134 0.00581708
135 0.002592
136 0.000835733
137 0.00414348
138 0.00893524
139 0.000527684
141 0.00148945
142 0.00102394
143 0.0021699
144 0.00112181
146 0.00157748
147 0.0012994
148 0.000753956
149 0.00255899
150 0.00172871
151 0.00380243
154 0.00100918
155 0.00358447
156 0.000467386
157 0.000887947
158 0.0028405
159 0.00312225
160 0.0034203
162 0.000385292
164 0.000527684
165 0.00175455
167 0.00188108
168 0.00193609
169 0.00220419
170 0.0012994
171 0.00341005
172 0.0013485
173 0.0025804
174 0.00300307
175 0.002
176 0.00116123
177 0.000297405
178 0.00171711
179 0.00213739
180 0.000623258
181 0.0033179
182 0.00187842
183 0.000385292
184 0.0012994
185 0.000297405
186 0.0020294
187 0.0012994
189 0.00351688
190 0.00482892
192 0.00878285
193 0.00300973
194 0.00286329
195 0.00709073
196 0.00434953
198 0.00524771
199 0.00399105
200 0.0035452
201 0.00342176
202 0.0141481
203 0.00759727
204 0.00808446
205 0.0035254
207 0.00219282
208 0.00807332
209 0.00508217
210 0.0156882
211 0.0289848
212 0.0245874
213 0.0128829
214 0.0021699
215 0.00536362
216 0.0213787
217 0.0020294
219 0.0146301
220 0.00562658
221 0.00469664
222 0.00210439
223 0.00602731
224 0.00230618
225 0.0021768
227 0.00151936
228 0.000968736
229 0.0013522
230 0.000385292
231 0.0035254
232 0.00121592
233 0.000527684
234 0.00241836
235 0.0032861
236 0.00108556
237 0.00102394
238 0.000498448
239 0.0012994
240 0.00159952
241 0.00324167
242 0.00398854
243 0.000623258
244 0.0012994
245 0.00121592
246 0.00216759
247 0.00207809
248 0.0016818
250 0.00241836
&
@target G2.S2
@type bar
34 0.000868217
35 0.000337343
36 0.00673452
40 0.00255221
41 0.00357405
49 0.00137615
56 0.00204788
58 0.00137615
65 0.00255221
66 0.00184765
72 0.00233105
73 0.00114621
75 0.000673647
77 0.001286
78 0.0035091
79 0.000934773
81 0.00245231
84 0.000594811
85 0.000730616
91 0.00160431
93 0.00191672
96 0.000542033
97 0.000770584
98 0.00124652
99 0.00184765
103 0.00332773
104 0.00111973
105 0.00339909
108 0.00642447
109 0.0022302
111 0.000986813
112 0.00259881
114 0.00400921
115 0.00177589
116 0.000890955
118 0.00283087
119 0.000337343
120 0.00133184
122 0.00123847
124 0.00364607
125 0.000594811
126 0.000879659
127 0.00204299
129 0.000183848
131 0.00179271
132 0.00719262
133 0.00165342
134 0.0042818
135 0.00204299
136 0.000986813
137 0.00511994
138 0.00409802
139 0.000542033
141 0.0016229
142 0.000890955
143 0.000879659
144 0.00144007
146 0.00133184
147 0.001286
148 0.00123037
149 0.000594811
150 0.00234389
154 0.000337343
155 0.00297553
156 0.00212927
157 0.00111973
158 0.00135418
159 0.000730616
160 0.00130146
162 0.0016229
163 0.00180936
164 0.000902109
165 0.00100688
167 0.00297889
168 0.00137615
170 0.00155364
171 0.00169523
172 0.000231948
173 0.00233105
174 0.00191149
175 0.00441192
176 0.00123037
177 0.000890955
178 0.00269329
179 0.00113745
180 0.000902109
181 0.000231948
183 0.000673647
184 0.00111973
185 0.000934773
186 0.00164128
187 0.000542033
189 0.00287294
190 0.00232246
192 0.00729752
193 0.00373012
194 0.000337343
195 0.00443552
196 0.00256784
198 0.0047931
199 0.00404398
200 0.00255221
201 0.00358522
202 0.0132768
203 0.00492278
204 0.00532483
205 0.00352899
207 0.00364607
208 0.00461235
209 0.0028344
210 0.0145483
211 0.0225485
212 0.0207638
213 0.0138417
214 0.00600615
215 0.00525298
216 0.0191826
217 0.00164128
218 0.0102807
219 0.00891256
220 0.00643225
221 0.00357405
222 0.00114621
223 0.00277737
224 0.00264836
225 0.00297553
227 0.00334571
228 0.00164128
229 0.00259881
230 0.000594811
231 0.00243594
232 0.000902109
233 0.000462385
234 0.00312631
235 0.00387218
236 0.00124652
237 0.00155364
238 0.000594811
239 0.00155364
240 0.000730616
241 0.00164128
242 0.000868217
243 0.00133184
244 0.000730616
245 0.00232246
246 0.00113745
247 0.0021849
248 0.00297553
250 0.00312631
&
@target G3.S0
@type xy
3 0.01
4 0.01
5 0.01
6 0.01
8 0.01
9 0.01
10 0.01
12 0.01
13 0.01
14 0.01
15 0.01
18 0.01
20 0.01
21 0.01
22 0.01
24 0.01
27 0.01
28 0.01
29 0.01
31 0.01
32 0.01
34 0.01
35 0.01
36 0.01
38 0.01
40 0.01
41 0.01
43 0.01
47 0.01
49 0.01
56 0.01
59 0.01
65 0.01
66 0.01
72 0.01
73 0.01
75 0.01
77 0.01
78 0.01
79 0.01
81 0.01
84 0.01
85 0.01
114 0.01
116 0.01
118 0.01
119 0.01
120 0.01
122 0.01
124 0.01
125 0.01
126 0.01
127 0.01
129 0.01
131 0.01
132 0.01
133 0.01
134 0.01
135 0.01
136 0.01
137 0.01
138 0.01
139 0.01
141 0.01
142 0.01
143 0.01
144 0.01
146 0.01
147 0.01
148 0.01
149 0.01
150 0.01
151 0.01
154 0.01
155 0.01
156 0.01
157 0.01
158 0.01
159 0.01
160 0.01
162 0.01
164 0.01
165 0.01
167 0.01
168 0.01
170 0.01
171 0.01
172 0.01
173 0.01
174 0.01
175 0.01
176 0.01
177 0.01
178 0.01
179 0.01
180 0.01
181 0.01
183 0.01
184 0.01
185 0.01
186 0.01
187 0.01
189 0.01
192 0.01
193 0.01
194 0.01
195 0.01
196 0.01
198 0.01
199 0.01
200 0.01
201 0.01
202 0.01
203 0.01
204 0.01
205 0.01
207 0.01
208 0.01
209 0.01
210 0.01
211 0.01
212 0.01
213 0.01
214 0.01
215 0.01
216 0.01
217 0.01
218 0.01
219 0.01
220 0.01
221 0.01
222 0.01
223 0.01
224 0.01
225 0.01
227 0.01
228 0.01
229 0.01
230 0.01
231 0.01
232 0.01
233 0.01
234 0.01
235 0.01
236 0.01
237 0.01
238 0.01
239 0.01
240 0.01
241 0.01
242 0.01
243 0.01
244 0.01
245 0.01
246 0.01
247 0.01
248 0.01
250 0.01
&
@target G3.S1
@type bar
3 0.00962971
4 0.00489809
5 0.00291397
6 0.00582505
8 0.0148977
9 0.0124752
10 0.00440809
12 0.00807968
13 0.00489809
14 0.00218203
15 0.00291397
22 0.00362509
24 0.00342509
28 0.00247815
29 0.002421
31 0.00102042
32 0.00189506
34 0.00209314
35 0.00148029
36 0.00117527
40 0.000749166
41 0.003285
49 0.00379885
66 0.004035
73 0.0031195
75 0.00449347
78 0.00809205
79 0.0065262
81 0.00559743
84 0.00209314
85 0.00175535
91 0.00327738
92 0.0054992
96 0.00148029
97 0.00166771
98 0.000883883
99 0.00280736
103 0.00889051
104 0.000965013
108 0.0105015
109 0.00115812
111 0.00347725
112 0.0017582
114 0.00752537
116 0.00238563
118 0.00259639
119 0.00122117
120 0.00148703
122 0.00194454
124 0.00585075
125 0.00440809
126 0.00129663
127 0.00454876
129 0.0022981
131 0.00110962
132 0.00909017
133 0.00352722
134 0.00387702
135 0.00252809
136 0.00243542
137 0.00666568
138 0.00854291
139 0.000617454
141 0.00315614
142 0.00185506
143 0.00399265
144 0.00171501
146 0.00194711
147 0.00115812
148 0.00175535
149 0.00283042
150 0.00358347
151 0.00490319
154 0.00135324
155 0.00232621
156 0.00230895
157 0.00358905
158 0.0080007
159 0.00958078
160 0.00487147
162 0.00558939
164 0.000728869
165 0.000480885
167 0.00129663
168 0.00243542
171 0.00327586
172 0.00582505
173 0.000749166
174 0.00786837
175 0.00405771
176 0.00159099
177 0.000247487
178 0.00230895
179 0.00153011
181 0.00258675
183 0.00218203
184 0.00219801
185 0.000480885
186 0.00245586
187 0.00117527
189 0.00362509
190 0.00338987
192 0.00810193
193 0.00238563
194 0.00135324
195 0.00529068
196 0.00365804
198 0.00735603
199 0.00699866
200 0.00316089
201 0.00452673
202 0.0193541
203 0.00460882
204 0.0104967
205 0.0054901
207 0.00673285
208 0.0146131
209 0.00566227
210 0.0193541
211 0.0314323
212 0.0176519
213 0.0140425
214 0.00271869
215 0.00598592
216 0.0271411
217 0.00245586
218 0.0192052
219 0.0150878
220 0.010038
221 0.00682505
222 0.00508245
223 0.00961048
224 0.00662505
225 0.003829
227 0.00243542
228 0.00122117
229 0.00144265
230 0.00162519
231 0.00209314
232 0.00218889
233 0.00189506
235 0.00124147
236 0.00115812
237 0.00219801
238 0.000965013
240 0.00172663
241 0.00399515
242 0.00372307
243 0.00326209
244 0.00136428
245 0.00194711
246 0.0015752
247 0.00124147
248 0.00205943
&
@target G3.S2
@type bar
3 0.0052654
4 0.00217358
5 0.00140159
6 0.00360894
8 0.011617
9 0.00554387
10 0.00153116
12 0.00522919
13 0.00271743
14 0.00220101
15 0.00091894
18 0.000578317
20 0.000578317
21 0.00479734
22 0.00371678
24 0.00530513
27 0.00432255
28 0.00141225
29 0.00228789
31 0.00113774
32 0.00254842
34 0.00140159
35 0.00192988
36 0.00281149
38 0.00248484
40 0.000857001
41 0.00582275
43 0.00248484
47 0.00479734
49 0.00212472
59 0.00212472
65 0.00363242
66 0.0028556
72 0.00432255
73 0.00163843
75 0.00091894
77 0.00462001
78 0.0100581
79 0.00770418
81 0.00296217
84 0.00236526
85 0.00330522
114 0.00798025
116 0.00162925
118 0.00557714
119 0.00218505
120 0.00153116
122 0.00240717
124 0.00336964
125 0.00298236
126 0.00129014
127 0.000307327
129 0.00127454
131 0.000929758
132 0.00700389
133 0.001592
134 0.00505118
135 0.000440965
136 0.00154093
137 0.00492387
138 0.00686764
139 0.00254842
141 0.00223259
142 0.00192988
143 0.00302728
144 0.00136178
146 0.00192988
147 0.00179568
148 0.00176194
149 0.00228789
150 0.00217358
151 0.00236526
154 0.000815138
155 0.00198354
156 0.00233762
157 0.00240924
158 0.00477854
159 0.00394011
160 0.00235041
162 0.00166266
164 0.0018424
165 0.000857001
167 0.00129014
168 0.00151804
170 0.00428304
171 0.00323797
172 0.00281149
173 0.00311038
174 0.00395025
175 0.00210238
176 0.00323951
177 0.00153116
178 0.00311359
179 0.00168951
180 0.00127846
181 0.00325491
183 0.00118509
184 0.00188798
185 0.000185607
186 0.00359645
187 0.00100222
189 0.00347483
192 0.00734741
193 0.00274125
194 0.00308293
195 0.00369655
196 0.00279901
198 0.00758581
199 0.00649573
200 0.00428654
201 0.00479108
202 0.0140643
203 0.00544283
204 0.00781437
205 0.00613062
207 0.00389801
208 0.00782205
209 0.00240924
210 0.0140643
211 0.0225919
212 0.0106012
213 0.0161175
214 0.000651498
215 0.00574495
216 0.0230663
217 0.00359645
218 0.00688582
219 0.0134545
220 0.00715084
221 0.00507784
222 0.00153116
223 0.00570565
224 0.00382681
225 0.00175341
227 0.00239676
228 0.000651498
229 0.00228789
230 0.00151804
231 0.00344158
232 0.00273394
233 0.000120208
234 0.00273028
235 0.00168951
236 0.00311359
237 0.00283098
238 0.000307327
239 0.00428304
240 0.00140159
241 0.00265037
242 0.00130171
243 0.00140159
244 0.000651498
245 0.0018424
246 0.00239467
247 0.00224599
248 0.0018424
250 0.00273028
&
