# Supplementary material for: Evolution of intrinsically disordered regions in vertebrate galectins for phase separation
Source: EMBO Rep. 2026 Feb 2;27(5):1254–69. doi: 10.1038/s44319-026-00692-w (PMC12979664; doi:10.1038/s44319-026-00692-w)
Supplement: Supplementary file 12 — Source data Fig. 6 [file 44319_2026_692_MOESM12_ESM.zip › FIG_6/6A/hGal3_D22_112_R2R1/T2_D22_112_400uM/ANA/Deletion/HSQC/ANA/Ir_D1_60_40uM.dat_D1_60_400uM.dat.dat]

6.50000000e+01 0.113629 0.00312643
7.20000000e+01 0.113812 0.00295089
7.30000000e+01 0.104542 0.000878565
7.50000000e+01 0.100093 0.00086547
7.70000000e+01 0.120195 0.00422111
7.80000000e+01 0.102064 0.00106564
7.90000000e+01 0.111649 0.00111043
8.10000000e+01 0.107969 0.00146387
8.40000000e+01 0.108973 0.00238462
8.50000000e+01 0.110931 0.00199051
9.10000000e+01 0.108506 0.00682751
9.30000000e+01 0.135626 0.00734641
9.60000000e+01 0.117094 0.00303848
9.70000000e+01 0.123493 0.00851644
9.80000000e+01 0.114625 0.00320495
9.90000000e+01 0.118617 0.00428434
1.03000000e+02 0.114629 0.00203586
1.04000000e+02 0.119417 0.00270024
1.05000000e+02 0.110127 0.00215809
1.07000000e+02 0.106607 0.00161272
1.08000000e+02 0.113738 0.00280221
1.09000000e+02 0.111649 0.00111043
1.11000000e+02 0.112268 0.00103228
1.12000000e+02 0.100073 0.00484937
1.14000000e+02 0.106412 0.00248299
1.15000000e+02 0.114907 0.00224933
1.16000000e+02 0.11081 0.00200793
1.18000000e+02 0.103136 0.00410484
1.19000000e+02 0.115116 0.00297673
1.20000000e+02 0.128663 0.00323307
1.22000000e+02 0.107288 0.00296113
1.24000000e+02 0.155069 0.0102517
1.25000000e+02 0.113195 0.0028053
1.26000000e+02 0.108598 0.00260346
1.27000000e+02 0.107272 0.00240109
1.29000000e+02 0.116346 0.0035696
1.30000000e+02 0.11648 0.00145979
1.31000000e+02 0.120612 0.00365563
1.32000000e+02 0.125018 0.0043539
1.33000000e+02 0.120581 0.00373608
1.34000000e+02 0.113084 0.00320298
1.35000000e+02 0.112048 0.00360271
1.36000000e+02 0.114135 0.00207414
1.37000000e+02 0.116988 0.00252171
1.38000000e+02 0.117302 0.00370259
1.39000000e+02 0.125225 0.00275634
1.41000000e+02 0.11918 0.00525587
1.42000000e+02 0.113724 0.00114129
1.43000000e+02 0.125859 0.00373767
1.44000000e+02 0.10812 0.00236194
1.45000000e+02 0.103714 0.00271239
1.46000000e+02 0.11821 0.00195119
1.47000000e+02 0.120159 0.00298227
1.48000000e+02 0.110098 0.00298986
1.49000000e+02 0.118918 0.00329497
1.50000000e+02 0.115322 0.00346188
1.51000000e+02 0.117504 0.00268612
1.54000000e+02 0.111767 0.00167179
1.55000000e+02 0.118691 0.0034124
1.56000000e+02 0.121325 0.00276613
1.57000000e+02 0.120041 0.00252973
1.58000000e+02 0.126599 0.00504613
1.59000000e+02 0.114276 0.00302673
1.60000000e+02 0.109772 0.00379823
1.62000000e+02 0.117659 0.00376487
1.63000000e+02 0.109361 0.00368306
1.64000000e+02 0.11542 0.00188274
1.65000000e+02 0.115455 0.0019789
1.67000000e+02 0.117851 0.00177101
1.68000000e+02 0.106118 0.00141228
1.69000000e+02 0.11648 0.00145979
1.70000000e+02 0.114499 0.00146274
1.71000000e+02 0.120449 0.00289027
1.72000000e+02 0.123338 0.00293217
1.73000000e+02 0.110831 0.00344392
1.74000000e+02 0.119863 0.00302308
1.75000000e+02 0.113332 0.00292297
1.76000000e+02 0.112035 0.00349872
1.77000000e+02 0.118439 0.00243748
1.78000000e+02 0.120768 0.00233213
1.79000000e+02 0.123478 0.00278852
1.80000000e+02 0.108848 0.00159994
1.81000000e+02 0.123026 0.00232449
1.82000000e+02 0.116766 0.0031471
1.83000000e+02 0.116565 0.00202283
1.84000000e+02 0.116093 0.00187824
1.85000000e+02 0.107269 0.00269945
1.86000000e+02 0.116729 0.00252133
1.87000000e+02 0.11784 0.0025966
1.89000000e+02 0.113396 0.00211366
1.92000000e+02 0.110377 0.00196579
1.93000000e+02 0.111744 0.00304846
1.94000000e+02 0.131598 0.00254727
1.95000000e+02 0.1216 0.00349263
1.96000000e+02 0.111855 0.00219088
1.98000000e+02 0.116725 0.0023598
1.99000000e+02 0.114782 0.00351394
2.00000000e+02 0.123297 0.0032709
2.01000000e+02 0.123147 0.00364431
2.02000000e+02 0.111791 0.0040304
2.03000000e+02 0.115866 0.00418311
2.04000000e+02 0.12249 0.00404553
2.05000000e+02 0.11528 0.00317014
2.07000000e+02 0.116608 0.00257761
2.08000000e+02 0.117199 0.00204601
2.09000000e+02 0.122962 0.00337862
2.10000000e+02 0.129002 0.00389032
2.11000000e+02 0.109985 0.00403509
2.12000000e+02 0.121204 0.0049023
2.13000000e+02 0.115674 0.00332299
2.14000000e+02 0.12597 0.00380179
2.15000000e+02 0.136395 0.003579
2.16000000e+02 0.106201 0.00274522
2.17000000e+02 0.116729 0.00252133
2.18000000e+02 0.12261 0.00786314
2.19000000e+02 0.123409 0.00464331
2.20000000e+02 0.116504 0.00262442
2.21000000e+02 0.111924 0.00344629
2.22000000e+02 0.12146 0.00272828
2.23000000e+02 0.124261 0.00251288
2.24000000e+02 0.122647 0.00511928
2.25000000e+02 0.118708 0.00312614
2.27000000e+02 0.118754 0.00301331
2.28000000e+02 0.118965 0.00222102
2.29000000e+02 0.118004 0.00174244
2.30000000e+02 0.114958 0.00237648
2.31000000e+02 0.118337 0.00295093
2.32000000e+02 0.115205 0.00239485
2.33000000e+02 0.114025 0.00185447
2.34000000e+02 0.112602 0.00282596
2.35000000e+02 0.120867 0.00368142
2.36000000e+02 0.122775 0.00294978
2.37000000e+02 0.114581 0.00220176
2.38000000e+02 0.122988 0.00256731
2.39000000e+02 0.114499 0.00146274
2.40000000e+02 0.112689 0.00203698
2.41000000e+02 0.111375 0.00332819
2.42000000e+02 0.111162 0.00288844
2.43000000e+02 0.127487 0.0053329
2.44000000e+02 0.117578 0.00264892
2.45000000e+02 0.111303 0.00262152
2.46000000e+02 0.109988 0.00235838
2.47000000e+02 0.146441 0.00618562
2.48000000e+02 0.123283 0.00341855
2.49000000e+02 0.108313 0.00172821
2.50000000e+02 0.109215 0.00313227
