# Supplementary material for: Evolution of intrinsically disordered regions in vertebrate galectins for phase separation
Source: EMBO Rep. 2026 Feb 2;27(5):1254–69. doi: 10.1038/s44319-026-00692-w (PMC12979664; doi:10.1038/s44319-026-00692-w)
Supplement: Supplementary file 12 — Source data Fig. 6 [file 44319_2026_692_MOESM12_ESM.zip › FIG_6/6A/hGal3_D22_112_R2R1/T2_D22_112_400uM/ANA/Deletion/HSQC/ANA/Cs_D1_10_40uM.dat_D1_10_400uM.dat.dat]

1.50000000e+01 0.00223259
1.80000000e+01 0.00127454
2.00000000e+01 0.00127454
2.10000000e+01 0.00626773
2.20000000e+01 0.00319601
2.40000000e+01 0.004143
2.70000000e+01 0.00451159
2.80000000e+01 0.00108832
2.90000000e+01 0.00202347
3.10000000e+01 0.000307327
3.20000000e+01 0.00316614
3.30000000e+01 0.000185607
3.40000000e+01 0.00140159
3.50000000e+01 0.00240924
3.60000000e+01 0.00271743
3.80000000e+01 0.00250489
4.00000000e+01 0.00127846
4.10000000e+01 0.00498442
4.30000000e+01 0.00250489
4.70000000e+01 0.00626773
4.90000000e+01 0.00212472
5.60000000e+01 0.00626773
5.80000000e+01 0.00212472
6.50000000e+01 0.00318504
6.60000000e+01 0.00273394
7.20000000e+01 0.00451159
7.30000000e+01 0.00227694
7.50000000e+01 0.0026181
7.70000000e+01 0.00254842
7.80000000e+01 0.00682162
7.90000000e+01 0.00376888
8.10000000e+01 0.00509259
8.40000000e+01 0.00140159
8.50000000e+01 0.00182605
9.10000000e+01 0.00228133
9.20000000e+01 0.00333383
9.30000000e+01 0.00202347
9.60000000e+01 0.000185607
9.70000000e+01 0.00231181
9.80000000e+01 0.00140159
9.90000000e+01 0.000929758
1.03000000e+02 0.0103742
1.04000000e+02 0.00127846
1.05000000e+02 0.0077791
1.08000000e+02 0.00923929
1.09000000e+02 0.00355168
1.11000000e+02 0.00318504
1.12000000e+02 0.00257768
1.14000000e+02 0.00740098
1.15000000e+02 0.00271191
1.16000000e+02 0.00156027
1.18000000e+02 0.00297228
1.19000000e+02 0.00330522
1.20000000e+02 0.000839315
1.22000000e+02 0.00302728
1.24000000e+02 0.00127846
1.25000000e+02 0.00127454
1.26000000e+02 0.00166266
1.27000000e+02 0.00240924
1.29000000e+02 0.00250489
1.30000000e+02 0.00170131
1.31000000e+02 0.00175341
1.32000000e+02 0.0109533
1.33000000e+02 0.00132456
1.34000000e+02 0.00697456
1.35000000e+02 0.00108832
1.36000000e+02 0.00271743
1.37000000e+02 0.0068516
1.38000000e+02 0.00739354
1.39000000e+02 0.000815138
1.41000000e+02 0.00113774
1.42000000e+02 0.00212472
1.43000000e+02 0.00212237
1.44000000e+02 0.000874328
1.46000000e+02 0.00166266
1.47000000e+02 0.00247476
1.48000000e+02 0.000997221
1.49000000e+02 0.002021
1.50000000e+02 0.00273394
1.51000000e+02 0.00709538
1.54000000e+02 0.00156027
1.55000000e+02 0.00318504
1.56000000e+02 0.00127454
1.57000000e+02 0.00212237
1.58000000e+02 0.00428304
1.59000000e+02 0.00487898
1.60000000e+02 0.00162925
1.62000000e+02 0.00208673
1.64000000e+02 0.00192988
1.65000000e+02 0.00100222
1.67000000e+02 0.00212237
1.68000000e+02 0.00140159
1.69000000e+02 0.00170131
1.70000000e+02 0.004143
1.71000000e+02 0.00360894
1.72000000e+02 0.00316614
1.73000000e+02 0.00335626
1.74000000e+02 0.00275035
1.75000000e+02 0.00161245
1.76000000e+02 0.00254253
1.77000000e+02 0.000997221
1.78000000e+02 0.00382027
1.79000000e+02 0.00248484
1.80000000e+02 0.000997221
1.81000000e+02 0.00254842
1.82000000e+02 0.00170131
1.83000000e+02 0.000586899
1.84000000e+02 0.00113774
1.85000000e+02 0.0026181
1.86000000e+02 0.00275035
1.87000000e+02 0.00127846
1.89000000e+02 0.00394771
1.90000000e+02 0.00339624
1.92000000e+02 0.00783291
1.93000000e+02 0.00299073
1.94000000e+02 0.00153116
1.95000000e+02 0.00511903
1.96000000e+02 0.00294864
1.98000000e+02 0.00746421
1.99000000e+02 0.00640191
2.00000000e+02 0.00212237
2.01000000e+02 0.00418264
2.02000000e+02 0.0224972
2.03000000e+02 0.00624856
2.04000000e+02 0.00725909
2.05000000e+02 0.00528341
2.07000000e+02 0.00360894
2.08000000e+02 0.00990022
2.09000000e+02 0.00253465
2.10000000e+02 0.0142385
2.11000000e+02 0.0233387
2.12000000e+02 0.0254184
2.13000000e+02 0.0156654
2.14000000e+02 0.00446144
2.15000000e+02 0.00587575
2.16000000e+02 0.0238165
2.17000000e+02 0.00275035
2.18000000e+02 0.0175817
2.19000000e+02 0.0127387
2.20000000e+02 0.006347
2.21000000e+02 0.00545935
2.22000000e+02 0.00140159
2.23000000e+02 0.00511903
2.24000000e+02 0.00271191
2.25000000e+02 0.00425963
2.27000000e+02 0.00302067
2.28000000e+02 0.000586899
2.29000000e+02 0.00288348
2.30000000e+02 0.00276667
2.31000000e+02 0.00315824
2.32000000e+02 0.00127846
2.33000000e+02 0.000586899
2.34000000e+02 0.00297228
2.35000000e+02 0.00323951
2.36000000e+02 0.00248484
2.37000000e+02 0.00170131
2.38000000e+02 0.000651498
2.39000000e+02 0.004143
2.40000000e+02 0.00141225
2.41000000e+02 0.00151804
2.42000000e+02 0.00141225
2.43000000e+02 0.002021
2.44000000e+02 0.00140159
2.45000000e+02 0.000815138
2.46000000e+02 0.00224821
2.47000000e+02 0.00129014
2.48000000e+02 0.00190642
2.50000000e+02 0.00297228
