# Supplementary material for: Evolution of intrinsically disordered regions in vertebrate galectins for phase separation
Source: EMBO Rep. 2026 Feb 2;27(5):1254–69. doi: 10.1038/s44319-026-00692-w (PMC12979664; doi:10.1038/s44319-026-00692-w)
Supplement: Supplementary file 12 — Source data Fig. 6 [file 44319_2026_692_MOESM12_ESM.zip › FIG_6/6A/hGal3_D22_112_R2R1/T2_D22_112_400uM/ANA/Deletion/HSQC/D0_0urea_40uM/pulseprogram]

# 1 "/opt/topspin/exp/stan/nmr/lists/pp/hsqcfpf3gpphwg"
;hsqcfpf3gpphwg
;avance-version (07/06/20)
;HSQC
;2D H-1/X correlation via double inept transfer
;phase sensitive
;with decoupling during acquisition
;using f3 - channel
;using flip-back pulse
;water suppression using watergate sequence
;similar to fhsqc 
;(use parameterset )
;
;G. Bodenhausen & D.J. Ruben, Chem. Phys. Lett. 69, 185 (1980)
;M. Piotto, V. Saudek & V. Sklenar, J. Biomol. NMR 2, 661 - 666 (1992)
;V. Sklenar, M. Piotto, R. Leppik & V. Saudek, J. Magn. Reson.,
;   Series A 102, 241 -245 (1993)
;S. Mori, C. Abeygunawardana, M. O'Neil-Johnson & P.C.M. van Zijl,
;   J. Magn. Reson. B 108, 94-98 (1995)
;
;$CLASS=HighRes
;$DIM=2D
;$TYPE=
;$SUBTYPE=
;$COMMENT=


prosol relations=<triple>

  
# 1 "/opt/topspin/exp/stan/nmr/lists/pp/Avance.incl" 1
;Avance3.incl
;   for AV III
;
;avance-version (07/12/14)
;
;$CLASS=HighRes Incl
;$COMMENT=


;$Id: Avance3.incl,v 1.6.2.2 2007/12/14 16:06:46 ber Exp $
# 30 "/opt/topspin/exp/stan/nmr/lists/pp/hsqcfpf3gpphwg" 2

# 1 "/opt/topspin/exp/stan/nmr/lists/pp/Delay.incl" 1
;Delay.incl  -  include file for commonly used delays
;
;version 00/02/07
;
;$CLASS=HighRes Incl
;$COMMENT=


;general delays

define delay DELTA
define delay DELTA1
define delay DELTA2
define delay DELTA3
define delay DELTA4
define delay DELTA5
define delay DELTA6
define delay DELTA7
define delay DELTA8

define delay TAU
define delay TAU1
define delay TAU2
define delay TAU3
define delay TAU4
define delay TAU5


;delays for centering pulses

define delay CEN_HN1
define delay CEN_HN2
define delay CEN_HN3
define delay CEN_HC1
define delay CEN_HC2
define delay CEN_HC3
define delay CEN_HC4
define delay CEN_HP1
define delay CEN_HP2
define delay CEN_CN1
define delay CEN_CN2
define delay CEN_CN3
define delay CEN_CN4
define delay CEN_CP1
define delay CEN_CP2


;loop counters

define loopcounter COUNTER
define loopcounter SCALEF
define loopcounter FACTOR1
define loopcounter FACTOR2
define loopcounter FACTOR3


;$Id: Delay.incl,v 1.12 2005/11/10 12:16:58 ber Exp $
# 31 "/opt/topspin/exp/stan/nmr/lists/pp/hsqcfpf3gpphwg" 2

# 1 "/opt/topspin/exp/stan/nmr/lists/pp/Grad.incl" 1
;Grad2.incl  -  include file for Gradient Spectroscopy
;   for 1
;
;avance-version (07/01/17)
;
;$CLASS=HighRes Incl
;$COMMENT=


define list<gradient> EA=<EA>


;$Id: Grad2.incl,v 1.12 2007/01/22 14:22:35 ber Exp $
# 32 "/opt/topspin/exp/stan/nmr/lists/pp/hsqcfpf3gpphwg" 2


"p2=p1*2"
"p22=p21*2"
"d11=30m"
"d12=20u"
"d26=1s/(cnst4*4)"


"d0=3u"

"in0=inf1/2"


"DELTA1=d26-p16-d16"
"DELTA2=d26-p16-d16-p11-12u"


"DELTA=d0*2+p2"


# 1 "mc_line 57 file /opt/topspin/exp/stan/nmr/lists/pp/hsqcfpf3gpphwg expanding definition part of mc command before ze"
define delay MCWRK
define delay MCREST
define loopcounter ST1CNT
"ST1CNT = td1 / (2)"
"MCWRK = 0.250000*d1"
"MCREST = d1 - d1"
    dccorr
# 57 "/opt/topspin/exp/stan/nmr/lists/pp/hsqcfpf3gpphwg"
1 ze 
# 1 "mc_line 57 file /opt/topspin/exp/stan/nmr/lists/pp/hsqcfpf3gpphwg expanding definition of mc command after ze"
# 58 "/opt/topspin/exp/stan/nmr/lists/pp/hsqcfpf3gpphwg"
  d11 pl16:f3
# 1 "mc_line 59 file /opt/topspin/exp/stan/nmr/lists/pp/hsqcfpf3gpphwg expanding start label for mc command"
2 MCWRK  * 2 do:f3
LBLSTS1, MCWRK 
LBLF1, MCWRK 
  MCREST
# 60 "/opt/topspin/exp/stan/nmr/lists/pp/hsqcfpf3gpphwg"
3 d12 pl1:f1 pl3:f3
  50u setnmr3|0 setnmr0|34|32|33 ctrlgrad 0

  (p1 ph1)
  p16:gp3
  d16
  DELTA1
  (center (p2 ph2) (p22 ph6):f3 )
  DELTA1
  p16:gp3
  d16
  (p1 ph2) 

  4u pl0:f1
  (p11:sp1 ph8:r):f1
  4u
  p16:gp4
  d16 pl1:f1

  (p21 ph3):f3
  d0


  (p2 ph5)


  d0
  (p22 ph4):f3
  DELTA
  (p21 ph4):f3

  4u
  p16:gp4
  d16 pl0:f1
  (p11:sp1 ph7:r):f1
  4u
  4u pl1:f1

  (p1 ph1) 
  4u
  p16:gp5
  d16
  DELTA2 pl0:f1
  (p11:sp1 ph7:r):f1
  4u
  4u pl1:f1
  (center (p2 ph1) (p22 ph1):f3 )
  4u pl0:f1
  (p11:sp1 ph7:r):f1
  4u
  p16:gp5
  d16
  DELTA2 pl16:f3
  4u setnmr3^0 setnmr0^34^32^33 ctrlgrad 7

  go=2 ph31 cpd3:f3
# 1 "mc_line 118 file /opt/topspin/exp/stan/nmr/lists/pp/hsqcfpf3gpphwg expanding mc command in line"
  MCWRK  do:f3 wr #0 if #0 zd ip3  MCWRK  ip6
  lo to LBLSTS1 times 2
  MCWRK id0
  lo to LBLF1 times ST1CNT
  MCWRK
# 119 "/opt/topspin/exp/stan/nmr/lists/pp/hsqcfpf3gpphwg"
exit 
  

ph1=0
ph2=1
ph3=0 2
ph4=0 0 0 0 2 2 2 2
ph5=0 0 2 2
ph6=0
ph7=2
ph8=0
ph31=0 2 0 2 2 0 2 0


;pl0 : 120dB
;pl1 : f1 channel - power level for pulse (default)
;pl3 : f3 channel - power level for pulse (default)
;pl16: f3 channel - power level for CPD/BB decoupling
;sp1: f1 channel - shaped pulse  90 degree
;sp13: f2 channel - shaped pulse 180 degree (adiabatic)
;p1 : f1 channel -  90 degree high power pulse
;p2 : f1 channel - 180 degree high power pulse
;p8 : f2 channel - 180 degree shaped pulse for inversion (adiabatic)
;p11: f1 channel -  90 degree shaped pulse
;p16: homospoil/gradient pulse
;p21: f3 channel -  90 degree high power pulse
;p22: f3 channel - 180 degree high power pulse
;d0 : incremented delay (2D)                         [3 usec]
;d1 : relaxation delay; 1-5 * T1
;d11: delay for disk I/O                             [30 msec]
;d12: delay for power switching                      [20 usec]
;d16: delay for homospoil/gradient recovery
;d26 : 1/(4J)YH
;cnst4: = J(YH)
;inf1: 1/SW(X) = 2 * DW(X)
;in0: 1/(2 * SW(X)) = DW(X)
;nd0: 2
;NS: 4 * n
;DS: 16
;td1: number of experiments
;FnMODE: States-TPPI, TPPI, States or QSEQ
;cpd3: decoupling according to sequence defined by cpdprg3
;pcpd3: f3 channel - 90 degree pulse for decoupling sequence


;use gradient ratio:    gp 3 : gp 4 : gp 5
;                         50 :   80 :   30

;for z-only gradients:
;gpz3: 50%
;gpz4: 80%
;gpz5: 30%

;use gradient files:   
;gpnam1: SINE.100
;gpnam2: SINE.100
;gpnam3: SINE.100


                                          ;preprocessor-flags-start
;LABEL_CN: for C-13 and N-15 labeled samples start experiment with
;             option -DLABEL_CN (eda: ZGOPTNS)
                                          ;preprocessor-flags-end


;$Id: hsqcfpf3gpphwg,v 1.6.2.1 2007/07/04 13:41:19 ber Exp $
