# Supplementary material for: Evolution of intrinsically disordered regions in vertebrate galectins for phase separation
Source: EMBO Rep. 2026 Feb 2;27(5):1254–69. doi: 10.1038/s44319-026-00692-w (PMC12979664; doi:10.1038/s44319-026-00692-w)
Supplement: Supplementary file 12 — Source data Fig. 6 [file 44319_2026_692_MOESM12_ESM.zip › FIG_6/6A/hGal3_D22_112_R2R1/T2_D22_112_400uM/ANA/Deletion/HSQC/D0_0urea_40uM/nmrpipe.dat]

1 133.807 5.787 14.930 15.537 4.722309e+05 2.402520e+04 1.767043e+06
2 133.608 5.760 10.313 19.215 4.533579e+05 2.698790e+04 1.212575e+06
3 133.531 9.467 37.792 29.035 5.167605e+05 2.416191e+04 1.587157e+07
4 132.509 9.970 21.690 28.383 7.245542e+05 2.415215e+04 3.426260e+07
5 131.751 5.792 17.083 22.192 4.859879e+05 2.464272e+04 7.096741e+06
6 130.567 9.054 20.236 31.097 7.886497e+05 2.442767e+04 3.575442e+07
7 130.406 9.535 38.933 28.452 8.233786e+05 2.419101e+04 3.860475e+07
8 130.208 10.192 12.551 30.561 1.377122e+06 2.437337e+04 3.725950e+07
9 130.173 9.703 22.150 29.532 1.057434e+06 2.475550e+04 5.463218e+07
10 130.035 9.440 23.295 30.191 7.331056e+05 2.458495e+04 3.745972e+07
11 129.975 5.763 15.123 34.727 6.100288e+05 2.431484e+04 1.620966e+07
12 129.743 9.260 16.284 30.966 1.127926e+06 2.435769e+04 4.222235e+07
13 129.604 10.115 13.396 30.794 3.153954e+06 2.466574e+04 1.204038e+08
14 129.413 10.157 17.483 31.255 1.037360e+06 2.424952e+04 4.428799e+07
15 129.241 10.097 14.386 36.349 1.838435e+06 2.500902e+04 7.711583e+07
16 129.210 5.765 17.591 60.168 4.217524e+05 2.528502e+04 2.388506e+06
17 129.054 10.039 12.347 30.281 6.291133e+05 2.472385e+04 9.739931e+06
18 128.852 8.331 21.070 29.099 1.084268e+06 2.439936e+04 5.300826e+07
19 128.637 5.762 16.868 51.857 6.870219e+05 2.430794e+04 3.696376e+07
20 128.596 9.207 17.630 30.158 1.008679e+06 2.450117e+04 4.769581e+07
21 128.585 9.063 26.209 30.452 4.295425e+05 2.432499e+04 4.057406e+06
22 128.252 7.362 20.982 30.162 1.038881e+06 2.419706e+04 4.849627e+07
23 128.233 9.364 22.563 30.291 9.664154e+05 2.465022e+04 5.174884e+07
24 128.201 8.454 19.945 29.412 9.700155e+05 2.437308e+04 4.716269e+07
25 128.198 8.343 19.679 30.196 1.093672e+06 2.455745e+04 5.498188e+07
26 127.902 8.881 18.987 30.836 1.141956e+06 2.426752e+04 5.735912e+07
27 127.622 9.015 23.623 28.719 8.095462e+05 2.427246e+04 3.507077e+07
28 127.591 9.870 21.063 30.258 9.760101e+05 2.428288e+04 5.105973e+07
29 127.475 5.780 18.060 19.402 4.489696e+05 2.437274e+04 3.225717e+06
30 127.366 9.905 17.334 33.502 8.951450e+05 2.434539e+04 4.162607e+07
31 127.363 9.161 19.996 31.003 9.487779e+05 2.423459e+04 4.821006e+07
32 127.327 9.372 20.924 30.200 1.123032e+06 2.412527e+04 5.253672e+07
33 127.241 8.704 17.822 30.644 1.689355e+06 2.421357e+04 8.297369e+07
34 127.035 8.514 18.989 32.247 9.925468e+05 2.488679e+04 5.214118e+07
35 127.046 8.353 14.638 30.208 7.910285e+06 2.423522e+04 3.068179e+08
36 126.982 8.912 20.333 28.314 9.206813e+05 2.470984e+04 3.747893e+07
37 126.956 9.011 17.562 29.337 1.289721e+06 2.455999e+04 5.610054e+07
38 126.768 8.318 16.603 30.746 1.199454e+06 2.425047e+04 5.008790e+07
39 126.710 8.447 15.732 36.131 1.263030e+06 2.421337e+04 6.609676e+07
40 126.507 7.973 20.501 28.669 1.315534e+06 2.428894e+04 6.310234e+07
41 126.447 9.313 21.237 30.037 7.686434e+05 2.424415e+04 3.307735e+07
42 126.438 7.912 19.417 29.092 1.184510e+06 2.438705e+04 5.334613e+07
43 126.408 7.872 16.101 29.873 4.603133e+05 2.422440e+04 3.028958e+06
44 126.329 9.215 24.022 33.110 8.176455e+05 2.423560e+04 4.392691e+07
45 126.271 8.447 19.562 38.999 1.002541e+06 2.422615e+04 6.630409e+07
46 126.200 9.054 17.930 30.127 1.363630e+06 2.472798e+04 5.987262e+07
47 126.192 8.856 15.784 30.875 1.696183e+06 2.423095e+04 7.082631e+07
48 126.023 5.780 25.286 25.130 7.251363e+05 2.415606e+04 3.613406e+07
49 125.864 8.404 20.848 30.266 1.243171e+06 2.432289e+04 5.898525e+07
50 125.765 8.984 19.250 29.148 9.736439e+05 2.451874e+04 4.200078e+07
51 125.703 9.168 20.110 32.507 1.192218e+06 2.418123e+04 6.609680e+07
52 125.715 8.176 18.392 30.194 1.500261e+06 2.432253e+04 6.865862e+07
53 125.603 8.939 18.725 29.681 1.629522e+06 2.418647e+04 7.934858e+07
54 125.581 8.594 13.715 32.491 5.442829e+05 2.445146e+04 7.919737e+06
55 125.534 8.378 15.993 30.461 3.047342e+06 2.493905e+04 1.264739e+08
56 125.482 9.324 18.470 29.914 9.727021e+05 2.429501e+04 4.781780e+07
57 125.446 8.316 13.793 30.082 1.534458e+06 2.470281e+04 5.233243e+07
58 125.456 7.924 18.884 32.508 1.436461e+06 2.419243e+04 8.131207e+07
59 125.402 9.492 19.517 33.195 5.747573e+05 2.477160e+04 1.879092e+07
60 125.371 8.291 14.317 28.875 3.893068e+06 2.556266e+04 1.305698e+08
61 125.325 9.374 26.199 29.624 9.928956e+05 2.430400e+04 6.003714e+07
62 125.180 5.781 22.009 22.291 4.318935e+05 2.436058e+04 3.174385e+06
63 124.930 8.445 13.309 30.596 5.123372e+05 2.476533e+04 5.995766e+06
64 124.891 8.250 14.544 25.926 1.063914e+06 2.516917e+04 3.085325e+07
65 124.892 8.024 15.098 25.991 6.995746e+05 2.422941e+04 2.174964e+07
66 124.866 8.766 22.128 28.913 1.060541e+06 2.474131e+04 5.387045e+07
67 124.827 8.617 25.966 30.095 1.666051e+06 2.419098e+04 1.286327e+08
68 124.716 8.161 15.831 34.384 9.651168e+05 2.464970e+04 3.790572e+07
69 124.638 7.993 16.910 30.742 5.348496e+06 2.469968e+04 2.354143e+08
70 124.606 8.427 14.620 29.400 4.035894e+06 2.518001e+04 1.428482e+08
71 124.553 7.931 13.396 30.624 4.819940e+06 2.427083e+04 1.696396e+08
72 124.471 8.401 14.900 30.874 2.380655e+06 2.468710e+04 1.019939e+08
73 124.461 8.107 13.858 29.433 8.440098e+05 2.426561e+04 2.149913e+07
74 124.341 8.259 13.249 30.842 5.766000e+06 2.432864e+04 2.031170e+08
75 124.216 8.370 14.208 31.597 4.439904e+06 2.423742e+04 1.793488e+08
76 124.121 8.927 18.579 33.959 1.388704e+06 2.417559e+04 9.050448e+07
77 124.003 7.869 15.005 29.892 4.855220e+05 2.510511e+04 5.982474e+06
78 123.992 8.670 16.307 31.222 1.435856e+06 2.428718e+04 6.378421e+07
79 123.837 9.142 26.625 30.013 8.809608e+05 2.435815e+04 4.927754e+07
80 123.793 8.138 17.197 34.771 6.410430e+06 2.492856e+04 3.367193e+08
81 123.699 8.815 22.930 29.588 8.092116e+05 2.413242e+04 4.175040e+07
82 123.660 8.000 13.813 31.531 8.264498e+05 2.465489e+04 3.009016e+07
83 123.587 9.615 18.288 31.054 9.145962e+05 2.464850e+04 4.298461e+07
84 123.516 8.434 19.338 27.812 8.939981e+05 2.430547e+04 3.524074e+07
85 123.481 9.676 23.386 29.521 7.975539e+05 2.421338e+04 3.704476e+07
86 123.416 8.182 15.771 29.859 5.971530e+05 2.437165e+04 1.242099e+07
87 123.387 5.779 23.726 21.317 5.378988e+05 2.431962e+04 9.384151e+06
88 123.367 8.222 21.769 30.965 5.388455e+05 2.435183e+04 1.438332e+07
89 123.163 7.993 16.707 30.780 5.778022e+06 2.513220e+04 2.648173e+08
90 123.135 7.948 16.012 34.127 3.997527e+06 2.424471e+04 1.973738e+08
91 123.068 7.851 18.324 28.434 5.627822e+05 2.496794e+04 8.757612e+06
92 122.999 7.913 16.901 31.316 8.974781e+06 2.425666e+04 4.163017e+08
93 122.996 7.672 17.722 30.817 1.500478e+06 2.437455e+04 7.118426e+07
94 122.748 9.089 23.051 31.920 8.473024e+05 2.440871e+04 4.170042e+07
95 122.711 8.059 18.899 30.540 2.009224e+06 2.423536e+04 1.163118e+08
96 122.686 9.194 20.707 29.632 1.024551e+06 2.465299e+04 4.509361e+07
97 122.654 8.020 15.870 26.293 4.184555e+05 2.451133e+04 1.224379e+06
98 122.546 8.328 17.980 31.312 1.545256e+06 2.442306e+04 7.503799e+07
99 122.467 8.083 14.363 29.471 1.164023e+06 2.433792e+04 4.011758e+07
100 122.385 7.827 20.531 30.087 1.120873e+06 2.442259e+04 5.691434e+07
101 122.317 8.564 20.514 30.991 1.016376e+06 2.417295e+04 5.333072e+07
102 122.245 7.982 14.840 30.396 3.768478e+06 2.479042e+04 1.457582e+08
103 122.237 7.676 21.352 28.695 1.081046e+06 2.482312e+04 5.446638e+07
104 121.924 8.868 19.537 29.959 1.156836e+06 2.420200e+04 5.289536e+07
105 121.832 8.612 21.022 37.631 1.821296e+06 2.433945e+04 1.357137e+08
106 121.756 8.188 17.886 31.039 1.010385e+06 2.441755e+04 5.040508e+07
107 121.679 7.945 20.455 29.301 1.725131e+06 2.490222e+04 8.951711e+07
108 121.482 8.055 14.563 31.347 9.900280e+05 2.432634e+04 2.740644e+07
109 121.449 9.226 17.922 30.117 9.859261e+05 2.428133e+04 4.802774e+07
110 121.404 8.170 15.761 33.024 2.905104e+06 2.445012e+04 1.385140e+08
111 121.186 9.115 18.989 30.351 1.205311e+06 2.421914e+04 5.800405e+07
112 121.126 8.224 15.627 29.968 3.155462e+06 2.420845e+04 1.336876e+08
113 121.070 8.007 17.250 28.924 2.594964e+06 2.420133e+04 1.099315e+08
114 121.031 7.891 16.396 31.826 1.931155e+06 2.450052e+04 8.760610e+07
115 120.875 8.142 25.453 53.720 2.516656e+06 2.422108e+04 3.714593e+08
116 120.885 7.975 16.194 31.354 5.527191e+05 2.530690e+04 8.501183e+06
117 120.847 8.918 26.326 29.119 9.413067e+05 2.452685e+04 5.332494e+07
118 120.742 7.117 18.424 30.871 1.305951e+06 2.427093e+04 6.814693e+07
119 120.715 8.414 30.096 28.525 1.011976e+06 2.451596e+04 5.391881e+07
120 120.706 9.096 16.018 31.690 1.327484e+06 2.443985e+04 5.924200e+07
121 120.551 8.206 13.810 31.804 4.923015e+06 2.423455e+04 1.862436e+08
122 120.559 8.158 14.934 31.952 4.155772e+06 2.466033e+04 1.787652e+08
123 120.515 7.590 20.237 31.388 1.245292e+06 2.430494e+04 6.928988e+07
124 120.481 9.393 19.713 29.775 1.429587e+06 2.490833e+04 7.168576e+07
125 120.353 8.118 16.751 31.566 4.020310e+06 2.426393e+04 2.010820e+08
126 120.347 8.319 19.244 30.247 9.429489e+05 2.444612e+04 4.261879e+07
127 120.319 8.037 22.429 22.212 6.909923e+05 2.430709e+04 2.083667e+07
128 120.165 8.093 17.589 29.317 9.094969e+06 2.454000e+04 4.066382e+08
129 120.146 5.788 21.076 22.593 4.056679e+05 2.456035e+04 7.959210e+05
130 120.088 9.184 21.136 29.529 1.147544e+06 2.425614e+04 5.340220e+07
131 119.994 8.488 16.619 30.329 1.858482e+06 2.425468e+04 8.139287e+07
132 119.959 8.000 20.103 31.036 4.850772e+06 2.427649e+04 2.844067e+08
133 119.839 8.334 13.881 30.566 5.357318e+06 2.475665e+04 1.908142e+08
134 119.799 9.058 25.592 30.578 5.647259e+05 2.444863e+04 1.953423e+07
135 119.801 8.185 15.239 31.020 7.316570e+06 2.488200e+04 3.037062e+08
136 119.769 8.999 18.409 29.822 1.023401e+06 2.457946e+04 4.347105e+07
137 119.611 8.418 13.886 29.158 1.097225e+06 2.433910e+04 2.900121e+07
138 119.640 8.206 19.394 32.324 3.727623e+06 2.429311e+04 3.006365e+08
139 119.637 8.023 23.404 29.196 5.590625e+06 2.448074e+04 3.731140e+08
140 119.555 6.923 13.772 31.782 2.977573e+06 2.432430e+04 1.127316e+08
141 119.486 7.802 14.713 29.594 1.029481e+06 2.429072e+04 3.255546e+07
142 119.368 7.904 17.018 31.961 1.629839e+06 2.493635e+04 7.834454e+07
143 119.269 7.745 15.646 29.723 3.670531e+06 2.468071e+04 1.468119e+08
144 119.227 7.928 19.162 29.450 1.635913e+06 2.472231e+04 8.878603e+07
145 119.161 8.784 21.093 30.302 1.191326e+06 2.457206e+04 6.358108e+07
146 119.112 5.776 18.215 42.440 5.235652e+05 2.464599e+04 1.012034e+07
147 119.097 8.347 20.930 29.561 4.301790e+06 2.427349e+04 2.517811e+08
148 119.037 8.175 17.466 31.768 1.942627e+06 2.444706e+04 8.958320e+07
149 118.844 8.138 21.752 34.445 9.265881e+05 2.443212e+04 4.898965e+07
150 118.627 7.664 18.504 29.943 1.340998e+06 2.497257e+04 6.722606e+07
151 118.499 8.208 18.903 29.925 1.519544e+06 2.452470e+04 8.460046e+07
152 118.499 8.302 15.923 30.882 3.503481e+06 2.480346e+04 1.464184e+08
153 118.461 10.080 25.873 30.163 8.907417e+05 2.422946e+04 4.356799e+07
154 118.426 5.782 27.673 18.145 3.948417e+05 2.430103e+04 3.922631e+05
155 118.136 7.762 18.297 29.920 1.604407e+06 2.430347e+04 7.813088e+07
156 117.974 8.587 17.051 29.248 1.355515e+06 2.423789e+04 5.642695e+07
157 117.828 7.805 17.077 28.880 2.069426e+06 2.516930e+04 8.653302e+07
158 117.633 8.719 17.805 29.300 1.734060e+06 2.499375e+04 8.201435e+07
159 117.469 7.421 16.687 30.373 2.243320e+06 2.419494e+04 9.944036e+07
160 117.462 7.213 18.182 30.190 1.253240e+06 2.483751e+04 6.072670e+07
161 117.269 8.341 23.017 32.589 5.118510e+05 2.419157e+04 1.192488e+07
162 117.199 8.189 13.975 30.903 4.548766e+06 2.429662e+04 1.700221e+08
163 116.882 6.532 18.046 30.158 1.306354e+06 2.461230e+04 5.878421e+07
164 116.622 8.790 22.838 28.867 1.411479e+06 2.444010e+04 7.359293e+07
165 116.584 9.609 18.381 30.187 8.968956e+05 2.499181e+04 3.873852e+07
166 116.572 7.450 18.460 30.421 1.349015e+06 2.423245e+04 6.654689e+07
167 116.545 5.781 25.245 18.482 4.449724e+05 2.420004e+04 4.822874e+06
168 116.400 7.740 18.150 28.950 1.353308e+06 2.485783e+04 6.266022e+07
169 116.286 6.514 15.687 30.216 1.374502e+06 2.455748e+04 5.560376e+07
170 116.237 8.398 17.167 30.532 1.242874e+06 2.438682e+04 5.388873e+07
171 115.948 8.469 27.650 30.590 6.385242e+05 2.417800e+04 2.831962e+07
172 115.911 8.936 20.659 29.490 1.266711e+06 2.472288e+04 6.566053e+07
173 115.766 8.367 16.505 30.413 2.288446e+06 2.504869e+04 9.692542e+07
174 115.732 8.107 14.472 30.728 4.385952e+06 2.427724e+04 1.710337e+08
175 115.521 8.213 17.711 30.925 1.677643e+06 2.426161e+04 7.866604e+07
176 115.446 8.604 21.104 29.945 1.399677e+06 2.427685e+04 7.302439e+07
177 115.368 8.278 16.415 30.286 2.157605e+06 2.453245e+04 9.404498e+07
178 115.250 5.798 28.895 27.692 4.790438e+05 2.440602e+04 1.790397e+07
179 115.246 5.782 24.903 21.588 4.991072e+05 2.435994e+04 1.565934e+07
180 115.067 8.392 29.139 29.443 5.202503e+05 2.419830e+04 2.658297e+07
181 115.057 8.366 30.748 26.423 7.194013e+05 2.422516e+04 4.056657e+07
182 115.012 8.900 27.233 30.875 9.270784e+05 2.442407e+04 4.663922e+07
183 114.867 8.594 17.784 28.705 8.935626e+05 2.428565e+04 3.654126e+07
184 114.698 9.335 21.693 30.393 9.449291e+05 2.452675e+04 4.563105e+07
185 114.699 7.811 13.474 30.451 4.213024e+06 2.534324e+04 1.422310e+08
186 114.700 7.031 13.176 30.892 5.004410e+06 2.511210e+04 1.636990e+08
187 114.616 7.455 14.007 30.101 2.730716e+06 2.441154e+04 1.020048e+08
188 114.619 6.917 14.009 30.538 3.235316e+06 2.425393e+04 1.224882e+08
189 114.496 8.159 16.927 29.997 1.880883e+06 2.418797e+04 8.306726e+07
190 114.384 7.886 19.945 28.032 5.863527e+05 2.451161e+04 1.277907e+07
191 114.257 7.134 26.790 31.885 6.652206e+05 2.422397e+04 3.618185e+07
192 114.117 7.815 11.138 22.172 5.404697e+05 2.477219e+04 2.919453e+06
193 114.030 7.457 11.743 23.913 4.693120e+05 2.455439e+04 2.600178e+06
194 113.996 6.921 12.982 24.234 6.184653e+05 2.570999e+04 8.056183e+06
195 113.971 7.660 15.165 32.282 1.936496e+06 2.436652e+04 8.335154e+07
196 113.967 6.961 15.249 31.394 2.757908e+06 2.526842e+04 1.110816e+08
197 113.897 7.561 17.526 32.864 1.276270e+06 2.429042e+04 6.052760e+07
198 113.915 7.044 17.976 31.650 1.440129e+06 2.459030e+04 7.863153e+07
199 113.549 6.871 13.465 31.469 3.148591e+06 2.438180e+04 1.290726e+08
200 113.519 7.197 18.473 29.802 1.340852e+06 2.450699e+04 6.638424e+07
201 113.397 7.516 15.570 33.194 4.154270e+06 2.426136e+04 2.017798e+08
202 113.383 6.964 11.003 28.139 5.012230e+05 2.434688e+04 3.245434e+06
203 113.313 6.847 13.235 30.738 4.007638e+06 2.425115e+04 1.521844e+08
204 113.127 8.445 15.679 30.684 1.962315e+06 2.460315e+04 8.172122e+07
205 113.112 7.590 13.644 27.678 4.569623e+05 2.471511e+04 2.555151e+06
206 113.031 7.469 13.501 30.998 3.565817e+06 2.444263e+04 1.314318e+08
207 112.947 6.875 16.335 35.159 4.935118e+06 2.445237e+04 2.737885e+08
208 112.816 7.515 16.623 28.320 6.084996e+06 2.438982e+04 2.872900e+08
209 112.789 6.915 13.859 30.195 7.728564e+06 2.484630e+04 3.098249e+08
210 112.770 6.884 15.525 90.427 5.283120e+06 2.591139e+04 6.290470e+08
211 112.711 8.775 17.903 30.852 7.938576e+05 2.419015e+04 2.957554e+07
212 112.708 6.906 19.633 30.824 7.138653e+06 2.449162e+04 5.231500e+08
213 112.660 7.554 12.872 30.076 5.944971e+06 2.485847e+04 1.907763e+08
214 112.673 7.144 19.674 29.208 8.976381e+05 2.446682e+04 4.243619e+07
215 112.488 7.758 17.260 28.379 1.331593e+06 2.499274e+04 4.665183e+07
216 112.441 5.777 21.683 24.518 6.189674e+05 2.491351e+04 1.482054e+07
217 112.415 6.884 13.306 39.273 6.276299e+06 2.466845e+04 3.290980e+08
218 112.302 6.861 12.507 27.604 7.946986e+06 2.614941e+04 2.200099e+08
219 112.250 7.510 14.368 35.803 2.209817e+07 2.432095e+04 1.009879e+09
220 112.263 7.481 10.829 33.019 2.019187e+06 2.495651e+04 6.477411e+07
221 112.166 6.825 12.158 35.544 2.563495e+07 2.477438e+04 9.258879e+08
222 112.151 8.781 16.814 31.823 4.948788e+05 2.414165e+04 9.789851e+06
223 112.160 7.439 11.516 31.054 7.854468e+06 2.443762e+04 2.217438e+08
224 112.151 7.371 17.611 30.213 2.390285e+06 2.480715e+04 1.155992e+08
225 112.147 6.586 14.925 30.354 2.914080e+06 2.554202e+04 1.082104e+08
226 112.068 6.801 8.021 29.812 5.073161e+05 2.617441e+04 2.682520e+06
227 112.118 6.736 30.950 28.127 5.504314e+05 2.430518e+04 2.179846e+07
228 112.048 8.021 15.971 32.172 5.382216e+05 2.511444e+04 1.206390e+07
229 112.015 8.084 16.592 30.871 1.897007e+06 2.441678e+04 8.379538e+07
230 112.020 6.772 12.634 29.806 9.669604e+06 2.499926e+04 3.016304e+08
231 111.992 7.394 14.021 29.854 7.831406e+06 2.494252e+04 3.015853e+08
232 111.903 7.912 17.696 29.009 1.807276e+06 2.447792e+04 8.398743e+07
233 111.897 7.151 15.661 30.010 1.943956e+06 2.431096e+04 7.943338e+07
234 111.773 8.190 14.198 30.617 1.108151e+06 2.461045e+04 3.975893e+07
235 111.762 6.887 11.206 20.568 7.623461e+05 2.508386e+04 8.479665e+06
236 111.685 6.863 11.958 18.366 9.311513e+05 2.481450e+04 1.296344e+07
237 111.678 7.308 20.923 31.398 4.348023e+05 2.435647e+04 4.825228e+06
238 111.611 7.373 10.951 30.889 4.443907e+05 2.507747e+04 2.083169e+06
239 111.575 8.395 17.125 37.182 6.729327e+05 2.437563e+04 2.813179e+07
240 111.572 7.516 11.798 22.077 1.439696e+06 2.562155e+04 2.384285e+07
241 111.553 7.441 12.046 16.917 6.103951e+05 2.664604e+04 4.984180e+06
242 111.534 6.828 11.907 20.948 2.298620e+06 2.528387e+04 4.137700e+07
243 111.545 6.589 11.090 27.008 5.424786e+05 2.445526e+04 3.464133e+06
244 111.537 8.009 17.754 31.042 1.936280e+06 2.452443e+04 8.952961e+07
245 111.419 7.552 16.950 37.288 4.080141e+05 2.479869e+04 1.185678e+06
246 111.409 6.775 12.273 19.161 9.666972e+05 2.479297e+04 1.395089e+07
247 111.416 8.202 22.962 43.430 4.063500e+05 2.461266e+04 3.128780e+06
248 111.382 7.398 15.271 20.233 7.464459e+05 2.438632e+04 1.347039e+07
249 111.235 8.449 16.005 29.630 9.392289e+05 2.498853e+04 3.183999e+07
250 111.123 8.398 20.086 30.246 8.823614e+05 2.442821e+04 5.009462e+07
251 111.060 8.275 14.806 30.457 5.020475e+05 2.494704e+04 6.961950e+06
252 111.022 8.239 17.397 30.054 1.687804e+06 2.492209e+04 7.665242e+07
253 111.032 5.767 13.619 36.377 4.145195e+05 2.482960e+04 1.592668e+06
254 110.877 7.354 18.092 31.822 9.669839e+05 2.487728e+04 3.853350e+07
255 110.903 6.813 15.233 37.731 9.071378e+05 2.486629e+04 2.753942e+07
256 110.795 8.341 16.976 30.884 1.720154e+06 2.420640e+04 7.847964e+07
257 110.781 7.020 17.413 29.580 1.739864e+06 2.489630e+04 7.567322e+07
258 110.787 6.425 15.777 30.180 1.509249e+06 2.418949e+04 6.472322e+07
259 110.653 8.188 15.003 43.922 2.356717e+06 2.430159e+04 1.649495e+08
260 110.555 7.469 15.156 30.269 2.032394e+06 2.448204e+04 8.121624e+07
261 110.554 6.723 14.900 30.003 2.071901e+06 2.450873e+04 8.155948e+07
262 110.541 7.704 22.037 33.038 7.475849e+05 2.437635e+04 3.492056e+07
263 110.506 8.260 18.705 29.840 8.966176e+05 2.429323e+04 3.319244e+07
264 110.453 8.410 19.156 29.925 2.096460e+06 2.429943e+04 1.214708e+08
265 110.448 8.303 14.631 35.203 9.045656e+05 2.552045e+04 3.869687e+07
266 110.420 8.036 19.582 29.901 7.794389e+05 2.420980e+04 3.867038e+07
267 110.379 8.198 18.991 32.698 2.507610e+06 2.506137e+04 1.595277e+08
268 110.213 8.063 19.135 31.912 1.750791e+06 2.474157e+04 1.027807e+08
269 110.037 8.310 17.666 37.060 5.023399e+05 2.452099e+04 8.892731e+06
270 109.976 6.725 11.245 26.536 4.864551e+05 2.457503e+04 2.721272e+06
271 109.561 8.107 19.385 34.261 2.796146e+06 2.423447e+04 1.948050e+08
272 109.428 8.070 20.308 30.236 1.812213e+06 2.439925e+04 1.154514e+08
273 109.277 8.448 16.979 30.112 1.458557e+06 2.443295e+04 6.456763e+07
274 109.237 8.148 18.329 30.613 4.075238e+06 2.418826e+04 2.264738e+08
275 109.123 8.363 20.295 30.515 6.709542e+06 2.433425e+04 3.982513e+08
276 109.125 8.015 18.429 30.149 2.728729e+06 2.452065e+04 1.629000e+08
277 109.009 7.984 20.515 29.599 3.036446e+06 2.418612e+04 1.873119e+08
278 108.964 8.245 18.174 30.270 1.185645e+06 2.469567e+04 5.842062e+07
279 108.891 6.932 14.906 28.860 3.204785e+06 2.557865e+04 1.167268e+08
280 108.891 6.876 13.697 29.850 3.069855e+06 2.425906e+04 1.112897e+08
281 108.832 9.181 18.769 31.128 1.199068e+06 2.454247e+04 6.081641e+07
282 108.455 6.979 20.796 29.763 1.574520e+06 2.470495e+04 8.796693e+07
283 108.316 8.120 16.748 28.977 3.235496e+06 2.476652e+04 1.303478e+08
284 108.322 7.564 16.463 31.126 3.127886e+06 2.470478e+04 1.413256e+08
285 108.301 6.933 14.323 22.555 5.692719e+05 2.474491e+04 6.581140e+06
286 108.288 6.878 13.272 22.142 4.964327e+05 2.499774e+04 4.986942e+06
287 108.204 8.261 18.407 30.665 1.914113e+06 2.444707e+04 1.003518e+08
288 108.027 8.401 16.478 28.771 4.845681e+05 2.462902e+04 5.988610e+06
289 108.016 8.078 16.031 36.510 2.574554e+06 2.419228e+04 1.422059e+08
290 107.925 5.779 13.792 19.140 5.105421e+05 2.486392e+04 4.371162e+06
291 107.839 8.362 17.117 32.232 1.827487e+06 2.510537e+04 8.286887e+07
292 107.788 8.930 28.129 29.884 8.199263e+05 2.450676e+04 4.384199e+07
293 107.752 8.149 14.812 30.235 7.948115e+05 2.452189e+04 2.094598e+07
294 107.422 5.778 16.174 20.186 1.115934e+06 2.501798e+04 2.870797e+07
295 107.134 8.047 21.607 30.085 1.161614e+06 2.430259e+04 6.138957e+07
296 106.955 5.776 12.714 19.085 8.140381e+05 2.524919e+04 1.091757e+07
297 106.544 5.777 12.523 18.802 2.587289e+06 2.643348e+04 5.075903e+07
298 105.931 6.078 18.683 27.992 4.644283e+05 2.449534e+04 1.051537e+07
299 105.928 6.058 15.961 26.437 5.555245e+05 2.512268e+04 1.080180e+07
300 105.934 5.996 25.557 30.498 6.590103e+05 2.422067e+04 5.653858e+07
301 105.917 6.125 18.116 27.622 5.349136e+05 2.430524e+04 1.160637e+07
302 105.924 5.968 18.194 28.444 9.954922e+05 2.423428e+04 4.498076e+07
303 105.908 5.936 18.943 27.408 8.209313e+05 2.479127e+04 3.683708e+07
304 105.905 5.899 26.555 27.806 1.326949e+06 2.425659e+04 1.113263e+08
305 105.916 5.848 28.349 27.489 1.988795e+06 2.437801e+04 1.913161e+08
306 105.918 5.776 11.272 32.838 4.411929e+07 2.466219e+04 1.397650e+09
307 105.891 6.020 40.934 28.375 4.563661e+05 2.414135e+04 3.413267e+07
308 105.724 8.874 18.591 30.153 1.211584e+06 2.417468e+04 5.404596e+07
309 105.547 5.763 8.861 29.735 1.301722e+06 2.768340e+04 7.279912e+06
310 105.301 5.771 18.002 13.260 1.750492e+06 2.722233e+04 2.351618e+07
311 105.261 5.905 14.481 26.877 4.271400e+05 2.495357e+04 1.619451e+06
312 105.270 5.838 13.419 25.717 4.640945e+05 2.483961e+04 4.718374e+06
313 105.286 5.800 19.229 21.015 7.259821e+05 2.496571e+04 2.293555e+07
314 105.221 5.958 12.782 55.726 6.560040e+05 2.520310e+04 1.534690e+07
315 105.160 6.037 11.127 33.491 4.983304e+05 2.518316e+04 7.445646e+06
316 105.083 5.591 13.710 24.651 4.966063e+05 2.620660e+04 5.918701e+06
