# Supplementary material for: Evolution of intrinsically disordered regions in vertebrate galectins for phase separation
Source: EMBO Rep. 2026 Feb 2;27(5):1254–69. doi: 10.1038/s44319-026-00692-w (PMC12979664; doi:10.1038/s44319-026-00692-w)
Supplement: Supplementary file 12 — Source data Fig. 6 [file 44319_2026_692_MOESM12_ESM.zip › FIG_6/6A/hGal3_D22_112_R2R1/T2_D22_112_400uM/ANA/Deletion/HSQC/D0_0urea_40uM/nlin.tab]

REMARK NLINLS: NMRPipe Nonlinear Spectral Modeling
REMARK Files: axt.tab B.DAT Jtype: PEAK Dim: 2 Iter: 750 Eval: 750
REMARK X PROFILE (+/-5) GAUSS1D
REMARK Y PROFILE (+/-13) GAUSS1D
REMARK Model-Based Volumes at +/-3 LW in Pts Scale: 1.000000
REMARK Constraint on X_AXIS: (1*X_AXIS + -1):(1*X_AXIS + 1)
REMARK Constraint on XW: (0*XW + 0):(0*XW + 7.21)
REMARK Constraint on Y_AXIS: (1*Y_AXIS + -3.1):(1*Y_AXIS + 3.1)
REMARK Constraint on YW: (0*YW + 0):(0*YW + 24.79)
REMARK Fixed Parameters: None
REMARK F77 Optimization Modules
REMARK Updated Variables: X_PPM Y_PPM X_HZ Y_HZ XW_HZ YW_HZ
VARS INDEX X_AXIS Y_AXIS DX DY X_PPM Y_PPM X_HZ Y_HZ XW YW XW_HZ YW_HZ X1 X3 Y1 Y3 HEIGHT DHEIGHT VOL PCHI2 TYPE ASS CLUSTID MEMCNT
FORMAT %5d %9.3f %9.3f %6.3f %6.3f %8.3f %8.3f %9.3f %9.3f %7.3f %7.3f %8.3f %8.3f %4d %4d %4d %4d %+e %+e %+e %.5f %d %s %4d %4d
1 804.574 10.254 0.147 2.815 5.789 133.802 4922.398 11530.154 2.369 5.164 11.803 12.601 805 805 9 12 +5.696972e+05 +2.402520e+04 +7.898503e+06 0.00000 1 None 1 1
2 810.424 18.333 0.130 5.579 5.755 133.574 4893.250 11510.439 2.966 6.439 14.778 15.712 809 809 16 18 +4.164084e+05 +2.698790e+04 +9.011240e+06 0.00000 1 None 2 1
3 176.824 20.046 1.015 9.203 9.467 133.525 8050.138 11506.260 6.033 12.512 30.059 30.532 175 178 16 24 +5.512076e+05 +2.416191e+04 +4.714236e+07 1.00000 1 None 3 1
4 90.773 55.937 0.199 6.125 9.971 132.509 8478.884 11418.679 5.921 11.609 29.501 28.328 88 93 50 61 +7.279146e+05 +2.415215e+04 +5.669062e+07 0.99992 1 None 4 1
5 802.988 82.990 0.188 8.511 5.798 131.743 4930.300 11352.664 4.779 7.702 23.811 18.794 803 805 80 85 +4.916034e+05 +2.464272e+04 +2.050125e+07 0.00000 1 None 5 1
6 247.064 124.478 0.212 8.742 9.055 130.568 7700.170 11251.426 5.071 12.821 25.266 31.286 245 249 118 131 +7.964514e+05 +2.442767e+04 +5.867006e+07 0.48243 1 None 6 1
7 165.005 130.218 0.816 5.654 9.536 130.405 8109.026 11237.419 5.484 12.465 27.324 30.417 163 167 124 136 +8.725731e+05 +2.419101e+04 +6.758334e+07 1.00000 1 None 7 1
8 53.172 137.226 0.038 3.915 10.192 130.207 8666.229 11220.318 2.515 11.434 12.531 27.901 52 54 130 145 +1.459014e+06 +2.437337e+04 +4.753916e+07 0.01036 1 None 8 1
9 136.514 138.306 0.261 5.765 9.703 130.176 8250.981 11217.683 5.231 12.344 26.063 30.122 134 139 131 145 +1.062193e+06 +2.475550e+04 +7.771855e+07 0.81699 1 None 9 1
10 181.172 143.684 0.416 7.837 9.442 130.024 8028.475 11204.560 6.556 12.339 32.665 30.109 179 184 137 149 +7.240438e+05 +2.458495e+04 +6.636691e+07 0.68441 1 None 10 1
11 807.945 145.559 0.123 13.415 5.769 129.971 4905.602 11199.984 7.210 15.694 35.924 38.296 808 810 139 150 +4.636939e+05 +2.431484e+04 +5.945048e+07 0.00000 1 None 11 1
12 212.282 153.596 0.084 5.564 9.259 129.743 7873.470 11180.373 3.635 12.416 18.111 30.297 211 214 146 161 +1.158923e+06 +2.435769e+04 +5.926442e+07 0.99991 1 None 12 1
13 66.211 158.698 0.022 2.273 10.115 129.599 8601.264 11167.923 2.960 11.799 14.748 28.792 64 68 150 168 +3.191788e+06 +2.466574e+04 +1.263125e+08 0.00000 1 None 13 2
14 59.559 165.470 0.097 5.593 10.154 129.407 8634.407 11151.397 5.308 13.041 26.447 31.822 57 61 158 172 +9.361299e+05 +2.424952e+04 +7.342105e+07 0.00000 1 None 14 1
15 69.391 171.552 0.054 4.768 10.097 129.235 8585.419 11136.557 3.102 12.884 15.456 31.439 68 71 160 180 +1.866621e+06 +2.500902e+04 +8.452530e+07 0.00000 1 None 13 2
16 807.640 175.543 0.373 217.135 5.771 129.122 4907.122 11126.818 4.855 21.516 24.190 52.503 809 809 172 177 +4.011947e+05 +2.528502e+04 +4.748753e+07 0.00000 1 None 15 2
17 79.186 177.883 0.095 8.331 10.039 129.056 8536.616 11121.107 2.264 11.312 11.280 27.603 79 80 173 182 +6.812258e+05 +2.472385e+04 +1.976922e+07 0.00142 1 None 16 1
18 370.709 185.004 0.178 4.384 8.331 128.854 7084.114 11103.731 4.715 12.511 23.492 30.529 368 373 178 192 +1.088075e+06 +2.439936e+04 +7.272719e+07 0.99961 1 None 17 1
19 809.548 195.778 0.132 32.643 5.760 128.549 4897.615 11077.440 6.383 19.297 31.803 47.088 808 810 181 205 +5.790137e+05 +2.430794e+04 +8.080836e+07 0.00000 1 None 15 2
20 221.390 194.104 0.132 5.144 9.206 128.596 7828.090 11081.525 4.934 11.956 24.583 29.175 219 224 187 201 +9.818168e+05 +2.450117e+04 +6.563249e+07 0.99934 1 None 18 1
21 245.801 194.441 0.605 15.663 9.063 128.587 7706.463 11080.703 6.163 13.329 30.707 32.525 245 246 193 197 +4.350047e+05 +2.432499e+04 +4.048786e+07 0.99401 1 None 19 1
22 536.049 206.307 0.132 5.258 7.362 128.251 6260.313 11051.748 4.383 12.322 21.838 30.068 534 538 199 214 +1.083679e+06 +2.419706e+04 +6.630983e+07 0.98483 1 None 20 1
23 194.222 206.794 0.298 5.423 9.365 128.237 7963.454 11050.560 5.135 12.648 25.585 30.863 192 197 200 215 +9.798011e+05 +2.465022e+04 +7.210195e+07 0.99990 1 None 21 1
24 349.494 208.020 0.169 4.964 8.455 128.202 7189.817 11047.568 4.723 11.722 23.532 28.604 347 352 201 215 +9.903129e+05 +2.437308e+04 +6.212191e+07 0.98540 1 None 22 1
25 368.693 207.957 0.170 4.889 8.343 128.204 7094.159 11047.722 4.598 12.394 22.909 30.244 366 371 200 215 +1.110746e+06 +2.455745e+04 +7.171851e+07 0.77272 1 None 23 1
26 276.793 218.630 0.102 5.483 8.881 127.902 7552.047 11021.678 4.514 12.162 22.491 29.678 274 279 211 226 +1.167376e+06 +2.426752e+04 +7.261477e+07 0.99940 1 None 24 1
27 254.088 228.393 0.212 7.383 9.014 127.625 7665.173 10997.854 5.201 11.560 25.914 28.209 252 256 222 234 +8.372326e+05 +2.427246e+04 +5.703712e+07 1.00000 1 None 25 1
28 107.584 230.295 0.148 7.228 9.873 127.571 8395.124 10993.213 7.210 13.793 35.924 33.657 106 111 222 236 +8.531991e+05 +2.428288e+04 +9.613978e+07 0.00000 1 None 26 1
29 806.006 233.744 0.247 5.225 5.780 127.474 4915.263 10984.797 7.210 6.906 35.924 16.852 806 807 232 235 +4.061830e+05 +2.437274e+04 +2.291719e+07 0.00000 1 None 27 1
30 102.860 235.772 0.106 8.589 9.900 127.416 8418.661 10979.848 7.210 16.201 35.924 39.533 100 104 230 245 +7.068288e+05 +2.434539e+04 +9.355038e+07 0.00000 1 None 28 1
31 228.828 237.628 0.131 6.326 9.162 127.364 7791.030 10975.319 5.016 12.233 24.992 29.851 226 231 231 245 +9.572401e+05 +2.423459e+04 +6.655882e+07 0.99191 1 None 29 1
32 193.045 238.732 0.121 4.460 9.372 127.333 7969.318 10972.625 4.541 12.106 22.625 29.541 191 195 232 247 +1.170769e+06 +2.412527e+04 +7.292308e+07 0.95192 1 None 30 1
33 307.127 241.904 0.060 3.044 8.704 127.243 7400.909 10964.885 4.079 12.310 20.323 30.039 305 310 233 250 +1.725854e+06 +2.421357e+04 +9.820021e+07 0.25994 1 None 31 1
34 339.596 249.580 0.204 6.595 8.513 127.025 7239.133 10946.153 5.183 13.484 25.824 32.903 337 342 242 257 +9.500019e+05 +2.488679e+04 +7.522754e+07 0.00009 1 None 32 1
35 367.053 248.866 0.008 0.648 8.352 127.046 7102.330 10947.896 3.019 11.396 15.042 27.808 365 369 240 258 +8.367496e+06 +2.423522e+04 +3.262189e+08 0.00000 1 None 33 2
36 271.750 251.121 0.243 5.061 8.911 126.982 7577.173 10942.394 5.022 11.366 25.022 27.735 270 274 245 257 +9.253054e+05 +2.470984e+04 +5.985216e+07 0.00000 1 None 34 1
37 254.714 252.141 0.106 3.762 9.011 126.953 7662.054 10939.904 4.118 12.067 20.518 29.446 253 257 244 260 +1.296939e+06 +2.455999e+04 +7.303179e+07 1.00000 1 None 35 1
38 372.235 257.963 0.072 4.992 8.322 126.788 7076.511 10925.697 4.743 11.285 23.632 27.538 371 375 252 266 +1.220173e+06 +2.425047e+04 +7.399631e+07 0.00000 1 None 33 2
39 350.964 260.471 0.060 6.313 8.447 126.717 7182.493 10919.578 3.558 12.753 17.728 31.120 349 353 253 271 +1.253681e+06 +2.421337e+04 +6.445072e+07 0.06203 1 None 36 2
40 431.865 267.875 0.116 3.508 7.973 126.507 6779.406 10901.511 4.266 11.613 21.255 28.338 429 434 260 275 +1.377454e+06 +2.428894e+04 +7.732642e+07 0.92147 1 None 37 1
41 203.163 270.022 0.211 6.447 9.313 126.446 7918.905 10896.271 5.104 12.411 25.430 30.285 201 205 264 276 +7.798579e+05 +2.424415e+04 +5.597874e+07 1.00000 1 None 38 1
42 442.236 270.148 0.125 4.457 7.912 126.443 6727.733 10895.964 4.623 11.898 23.034 29.033 440 444 263 278 +1.194555e+06 +2.438705e+04 +7.445688e+07 0.02617 1 None 39 1
43 448.039 271.056 0.173 12.683 7.878 126.417 6698.820 10893.748 7.210 11.945 35.924 29.148 449 449 268 274 +4.369580e+05 +2.422440e+04 +4.264074e+07 0.00000 1 None 40 1
44 219.903 275.112 0.254 7.656 9.215 126.302 7835.499 10883.851 5.643 15.533 28.116 37.903 218 222 267 282 +8.046194e+05 +2.423560e+04 +7.990800e+07 0.00505 1 None 41 1
45 350.896 276.069 0.135 8.897 8.447 126.275 7182.832 10881.516 4.755 13.695 23.692 33.418 349 353 265 284 +9.980044e+05 +2.422615e+04 +7.364048e+07 0.06203 3 None 36 2
46 247.347 278.950 0.116 4.183 9.054 126.194 7698.760 10874.485 3.850 12.178 19.182 29.717 245 249 271 287 +1.414413e+06 +2.472798e+04 +7.512922e+07 0.99848 1 None 42 1
47 281.067 279.085 0.046 3.078 8.856 126.190 7530.751 10874.156 3.380 12.079 16.841 29.475 279 283 270 287 +1.770969e+06 +2.423095e+04 +8.193035e+07 0.82819 1 None 43 1
48 805.458 284.758 0.290 4.757 5.784 126.029 4917.993 10860.312 7.210 9.182 35.924 22.406 802 808 280 290 +7.530222e+05 +2.415606e+04 +5.648863e+07 0.00000 1 None 44 1
49 358.072 290.538 0.128 4.960 8.405 125.866 7147.077 10846.209 4.055 11.880 20.204 28.989 356 360 283 298 +1.336276e+06 +2.432289e+04 +7.293837e+07 0.00000 1 None 45 2
50 259.602 294.261 0.175 4.941 8.982 125.760 7637.700 10837.124 5.123 12.159 25.525 29.670 257 261 287 301 +9.334868e+05 +2.451874e+04 +6.588867e+07 0.00000 1 None 46 1
51 227.901 296.129 0.106 5.305 9.168 125.707 7795.649 10832.565 4.469 13.574 22.267 33.123 225 230 288 305 +1.229043e+06 +2.418123e+04 +8.447687e+07 0.00000 1 None 47 1
52 397.129 296.067 0.084 3.465 8.176 125.709 6952.477 10832.717 4.343 12.079 21.639 29.475 395 399 288 304 +1.520996e+06 +2.432253e+04 +9.041062e+07 0.00000 1 None 48 1
53 266.791 299.734 0.065 3.080 8.940 125.605 7601.881 10823.769 4.361 11.804 21.729 28.804 264 269 292 308 +1.654256e+06 +2.418647e+04 +9.649458e+07 0.00000 1 None 49 1
54 325.872 300.267 0.117 14.912 8.594 125.590 7307.512 10822.468 2.771 12.048 13.806 29.399 325 326 296 304 +5.768178e+05 +2.445146e+04 +2.181730e+07 0.00098 1 None 50 1
55 362.672 302.192 0.043 1.912 8.378 125.536 7124.158 10817.771 3.148 11.817 15.685 28.836 361 365 293 311 +3.247608e+06 +2.493905e+04 +1.368743e+08 0.00000 1 None 45 2
56 200.655 304.374 0.125 5.103 9.327 125.474 7931.401 10812.446 5.770 12.692 28.749 30.971 198 203 297 311 +8.804342e+05 +2.429501e+04 +7.305338e+07 0.00000 1 None 51 1
57 373.264 305.314 0.051 3.869 8.316 125.447 7071.384 10810.152 2.799 11.194 13.946 27.315 372 375 298 313 +1.614132e+06 +2.470281e+04 +5.731525e+07 0.00000 1 None 52 2
58 439.990 305.324 0.082 4.028 7.925 125.447 6738.924 10810.128 4.373 12.854 21.788 31.366 437 443 297 314 +1.480636e+06 +2.419243e+04 +9.430616e+07 0.00081 1 None 53 1
59 172.461 306.586 0.374 11.173 9.493 125.411 8071.877 10807.049 4.400 12.975 21.923 31.661 171 174 302 312 +5.940001e+05 +2.477160e+04 +3.842236e+07 1.00000 1 None 54 1
60 377.533 307.982 0.030 1.307 8.291 125.372 7050.113 10803.642 2.699 11.058 13.448 26.984 376 379 299 317 +4.204926e+06 +2.556266e+04 +1.422131e+08 0.00000 1 None 52 2
61 193.033 309.435 0.292 5.800 9.372 125.330 7969.377 10800.097 5.694 12.592 28.370 30.727 190 196 302 317 +1.006312e+06 +2.430400e+04 +8.175382e+07 0.94666 1 None 55 1
62 804.881 315.083 0.372 6.930 5.787 125.170 4920.869 10786.314 5.843 7.891 29.113 19.256 805 806 313 316 +4.629895e+05 +2.436058e+04 +2.419027e+07 0.00000 1 None 56 1
63 351.147 322.439 0.125 14.137 8.446 124.962 7181.581 10768.364 2.373 9.590 11.823 23.401 351 352 320 326 +5.592704e+05 +2.476533e+04 +1.442197e+07 0.00000 1 None 57 4
64 384.386 328.048 0.104 3.750 8.251 124.803 7015.969 10754.677 3.374 18.837 16.811 45.966 383 386 319 332 +8.335369e+05 +2.516917e+04 +6.003126e+07 0.00000 3 None 58 1
65 424.034 325.973 0.100 5.321 8.019 124.862 6818.424 10759.740 5.567 8.564 27.737 20.898 422 425 320 329 +1.025130e+06 +2.422941e+04 +5.537928e+07 0.00000 1 None 59 2
66 296.483 325.793 0.271 4.671 8.766 124.867 7453.942 10760.180 4.674 11.855 23.288 28.928 294 299 319 333 +1.118008e+06 +2.474131e+04 +7.019533e+07 1.00000 1 None 60 1
67 321.818 327.208 0.136 3.167 8.617 124.827 7327.711 10756.727 6.763 12.508 33.696 30.522 318 326 319 336 +1.658891e+06 +2.419098e+04 +1.589912e+08 0.00000 1 None 61 1
68 400.038 331.491 0.115 7.156 8.159 124.706 6937.983 10746.275 3.718 14.951 18.525 36.483 398 401 323 339 +9.425624e+05 +2.464970e+04 +5.936960e+07 0.00000 1 None 62 1
69 428.297 334.349 0.025 1.026 7.994 124.625 6797.184 10739.302 3.199 12.256 15.939 29.907 426 430 325 343 +5.685727e+06 +2.469968e+04 +2.525595e+08 0.00000 1 None 59 2
70 354.443 334.989 0.028 1.266 8.426 124.607 7165.159 10737.740 2.845 11.192 14.175 27.311 353 356 326 344 +4.337983e+06 +2.518001e+04 +1.564846e+08 0.00000 1 None 57 4
71 438.975 336.893 0.012 1.080 7.931 124.553 6743.981 10733.094 2.711 11.457 13.507 27.957 437 441 328 346 +5.104262e+06 +2.427083e+04 +1.796276e+08 0.00000 1 None 63 1
72 358.740 339.748 0.040 2.395 8.401 124.472 7143.749 10726.127 2.935 11.724 14.624 28.609 357 361 331 349 +2.520873e+06 +2.468710e+04 +9.826925e+07 0.00000 1 None 57 4
73 408.952 340.167 0.070 5.758 8.107 124.460 6893.569 10725.104 2.838 10.806 14.140 26.369 408 410 334 346 +9.022955e+05 +2.426561e+04 +3.135600e+07 0.00000 1 None 64 1
74 382.937 344.327 0.010 1.066 8.259 124.342 7023.188 10714.953 2.648 11.978 13.194 29.229 381 385 335 353 +6.057668e+06 +2.432864e+04 +2.176815e+08 0.00000 1 None 65 1
75 363.883 348.738 0.014 1.309 8.371 124.217 7118.124 10704.189 3.394 12.145 16.910 29.636 362 366 340 358 +4.445048e+06 +2.423742e+04 +2.076000e+08 0.00000 1 None 57 4
76 269.180 351.664 0.076 4.658 8.926 124.135 7589.978 10697.050 5.086 14.927 25.341 36.425 266 272 342 361 +1.327715e+06 +2.417559e+04 +1.142237e+08 0.00000 1 None 66 1
77 449.633 356.475 0.237 12.061 7.869 123.998 6690.878 10685.310 2.996 11.773 14.927 28.728 449 450 353 359 +5.027442e+05 +2.510511e+04 +2.009143e+07 0.96921 1 None 67 1
78 312.847 356.592 0.062 4.201 8.670 123.995 7372.409 10685.024 3.995 12.494 19.905 30.488 311 315 348 365 +1.430268e+06 +2.428718e+04 +8.089530e+07 0.99999 1 None 68 1
79 232.450 362.089 0.379 5.943 9.141 123.839 7772.984 10671.611 6.000 12.233 29.895 29.851 230 235 356 369 +9.304909e+05 +2.435815e+04 +7.739313e+07 1.00000 1 None 69 1
80 403.811 364.686 0.024 1.722 8.137 123.766 6919.184 10665.273 3.824 15.813 19.053 38.587 402 406 354 374 +6.299046e+06 +2.492856e+04 +4.316481e+08 0.00000 1 None 70 1
81 287.939 367.013 0.198 5.908 8.816 123.700 7496.512 10659.596 5.598 12.447 27.892 30.373 286 291 360 373 +8.225104e+05 +2.413242e+04 +6.493614e+07 0.97959 1 None 71 1
82 427.157 367.094 0.089 8.333 8.000 123.698 6802.864 10659.397 2.519 8.168 12.551 19.931 426 428 363 377 +8.686103e+05 +2.465489e+04 +2.024915e+07 0.00000 3 None 72 4
83 150.943 370.862 0.179 5.988 9.619 123.591 8179.089 10650.203 5.723 12.749 28.515 31.110 149 153 364 378 +8.734971e+05 +2.464850e+04 +7.221203e+07 0.00000 1 None 73 1
84 353.062 373.696 0.140 6.244 8.434 123.511 7172.039 10643.287 4.663 10.760 23.233 26.256 351 355 367 379 +9.154634e+05 +2.430547e+04 +5.204946e+07 0.07845 1 None 74 1
85 141.259 374.732 0.226 6.497 9.675 123.481 8227.340 10640.760 5.799 12.533 28.893 30.583 139 143 368 381 +7.911208e+05 +2.421338e+04 +6.515629e+07 0.95096 1 None 75 1
86 397.177 376.466 0.149 8.275 8.176 123.432 6952.238 10636.528 7.210 13.186 35.924 32.176 395 397 373 381 +5.569130e+05 +2.437165e+04 +5.999175e+07 0.00000 1 None 76 1
87 806.069 378.680 0.372 4.668 5.780 123.370 4914.949 10631.126 3.763 7.774 18.749 18.970 805 807 375 381 +6.135688e+05 +2.431962e+04 +2.033597e+07 0.00000 1 None 77 1
88 389.339 378.766 0.385 10.614 8.222 123.367 6991.291 10630.916 3.752 11.504 18.694 28.072 388 390 374 384 +6.176056e+05 +2.435183e+04 +3.021031e+07 0.00000 1 None 78 1
89 429.413 384.529 0.028 0.969 7.987 123.204 6791.624 10616.854 5.439 13.522 27.100 32.996 426 430 377 395 +5.516151e+06 +2.513220e+04 +4.596715e+08 0.00000 1 None 72 4
90 436.033 386.227 0.021 1.602 7.948 123.156 6758.640 10612.710 2.955 14.513 14.723 35.414 434 438 377 397 +4.072794e+06 +2.424471e+04 +1.979175e+08 0.00000 1 None 72 4
91 451.543 390.617 0.340 9.648 7.857 123.032 6681.361 10601.997 7.210 12.331 35.924 30.090 452 453 385 393 +4.848460e+05 +2.496794e+04 +4.884132e+07 0.00000 1 None 79 1
92 442.370 391.958 0.010 0.649 7.911 122.994 6727.065 10598.725 4.228 12.818 21.066 31.278 440 444 383 401 +8.867038e+06 +2.425666e+04 +5.444829e+08 0.00000 1 None 72 4
93 483.223 391.786 0.080 3.573 7.672 122.998 6523.517 10599.145 4.052 11.939 20.189 29.133 481 486 384 400 +1.542231e+06 +2.437455e+04 +8.453305e+07 0.00000 1 None 80 1
94 241.246 401.061 0.284 7.862 9.090 122.736 7729.158 10576.512 5.301 13.805 26.412 33.687 239 243 394 408 +8.494331e+05 +2.440871e+04 +7.043690e+07 1.00000 1 None 81 1
95 417.193 402.129 0.059 2.555 8.059 122.706 6852.509 10573.906 4.669 12.143 23.263 29.631 414 420 393 410 +2.029629e+06 +2.423536e+04 +1.303836e+08 0.00000 1 None 82 2
96 223.292 402.856 0.221 5.100 9.195 122.685 7818.613 10572.132 4.345 12.065 21.649 29.441 221 225 396 410 +1.061240e+06 +2.465299e+04 +6.303026e+07 1.00000 1 None 83 1
97 422.751 402.753 0.242 9.281 8.026 122.688 6824.816 10572.383 7.210 12.641 35.924 30.846 424 424 403 405 +6.269100e+05 +2.451133e+04 +6.474325e+07 0.00000 1 None 84 1
98 371.213 407.902 0.083 3.801 8.328 122.542 7081.603 10559.818 3.935 12.690 19.606 30.966 369 374 400 416 +1.584350e+06 +2.442306e+04 +8.965118e+07 0.00000 1 None 85 1
99 412.870 411.563 0.055 5.177 8.084 122.438 6874.048 10550.885 2.671 9.782 13.308 23.870 412 415 404 418 +1.211875e+06 +2.433792e+04 +3.587892e+07 0.00000 1 None 82 2
100 456.740 413.408 0.149 6.009 7.827 122.386 6655.468 10546.383 4.599 12.326 22.914 30.078 454 459 406 421 +1.149455e+06 +2.442259e+04 +7.383531e+07 0.91563 1 None 86 1
101 330.785 415.760 0.131 5.303 8.565 122.320 7283.034 10540.644 4.714 12.835 23.487 31.320 328 333 408 423 +1.036106e+06 +2.417295e+04 +7.103784e+07 0.05354 1 None 87 1
102 430.333 418.298 0.026 1.672 7.982 122.248 6787.040 10534.450 2.962 11.972 14.758 29.214 428 432 409 427 +3.979263e+06 +2.479042e+04 +1.598769e+08 0.00000 1 None 88 1
103 482.706 418.947 0.251 4.950 7.675 122.229 6526.093 10532.867 4.836 11.618 24.095 28.350 480 485 412 426 +1.125005e+06 +2.482312e+04 +7.161659e+07 0.00000 1 None 89 1
104 279.099 429.875 0.101 4.649 8.868 121.920 7540.557 10506.200 4.557 12.135 22.705 29.612 277 281 422 437 +1.175327e+06 +2.420200e+04 +7.365398e+07 0.99801 1 None 90 1
105 322.795 432.921 0.101 4.307 8.612 121.834 7322.843 10498.768 4.895 16.526 24.389 40.327 320 326 422 444 +1.814689e+06 +2.433945e+04 +1.663510e+08 0.00000 1 None 91 1
106 395.097 435.500 0.103 7.778 8.188 121.761 6962.602 10492.475 4.482 11.968 22.331 29.204 393 397 429 443 +9.902328e+05 +2.441755e+04 +6.018908e+07 0.00000 1 None 92 6
107 436.472 438.030 0.146 3.400 7.946 121.689 6756.452 10486.301 4.526 12.149 22.551 29.646 434 439 430 446 +1.779110e+06 +2.490222e+04 +1.108460e+08 0.00000 1 None 93 1
108 417.939 445.530 0.070 6.306 8.054 121.477 6848.792 10467.999 2.999 11.454 14.942 27.950 417 419 439 452 +1.053789e+06 +2.432634e+04 +4.101319e+07 0.00007 1 None 94 1
109 217.639 446.517 0.100 6.567 9.228 121.449 7846.779 10465.591 4.791 12.318 23.871 30.058 215 220 440 454 +9.691792e+05 +2.428133e+04 +6.480374e+07 0.11150 1 None 95 1
110 398.286 448.181 0.033 2.113 8.169 121.401 6946.712 10461.530 3.191 12.703 15.899 30.998 396 400 438 458 +3.039869e+06 +2.445012e+04 +1.396242e+08 0.00000 1 None 92 6
111 236.961 455.766 0.094 4.423 9.115 121.187 7750.508 10443.021 4.973 12.719 24.778 31.037 235 239 448 464 +1.159295e+06 +2.421914e+04 +8.308374e+07 0.00000 1 None 96 2
112 389.262 458.047 0.024 1.580 8.222 121.122 6991.674 10437.455 3.795 11.504 18.908 28.072 387 391 449 467 +3.185238e+06 +2.420845e+04 +1.575765e+08 0.00000 1 None 97 2
113 426.008 459.772 0.035 1.796 8.007 121.073 6808.589 10433.246 3.857 11.640 19.217 28.404 424 428 452 468 +2.665230e+06 +2.420133e+04 +1.355757e+08 0.00000 1 None 98 1
114 445.757 461.132 0.056 3.199 7.891 121.035 6710.190 10429.928 3.688 13.170 18.375 32.137 444 448 452 470 +1.946154e+06 +2.450052e+04 +1.070982e+08 0.00000 1 None 99 1
115 403.321 466.422 0.079 10.198 8.140 120.885 6921.625 10417.019 4.972 18.181 24.773 44.365 400 407 452 481 +2.687438e+06 +2.422108e+04 +2.752421e+08 0.00000 1 None 92 6
116 430.441 463.304 0.266 14.926 7.981 120.973 6786.501 10424.627 7.210 13.516 35.924 32.982 431 432 463 471 +8.517205e+05 +2.530690e+04 +9.404646e+07 0.00000 1 None 100 1
117 270.423 467.469 0.415 5.489 8.919 120.855 7583.785 10414.464 5.692 12.254 28.360 29.902 268 273 461 475 +9.904646e+05 +2.452685e+04 +7.827610e+07 0.99995 1 None 101 1
118 577.777 471.550 0.082 5.161 7.118 120.740 6052.405 10404.506 4.585 12.926 22.845 31.542 575 580 463 479 +1.305447e+06 +2.427093e+04 +8.766326e+07 1.00000 1 None 102 1
119 356.694 472.202 0.533 5.585 8.413 120.721 7153.943 10402.915 5.313 11.932 26.472 29.116 354 359 466 479 +1.081469e+06 +2.451596e+04 +7.768274e+07 0.35761 1 None 103 1
120 240.283 472.800 0.073 4.607 9.095 120.704 7733.957 10401.455 3.579 12.644 17.832 30.854 238 242 464 481 +1.350154e+06 +2.443985e+04 +6.921880e+07 0.00000 1 None 96 2
121 391.991 477.927 0.012 1.198 8.206 120.559 6978.077 10388.944 2.689 12.996 13.398 31.713 390 394 469 487 +5.164865e+06 +2.423455e+04 +2.045282e+08 0.00000 1 None 97 2
122 400.206 478.469 0.023 1.399 8.158 120.544 6937.146 10387.622 2.751 11.784 13.707 28.755 398 402 469 487 +4.136320e+06 +2.466033e+04 +1.519448e+08 0.00000 1 None 92 6
123 497.020 479.271 0.111 5.821 7.591 120.521 6454.774 10385.665 4.839 13.769 24.110 33.599 495 500 471 488 +1.230747e+06 +2.430494e+04 +9.292139e+07 0.00000 1 None 104 1
124 189.480 480.818 0.159 4.101 9.393 120.477 7987.081 10381.890 4.423 12.231 22.037 29.846 187 192 473 489 +1.453845e+06 +2.490833e+04 +8.911752e+07 0.00130 1 None 105 1
125 406.957 484.273 0.022 1.438 8.119 120.379 6903.509 10373.459 2.954 11.710 14.718 28.575 405 409 476 494 +4.159027e+06 +2.426393e+04 +1.630406e+08 0.00000 1 None 92 6
126 372.736 484.945 0.149 7.487 8.319 120.360 7074.014 10371.819 4.324 12.094 21.544 29.512 371 375 479 493 +9.578550e+05 +2.444612e+04 +5.675647e+07 0.00000 1 None 106 2
127 419.892 487.078 0.238 4.794 8.043 120.300 6839.062 10366.614 7.210 11.191 35.924 27.308 419 423 482 490 +6.030931e+05 +2.430709e+04 +5.513912e+07 0.00000 1 None 107 1
128 411.391 491.870 0.015 0.548 8.093 120.164 6881.417 10354.921 3.905 11.484 19.457 28.023 409 413 483 501 +9.404487e+06 +2.454000e+04 +4.778924e+08 0.00000 1 None 92 6
129 803.654 492.358 0.523 9.001 5.794 120.151 4926.982 10353.730 5.396 8.187 26.885 19.978 805 805 492 493 +4.534890e+05 +2.456035e+04 +2.270053e+07 0.00000 1 None 108 1
130 224.898 494.456 0.121 5.170 9.185 120.091 7810.611 10348.610 4.534 11.734 22.590 28.633 223 227 487 502 +1.199070e+06 +2.425614e+04 +7.227897e+07 0.97520 1 None 109 1
131 343.853 497.890 0.049 2.755 8.488 119.994 7217.923 10340.231 3.650 11.957 18.186 29.177 342 346 489 507 +1.929713e+06 +2.425468e+04 +9.542005e+07 0.01277 1 None 110 1
132 427.611 498.099 0.029 1.110 7.998 119.988 6800.602 10339.721 4.162 11.343 20.737 27.679 425 430 490 508 +5.073974e+06 +2.427649e+04 +2.714333e+08 0.00000 1 None 111 2
133 370.318 503.190 0.015 1.172 8.333 119.844 7086.062 10327.298 2.650 11.630 13.204 28.379 368 372 494 512 +5.784502e+06 +2.475665e+04 +2.020105e+08 0.00000 1 None 106 2
134 246.608 504.803 0.633 9.900 9.058 119.798 7702.442 10323.362 5.025 12.446 25.037 30.371 245 248 500 510 +6.007698e+05 +2.444863e+04 +4.257291e+07 0.99999 1 None 112 1
135 395.789 504.300 0.015 0.839 8.184 119.812 6959.154 10324.590 2.920 11.931 14.549 29.114 394 398 496 514 +7.360012e+06 +2.488200e+04 +2.905080e+08 0.00000 1 None 113 2
136 256.895 505.711 0.150 5.126 8.998 119.772 7651.188 10321.146 4.435 12.167 22.097 29.690 255 259 499 513 +1.009962e+06 +2.457946e+04 +6.175270e+07 0.00005 1 None 114 1
137 355.941 511.510 0.055 5.215 8.418 119.608 7157.695 10306.996 2.582 10.793 12.865 26.337 355 357 505 518 +1.209049e+06 +2.433910e+04 +3.818278e+07 0.00000 1 None 115 1
138 391.785 509.998 0.031 2.224 8.207 119.651 6979.104 10310.686 4.610 13.202 22.969 32.215 389 395 501 519 +3.629376e+06 +2.429311e+04 +2.503001e+08 0.00000 1 None 113 2
139 422.316 509.975 0.044 1.105 8.029 119.652 6826.984 10310.741 6.561 12.261 32.690 29.919 420 426 503 519 +5.578302e+06 +2.448074e+04 +5.084588e+08 0.00000 1 None 111 2
140 611.135 513.418 0.020 2.241 6.922 119.554 5886.200 10302.340 2.923 12.150 14.564 29.648 609 613 504 522 +3.094123e+06 +2.432430e+04 +1.244933e+08 0.00000 1 None 116 1
141 460.855 515.538 0.067 4.906 7.803 119.494 6634.965 10297.167 3.060 11.156 15.246 27.223 459 462 509 522 +1.089745e+06 +2.429072e+04 +4.215784e+07 0.00000 1 None 117 1
142 443.619 520.028 0.095 3.638 7.904 119.367 6720.843 10286.210 4.091 13.230 20.383 32.284 442 446 511 529 +1.574858e+06 +2.493635e+04 +9.658487e+07 0.00000 1 None 118 2
143 470.754 523.428 0.029 1.754 7.745 119.271 6585.644 10277.914 3.096 11.647 15.426 28.421 469 473 514 532 +3.917042e+06 +2.468071e+04 +1.600619e+08 0.00000 1 None 119 1
144 439.169 525.206 0.118 3.030 7.930 119.220 6743.015 10273.575 3.691 11.973 18.390 29.216 437 442 517 533 +1.644718e+06 +2.472231e+04 +8.235015e+07 0.00000 1 None 118 2
145 293.277 527.170 0.187 4.845 8.785 119.165 7469.916 10268.782 4.770 12.332 23.766 30.092 291 296 519 535 +1.223465e+06 +2.457206e+04 +8.155495e+07 0.32751 1 None 120 1
146 806.448 528.892 0.287 39.056 5.778 119.116 4913.061 10264.580 6.615 15.514 32.959 37.857 806 807 523 533 +4.770975e+05 +2.464599e+04 +5.548024e+07 0.00000 1 None 121 1
147 367.353 529.984 0.031 1.517 8.351 119.085 7100.835 10261.916 5.032 11.987 25.072 29.251 365 371 521 539 +4.435502e+06 +2.427349e+04 +3.031441e+08 0.00000 1 None 122 1
148 397.263 532.226 0.063 3.272 8.175 119.022 6951.810 10256.444 3.973 12.126 19.795 29.590 395 399 524 541 +2.015421e+06 +2.444706e+04 +1.100265e+08 0.00000 1 None 123 2
149 403.775 538.554 0.217 9.366 8.137 118.842 6919.364 10241.003 4.278 14.654 21.315 35.758 402 406 531 547 +9.723450e+05 +2.443212e+04 +6.906544e+07 0.00000 1 None 123 2
150 484.517 546.376 0.147 4.029 7.664 118.621 6517.070 10221.916 4.314 12.349 21.494 30.134 482 487 538 554 +1.364304e+06 +2.497257e+04 +8.235458e+07 0.99992 1 None 124 1
151 392.040 551.160 0.094 4.956 8.206 118.485 6977.833 10210.242 4.963 12.820 24.728 31.283 389 395 543 559 +1.457785e+06 +2.452470e+04 +1.050982e+08 0.00000 1 None 125 1
152 375.666 550.456 0.034 1.783 8.302 118.505 7059.416 10211.960 3.115 12.729 15.520 31.061 374 378 542 560 +3.694354e+06 +2.480346e+04 +1.659943e+08 0.00000 1 None 126 1
153 72.196 551.937 0.307 5.619 10.080 118.463 8571.443 10208.347 5.087 12.454 25.346 30.390 70 74 545 559 +9.406243e+05 +2.422946e+04 +6.751787e+07 0.99998 1 None 127 1
154 804.756 552.813 0.775 5.045 5.788 118.439 4921.491 10206.209 7.210 6.950 35.924 16.959 806 806 553 553 +4.266943e+05 +2.430103e+04 +2.422589e+07 0.00000 1 None 128 1
155 467.877 563.716 0.068 4.056 7.762 118.130 6599.978 10179.604 4.232 11.976 21.086 29.224 466 471 555 572 +1.635333e+06 +2.430347e+04 +9.392116e+07 0.00000 1 None 129 1
156 327.128 569.264 0.067 3.716 8.586 117.973 7301.254 10166.065 4.215 11.520 21.001 28.111 325 329 562 577 +1.350784e+06 +2.423789e+04 +7.432160e+07 0.00000 1 None 130 1
157 460.412 574.331 0.082 2.792 7.805 117.829 6637.172 10153.701 3.678 11.766 18.325 28.711 459 463 566 583 +2.163238e+06 +2.516930e+04 +1.060714e+08 0.00000 1 None 131 1
158 304.526 581.236 0.103 3.146 8.719 117.634 7413.868 10136.852 3.763 12.010 18.749 29.307 302 307 573 590 +1.804916e+06 +2.499375e+04 +9.242858e+07 0.11283 1 None 132 1
159 525.939 587.060 0.038 2.250 7.421 117.469 6310.686 10122.640 3.638 12.070 18.126 29.453 524 528 578 596 +2.327936e+06 +2.419494e+04 +1.158220e+08 0.00000 1 None 133 1
160 561.545 587.345 0.140 4.662 7.213 117.461 6133.281 10121.944 4.104 12.572 20.448 30.678 559 564 579 595 +1.270640e+06 +2.483751e+04 +7.428929e+07 1.00000 1 None 134 1
161 368.945 593.688 0.321 11.535 8.341 117.281 7092.903 10106.466 6.461 14.207 32.192 34.668 368 370 590 598 +4.945272e+05 +2.419157e+04 +5.143701e+07 0.99999 1 None 135 1
162 394.951 596.601 0.013 1.401 8.189 117.199 6963.329 10099.357 2.851 11.750 14.205 28.672 393 397 588 606 +4.809562e+06 +2.429662e+04 +1.825615e+08 0.00000 1 None 136 1
163 677.686 607.916 0.116 4.215 6.532 116.878 5554.613 10071.747 4.124 12.655 20.548 30.881 676 680 600 616 +1.323543e+06 +2.461230e+04 +7.826318e+07 0.00000 1 None 137 1
164 292.256 617.148 0.176 3.299 8.791 116.617 7475.003 10049.220 4.485 11.783 22.346 28.753 290 295 609 625 +1.493383e+06 +2.444010e+04 +8.943119e+07 0.00000 1 None 138 1
165 152.258 618.149 0.219 6.694 9.611 116.588 8172.538 10046.776 4.806 12.237 23.946 29.861 150 154 612 625 +8.979030e+05 +2.499181e+04 +5.983786e+07 0.79584 1 None 139 1
166 521.123 618.761 0.079 4.141 7.450 116.571 6334.682 10045.283 4.345 12.358 21.649 30.156 519 524 611 627 +1.357977e+06 +2.423245e+04 +8.261188e+07 0.16936 1 None 140 1
167 805.428 620.212 0.443 4.706 5.784 116.530 4918.143 10041.742 7.210 6.810 35.924 16.618 805 807 618 621 +4.771602e+05 +2.420004e+04 +2.654715e+07 0.00000 1 None 141 1
168 471.582 624.650 0.131 3.793 7.740 116.404 6581.518 10030.913 3.962 11.995 19.741 29.270 469 474 617 632 +1.396989e+06 +2.485783e+04 +7.522993e+07 0.99118 1 None 142 1
169 680.772 628.807 0.074 3.872 6.514 116.287 5539.237 10020.770 3.457 12.702 17.224 30.995 679 683 621 637 +1.384833e+06 +2.455748e+04 +6.889246e+07 0.00000 1 None 143 1
170 359.158 630.489 0.087 5.105 8.399 116.239 7141.666 10016.665 4.093 12.816 20.393 31.273 357 361 623 638 +1.229886e+06 +2.438682e+04 +7.310694e+07 0.00000 1 None 144 1
171 346.950 641.015 0.415 8.614 8.470 115.941 7202.492 9990.979 5.656 13.279 28.181 32.403 345 349 635 646 +6.622178e+05 +2.417800e+04 +5.635970e+07 0.99886 1 None 145 1
172 267.274 642.139 0.186 3.940 8.937 115.909 7599.475 9988.236 4.819 12.222 24.010 29.824 265 270 634 650 +1.271080e+06 +2.472288e+04 +8.482260e+07 0.00019 1 None 146 1
173 364.591 646.966 0.065 2.504 8.367 115.772 7114.597 9976.458 3.510 12.313 17.488 30.046 363 367 638 656 +2.347675e+06 +2.504869e+04 +1.149773e+08 0.00000 1 None 147 1
174 408.972 648.350 0.015 1.400 8.107 115.733 6893.470 9973.081 3.008 11.885 14.987 29.002 407 411 639 657 +4.597797e+06 +2.427724e+04 +1.862438e+08 0.00000 1 None 148 1
175 390.865 655.780 0.064 3.259 8.213 115.523 6983.688 9954.950 3.885 12.911 19.357 31.505 389 393 647 665 +1.720159e+06 +2.426161e+04 +9.776492e+07 0.89045 1 None 149 1
176 323.999 658.717 0.104 4.614 8.605 115.440 7316.845 9947.783 4.660 13.033 23.218 31.803 321 326 651 667 +1.403896e+06 +2.427685e+04 +9.661431e+07 0.00000 1 None 150 1
177 379.560 661.213 0.052 2.562 8.279 115.369 7040.014 9941.692 3.786 12.299 18.864 30.012 378 382 652 670 +2.192466e+06 +2.453245e+04 +1.156650e+08 0.00000 1 None 151 1
178 802.518 665.004 0.557 10.897 5.801 115.262 4932.642 9932.441 5.467 14.099 27.239 34.404 802 807 662 668 +4.504748e+05 +2.440602e+04 +3.933962e+07 0.00000 1 None 152 2
179 806.664 663.647 0.538 6.363 5.777 115.300 4911.984 9935.753 3.218 9.321 16.034 22.745 802 807 663 668 +4.066799e+05 +2.435994e+04 +1.382238e+07 0.00000 1 None 152 2
180 359.468 671.983 0.651 9.286 8.397 115.064 7140.122 9915.412 5.638 12.425 28.091 30.319 359 364 668 676 +5.225480e+05 +2.419830e+04 +4.148140e+07 0.97273 1 None 153 2
181 365.060 672.764 0.544 5.730 8.364 115.042 7112.260 9913.506 4.529 10.566 22.566 25.783 361 367 667 678 +7.432334e+05 +2.422516e+04 +4.030460e+07 0.97273 1 None 153 2
182 273.901 673.988 0.427 5.988 8.898 115.007 7566.456 9910.520 4.982 12.975 24.823 31.661 272 276 667 681 +9.823126e+05 +2.442407e+04 +7.194986e+07 0.00000 1 None 154 1
183 325.599 677.971 0.120 5.090 8.595 114.894 7308.873 9900.800 4.924 15.972 24.534 38.975 324 328 672 685 +7.643915e+05 +2.428565e+04 +6.811538e+07 0.00000 3 None 155 1
184 199.345 685.216 0.247 5.539 9.335 114.689 7937.928 9883.121 4.845 12.215 24.140 29.807 197 202 678 691 +9.697522e+05 +2.452675e+04 +6.502795e+07 0.06047 1 None 156 1
185 459.462 685.065 0.022 1.343 7.811 114.694 6641.905 9883.489 2.640 11.878 13.154 28.985 458 461 676 694 +4.470347e+06 +2.534324e+04 +1.588427e+08 0.00000 1 None 157 1
186 592.636 684.909 0.016 1.164 7.031 114.698 5978.371 9883.870 2.476 11.977 12.337 29.226 591 594 676 694 +5.362382e+06 +2.511210e+04 +1.801536e+08 0.00000 1 None 158 1
187 520.240 687.922 0.025 1.953 7.455 114.613 6339.082 9876.518 3.058 11.670 15.236 28.477 518 522 679 697 +2.817130e+06 +2.441154e+04 +1.139267e+08 0.00000 1 None 159 1
188 611.989 687.872 0.019 1.782 6.917 114.614 5881.945 9876.640 2.983 11.841 14.863 28.894 610 614 679 697 +3.353530e+06 +2.425393e+04 +1.342360e+08 0.00000 1 None 160 1
189 400.072 691.980 0.047 2.621 8.159 114.498 6937.814 9866.615 3.738 12.002 18.624 29.287 398 402 683 700 +1.951000e+06 +2.418797e+04 +9.917527e+07 0.00000 1 None 161 1
190 446.687 695.794 0.299 7.501 7.886 114.390 6705.556 9857.309 4.050 10.911 20.179 26.625 446 448 692 700 +6.306886e+05 +2.451161e+04 +3.157983e+07 0.02673 1 None 162 1
191 574.694 699.162 0.330 11.029 7.136 114.294 6067.767 9849.090 7.210 16.619 35.924 40.553 572 577 695 707 +6.198484e+05 +2.422397e+04 +8.415654e+07 0.00000 1 None 163 1
192 458.918 702.314 0.080 6.242 7.814 114.205 6644.616 9841.398 2.160 23.917 10.762 58.362 459 459 703 708 +4.731911e+05 +2.477219e+04 +2.769886e+07 0.00000 3 None 164 1
193 519.897 705.397 0.095 8.840 7.457 114.118 6340.791 9833.875 2.270 24.790 11.310 60.492 520 520 706 711 +4.082312e+05 +2.455439e+04 +2.603374e+07 0.00000 3 None 165 1
194 611.427 706.615 0.149 6.474 6.921 114.083 5884.746 9830.903 2.112 18.889 10.523 46.093 611 612 706 713 +5.343591e+05 +2.570999e+04 +2.415514e+07 0.00000 3 None 166 1
195 485.233 710.779 0.041 3.684 7.660 113.965 6513.502 9820.742 3.423 13.285 17.055 32.418 483 487 702 720 +1.951669e+06 +2.436652e+04 +1.005589e+08 0.01778 1 None 167 1
196 604.594 710.823 0.047 2.365 6.961 113.964 5918.791 9820.635 2.936 13.199 14.629 32.208 603 607 702 720 +2.881296e+06 +2.526842e+04 +1.265001e+08 0.00001 1 None 168 1
197 502.281 713.179 0.084 4.919 7.560 113.897 6428.561 9814.886 3.811 13.580 18.988 33.138 500 504 705 722 +1.320426e+06 +2.429042e+04 +7.742742e+07 0.00000 1 None 169 1
198 590.576 711.913 0.096 4.879 7.043 113.933 5988.635 9817.975 4.395 14.585 21.898 35.590 588 593 705 722 +1.427815e+06 +2.459030e+04 +1.037123e+08 0.00000 1 None 170 1
199 619.935 725.839 0.018 2.261 6.871 113.539 5842.355 9783.993 2.851 12.725 14.205 31.051 618 622 716 734 +3.192492e+06 +2.438180e+04 +1.312566e+08 0.00000 3 None 171 8
200 564.295 726.555 0.106 4.602 7.197 113.519 6119.579 9782.246 4.400 12.653 21.923 30.876 562 567 719 735 +1.329207e+06 +2.450699e+04 +8.384828e+07 0.99987 1 None 172 1
201 509.905 731.012 0.020 1.493 7.515 113.392 6390.575 9771.370 3.207 17.509 15.979 42.725 508 512 721 741 +4.032028e+06 +2.426136e+04 +2.565475e+08 0.00000 3 None 173 6
202 604.106 728.259 0.074 10.136 6.963 113.470 5921.222 9778.088 2.248 24.790 11.201 60.492 604 604 728 734 +4.871715e+05 +2.434688e+04 +3.075663e+07 0.00000 3 None 174 1
203 624.049 734.072 0.013 1.354 6.847 113.306 5821.857 9763.903 2.789 12.522 13.896 30.556 622 626 725 743 +4.042193e+06 +2.425115e+04 +1.599831e+08 0.00000 1 None 171 8
204 351.315 740.394 0.052 3.242 8.445 113.127 7180.744 9748.477 3.473 12.180 17.304 29.721 349 353 732 749 +2.021845e+06 +2.460315e+04 +9.691384e+07 0.00000 1 None 175 1
205 496.914 740.905 0.137 17.265 7.591 113.112 6455.302 9747.229 3.235 8.680 16.118 21.181 497 497 738 743 +4.847213e+05 +2.471511e+04 +1.542434e+07 0.00000 1 None 176 1
206 517.829 743.821 0.018 1.607 7.469 113.030 6351.094 9740.113 2.765 12.456 13.777 30.395 516 520 735 753 +3.692088e+06 +2.444263e+04 +1.440678e+08 0.00000 1 None 177 1
207 619.572 744.112 0.020 2.214 6.873 113.022 5844.163 9739.403 2.445 11.293 12.182 27.557 617 621 737 757 +4.847434e+06 +2.445237e+04 +1.516267e+08 0.00000 3 None 171 8
208 509.121 751.486 0.014 0.848 7.520 112.813 6394.481 9721.409 5.126 10.113 25.540 24.678 508 512 743 759 +5.678224e+06 +2.438982e+04 +3.335439e+08 0.00000 3 None 173 6
209 611.928 751.254 0.011 0.763 6.918 112.819 5882.250 9721.976 2.117 10.600 10.548 25.866 611 614 743 761 +7.327416e+06 +2.484630e+04 +1.862936e+08 0.00000 1 None 171 8
210 617.387 752.112 0.026 78.553 6.886 112.795 5855.050 9719.882 2.993 12.021 14.913 29.333 616 620 726 777 +4.639129e+06 +2.591139e+04 +1.891320e+08 0.00000 3 None 171 8
211 294.612 755.839 0.124 6.589 8.777 112.689 7463.264 9710.787 4.739 14.871 23.612 36.288 293 296 749 762 +7.396893e+05 +2.419015e+04 +5.905912e+07 0.00000 1 None 178 1
212 614.161 755.858 0.019 1.257 6.904 112.689 5871.124 9710.741 2.599 11.522 12.949 28.116 611 617 746 764 +7.161164e+06 +2.449162e+04 +2.430107e+08 0.00000 3 None 171 8
213 503.287 756.982 0.012 0.892 7.554 112.657 6423.549 9707.998 2.426 10.857 12.087 26.493 502 505 748 766 +6.363811e+06 +2.485847e+04 +1.899288e+08 0.00000 1 None 173 6
214 573.383 755.998 0.165 7.384 7.143 112.685 6074.298 9710.399 5.115 11.213 25.485 27.362 571 576 750 762 +9.234819e+05 +2.446682e+04 +6.001358e+07 0.00000 1 None 179 1
215 468.560 762.952 0.125 3.543 7.758 112.488 6596.575 9693.431 3.395 10.792 16.915 26.334 467 470 756 770 +1.442967e+06 +2.499274e+04 +5.990929e+07 0.00000 1 None 180 1
216 806.779 763.621 0.388 7.938 5.776 112.469 4911.412 9691.798 3.788 9.824 18.874 23.972 805 808 761 768 +6.635811e+05 +2.491351e+04 +2.798253e+07 0.00000 1 None 181 1
217 617.737 765.779 0.012 1.786 6.884 112.408 5853.306 9686.532 2.385 13.320 11.883 32.503 616 620 755 777 +6.724012e+06 +2.466845e+04 +2.420422e+08 0.00000 1 None 171 8
218 621.494 769.503 0.011 0.773 6.862 112.303 5834.587 9677.444 2.141 10.258 10.667 25.031 620 623 762 778 +8.965207e+06 +2.614941e+04 +2.231415e+08 0.00000 1 None 171 8
219 510.954 771.311 0.003 0.377 7.509 112.251 6385.348 9673.033 2.951 15.425 14.703 37.640 509 513 761 781 +2.243560e+07 +2.432095e+04 +1.157116e+09 0.00000 1 None 173 6
220 515.796 770.936 0.023 3.175 7.481 112.262 6361.223 9673.948 1.840 11.252 9.168 27.457 514 517 763 779 +2.196986e+06 +2.495651e+04 +5.154929e+07 0.00000 1 None 173 6
221 627.663 773.417 0.002 0.323 6.825 112.192 5803.850 9667.894 2.319 14.704 11.554 35.881 626 630 764 784 +2.674014e+07 +2.477438e+04 +1.033022e+09 0.00000 1 None 182 2
222 294.012 771.752 0.175 11.497 8.780 112.239 7466.254 9671.957 6.058 20.572 30.184 50.200 293 295 771 778 +4.147712e+05 +2.414165e+04 +5.857410e+07 0.00000 1 None 183 1
223 522.873 774.574 0.005 0.857 7.439 112.159 6325.962 9665.070 2.221 11.156 11.066 27.223 521 524 766 784 +8.395040e+06 +2.443762e+04 +2.356536e+08 0.00000 1 None 184 1
224 534.969 774.874 0.067 2.266 7.369 112.150 6265.695 9664.339 3.470 12.456 17.289 30.395 533 537 766 784 +2.394881e+06 +2.480715e+04 +1.172793e+08 0.00000 1 None 185 2
225 668.539 774.989 0.045 1.930 6.586 112.147 5600.187 9664.058 3.098 12.555 15.436 30.637 667 670 766 784 +3.002570e+06 +2.554202e+04 +1.323295e+08 0.00000 1 None 186 1
226 630.853 774.671 0.048 31.805 6.807 112.156 5787.956 9664.834 7.210 13.323 35.924 32.511 632 632 774 779 +7.855238e+06 +2.617441e+04 +8.550001e+08 0.00000 1 None 187 1
227 641.843 778.352 0.604 7.896 6.742 112.052 5733.199 9655.852 7.210 12.823 35.924 31.291 641 645 771 780 +1.390142e+06 +2.430518e+04 +1.456260e+08 0.00000 1 None 188 1
228 423.832 781.569 0.257 14.533 8.020 111.961 6819.431 9648.002 2.564 17.272 12.775 42.147 423 424 775 787 +5.790783e+05 +2.511444e+04 +2.905713e+07 0.00000 1 None 189 2
229 412.554 779.002 0.054 3.225 8.086 112.034 6875.623 9654.266 3.970 12.762 19.780 31.142 411 415 771 788 +1.891306e+06 +2.441678e+04 +1.085910e+08 0.00000 1 None 190 1
230 636.701 779.429 0.007 0.707 6.772 112.021 5758.819 9653.224 2.377 11.106 11.843 27.101 635 639 770 788 +1.044570e+07 +2.499926e+04 +3.125285e+08 0.00000 1 None 191 1
231 530.503 780.626 0.011 0.871 7.395 111.988 6287.946 9650.303 3.134 11.521 15.615 28.113 529 533 771 789 +8.006776e+06 +2.494252e+04 +3.275356e+08 0.00000 1 None 185 2
232 442.290 783.638 0.069 3.095 7.912 111.902 6727.464 9642.953 3.950 11.509 19.681 28.084 440 445 776 792 +1.881099e+06 +2.447792e+04 +9.689650e+07 0.00000 1 None 192 1
233 572.117 784.043 0.042 2.659 7.151 111.891 6080.606 9641.964 3.518 11.665 17.528 28.465 570 574 776 793 +1.998681e+06 +2.431096e+04 +9.294454e+07 0.00000 1 None 193 1
234 394.644 789.485 0.073 5.033 8.191 111.737 6964.858 9628.685 3.174 14.092 15.814 34.387 393 396 781 797 +1.072713e+06 +2.461045e+04 +5.436963e+07 0.00000 1 None 194 1
235 617.293 788.769 0.065 3.852 6.886 111.757 5855.518 9630.432 2.096 6.324 10.443 15.432 617 618 785 792 +8.616998e+05 +2.508386e+04 +1.294137e+07 0.00000 3 None 195 1
236 621.147 791.492 0.055 2.288 6.864 111.680 5836.316 9623.787 2.592 5.495 12.915 13.409 620 622 788 795 +1.007846e+06 +2.481450e+04 +1.626550e+07 0.00000 3 None 196 1
237 544.902 790.854 0.389 15.580 7.310 111.698 6216.204 9625.345 4.983 14.151 24.828 34.531 545 546 789 794 +4.447758e+05 +2.435647e+04 +3.553828e+07 0.24695 1 None 197 1
238 533.218 790.826 0.105 12.499 7.379 111.699 6274.419 9625.413 7.210 24.790 35.924 60.492 534 534 792 796 +1.282562e+06 +2.507747e+04 +2.597495e+08 0.00000 3 None 198 1
239 359.759 795.826 0.165 12.064 8.395 111.557 7138.672 9613.212 3.096 16.223 15.426 39.587 359 361 789 806 +7.000339e+05 +2.437563e+04 +3.983846e+07 0.00000 3 None 199 2
240 509.666 795.907 0.042 3.036 7.517 111.555 6391.766 9613.014 2.122 6.816 10.573 16.632 509 511 791 800 +1.586996e+06 +2.562155e+04 +2.601071e+07 0.00000 3 None 173 6
241 522.475 795.953 0.136 3.045 7.442 111.554 6327.946 9612.901 1.870 5.635 9.317 13.750 522 523 794 798 +7.316069e+05 +2.664604e+04 +8.735546e+06 0.00000 3 None 200 1
242 627.323 797.151 0.027 1.631 6.827 111.520 5805.544 9609.979 2.171 6.188 10.817 15.100 626 629 791 802 +2.673120e+06 +2.528387e+04 +4.069593e+07 0.00000 3 None 182 2
243 668.075 793.148 0.071 8.052 6.589 111.633 5602.499 9619.746 2.290 23.256 11.410 56.749 668 668 793 799 +4.406279e+05 +2.445526e+04 +2.659152e+07 0.00000 3 None 201 1
244 425.919 796.744 0.068 3.526 8.007 111.531 6809.032 9610.972 3.708 12.554 18.475 30.634 424 428 788 805 +1.976784e+06 +2.452443e+04 +1.042604e+08 0.00000 1 None 189 2
245 503.294 803.682 0.329 29.865 7.554 111.335 6423.514 9594.042 4.877 14.918 24.299 36.403 504 504 799 801 +4.264017e+05 +2.479869e+04 +3.515078e+07 0.00000 1 None 202 1
246 636.222 801.380 0.058 2.163 6.775 111.400 5761.206 9599.659 2.318 5.990 11.549 14.617 635 637 798 805 +1.092064e+06 +2.479297e+04 +1.718080e+07 0.00000 3 None 203 1
247 393.699 797.704 0.580 58.140 8.196 111.504 6969.567 9608.629 5.111 24.790 25.465 60.492 392 393 800 803 +5.358028e+05 +2.461266e+04 +7.691999e+07 0.00000 1 None 204 1
248 529.294 798.907 0.107 3.033 7.402 111.470 6293.970 9605.693 2.771 24.790 13.806 60.492 529 531 798 806 +5.557418e+05 +2.438632e+04 +4.326064e+07 0.00000 3 None 205 1
249 350.606 806.906 0.141 5.722 8.449 111.243 7184.276 9586.175 3.658 12.115 18.226 29.563 349 352 800 813 +9.446633e+05 +2.498853e+04 +4.743476e+07 0.34434 1 None 206 1
250 359.975 812.506 0.200 5.953 8.394 111.085 7137.596 9572.510 6.248 12.598 31.130 30.741 357 362 802 817 +7.914585e+05 +2.442821e+04 +7.058618e+07 0.00000 1 None 199 2
251 381.332 814.990 0.204 15.291 8.269 111.014 7031.185 9566.448 7.210 16.055 35.924 39.177 380 381 810 817 +4.482213e+05 +2.494704e+04 +5.878822e+07 0.00000 1 None 207 1
252 386.474 814.720 0.096 3.433 8.239 111.022 7005.565 9567.106 4.133 12.858 20.593 31.376 384 388 806 824 +1.668818e+06 +2.492209e+04 +1.004900e+08 0.00000 1 None 208 1
253 809.296 814.273 0.196 26.637 5.761 111.035 4898.871 9568.197 5.710 13.946 28.450 34.031 808 808 813 816 +4.133695e+05 +2.482960e+04 +3.729491e+07 0.00000 1 None 209 1
254 537.490 820.244 0.183 6.291 7.354 110.866 6253.134 9553.627 4.283 13.063 21.340 31.876 536 539 813 828 +9.671534e+05 +2.487728e+04 +6.131889e+07 0.14026 1 None 210 1
255 629.583 819.827 0.104 18.408 6.814 110.877 5794.284 9554.645 3.810 12.549 18.983 30.622 629 631 813 827 +9.203066e+05 +2.486629e+04 +4.985196e+07 0.00000 1 None 211 1
256 369.076 822.842 0.051 3.313 8.341 110.792 7092.250 9547.288 4.603 13.093 22.934 31.949 367 371 814 831 +1.609328e+06 +2.420640e+04 +1.098851e+08 0.00000 1 None 212 1
257 594.436 823.467 0.094 3.109 7.020 110.774 5969.403 9545.763 3.668 12.578 18.276 30.693 592 596 815 832 +1.795870e+06 +2.489630e+04 +9.387290e+07 0.83687 1 None 213 1
258 695.954 822.976 0.052 3.301 6.425 110.788 5463.593 9546.961 3.435 12.923 17.115 31.535 694 698 815 832 +1.542764e+06 +2.418949e+04 +7.759787e+07 0.96045 1 None 214 1
259 395.282 826.135 0.029 7.323 8.187 110.699 6961.680 9539.252 3.815 13.083 19.008 31.925 393 397 817 841 +2.140044e+06 +2.430159e+04 +1.210432e+08 0.00000 3 None 215 2
260 517.790 831.435 0.043 2.657 7.469 110.549 6351.289 9526.319 3.229 12.192 16.088 29.751 516 520 823 840 +2.097273e+06 +2.448204e+04 +9.355118e+07 0.00000 1 None 216 1
261 645.284 831.461 0.041 2.659 6.722 110.548 5716.054 9526.256 3.311 11.975 16.497 29.221 643 647 823 840 +2.113660e+06 +2.450873e+04 +9.497499e+07 0.00000 1 None 217 1
262 477.732 831.367 0.284 9.061 7.704 110.551 6550.876 9526.485 5.468 13.188 27.244 32.181 476 480 826 839 +7.614425e+05 +2.437635e+04 +6.221908e+07 0.51239 1 None 218 1
263 382.743 831.442 0.140 5.484 8.260 110.549 7024.155 9526.302 6.545 21.575 32.610 52.647 381 384 826 839 +6.157240e+05 +2.429323e+04 +9.850878e+07 0.00000 1 None 219 1
264 358.094 834.912 0.064 2.462 8.405 110.450 7146.968 9517.835 6.192 12.588 30.851 30.717 355 360 826 844 +2.012335e+06 +2.429943e+04 +1.777149e+08 0.00000 1 None 220 1
265 374.467 831.890 0.137 8.337 8.309 110.536 7065.390 9525.209 7.210 24.790 35.924 60.492 374 377 828 845 +4.814711e+05 +2.552045e+04 +9.750940e+07 0.00000 1 None 221 2
266 420.871 835.557 0.151 6.274 8.037 110.432 6834.184 9516.261 4.434 12.018 22.092 29.326 418 422 830 842 +7.529365e+05 +2.420980e+04 +4.546061e+07 0.00000 1 None 222 2
267 393.335 838.111 0.085 3.448 8.198 110.360 6971.381 9510.028 3.818 11.919 19.023 29.085 391 396 827 847 +2.480834e+06 +2.506137e+04 +1.279194e+08 0.00000 1 None 215 2
268 416.050 842.927 0.108 3.691 8.065 110.223 6858.204 9498.276 4.202 12.860 20.936 31.381 413 419 834 852 +1.747936e+06 +2.474157e+04 +1.070148e+08 0.00000 1 None 222 2
269 375.245 847.599 0.249 20.087 8.304 110.091 7061.513 9486.876 3.976 19.129 19.810 46.678 374 375 845 854 +3.888290e+05 +2.452099e+04 +3.350805e+07 0.00000 3 None 221 2
270 644.818 848.579 0.089 9.192 6.725 110.063 5718.376 9484.484 2.224 22.888 11.081 55.851 645 645 849 854 +4.260823e+05 +2.457503e+04 +2.457372e+07 0.00000 3 None 223 1
271 408.719 867.444 0.043 2.595 8.108 109.529 6894.730 9438.450 4.416 16.007 22.003 39.060 406 412 856 876 +2.754539e+06 +2.423447e+04 +2.206286e+08 0.00000 1 None 224 3
272 415.410 871.322 0.093 2.803 8.069 109.419 6861.393 9428.987 4.800 12.097 23.916 29.519 412 418 863 880 +1.854386e+06 +2.439925e+04 +1.220022e+08 0.00000 1 None 224 3
273 351.488 875.688 0.076 4.034 8.444 109.296 7179.882 9418.334 7.210 12.446 35.924 30.371 349 353 868 885 +1.157527e+06 +2.443295e+04 +1.176993e+08 0.00000 1 None 225 2
274 402.239 877.688 0.025 1.345 8.146 109.239 6927.017 9413.453 4.761 12.186 23.722 29.736 399 405 869 887 +4.001649e+06 +2.418826e+04 +2.630456e+08 0.00000 1 None 224 3
275 364.854 881.579 0.024 0.816 8.365 109.129 7113.286 9403.958 5.245 12.517 26.133 30.544 362 368 873 891 +6.554993e+06 +2.433425e+04 +4.876189e+08 0.00000 1 None 225 2
276 424.483 881.306 0.055 2.087 8.016 109.137 6816.187 9404.624 3.573 11.892 17.802 29.019 422 428 873 891 +2.773964e+06 +2.452065e+04 +1.335500e+08 0.00000 1 None 226 2
277 430.122 885.751 0.043 1.666 7.983 109.011 6788.091 9393.778 5.066 12.241 25.241 29.870 427 433 877 895 +3.015405e+06 +2.418612e+04 +2.118733e+08 0.00000 1 None 226 2
278 385.648 887.279 0.131 6.167 8.243 108.967 7009.681 9390.050 4.747 11.923 23.652 29.094 383 388 880 895 +1.180866e+06 +2.469567e+04 +7.573749e+07 0.00000 1 None 227 1
279 609.554 890.103 0.041 1.592 6.931 108.887 5894.078 9383.158 2.776 11.687 13.831 28.518 608 612 881 899 +3.416705e+06 +2.557865e+04 +1.256164e+08 0.00000 1 None 228 1
280 619.073 890.088 0.019 1.593 6.876 108.888 5846.649 9383.194 2.965 11.429 14.773 27.889 617 621 881 899 +3.169114e+06 +2.425906e+04 +1.216649e+08 0.00000 1 None 229 1
281 225.688 891.797 0.135 4.565 9.181 108.839 7806.675 9379.024 4.357 12.706 21.709 31.005 223 228 884 900 +1.215577e+06 +2.454247e+04 +7.625934e+07 1.00000 1 None 230 1
282 601.092 905.254 0.148 3.822 6.981 108.458 5936.239 9346.187 4.572 11.896 22.780 29.028 598 604 897 914 +1.622346e+06 +2.470495e+04 +9.998029e+07 0.00000 1 None 231 1
283 406.715 910.244 0.042 1.641 8.120 108.317 6904.715 9334.011 3.495 11.422 17.414 27.872 405 409 902 918 +3.372648e+06 +2.476652e+04 +1.525698e+08 0.00000 1 None 232 2
284 501.637 910.789 0.040 1.778 7.564 108.302 6431.770 9332.681 3.873 13.283 19.297 32.413 500 504 901 919 +3.083333e+06 +2.470478e+04 +1.797351e+08 0.00000 1 None 233 1
285 609.214 907.702 0.148 5.346 6.933 108.389 5895.772 9340.213 2.466 24.790 12.287 60.492 609 610 908 914 +4.810081e+05 +2.474491e+04 +3.331286e+07 0.00000 3 None 234 1
286 618.715 908.171 0.153 6.262 6.878 108.376 5848.433 9339.069 2.313 24.790 11.524 60.492 618 619 909 914 +3.668823e+05 +2.499774e+04 +2.383145e+07 0.00000 3 None 235 1
287 382.537 914.368 0.073 2.964 8.262 108.200 7025.181 9323.947 4.456 12.384 22.202 30.219 380 385 905 923 +1.933348e+06 +2.444707e+04 +1.208765e+08 0.00000 1 None 236 1
288 358.902 920.714 0.240 12.650 8.400 108.021 7142.942 9308.462 4.161 10.669 20.732 26.034 358 359 918 924 +4.832387e+05 +2.462902e+04 +2.430965e+07 0.00000 1 None 237 1
289 413.700 917.773 0.031 2.893 8.079 108.104 6869.913 9315.639 3.710 22.267 18.485 54.336 412 416 910 931 +2.372178e+06 +2.419228e+04 +2.220496e+08 0.00000 1 None 232 2
290 806.352 923.811 0.164 4.182 5.778 107.933 4913.539 9300.904 2.999 6.478 14.942 15.808 806 807 922 926 +5.596569e+05 +2.486392e+04 +1.232184e+07 0.00000 3 None 238 1
291 365.565 927.303 0.092 3.437 8.361 107.834 7109.744 9292.384 3.727 12.412 18.570 30.288 363 367 918 936 +1.928476e+06 +2.510537e+04 +1.010731e+08 0.00000 1 None 239 1
292 268.411 929.094 0.563 6.159 8.930 107.783 7593.810 9288.013 5.365 12.679 26.731 30.939 266 271 922 935 +8.586413e+05 +2.450676e+04 +6.618220e+07 1.00000 1 None 240 1
293 401.953 929.892 0.106 6.782 8.148 107.761 6928.442 9286.065 2.933 12.486 14.614 30.468 401 403 924 936 +8.150058e+05 +2.452189e+04 +3.381530e+07 0.00000 1 None 241 1
294 806.217 942.060 0.122 2.179 5.779 107.416 4914.212 9256.373 3.857 7.560 19.217 18.448 804 808 937 946 +1.117371e+06 +2.501798e+04 +3.692356e+07 0.00000 1 None 242 1
295 419.338 951.840 0.157 4.302 8.046 107.139 6841.822 9232.509 4.284 12.534 21.345 30.585 417 422 944 960 +1.220533e+06 +2.430259e+04 +7.426434e+07 0.00002 1 None 243 1
296 806.463 961.432 0.078 2.956 5.778 106.868 4912.986 9209.103 2.631 24.790 13.109 60.492 806 808 955 961 +7.122588e+05 +2.524919e+04 +5.263312e+07 0.00000 3 None 244 1
297 806.245 972.481 0.035 0.907 5.779 106.555 4914.072 9182.141 2.528 7.296 12.596 17.804 805 808 967 977 +2.713599e+06 +2.643348e+04 +5.670670e+07 0.00000 3 None 245 1
298 754.236 994.545 0.298 12.503 6.084 105.930 5173.205 9128.301 7.210 12.962 35.924 31.630 755 758 992 997 +3.545448e+05 +2.449534e+04 +3.754513e+07 0.00000 1 None 246 2
299 759.299 995.278 0.233 10.515 6.054 105.909 5147.979 9126.512 7.210 11.185 35.924 27.293 757 759 991 998 +3.038760e+05 +2.512268e+04 +2.776685e+07 0.00000 1 None 246 2
300 768.704 992.746 0.344 9.358 5.999 105.981 5101.119 9132.690 2.521 14.883 12.561 36.317 765 773 988 1000 +3.932512e+05 +2.422067e+04 +1.672019e+07 0.00000 1 None 247 3
301 746.882 995.013 0.222 7.869 6.127 105.917 5209.846 9127.158 7.210 11.948 35.924 29.155 746 748 991 999 +5.130533e+05 +2.430524e+04 +5.007880e+07 0.00000 1 None 248 1
302 773.736 995.220 0.102 4.772 5.969 105.911 5076.047 9126.653 7.103 12.598 35.390 30.741 771 775 988 1002 +8.591932e+05 +2.423428e+04 +8.711855e+07 0.00000 1 None 247 3
303 778.413 995.518 0.233 5.965 5.942 105.902 5052.744 9125.926 7.210 12.729 35.924 31.061 778 782 990 1002 +7.495998e+05 +2.479127e+04 +7.795173e+07 0.00000 1 None 249 7
304 785.931 995.427 0.188 3.912 5.898 105.905 5015.286 9126.148 5.675 12.434 28.275 30.341 782 790 987 1003 +1.254722e+06 +2.425659e+04 +1.003237e+08 0.00000 1 None 249 7
305 795.393 995.112 0.207 2.120 5.843 105.914 4968.142 9126.917 7.210 12.094 35.924 29.512 790 798 987 1003 +2.906740e+06 +2.437801e+04 +2.872031e+08 0.00000 1 None 249 7
306 806.628 994.873 0.001 0.138 5.777 105.921 4912.164 9127.500 2.187 12.013 10.897 29.314 805 808 985 1005 +4.670998e+07 +2.466219e+04 +1.390562e+09 0.00000 1 None 249 7
307 764.639 996.546 1.230 9.680 6.023 105.873 5121.373 9123.417 5.411 13.229 26.960 32.281 763 771 993 1000 +4.638678e+05 +2.414135e+04 +3.762384e+07 0.00000 1 None 247 3
308 278.024 1001.673 0.087 4.263 8.874 105.728 7545.914 9110.906 4.144 12.249 20.647 29.890 276 280 994 1009 +1.250966e+06 +2.417468e+04 +7.195328e+07 0.99996 1 None 250 1
309 807.907 1011.183 0.022 7.784 5.769 105.459 4905.792 9087.700 0.174 0.000 0.867 0.000 809 810 1007 1013 +3.269088e+06 +2.768340e+04 +6.052728e+05 0.00000 1 None 249 7
310 806.692 1016.882 0.153 0.727 5.776 105.297 4911.845 9073.794 1.166 3.642 5.810 8.887 805 808 1014 1020 +2.181961e+06 +2.722233e+04 +1.050077e+07 0.00000 3 None 249 7
311 784.382 1019.386 0.211 10.070 5.907 105.227 5023.004 9067.684 4.239 13.200 21.121 32.210 785 785 1017 1020 +4.034042e+05 +2.495357e+04 +2.557633e+07 0.00000 3 None 251 1
312 797.234 1018.672 0.154 8.383 5.832 105.247 4958.969 9069.426 7.210 10.616 35.924 25.905 796 797 1016 1021 +4.288934e+05 +2.483961e+04 +3.719682e+07 0.00000 3 None 252 1
313 801.666 1017.895 0.244 5.377 5.806 105.269 4936.887 9071.322 5.445 7.338 27.130 17.906 801 806 1014 1022 +7.573005e+05 +2.496571e+04 +3.428621e+07 0.00000 1 None 249 7
314 775.670 1020.059 0.118 34.323 5.958 105.207 5066.411 9066.041 2.479 18.331 12.352 44.731 775 776 1013 1036 +6.651270e+05 +2.520310e+04 +3.425441e+07 0.00427 1 None 253 1
315 763.289 1021.284 0.108 14.501 6.031 105.173 5128.099 9063.052 3.565 16.433 17.762 40.100 762 763 1018 1026 +4.100972e+05 +2.518316e+04 +2.722392e+07 0.00000 1 None 254 1
316 838.336 1024.861 0.195 10.089 5.591 105.071 4754.180 9054.323 1.850 18.471 9.218 45.073 838 839 1021 1031 +5.571757e+05 +2.620660e+04 +2.157276e+07 0.00000 1 None 255 1
