# Supplementary material for: Evolution of intrinsically disordered regions in vertebrate galectins for phase separation
Source: EMBO Rep. 2026 Feb 2;27(5):1254–69. doi: 10.1038/s44319-026-00692-w (PMC12979664; doi:10.1038/s44319-026-00692-w)
Supplement: Supplementary file 12 — Source data Fig. 6 [file 44319_2026_692_MOESM12_ESM.zip › FIG_6/6A/hGal3_D22_112_R2R1/T2_D22_112_400uM/ANA/Deletion/HSQC/D0_0urea_40uM/hsqc_rmol.list]

      Assignment         w1         w2   Data Height 

            3HN-H    119.840      8.333      3744567 
            4HN-H    118.497      8.302      2483678 
            5HN-H    120.552      8.206      3581156 
            6HN-H    117.200      8.189      3288183 
            7HN-H    123.801      8.138      4690086 
            8HN-H    119.033      8.175      1415812 
            9HN-H    121.401      8.169      2072696 
           10HN-H    124.342      8.259      4340908 
           12HN-H    115.733      8.107      3179054 
           13HN-H    110.795      8.341      1281787 
           14HN-H    115.520      8.213      1233621 
           15HN-H    110.454      8.410      1584873 
           18HN-H    119.100      8.346      3145036 
           20HN-H    119.100      8.346      3145036 
           21HN-H    109.556      8.107      2160115 
           22HN-H    122.247      7.981      2628734 
           24HN-H    108.326      7.563      2310026 
         W26NE-HE    129.259     10.096      1400299 
         W26NE-HE    129.600     10.115      2487864 
        W26bNE-HE    129.259     10.096      1400299 
        W26bNE-HE    130.209     10.192      1037221 
           27HN-H    109.424      8.070      1557802 
           28HN-H    118.501      8.207      1119937 
           29HN-H    121.127      8.223      2321919 
           31HN-H    124.215      8.370      3432092 
           32HN-H    108.203      8.260      1435573 
           33HN-H    123.801      8.138      4690086 
           34HN-H    107.848      8.362      1323621 
           35HN-H    108.027      8.077      1949960 
           36HN-H    121.071      8.007      1939157 
           38HN-H    109.017      7.984      2413018 
           40HN-H    114.497      8.158      1325259 
           41HN-H    122.709      8.059      1481613 
           43HN-H    109.017      7.984      2413018 
           47HN-H    109.556      8.107      2160115 
           49HN-H    127.046      8.352      5820182 
           56HN-H    109.238      8.148      3083025 
           58HN-H    127.046      8.352      5820182 
           65HN-H    109.126      8.014      2159698 
           66HN-H    124.601      7.992      3905076 
           72HN-H    109.424      8.070      1557802 
           73HN-H    124.554      7.931      3704942 
           75HN-H    125.373      8.291      2807496 
           78HN-H    119.272      7.744      2678737 
           79HN-H    125.539      8.378      2181572 
           81HN-H    108.326      7.563      2310026 
           84HN-H    115.372      8.278      1589068 
           85HN-H    110.402      8.197      1877181 
           87HN-H    109.282      8.447      1118540 
           91HN-H    116.231      8.398       895561 
           92HN-H    117.268      8.343       354612 
           93HN-H    110.454      8.410      1584873 
           96HN-H    115.768      8.367      1665932 
           97HN-H    126.276      8.446       769197 
           98HN-H    112.015      8.084      1344632 
           99HN-H    111.015      8.239      1255927 
          103HN-H    124.487      8.402      1922869 
          104HN-H    111.538      8.008      1403270 
          105HN-H    110.650      8.188      1842578 
          108HN-H    110.228      8.063      1306165 
          109HN-H    124.859      8.024       638593 
          111HN-H    124.602      8.426      2850790 
          112HN-H    107.746      8.149       581218 
          114HN-H    122.545      8.328      1098820 
          115HN-H    123.390      8.219       400129 
          116HN-H    121.682      7.944      1262208 
          118HN-H    126.329      9.214       630724 
          119HN-H    126.438      7.911       892535 
          120HN-H    128.233      9.363       712377 
          122HN-H    122.387      7.826       841269 
          124HN-H    112.171      8.781       392682 
          125HN-H    108.968      8.245       895625 
          126HN-H    113.513      7.196       957012 
          127HN-H    116.882      6.532       950362 
          129HN-H    112.715      8.775       627689 
          130HN-H    119.362      7.904      1283632 
          131HN-H    128.587      9.207       769722 
          132HN-H    132.517      9.970       563292 
          133HN-H    123.844      9.143       663832 
          134HN-H    130.174      9.703       784139 
          135HN-H    126.976      8.911       694612 
          136HN-H    108.456      6.978      1171511 
          137HN-H    115.917      8.936       917427 
          138HN-H    128.194      8.454       693683 
          139HN-H    128.856      8.331       800573 
          141HN-H    115.944      8.468       478003 
          142HN-H    119.553      6.922      2239807 
          143HN-H    116.584      9.608       672241 
          144HN-H    117.973      8.587      1010678 
          146HN-H    127.238      8.703      1236288 
          147HN-H    122.310      8.563       734276 
          148HN-H    121.193      9.115       913853 
          149HN-H    125.473      9.325       754246 
          150HN-H    127.367      9.161       718343 
          151HN-H    125.719      8.175      1062393 
          154HN-H    119.996      8.488      1350858 
          155HN-H    121.444      9.226       743007 
          156HN-H    127.906      8.880       849182 
          157HN-H    118.629      7.664       960970 
          158HN-H    133.524      9.462       406142 
          159HN-H    127.040      8.513       747176 
          160HN-H    123.516      8.434       645046 
          162HN-H    126.444      9.312       585646 
          164HN-H    117.629      8.718      1276410 
          165HN-H    125.607      8.938      1207356 
          167HN-H    108.314      8.120      2346504 
          168HN-H    117.470      7.420      1632336 
          169HN-H    119.240      7.928      1210975 
          170HN-H    121.841      8.612      1393212 
          171HN-H    124.861      8.765       776718 
          172HN-H    128.262      7.361       740760 
          173HN-H    123.704      8.816       612418 
          174HN-H    119.767      9.000       741168 
          175HN-H    118.459     10.080       653491 
          176HN-H    130.576      9.054       612912 
          177HN-H    126.508      7.972       953165 
          178HN-H    126.210      9.053       975567 
          179HN-H    108.827      9.181       867298 
          180HN-H    117.828      7.803      1489861 
          181HN-H    126.955      9.010       952429 
        W181NE-HE    129.430     10.157       832093 
          182HN-H    110.455      8.303       698237 
          183HN-H    123.986      8.670      1096156 
          184HN-H    126.200      8.856      1258680 
          185HN-H    122.689      9.193       765433 
          186HN-H    124.116      8.927      1084878 
          187HN-H    121.925      8.868       849975 
          189HN-H    125.452      7.923      1056358 
          190HN-H    125.858      8.404       908503 
          192HN-H    113.347      5.773       200116 
          193HN-H    120.088      9.184       841721 
          194HN-H    120.707      9.096       992912 
          195HN-H    112.665      7.145       685622 
          196HN-H    118.131      7.761      1177240 
          198HN-H    116.631      8.789      1025929 
          199HN-H    121.756      8.188       735705 
          200HN-H    127.599      9.870       762933 
          201HN-H    125.333      9.373       786437 
          202HN-H    123.582      9.613       723130 
          203HN-H    130.397      9.540       609704 
          204HN-H    127.622      9.015       613422 
          205HN-H    128.202      8.342       825531 
          207HN-H    107.128      8.044       826717 
          208HN-H    116.277      6.514      1036461 
          209HN-H    114.861      8.593       696071 
          210HN-H    123.490      9.676       616149 
          211HN-H    122.742      9.088       636434 
          212HN-H    130.038      9.439       573568 
          213HN-H    120.719      8.414       732769 
          214HN-H    127.371      9.905       693686 
          215HN-H    107.776      8.930       623773 
          216HN-H    120.521      7.590       929187 
          217HN-H    124.116      8.927      1084878 
          218HN-H    128.575      9.062       348631 
          219HN-H    110.537      7.704       568493 
          220HN-H    119.166      8.784       895747 
          221HN-H    125.754      8.982       726726 
          222HN-H    129.748      9.260       837733 
          223HN-H    117.461      7.212       919651 
          224HN-H    125.403      9.491       426454 
          225HN-H    120.349      8.320       679147 
          227HN-H    120.751      7.116       988493 
          228HN-H    122.998      7.671      1138081 
          229HN-H    113.126      8.445      1419341 
          230HN-H    116.574      7.449       979303 
          231HN-H    122.232      7.675       785490 
          232HN-H    116.400      7.739       980255 
          233HN-H    121.034      7.891      1456591 
          234HN-H    124.831      8.618      1292592 
          235HN-H    114.698      9.335       697717 
          236HN-H    127.321      9.372       841307 
          237HN-H    120.481      9.392      1049418 
          238HN-H    105.726      8.874       897135 
          239HN-H    121.841      8.612      1393212 
          240HN-H    111.895      7.911      1289670 
          241HN-H    120.858      8.919       726989 
          242HN-H    125.705      9.167       899330 
          243HN-H    119.813      9.060       441199 
          244HN-H    112.493      7.757       910812 
          245HN-H    126.708      8.446       932598 
          246HN-H    115.443      8.603      1017833 
          247HN-H    115.055      8.369       582177 
          248HN-H    115.017      8.901       693014 
          250HN-H    124.831      8.618      1292592 
         1020HN-H    119.611      8.417       746389 
         1021HN-H    110.036      8.310       367819 
         1024HN-H    111.769      8.190       784930 
         1034HN-H    108.018      8.400       368546 
         1075HN-H    125.447      8.315      1254017 
         1078HN-H    119.481      7.802       738118 
         1081HN-H    110.455      8.303       698237 
         1119HN-H    126.428      7.872       440908 
         2097HN-H    125.719      8.175      1062393 
