# Supplementary material for: Evolution of intrinsically disordered regions in vertebrate galectins for phase separation
Source: EMBO Rep. 2026 Feb 2;27(5):1254–69. doi: 10.1038/s44319-026-00692-w (PMC12979664; doi:10.1038/s44319-026-00692-w)
Supplement: Supplementary file 12 — Source data Fig. 6 [file 44319_2026_692_MOESM12_ESM.zip › FIG_6/6A/hGal3_D22_112_R2R1/T2_D22_112_400uM/ANA/Deletion/HSQC/D0_0urea_40uM/audita.txt]

##TITLE= Audit trail, TOPSPIN		Version 2.1
##JCAMPDX= 5.01
##ORIGIN= Bruker BioSpin GmbH
##OWNER= jierongh
$$ /opt/topspin/data/jierongh/nmr/20170206_Gal3/23/audita.txt
##AUDIT TRAIL=  $$ (NUMBER, WHEN, WHO, WHERE, PROCESS, VERSION, WHAT)
(   1,<2017-02-12 10:39:06.048 +0800>,<jierongh>,<AV850>,<go>,<TOPSPIN 2.1>,
      <created by zg
	started at 2017-02-12 09:21:10.199 +0800,
	POWCHK enabled, PULCHK disabled,
       configuration hash MD5:
       1D 72 8F FF 1B 2F 2B 72 51 C4 E0 B6 18 AB 82 93
       data hash MD5: 2K * 128
       AA DE C7 20 C7 16 8F 02 26 19 16 FF 19 7D 8F 26>)
##END=

$$ hash MD5
$$ 2B 95 A8 89 79 18 0C C3 99 C5 A1 15 C3 70 4B 92
