# Supplementary material for: Evolution of intrinsically disordered regions in vertebrate galectins for phase separation
Source: EMBO Rep. 2026 Feb 2;27(5):1254–69. doi: 10.1038/s44319-026-00692-w (PMC12979664; doi:10.1038/s44319-026-00692-w)
Supplement: Supplementary file 12 — Source data Fig. 6 [file 44319_2026_692_MOESM12_ESM.zip › FIG_6/6A/hGal3_D22_112_R2R1/T2_D22_112_400uM/ANA/Deletion/HSQC/D0_0urea_40uM/pdata/1/auditp.txt]

##TITLE= Audit trail, TOPSPIN		Version 2.1
##JCAMPDX= 5.01
##ORIGIN= Bruker BioSpin GmbH
##OWNER= jierongh
$$ /opt/topspin/data/jierongh/nmr/20170206_Gal3/23/pdata/1/auditp.txt
##AUDIT TRAIL=  $$ (NUMBER, WHEN, WHO, WHERE, PROCESS, VERSION, WHAT)
(   1,<2017-02-12 09:21:10.198 +0800>,<jierongh>,<AV850>,<go>,<TOPSPIN 2.1>,
      <acquisition in progress>)
(   2,<2017-02-12 09:27:59.484 +0800>,<jierongh>,<AV850>,<proc2d>,<TOPSPIN 2.1>,
      <Start of raw data processing
       xfb F2: TDeff = 2K SI = 2K BC_mod = 4 WDW = 4 SSB = 2 FT_mod = 6 PKNL = 1 PHC0 = -59.21471 PHC1 = -6.6 F1: SI = 256 ME_mod = 2 NCOEF = 10 WDW = 4 SSB = 2 FT_mod = 4 PHC0 = 0 PHC1 = 0
       data hash MD5: 2K * 256
       E6 F3 90 B9 F1 19 9A 4B 27 C6 A8 43 2F 0C 18 30>)
##END=

$$ hash MD5
$$ BB 6F 42 74 7C 61 E8 CD 3B E5 18 63 0F 8A 48 72
