# Supplementary material for: Evolution of intrinsically disordered regions in vertebrate galectins for phase separation
Source: EMBO Rep. 2026 Feb 2;27(5):1254–69. doi: 10.1038/s44319-026-00692-w (PMC12979664; doi:10.1038/s44319-026-00692-w)
Supplement: Supplementary file 12 — Source data Fig. 6 [file 44319_2026_692_MOESM12_ESM.zip › FIG_6/6A/hGal3_D22_112_R2R1/T2_D22_112_400uM/ANA/Deletion/HSQC/D0_0urea_40uM/test.tab]

REMARK ROI 2D Peak Detection System, File: ./B.DAT
REMARK Detection Levels: -3.86323e+08 and 386537
REMARK Detection: X(+/-1) Y(+/-2)
REMARK Interpolation: X(+/-1) Y(+/-2)
REMARK Noise: 44355, Chi2-Threshold: 1.000000e-04, Local Adjustment: None
REMARK Position Tolerances: X(2.0) Y(8.0)
REMARK Sinc Detect ON, Height Adjustments: X(1.200) Y(1.800)
REMARK Sinc Detect Linewidths: X(15.0Hz) Y(0.0Hz)
REMARK Total Peaks: 316, Good Peaks: 281, Questionable Peaks: 35
REMARK Clusters: 255, Max Cluster Size: 8
REMARK ROI Spectral Axis Limits:
DATA X_AXIS HN 1 856 10.497ppm 5.487ppm
DATA Y_AXIS 15N 1 1027 134.064ppm 105.011ppm
VARS INDEX X_AXIS Y_AXIS DX DY X_PPM Y_PPM X_HZ Y_HZ XW YW XW_HZ YW_HZ X1 X3 Y1 Y3 HEIGHT DHEIGHT VOL PCHI2 TYPE ASS CLUSTID MEMCNT
FORMAT %5d %9.3f %9.3f %6.3f %6.3f %8.3f %8.3f %9.3f %9.3f %7.3f %7.3f %8.3f %8.3f %4d %4d %4d %4d %+e %+e %+e %.5f %d %s %4d %4d
1 804.926 10.102 0.147 2.815 5.787 133.807 4920.646 11530.526 2.996 6.367 14.930 15.537 805 805 9 12 4.722309e+05 2.402520e+04 1.767043e+06 0.00000 1 None 1 1
2 809.424 17.125 0.130 5.579 5.760 133.608 4898.233 11513.389 2.070 7.874 10.313 19.215 809 809 16 18 4.533579e+05 2.698790e+04 1.212575e+06 0.00000 1 None 2 1
3 176.803 19.846 1.015 9.203 9.467 133.531 8050.244 11506.748 7.585 11.899 37.792 29.035 175 178 16 24 5.167605e+05 2.416191e+04 1.587157e+07 0.00000 1 None 3 1
4 91.044 55.914 0.199 6.125 9.970 132.509 8477.535 11418.735 4.353 11.631 21.690 28.383 88 93 50 61 7.245542e+05 2.415215e+04 3.426260e+07 0.00000 1 None 4 1
5 803.988 82.683 0.188 8.511 5.792 131.751 4925.319 11353.415 3.429 9.094 17.083 22.192 803 805 80 85 4.859879e+05 2.464272e+04 7.096741e+06 0.00000 1 None 5 1
6 247.257 124.521 0.212 8.742 9.054 130.567 7699.211 11251.321 4.062 12.744 20.236 31.097 245 249 118 131 7.886497e+05 2.442767e+04 3.575442e+07 0.00000 1 None 6 1
7 165.308 130.190 0.816 5.654 9.535 130.406 8107.520 11237.488 7.814 11.660 38.933 28.452 163 167 124 136 8.233786e+05 2.419101e+04 3.860475e+07 0.00000 1 None 7 1
8 53.119 137.180 0.038 3.915 10.192 130.208 8666.494 11220.433 2.519 12.524 12.551 30.561 52 54 130 145 1.377122e+06 2.437337e+04 3.725950e+07 0.00000 1 None 8 1
9 136.554 138.422 0.261 5.765 9.703 130.173 8250.784 11217.401 4.446 12.102 22.150 29.532 134 139 131 145 1.057434e+06 2.475550e+04 5.463218e+07 0.00000 1 None 9 1
10 181.449 143.293 0.416 7.837 9.440 130.035 8027.095 11205.516 4.675 12.372 23.295 30.191 179 184 137 149 7.331056e+05 2.458495e+04 3.745972e+07 0.00000 1 None 10 1
11 808.890 145.429 0.123 13.415 5.763 129.975 4900.896 11200.303 3.035 14.231 15.123 34.727 808 810 139 150 6.100288e+05 2.431484e+04 1.620966e+07 0.00000 1 None 11 1
12 212.178 153.623 0.084 5.564 9.260 129.743 7873.992 11180.307 3.268 12.690 16.284 30.966 211 214 146 161 1.127926e+06 2.435769e+04 4.222235e+07 0.00000 1 None 12 1
13 66.215 158.532 0.022 2.273 10.115 129.604 8601.245 11168.328 2.689 12.619 13.396 30.794 64 68 150 168 3.153954e+06 2.466574e+04 1.204038e+08 0.00000 1 None 13 2
14 59.116 165.247 0.097 5.593 10.157 129.413 8636.614 11151.944 3.509 12.809 17.483 31.255 57 61 158 172 1.037360e+06 2.424952e+04 4.428799e+07 0.00000 1 None 14 1
15 69.351 171.325 0.054 4.768 10.097 129.241 8585.621 11137.112 2.887 14.896 14.386 36.349 68 71 160 180 1.838435e+06 2.500902e+04 7.711583e+07 0.00000 1 None 13 2
16 808.640 172.443 0.373 217.135 5.765 129.210 4902.140 11134.382 3.531 24.657 17.591 60.168 809 809 172 177 4.217524e+05 2.528502e+04 2.388506e+06 0.00000 1 None 15 2
17 79.231 177.934 0.095 8.331 10.039 129.054 8536.393 11120.985 2.478 12.409 12.347 30.281 79 80 173 182 6.291133e+05 2.472385e+04 9.739931e+06 0.00000 1 None 16 1
18 370.704 185.081 0.178 4.384 8.331 128.852 7084.140 11103.545 4.229 11.925 21.070 29.099 368 373 178 192 1.084268e+06 2.439936e+04 5.300826e+07 0.00000 1 None 17 1
19 809.087 192.678 0.132 32.643 5.762 128.637 4899.915 11085.006 3.386 21.251 16.868 51.857 808 810 181 205 6.870219e+05 2.430794e+04 3.696376e+07 0.00000 1 None 15 2
20 221.285 194.113 0.132 5.144 9.207 128.596 7828.614 11081.505 3.538 12.359 17.630 30.158 219 224 187 201 1.008679e+06 2.450117e+04 4.769581e+07 0.00000 1 None 18 1
21 245.790 194.489 0.605 15.663 9.063 128.585 7706.521 11080.588 5.260 12.480 26.209 30.452 245 246 193 197 4.295425e+05 2.432499e+04 4.057406e+06 0.00000 1 None 19 1
22 536.060 206.271 0.132 5.258 7.362 128.252 6260.258 11051.836 4.211 12.360 20.982 30.162 534 538 199 214 1.038881e+06 2.419706e+04 4.849627e+07 0.00000 1 None 20 1
23 194.453 206.937 0.298 5.423 9.364 128.233 7962.305 11050.213 4.528 12.414 22.563 30.291 192 197 200 215 9.664154e+05 2.465022e+04 5.174884e+07 0.00000 1 None 21 1
24 349.736 208.045 0.169 4.964 8.454 128.201 7188.611 11047.507 4.003 12.053 19.945 29.412 347 352 201 215 9.700155e+05 2.437308e+04 4.716269e+07 0.00000 1 None 22 1
25 368.645 208.171 0.170 4.889 8.343 128.198 7094.397 11047.201 3.950 12.375 19.679 30.196 366 371 200 215 1.093672e+06 2.455745e+04 5.498188e+07 0.00000 1 None 23 1
26 276.900 218.604 0.102 5.483 8.881 127.902 7551.513 11021.741 3.811 12.637 18.987 30.836 274 279 211 226 1.141956e+06 2.426752e+04 5.735912e+07 0.00000 1 None 24 1
27 253.972 228.517 0.212 7.383 9.015 127.622 7665.751 10997.553 4.741 11.769 23.623 28.719 252 256 222 234 8.095462e+05 2.427246e+04 3.507077e+07 0.00000 1 None 25 1
28 108.104 229.588 0.148 7.228 9.870 127.591 8392.532 10994.938 4.227 12.400 21.063 30.258 106 111 222 236 9.760101e+05 2.428288e+04 5.105973e+07 0.00000 1 None 26 1
29 806.140 233.685 0.247 5.225 5.780 127.475 4914.599 10984.941 3.625 7.951 18.060 19.402 806 807 232 235 4.489696e+05 2.437274e+04 3.225717e+06 0.00000 1 None 27 1
30 102.066 237.558 0.106 8.589 9.905 127.366 8422.616 10975.490 3.479 13.729 17.334 33.502 100 104 230 245 8.951450e+05 2.434539e+04 4.162607e+07 0.00000 1 None 28 1
31 229.055 237.673 0.131 6.326 9.161 127.363 7789.899 10975.210 4.013 12.705 19.996 31.003 226 231 231 245 9.487779e+05 2.423459e+04 4.821006e+07 0.00000 1 None 29 1
32 193.063 238.924 0.121 4.460 9.372 127.327 7969.227 10972.157 4.200 12.376 20.924 30.200 191 195 232 247 1.123032e+06 2.412527e+04 5.253672e+07 0.00000 1 None 30 1
33 307.093 241.978 0.060 3.044 8.704 127.241 7401.081 10964.706 3.577 12.558 17.822 30.644 305 310 233 250 1.689355e+06 2.421357e+04 8.297369e+07 0.00000 1 None 31 1
34 339.552 249.256 0.204 6.595 8.514 127.035 7239.352 10946.945 3.811 13.215 18.989 32.247 337 342 242 257 9.925468e+05 2.488679e+04 5.214118e+07 0.00000 1 None 32 1
35 367.020 248.862 0.008 0.648 8.353 127.046 7102.494 10947.907 2.938 12.379 14.638 30.208 365 369 240 258 7.910285e+06 2.423522e+04 3.068179e+08 0.00000 1 None 33 2
36 271.573 251.116 0.243 5.061 8.912 126.982 7578.054 10942.406 4.081 11.603 20.333 28.314 270 274 245 257 9.206813e+05 2.470984e+04 3.747893e+07 0.00000 1 None 34 1
37 254.693 252.030 0.106 3.762 9.011 126.956 7662.162 10940.175 3.525 12.022 17.562 29.337 253 257 244 260 1.289721e+06 2.455999e+04 5.610054e+07 0.00000 1 None 35 1
38 372.941 258.654 0.072 4.992 8.318 126.768 7072.996 10924.012 3.332 12.600 16.603 30.746 371 375 252 266 1.199454e+06 2.425047e+04 5.008790e+07 0.00000 1 None 33 2
39 350.967 260.704 0.060 6.313 8.447 126.710 7182.480 10919.010 3.157 14.807 15.732 36.131 349 353 253 271 1.263030e+06 2.421337e+04 6.609676e+07 0.00000 1 None 36 2
40 431.810 267.882 0.116 3.508 7.973 126.507 6779.683 10901.495 4.115 11.749 20.501 28.669 429 434 260 275 1.315534e+06 2.428894e+04 6.310234e+07 0.00000 1 None 37 1
41 203.182 269.998 0.211 6.447 9.313 126.447 7918.811 10896.331 4.262 12.309 21.237 30.037 201 205 264 276 7.686434e+05 2.424415e+04 3.307735e+07 0.00000 1 None 38 1
42 442.236 270.307 0.125 4.457 7.912 126.438 6727.734 10895.577 3.897 11.922 19.417 29.092 440 444 263 278 1.184510e+06 2.438705e+04 5.334613e+07 0.00000 1 None 39 1
43 449.039 271.391 0.173 12.683 7.872 126.408 6693.841 10892.932 3.232 12.242 16.101 29.873 449 449 268 274 4.603133e+05 2.422440e+04 3.028958e+06 0.00000 1 None 40 1
44 219.817 274.172 0.254 7.656 9.215 126.329 7835.927 10886.146 4.821 13.569 24.022 33.110 218 222 267 282 8.176455e+05 2.423560e+04 4.392691e+07 0.00000 1 None 41 1
45 350.825 276.223 0.135 8.897 8.447 126.271 7183.185 10881.142 3.926 15.982 19.562 38.999 349 353 265 284 1.002541e+06 2.422615e+04 6.630409e+07 0.00000 3 None 36 2
46 247.365 278.724 0.116 4.183 9.054 126.200 7698.672 10875.038 3.599 12.346 17.930 30.127 245 249 271 287 1.363630e+06 2.472798e+04 5.987262e+07 0.00000 1 None 42 1
47 281.064 279.020 0.046 3.078 8.856 126.192 7530.770 10874.315 3.168 12.653 15.784 30.875 279 283 270 287 1.696183e+06 2.423095e+04 7.082631e+07 0.00000 1 None 43 1
48 806.121 284.979 0.290 4.757 5.780 126.023 4914.691 10859.774 5.075 10.299 25.286 25.130 802 808 280 290 7.251363e+05 2.415606e+04 3.613406e+07 0.00000 1 None 44 1
49 358.194 290.583 0.128 4.960 8.404 125.864 7146.472 10846.100 4.184 12.403 20.848 30.266 356 360 283 298 1.243171e+06 2.432289e+04 5.898525e+07 0.00000 1 None 45 2
50 259.329 294.076 0.175 4.941 8.984 125.765 7639.059 10837.577 3.864 11.945 19.250 29.148 257 261 287 301 9.736439e+05 2.451874e+04 4.200078e+07 0.00000 1 None 46 1
51 227.934 296.267 0.106 5.305 9.168 125.703 7795.486 10832.230 4.036 13.322 20.110 32.507 225 230 288 305 1.192218e+06 2.418123e+04 6.609680e+07 0.00000 1 None 47 1
52 397.205 295.848 0.084 3.465 8.176 125.715 6952.097 10833.252 3.691 12.374 18.392 30.194 395 399 288 304 1.500261e+06 2.432253e+04 6.865862e+07 0.00000 1 None 48 1
53 266.997 299.823 0.065 3.080 8.939 125.603 7600.858 10823.553 3.758 12.163 18.725 29.681 264 269 292 308 1.629522e+06 2.418647e+04 7.934858e+07 0.00000 1 None 49 1
54 325.867 300.573 0.117 14.912 8.594 125.581 7307.538 10821.724 2.753 13.315 13.715 32.491 325 326 296 304 5.442829e+05 2.445146e+04 7.919737e+06 0.00000 1 None 50 1
55 362.615 302.247 0.043 1.912 8.378 125.534 7124.442 10817.639 3.210 12.483 15.993 30.461 361 365 293 311 3.047342e+06 2.493905e+04 1.264739e+08 0.00000 1 None 45 2
56 201.176 304.070 0.125 5.103 9.324 125.482 7928.805 10813.189 3.707 12.259 18.470 29.914 198 203 297 311 9.727021e+05 2.429501e+04 4.781780e+07 0.00000 1 None 51 1
57 373.256 305.345 0.051 3.869 8.316 125.446 7071.422 10810.077 2.768 12.328 13.793 30.082 372 375 298 313 1.534458e+06 2.470281e+04 5.233243e+07 0.00000 1 None 52 2
58 440.123 305.018 0.082 4.028 7.924 125.456 6738.261 10810.877 3.790 13.322 18.884 32.508 437 443 297 314 1.436461e+06 2.419243e+04 8.131207e+07 0.00000 1 None 53 1
59 172.547 306.902 0.374 11.173 9.492 125.402 8071.448 10806.279 3.917 13.604 19.517 33.195 171 174 302 312 5.747573e+05 2.477160e+04 1.879092e+07 0.00000 1 None 54 1
60 377.538 307.991 0.030 1.307 8.291 125.371 7050.089 10803.620 2.874 11.833 14.317 28.875 376 379 299 317 3.893068e+06 2.556266e+04 1.305698e+08 0.00000 1 None 52 2
61 192.722 309.616 0.292 5.800 9.374 125.325 7970.929 10799.654 5.258 12.140 26.199 29.624 190 196 302 317 9.928956e+05 2.430400e+04 6.003714e+07 0.00000 1 None 55 1
62 805.881 314.735 0.372 6.930 5.781 125.180 4915.888 10787.164 4.417 9.135 22.009 22.291 805 806 313 316 4.318935e+05 2.436058e+04 3.174385e+06 0.00000 1 None 56 1
63 351.172 323.561 0.125 14.137 8.445 124.930 7181.459 10765.627 2.671 12.539 13.309 30.596 351 352 320 326 5.123372e+05 2.476533e+04 5.995766e+06 0.00000 1 None 57 4
64 384.599 324.948 0.104 3.750 8.250 124.891 7014.908 10762.242 2.919 10.625 14.544 25.926 383 386 319 332 1.063914e+06 2.516917e+04 3.085325e+07 0.00000 3 None 58 1
65 423.034 324.928 0.100 5.321 8.024 124.892 6823.408 10762.291 3.030 10.651 15.098 25.991 422 425 320 329 6.995746e+05 2.422941e+04 2.174964e+07 0.00000 1 None 59 2
66 296.477 325.839 0.271 4.671 8.766 124.866 7453.973 10760.069 4.441 11.849 22.128 28.913 294 299 319 333 1.060541e+06 2.474131e+04 5.387045e+07 0.00000 1 None 60 1
67 321.862 327.219 0.136 3.167 8.617 124.827 7327.491 10756.701 5.212 12.333 25.966 30.095 318 326 319 336 1.666051e+06 2.419098e+04 1.286327e+08 0.00000 1 None 61 1
68 399.694 331.147 0.115 7.156 8.161 124.716 6939.699 10747.117 3.177 14.091 15.831 34.384 398 401 323 339 9.651168e+05 2.464970e+04 3.790572e+07 0.00000 1 None 62 1
69 428.343 333.881 0.025 1.026 7.993 124.638 6796.954 10740.444 3.394 12.598 16.910 30.742 426 430 325 343 5.348496e+06 2.469968e+04 2.354143e+08 0.00000 1 None 59 2
70 354.401 335.003 0.028 1.266 8.427 124.606 7165.369 10737.706 2.934 12.048 14.620 29.400 353 356 326 344 4.035894e+06 2.518001e+04 1.428482e+08 0.00000 1 None 57 4
71 438.943 336.905 0.012 1.080 7.931 124.553 6744.143 10733.064 2.689 12.550 13.396 30.624 437 441 328 346 4.819940e+06 2.427083e+04 1.696396e+08 0.00000 1 None 63 1
72 358.719 339.801 0.040 2.395 8.401 124.471 7143.854 10725.998 2.990 12.652 14.900 30.874 357 361 331 349 2.380655e+06 2.468710e+04 1.019939e+08 0.00000 1 None 57 4
73 408.968 340.131 0.070 5.758 8.107 124.461 6893.492 10725.194 2.781 12.062 13.858 29.433 408 410 334 346 8.440098e+05 2.426561e+04 2.149913e+07 0.00000 1 None 64 1
74 382.924 344.367 0.010 1.066 8.259 124.341 7023.254 10714.857 2.659 12.639 13.249 30.842 381 385 335 353 5.766000e+06 2.432864e+04 2.031170e+08 0.00000 1 None 65 1
75 363.986 348.785 0.014 1.309 8.370 124.216 7117.610 10704.077 2.852 12.949 14.208 31.597 362 366 340 358 4.439904e+06 2.423742e+04 1.793488e+08 0.00000 1 None 57 4
76 268.982 352.141 0.076 4.658 8.927 124.121 7590.967 10695.887 3.729 13.916 18.579 33.959 266 272 342 361 1.388704e+06 2.417559e+04 9.050448e+07 0.00000 1 None 66 1
77 449.614 356.297 0.237 12.061 7.869 124.003 6690.974 10685.747 3.012 12.250 15.005 29.892 449 450 353 359 4.855220e+05 2.510511e+04 5.982474e+06 0.00000 1 None 67 1
78 312.872 356.693 0.062 4.201 8.670 123.992 7372.284 10684.778 3.273 12.795 16.307 31.222 311 315 348 365 1.435856e+06 2.428718e+04 6.378421e+07 0.00000 1 None 68 1
79 232.342 362.187 0.379 5.943 9.142 123.837 7773.522 10671.372 5.344 12.299 26.625 30.013 230 235 356 369 8.809608e+05 2.435815e+04 4.927754e+07 0.00000 1 None 69 1
80 403.611 363.730 0.024 1.722 8.138 123.793 6920.184 10667.606 3.451 14.249 17.197 34.771 402 406 354 374 6.410430e+06 2.492856e+04 3.367193e+08 0.00000 1 None 70 1
81 288.020 367.043 0.198 5.908 8.815 123.699 7496.110 10659.523 4.602 12.125 22.930 29.588 286 291 360 373 8.092116e+05 2.413242e+04 4.175040e+07 0.00000 1 None 71 1
82 427.217 368.426 0.089 8.333 8.000 123.660 6802.564 10656.149 2.772 12.922 13.813 31.531 426 428 363 377 8.264498e+05 2.465489e+04 3.009016e+07 0.00000 3 None 72 4
83 151.636 370.985 0.179 5.988 9.615 123.587 8175.636 10649.903 3.671 12.726 18.288 31.054 149 153 364 378 9.145962e+05 2.464850e+04 4.298461e+07 0.00000 1 None 73 1
84 353.125 373.508 0.140 6.244 8.434 123.516 7171.724 10643.748 3.881 11.397 19.338 27.812 351 355 367 379 8.939981e+05 2.430547e+04 3.524074e+07 0.00000 1 None 74 1
85 141.120 374.747 0.226 6.497 9.676 123.481 8228.034 10640.724 4.694 12.098 23.386 29.521 139 143 368 381 7.975539e+05 2.421338e+04 3.704476e+07 0.00000 1 None 75 1
86 396.177 377.030 0.149 8.275 8.182 123.416 6957.223 10635.153 3.165 12.236 15.771 29.859 395 397 373 381 5.971530e+05 2.437165e+04 1.242099e+07 0.00000 1 None 76 1
87 806.173 378.053 0.372 4.668 5.779 123.387 4914.433 10632.656 4.762 8.736 23.726 21.317 805 807 375 381 5.378988e+05 2.431962e+04 9.384151e+06 0.00000 1 None 77 1
88 389.300 378.766 0.385 10.614 8.222 123.367 6991.486 10630.918 4.369 12.690 21.769 30.965 388 390 374 384 5.388455e+05 2.435183e+04 1.438332e+07 0.00000 1 None 78 1
89 428.457 385.969 0.028 0.969 7.993 123.163 6796.389 10613.342 3.353 12.614 16.707 30.780 426 430 377 395 5.778022e+06 2.513220e+04 2.648173e+08 0.00000 1 None 72 4
90 436.121 386.963 0.021 1.602 7.948 123.135 6758.202 10610.914 3.214 13.985 16.012 34.127 434 438 377 397 3.997527e+06 2.424471e+04 1.973738e+08 0.00000 1 None 72 4
91 452.543 389.343 0.340 9.648 7.851 123.068 6676.378 10605.107 3.678 11.652 18.324 28.434 452 453 385 393 5.627822e+05 2.496794e+04 8.757612e+06 0.00000 1 None 79 1
92 442.110 391.754 0.010 0.649 7.913 122.999 6728.362 10599.224 3.392 12.834 16.901 31.316 440 444 383 401 8.974781e+06 2.425666e+04 4.163017e+08 0.00000 1 None 72 4
93 483.217 391.886 0.080 3.573 7.672 122.996 6523.548 10598.902 3.557 12.629 17.722 30.817 481 486 384 400 1.500478e+06 2.437455e+04 7.118426e+07 0.00000 1 None 80 1
94 241.317 400.632 0.284 7.862 9.089 122.748 7728.805 10577.559 4.626 13.081 23.051 31.920 239 243 394 408 8.473024e+05 2.440871e+04 4.170042e+07 0.00000 1 None 81 1
95 417.125 401.946 0.059 2.555 8.059 122.711 6852.848 10574.353 3.793 12.515 18.899 30.540 414 420 393 410 2.009224e+06 2.423536e+04 1.163118e+08 0.00000 1 None 82 2
96 223.409 402.813 0.221 5.100 9.194 122.686 7818.033 10572.238 4.156 12.143 20.707 29.632 221 225 396 410 1.024551e+06 2.465299e+04 4.509361e+07 0.00000 1 None 83 1
97 423.751 403.956 0.242 9.281 8.020 122.654 6819.833 10569.449 3.185 10.775 15.870 26.293 424 424 403 405 4.184555e+05 2.451133e+04 1.224379e+06 0.00000 1 None 84 1
98 371.239 407.762 0.083 3.801 8.328 122.546 7081.476 10560.161 3.609 12.832 17.980 31.312 369 374 400 416 1.545256e+06 2.442306e+04 7.503799e+07 0.00000 1 None 85 1
99 412.971 410.540 0.055 5.177 8.083 122.467 6873.544 10553.382 2.883 12.078 14.363 29.471 412 415 404 418 1.164023e+06 2.433792e+04 4.011758e+07 0.00000 1 None 82 2
100 456.763 413.467 0.149 6.009 7.827 122.385 6655.353 10546.239 4.121 12.330 20.531 30.087 454 459 406 421 1.120873e+06 2.442259e+04 5.691434e+07 0.00000 1 None 86 1
101 330.913 415.860 0.131 5.303 8.564 122.317 7282.396 10540.401 4.117 12.700 20.514 30.991 328 333 408 423 1.016376e+06 2.417295e+04 5.333072e+07 0.00000 1 None 87 1
102 430.305 418.387 0.026 1.672 7.982 122.245 6787.183 10534.234 2.978 12.457 14.840 30.396 428 432 409 427 3.768478e+06 2.479042e+04 1.457582e+08 0.00000 1 None 88 1
103 482.484 418.687 0.251 4.950 7.676 122.237 6527.198 10533.502 4.285 11.759 21.352 28.695 480 485 412 426 1.081046e+06 2.482312e+04 5.446638e+07 0.00000 1 None 89 1
104 279.041 429.732 0.101 4.649 8.868 121.924 7540.848 10506.550 3.921 12.277 19.537 29.959 277 281 422 437 1.156836e+06 2.420200e+04 5.289536e+07 0.00000 1 None 90 1
105 322.731 432.995 0.101 4.307 8.612 121.832 7323.165 10498.588 4.219 15.421 21.022 37.631 320 326 422 444 1.821296e+06 2.433945e+04 1.357137e+08 0.00000 1 None 91 1
106 395.101 435.650 0.103 7.778 8.188 121.756 6962.581 10492.109 3.590 12.720 17.886 31.039 393 397 429 443 1.010385e+06 2.441755e+04 5.040508e+07 0.00000 1 None 92 6
107 436.508 438.373 0.146 3.400 7.945 121.679 6756.271 10485.466 4.105 12.008 20.455 29.301 434 439 430 446 1.725131e+06 2.490222e+04 8.951711e+07 0.00000 1 None 93 1
108 417.889 445.342 0.070 6.306 8.055 121.482 6849.042 10468.458 2.923 12.846 14.563 31.347 417 419 439 452 9.900280e+05 2.432634e+04 2.740644e+07 0.00000 1 None 94 1
109 217.994 446.502 0.100 6.567 9.226 121.449 7845.011 10465.627 3.597 12.342 17.922 30.117 215 220 440 454 9.859261e+05 2.428133e+04 4.802774e+07 0.00000 1 None 95 1
110 398.221 448.082 0.033 2.113 8.170 121.404 6947.037 10461.771 3.163 13.533 15.761 33.024 396 400 438 458 2.905104e+06 2.445012e+04 1.385140e+08 0.00000 1 None 92 6
111 236.924 455.795 0.094 4.423 9.115 121.186 7750.691 10442.951 3.811 12.438 18.989 30.351 235 239 448 464 1.205311e+06 2.421914e+04 5.800405e+07 0.00000 1 None 96 2
112 389.045 457.895 0.024 1.580 8.224 121.126 6992.758 10437.828 3.136 12.281 15.627 29.968 387 391 449 467 3.155462e+06 2.420845e+04 1.336876e+08 0.00000 1 None 97 2
113 425.961 459.881 0.035 1.796 8.007 121.070 6808.823 10432.981 3.462 11.853 17.250 28.924 424 428 452 468 2.594964e+06 2.420133e+04 1.099315e+08 0.00000 1 None 98 1
114 445.748 461.258 0.056 3.199 7.891 121.031 6710.234 10429.622 3.291 13.042 16.396 31.826 444 448 452 470 1.931155e+06 2.450052e+04 8.760610e+07 0.00000 1 None 99 1
115 403.011 466.762 0.079 10.198 8.142 120.875 6923.173 10416.190 5.108 22.015 25.453 53.720 400 407 452 481 2.516656e+06 2.422108e+04 3.714593e+08 0.00000 1 None 92 6
116 431.441 466.404 0.266 14.926 7.975 120.885 6781.521 10417.063 3.250 12.849 16.194 31.354 431 432 463 471 5.527191e+05 2.530690e+04 8.501183e+06 0.00000 1 None 100 1
117 270.549 467.751 0.415 5.489 8.918 120.847 7583.159 10413.778 5.284 11.933 26.326 29.119 268 273 461 475 9.413067e+05 2.452685e+04 5.332494e+07 0.00000 1 None 101 1
118 577.934 471.486 0.082 5.161 7.117 120.742 6051.623 10404.663 3.698 12.651 18.424 30.871 575 580 463 479 1.305951e+06 2.427093e+04 6.814693e+07 0.00000 1 None 102 1
119 356.516 472.436 0.533 5.585 8.414 120.715 7154.829 10402.344 6.040 11.690 30.096 28.525 354 359 466 479 1.011976e+06 2.451596e+04 5.391881e+07 0.00000 1 None 103 1
120 240.214 472.736 0.073 4.607 9.096 120.706 7734.300 10401.612 3.215 12.987 16.018 31.690 238 242 464 481 1.327484e+06 2.443985e+04 5.924200e+07 0.00000 1 None 96 2
121 391.979 478.218 0.012 1.198 8.206 120.551 6978.139 10388.234 2.772 13.034 13.810 31.804 390 394 469 487 4.923015e+06 2.423455e+04 1.862436e+08 0.00000 1 None 97 2
122 400.284 477.945 0.023 1.399 8.158 120.559 6936.760 10388.901 2.997 13.094 14.934 31.952 398 402 469 487 4.155772e+06 2.466033e+04 1.787652e+08 0.00000 1 None 92 6
123 497.133 479.470 0.111 5.821 7.590 120.515 6454.210 10385.181 4.062 12.863 20.237 31.388 495 500 471 488 1.245292e+06 2.430494e+04 6.928988e+07 0.00000 1 None 104 1
124 189.474 480.672 0.159 4.101 9.393 120.481 7987.113 10382.247 3.956 12.202 19.713 29.775 187 192 473 489 1.429587e+06 2.490833e+04 7.168576e+07 0.00000 1 None 105 1
125 407.091 485.205 0.022 1.438 8.118 120.353 6902.845 10371.187 3.362 12.936 16.751 31.566 405 409 476 494 4.020310e+06 2.426393e+04 2.010820e+08 0.00000 1 None 92 6
126 372.790 485.424 0.149 7.487 8.319 120.347 7073.746 10370.652 3.862 12.395 19.244 30.247 371 375 479 493 9.429489e+05 2.444612e+04 4.261879e+07 0.00000 1 None 106 2
127 420.892 486.421 0.238 4.794 8.037 120.319 6834.080 10368.218 4.502 9.103 22.429 22.212 419 423 482 490 6.909923e+05 2.430709e+04 2.083667e+07 0.00000 1 None 107 1
128 411.293 491.847 0.015 0.548 8.093 120.165 6881.904 10354.979 3.530 12.014 17.589 29.317 409 413 483 501 9.094969e+06 2.454000e+04 4.066382e+08 0.00000 1 None 92 6
129 804.654 492.528 0.523 9.001 5.788 120.146 4921.999 10353.317 4.230 9.259 21.076 22.593 805 805 492 493 4.056679e+05 2.456035e+04 7.959210e+05 0.00000 1 None 108 1
130 225.058 494.561 0.121 5.170 9.184 120.088 7809.813 10348.356 4.242 12.101 21.136 29.529 223 227 487 502 1.147544e+06 2.425614e+04 5.340220e+07 0.00000 1 None 109 1
131 343.874 497.901 0.049 2.755 8.488 119.994 7217.817 10340.205 3.336 12.429 16.619 30.329 342 346 489 507 1.858482e+06 2.425468e+04 8.139287e+07 0.00000 1 None 110 1
132 427.172 499.108 0.029 1.110 8.000 119.959 6802.789 10337.260 4.035 12.719 20.103 31.036 425 430 490 508 4.850772e+06 2.427649e+04 2.844067e+08 0.00000 1 None 111 2
133 370.275 503.372 0.015 1.172 8.334 119.839 7086.279 10326.855 2.786 12.526 13.881 30.566 368 372 494 512 5.357318e+06 2.475665e+04 1.908142e+08 0.00000 1 None 106 2
134 246.567 504.777 0.633 9.900 9.058 119.799 7702.646 10323.426 5.136 12.531 25.592 30.578 245 248 500 510 5.647259e+05 2.444863e+04 1.953423e+07 0.00000 1 None 112 1
135 395.656 504.718 0.015 0.839 8.185 119.801 6959.817 10323.569 3.058 12.712 15.239 31.020 394 398 496 514 7.316570e+06 2.488200e+04 3.037062e+08 0.00000 1 None 113 2
136 256.682 505.815 0.150 5.126 8.999 119.769 7652.251 10320.893 3.695 12.221 18.409 29.822 255 259 499 513 1.023401e+06 2.457946e+04 4.347105e+07 0.00000 1 None 114 1
137 355.930 511.420 0.055 5.215 8.418 119.611 7157.750 10307.216 2.787 11.949 13.886 29.158 355 357 505 518 1.097225e+06 2.433910e+04 2.900121e+07 0.00000 1 None 115 1
138 391.962 510.376 0.031 2.224 8.206 119.640 6978.225 10309.763 3.892 13.246 19.394 32.324 389 395 501 519 3.727623e+06 2.429311e+04 3.006365e+08 0.00000 1 None 113 2
139 423.316 510.504 0.044 1.105 8.023 119.637 6822.001 10309.450 4.697 11.965 23.404 29.196 420 426 503 519 5.590625e+06 2.448074e+04 3.731140e+08 0.00000 1 None 111 2
140 611.084 513.396 0.020 2.241 6.923 119.555 5886.456 10302.395 2.764 13.024 13.772 31.782 609 613 504 522 2.977573e+06 2.432430e+04 1.127316e+08 0.00000 1 None 116 1
141 460.915 515.810 0.067 4.906 7.802 119.486 6634.665 10296.505 2.953 12.128 14.713 29.594 459 462 509 522 1.029481e+06 2.429072e+04 3.255546e+07 0.00000 1 None 117 1
142 443.586 520.006 0.095 3.638 7.904 119.368 6721.010 10286.265 3.416 13.098 17.018 31.961 442 446 511 529 1.629839e+06 2.493635e+04 7.834454e+07 0.00000 1 None 118 2
143 470.717 523.483 0.029 1.754 7.745 119.269 6585.829 10277.780 3.140 12.181 15.646 29.723 469 473 514 532 3.670531e+06 2.468071e+04 1.468119e+08 0.00000 1 None 119 1
144 439.407 524.979 0.118 3.030 7.928 119.227 6741.829 10274.131 3.846 12.069 19.162 29.450 437 442 517 533 1.635913e+06 2.472231e+04 8.878603e+07 0.00000 1 None 118 2
145 293.378 527.293 0.187 4.845 8.784 119.161 7469.411 10268.482 4.233 12.418 21.093 30.302 291 296 519 535 1.191326e+06 2.457206e+04 6.358108e+07 0.00000 1 None 120 1
146 806.687 529.042 0.287 39.056 5.776 119.112 4911.869 10264.216 3.656 17.392 18.215 42.440 806 807 523 533 5.235652e+05 2.464599e+04 1.012034e+07 0.00000 1 None 121 1
147 367.990 529.553 0.031 1.517 8.347 119.097 7097.660 10262.968 4.201 12.114 20.930 29.561 365 371 521 539 4.301790e+06 2.427349e+04 2.517811e+08 0.00000 1 None 122 1
148 397.252 531.688 0.063 3.272 8.175 119.037 6951.866 10257.759 3.505 13.019 17.466 31.768 395 399 524 541 1.942627e+06 2.444706e+04 8.958320e+07 0.00000 1 None 123 2
149 403.722 538.491 0.217 9.366 8.138 118.844 6919.629 10241.157 4.366 14.116 21.752 34.445 402 406 531 547 9.265881e+05 2.443212e+04 4.898965e+07 0.00000 1 None 123 2
150 484.466 546.157 0.147 4.029 7.664 118.627 6517.324 10222.451 3.714 12.271 18.504 29.943 482 487 538 554 1.340998e+06 2.497257e+04 6.722606e+07 0.00000 1 None 124 1
151 391.757 550.674 0.094 4.956 8.208 118.499 6979.242 10211.430 3.794 12.263 18.903 29.925 389 395 543 559 1.519544e+06 2.452470e+04 8.460046e+07 0.00000 1 None 125 1
152 375.657 550.671 0.034 1.783 8.302 118.499 7059.461 10211.437 3.196 12.656 15.923 30.882 374 378 542 560 3.503481e+06 2.480346e+04 1.464184e+08 0.00000 1 None 126 1
153 72.260 552.024 0.307 5.619 10.080 118.461 8571.125 10208.136 5.193 12.361 25.873 30.163 70 74 545 559 8.907417e+05 2.422946e+04 4.356799e+07 0.00000 1 None 127 1
154 805.756 553.274 0.775 5.045 5.782 118.426 4916.510 10205.086 5.554 7.436 27.673 18.145 806 806 553 553 3.948417e+05 2.430103e+04 3.922631e+05 0.00000 1 None 128 1
155 467.897 563.517 0.068 4.056 7.762 118.136 6599.877 10180.091 3.672 12.261 18.297 29.920 466 471 555 572 1.604407e+06 2.430347e+04 7.813088e+07 0.00000 1 None 129 1
156 327.063 569.236 0.067 3.716 8.587 117.974 7301.580 10166.136 3.422 11.986 17.051 29.248 325 329 562 577 1.355515e+06 2.423789e+04 5.642695e+07 0.00000 1 None 130 1
157 460.535 574.365 0.082 2.792 7.805 117.828 6636.562 10153.619 3.427 11.835 17.077 28.880 459 463 566 583 2.069426e+06 2.516930e+04 8.653302e+07 0.00000 1 None 131 1
158 304.552 581.258 0.103 3.146 8.719 117.633 7413.741 10136.799 3.574 12.007 17.805 29.300 302 307 573 590 1.734060e+06 2.499375e+04 8.201435e+07 0.00000 1 None 132 1
159 526.010 587.038 0.038 2.250 7.421 117.469 6310.334 10122.695 3.349 12.447 16.687 30.373 524 528 578 596 2.243320e+06 2.419494e+04 9.944036e+07 0.00000 1 None 133 1
160 561.588 587.292 0.140 4.662 7.213 117.462 6133.066 10122.075 3.649 12.372 18.182 30.190 559 564 579 595 1.253240e+06 2.483751e+04 6.072670e+07 0.00000 1 None 134 1
161 368.940 594.112 0.321 11.535 8.341 117.269 7092.928 10105.432 4.620 13.355 23.017 32.589 368 370 590 598 5.118510e+05 2.419157e+04 1.192488e+07 0.00000 1 None 135 1
162 394.945 596.588 0.013 1.401 8.189 117.199 6963.362 10099.390 2.805 12.664 13.975 30.903 393 397 588 606 4.548766e+06 2.429662e+04 1.700221e+08 0.00000 1 None 136 1
163 677.669 607.772 0.116 4.215 6.532 116.882 5554.700 10072.100 3.622 12.359 18.046 30.158 676 680 600 616 1.306354e+06 2.461230e+04 5.878421e+07 0.00000 1 None 137 1
164 292.348 616.970 0.176 3.299 8.790 116.622 7474.548 10049.655 4.584 11.830 22.838 28.867 290 295 609 625 1.411479e+06 2.444010e+04 7.359293e+07 0.00000 1 None 138 1
165 152.532 618.312 0.219 6.694 9.609 116.584 8171.175 10046.380 3.689 12.371 18.381 30.187 150 154 612 625 8.968956e+05 2.499181e+04 3.873852e+07 0.00000 1 None 139 1
166 521.061 618.723 0.079 4.141 7.450 116.572 6334.991 10045.376 3.705 12.467 18.460 30.421 519 524 611 627 1.349015e+06 2.423245e+04 6.654689e+07 0.00000 1 None 140 1
167 805.951 619.694 0.443 4.706 5.781 116.545 4915.540 10043.007 5.067 7.574 25.245 18.482 805 807 618 621 4.449724e+05 2.420004e+04 4.822874e+06 0.00000 1 None 141 1
168 471.580 624.788 0.131 3.793 7.740 116.400 6581.530 10030.578 3.643 11.864 18.150 28.950 469 474 617 632 1.353308e+06 2.485783e+04 6.266022e+07 0.00000 1 None 142 1
169 680.733 628.838 0.074 3.872 6.514 116.286 5539.434 10020.694 3.148 12.383 15.687 30.216 679 683 621 637 1.374502e+06 2.455748e+04 5.560376e+07 0.00000 1 None 143 1
170 359.193 630.575 0.087 5.105 8.398 116.237 7141.493 10016.457 3.445 12.512 17.167 30.532 357 361 623 638 1.242874e+06 2.438682e+04 5.388873e+07 0.00000 1 None 144 1
171 347.159 640.765 0.415 8.614 8.469 115.948 7201.454 9991.591 5.549 12.536 27.650 30.590 345 349 635 646 6.385242e+05 2.417800e+04 2.831962e+07 0.00000 1 None 145 1
172 267.437 642.059 0.186 3.940 8.936 115.911 7598.662 9988.433 4.146 12.085 20.659 29.490 265 270 634 650 1.266711e+06 2.472288e+04 6.566053e+07 0.00000 1 None 146 1
173 364.570 647.205 0.065 2.504 8.367 115.766 7114.701 9975.875 3.313 12.463 16.505 30.413 363 367 638 656 2.288446e+06 2.504869e+04 9.692542e+07 0.00000 1 None 147 1
174 408.958 648.380 0.015 1.400 8.107 115.732 6893.540 9973.009 2.905 12.593 14.472 30.728 407 411 639 657 4.385952e+06 2.427724e+04 1.710337e+08 0.00000 1 None 148 1
175 390.849 655.830 0.064 3.259 8.213 115.521 6983.770 9954.830 3.555 12.673 17.711 30.925 389 393 647 665 1.677643e+06 2.426161e+04 7.866604e+07 0.00000 1 None 149 1
176 324.107 658.493 0.104 4.614 8.604 115.446 7316.307 9948.331 4.236 12.271 21.104 29.945 321 326 651 667 1.399677e+06 2.427685e+04 7.302439e+07 0.00000 1 None 150 1
177 379.734 661.233 0.052 2.562 8.278 115.368 7039.146 9941.646 3.295 12.411 16.415 30.286 378 382 652 670 2.157605e+06 2.453245e+04 9.404498e+07 0.00000 1 None 151 1
178 803.082 665.432 0.557 10.897 5.798 115.250 4929.831 9931.397 5.799 11.349 28.895 27.692 802 807 662 668 4.790438e+05 2.440602e+04 1.790397e+07 0.00000 1 None 152 2
179 805.710 665.570 0.538 6.363 5.782 115.246 4916.739 9931.062 4.998 8.847 24.903 21.588 802 807 663 668 4.991072e+05 2.435994e+04 1.565934e+07 0.00000 1 None 152 2
180 360.247 671.891 0.651 9.286 8.392 115.067 7136.243 9915.637 5.848 12.066 29.139 29.443 359 364 668 676 5.202503e+05 2.419830e+04 2.658297e+07 0.00000 1 None 153 2
181 364.732 672.236 0.544 5.730 8.366 115.057 7113.894 9914.795 6.171 10.828 30.748 26.423 361 367 667 678 7.194013e+05 2.422516e+04 4.056657e+07 0.00000 1 None 153 2
182 273.582 673.822 0.427 5.988 8.900 115.012 7568.047 9910.925 5.466 12.653 27.233 30.875 272 276 667 681 9.270784e+05 2.442407e+04 4.663922e+07 0.00000 1 None 154 1
183 325.856 678.949 0.120 5.090 8.594 114.867 7307.592 9898.415 3.569 11.763 17.784 28.705 324 328 672 685 8.935626e+05 2.428565e+04 3.654126e+07 0.00000 3 None 155 1
184 199.373 684.923 0.247 5.539 9.335 114.698 7937.790 9883.836 4.354 12.455 21.693 30.393 197 202 678 691 9.449291e+05 2.452675e+04 4.563105e+07 0.00000 1 None 156 1
185 459.397 684.885 0.022 1.343 7.811 114.699 6642.229 9883.930 2.704 12.479 13.474 30.451 458 461 676 694 4.213024e+06 2.534324e+04 1.422310e+08 0.00000 1 None 157 1
186 592.655 684.832 0.016 1.164 7.031 114.700 5978.275 9884.060 2.645 12.660 13.176 30.892 591 594 676 694 5.004410e+06 2.511210e+04 1.636990e+08 0.00000 1 None 158 1
187 520.172 687.791 0.025 1.953 7.455 114.616 6339.421 9876.839 2.811 12.335 14.007 30.101 518 522 679 697 2.730716e+06 2.441154e+04 1.020048e+08 0.00000 1 None 159 1
188 611.973 687.688 0.019 1.782 6.917 114.619 5882.026 9877.089 2.812 12.515 14.009 30.538 610 614 679 697 3.235316e+06 2.425393e+04 1.224882e+08 0.00000 1 None 160 1
189 400.033 692.048 0.047 2.621 8.159 114.496 6938.010 9866.451 3.397 12.293 16.927 29.997 398 402 683 700 1.880883e+06 2.418797e+04 8.306726e+07 0.00000 1 None 161 1
190 446.698 695.993 0.299 7.501 7.886 114.384 6705.500 9856.822 4.003 11.488 19.945 28.032 446 448 692 700 5.863527e+05 2.451161e+04 1.277907e+07 0.00000 1 None 162 1
191 574.980 700.487 0.330 11.029 7.134 114.257 6066.343 9845.858 5.377 13.067 26.790 31.885 572 577 695 707 6.652206e+05 2.422397e+04 3.618185e+07 0.00000 1 None 163 1
192 458.848 705.414 0.080 6.242 7.815 114.117 6644.967 9833.834 2.235 9.086 11.138 22.172 459 459 703 708 5.404697e+05 2.477219e+04 2.919453e+06 0.00000 3 None 164 1
193 519.917 708.497 0.095 8.840 7.457 114.030 6340.692 9826.312 2.357 9.799 11.743 23.913 520 520 706 711 4.693120e+05 2.455439e+04 2.600178e+06 0.00000 3 None 165 1
194 611.426 709.715 0.149 6.474 6.921 113.996 5884.750 9823.341 2.605 9.931 12.982 24.234 611 612 706 713 6.184653e+05 2.570999e+04 8.056183e+06 0.00000 3 None 166 1
195 485.154 710.565 0.041 3.684 7.660 113.971 6513.898 9821.265 3.044 13.229 15.165 32.282 483 487 702 720 1.936496e+06 2.436652e+04 8.335154e+07 0.00000 1 None 167 1
196 604.560 710.713 0.047 2.365 6.961 113.967 5918.961 9820.904 3.060 12.866 15.249 31.394 603 607 702 720 2.757908e+06 2.526842e+04 1.110816e+08 0.00000 1 None 168 1
197 502.159 713.201 0.084 4.919 7.561 113.897 6429.172 9814.832 3.518 13.468 17.526 32.864 500 504 705 722 1.276270e+06 2.429042e+04 6.052760e+07 0.00000 1 None 169 1
198 590.285 712.556 0.096 4.879 7.044 113.915 5990.085 9816.408 3.608 12.970 17.976 31.650 588 593 705 722 1.440129e+06 2.459030e+04 7.863153e+07 0.00000 1 None 170 1
199 619.936 725.499 0.018 2.261 6.871 113.549 5842.352 9784.822 2.702 12.896 13.465 31.469 618 622 716 734 3.148591e+06 2.438180e+04 1.290726e+08 0.00000 3 None 171 8
200 564.269 726.560 0.106 4.602 7.197 113.519 6119.711 9782.234 3.708 12.213 18.473 29.802 562 567 719 735 1.340852e+06 2.450699e+04 6.638424e+07 0.00000 1 None 172 1
201 509.858 730.870 0.020 1.493 7.516 113.397 6390.810 9771.719 3.125 13.603 15.570 33.194 508 512 721 741 4.154270e+06 2.426136e+04 2.017798e+08 0.00000 3 None 173 6
202 603.969 731.359 0.074 10.136 6.964 113.383 5921.908 9770.525 2.208 11.532 11.003 28.139 604 604 728 734 5.012230e+05 2.434688e+04 3.245434e+06 0.00000 3 None 174 1
203 624.007 733.811 0.013 1.354 6.847 113.313 5822.067 9764.541 2.656 12.597 13.235 30.738 622 626 725 743 4.007638e+06 2.425115e+04 1.521844e+08 0.00000 1 None 171 8
204 351.267 740.394 0.052 3.242 8.445 113.127 7180.985 9748.478 3.147 12.574 15.679 30.684 349 353 732 749 1.962315e+06 2.460315e+04 8.172122e+07 0.00000 1 None 175 1
205 497.113 740.931 0.137 17.265 7.590 113.112 6454.313 9747.166 2.738 11.343 13.644 27.678 497 497 738 743 4.569623e+05 2.471511e+04 2.555151e+06 0.00000 1 None 176 1
206 517.833 743.769 0.018 1.607 7.469 113.031 6351.074 9740.242 2.710 12.703 13.501 30.998 516 520 735 753 3.565817e+06 2.444263e+04 1.314318e+08 0.00000 1 None 177 1
207 619.181 746.739 0.020 2.214 6.875 112.947 5846.114 9732.994 3.279 14.408 16.335 35.159 617 621 737 757 4.935118e+06 2.445237e+04 2.737885e+08 0.00000 3 None 171 8
208 509.935 751.359 0.014 0.848 7.515 112.816 6390.428 9721.719 3.336 11.605 16.623 28.320 508 512 743 759 6.084996e+06 2.438982e+04 2.872900e+08 0.00000 3 None 173 6
209 612.287 752.311 0.011 0.763 6.915 112.789 5880.461 9719.397 2.782 12.374 13.859 30.195 611 614 743 761 7.728564e+06 2.484630e+04 3.098249e+08 0.00000 1 None 171 8
210 617.594 753.000 0.026 78.553 6.884 112.770 5854.022 9717.716 3.116 37.057 15.525 90.427 616 620 726 777 5.283120e+06 2.591139e+04 6.290470e+08 0.00000 3 None 171 8
211 294.954 755.066 0.124 6.589 8.775 112.711 7461.561 9712.675 3.593 12.643 17.903 30.852 293 296 749 762 7.938576e+05 2.419015e+04 2.957554e+07 0.00000 1 None 178 1
212 613.826 755.175 0.019 1.257 6.906 112.708 5872.791 9712.409 3.940 12.632 19.633 30.824 611 617 746 764 7.138653e+06 2.449162e+04 5.231500e+08 0.00000 3 None 171 8
213 503.277 756.882 0.012 0.892 7.554 112.660 6423.599 9708.244 2.583 12.325 12.872 30.076 502 505 748 766 5.944971e+06 2.485847e+04 1.907763e+08 0.00000 1 None 173 6
214 573.215 756.416 0.165 7.384 7.144 112.673 6075.138 9709.380 3.949 11.970 19.674 29.208 571 576 750 762 8.976381e+05 2.446682e+04 4.243619e+07 0.00000 1 None 179 1
215 468.557 762.951 0.125 3.543 7.758 112.488 6596.591 9693.435 3.464 11.630 17.260 28.379 467 470 756 770 1.331593e+06 2.499274e+04 4.665183e+07 0.00000 1 None 180 1
216 806.624 764.615 0.388 7.938 5.777 112.441 4912.186 9689.373 4.352 10.048 21.683 24.518 805 808 761 768 6.189674e+05 2.491351e+04 1.482054e+07 0.00000 1 None 181 1
217 617.743 765.524 0.012 1.786 6.884 112.415 5853.278 9687.154 2.671 16.094 13.306 39.273 616 620 755 777 6.276299e+06 2.466845e+04 3.290980e+08 0.00000 1 None 171 8
218 621.536 769.536 0.011 0.773 6.861 112.302 5834.380 9677.364 2.510 11.312 12.507 27.604 620 623 762 778 7.946986e+06 2.614941e+04 2.200099e+08 0.00000 1 None 171 8
219 510.891 771.374 0.003 0.377 7.510 112.250 6385.665 9672.880 2.884 14.672 14.368 35.803 509 513 761 781 2.209817e+07 2.432095e+04 1.009879e+09 0.00000 1 None 173 6
220 515.760 770.887 0.023 3.175 7.481 112.263 6361.405 9674.067 2.173 13.531 10.829 33.019 514 517 763 779 2.019187e+06 2.495651e+04 6.477411e+07 0.00000 1 None 173 6
221 627.757 774.335 0.002 0.323 6.825 112.166 5803.382 9665.654 2.440 14.566 12.158 35.544 626 630 764 784 2.563495e+07 2.477438e+04 9.258879e+08 0.00000 1 None 182 2
222 293.960 774.852 0.175 11.497 8.781 112.151 7466.516 9664.394 3.375 13.041 16.814 31.823 293 295 771 778 4.948788e+05 2.414165e+04 9.789851e+06 0.00000 1 None 183 1
223 522.912 774.541 0.005 0.857 7.439 112.160 6325.771 9665.152 2.311 12.726 11.516 31.054 521 524 766 784 7.854468e+06 2.443762e+04 2.217438e+08 0.00000 1 None 184 1
224 534.601 774.849 0.067 2.266 7.371 112.151 6267.529 9664.400 3.535 12.381 17.611 30.213 533 537 766 784 2.390285e+06 2.480715e+04 1.155992e+08 0.00000 1 None 185 2
225 668.485 774.997 0.045 1.930 6.586 112.147 5600.455 9664.039 2.995 12.439 14.925 30.354 667 670 766 784 2.914080e+06 2.554202e+04 1.082104e+08 0.00000 1 None 186 1
226 631.853 777.771 0.048 31.805 6.801 112.068 5782.977 9657.271 1.610 12.217 8.021 29.812 632 632 774 779 5.073161e+05 2.617441e+04 2.682520e+06 0.00000 1 None 187 1
227 642.843 776.008 0.604 7.896 6.736 112.118 5728.216 9661.572 6.212 11.527 30.950 28.127 641 645 771 780 5.504314e+05 2.430518e+04 2.179846e+07 0.00000 1 None 188 1
228 423.575 778.480 0.257 14.533 8.021 112.048 6820.711 9655.539 3.206 13.184 15.971 32.172 423 424 775 787 5.382216e+05 2.511444e+04 1.206390e+07 0.00000 1 None 189 2
229 412.798 779.655 0.054 3.225 8.084 112.015 6874.410 9652.673 3.330 12.651 16.592 30.871 411 415 771 788 1.897007e+06 2.441678e+04 8.379538e+07 0.00000 1 None 190 1
230 636.716 779.478 0.007 0.707 6.772 112.020 5758.746 9653.104 2.536 12.214 12.634 29.806 635 639 770 788 9.669604e+06 2.499926e+04 3.016304e+08 0.00000 1 None 191 1
231 530.691 780.480 0.011 0.871 7.394 111.992 6287.009 9650.659 2.814 12.235 14.021 29.854 529 533 771 789 7.831406e+06 2.494252e+04 3.015853e+08 0.00000 1 None 185 2
232 442.245 783.614 0.069 3.095 7.912 111.903 6727.690 9643.013 3.552 11.888 17.696 29.009 440 445 776 792 1.807276e+06 2.447792e+04 8.398743e+07 0.00000 1 None 192 1
233 572.136 783.826 0.042 2.659 7.151 111.897 6080.514 9642.496 3.143 12.298 15.661 30.010 570 574 776 793 1.943956e+06 2.431096e+04 7.943338e+07 0.00000 1 None 193 1
234 394.754 788.200 0.073 5.033 8.190 111.773 6964.314 9631.822 2.850 12.547 14.198 30.617 393 396 781 797 1.108151e+06 2.461045e+04 3.975893e+07 0.00000 1 None 194 1
235 617.226 788.601 0.065 3.852 6.887 111.762 5855.854 9630.843 2.249 8.429 11.206 20.568 617 618 785 792 7.623461e+05 2.508386e+04 8.479665e+06 0.00000 3 None 195 1
236 621.170 791.298 0.055 2.288 6.863 111.685 5836.204 9624.261 2.400 7.526 11.958 18.366 620 622 788 795 9.311513e+05 2.481450e+04 1.296344e+07 0.00000 3 None 196 1
237 545.224 791.561 0.389 15.580 7.308 111.678 6214.600 9623.621 4.199 12.867 20.923 31.398 545 546 789 794 4.348023e+05 2.435647e+04 4.825228e+06 0.00000 1 None 197 1
238 534.218 793.926 0.105 12.499 7.373 111.611 6269.435 9617.849 2.198 12.659 10.951 30.889 534 534 792 796 4.443907e+05 2.507747e+04 2.083169e+06 0.00000 3 None 198 1
239 359.785 795.207 0.165 12.064 8.395 111.575 7138.543 9614.724 3.437 15.237 17.125 37.182 359 361 789 806 6.729327e+05 2.437563e+04 2.813179e+07 0.00000 3 None 199 2
240 509.725 795.319 0.042 3.036 7.516 111.572 6391.472 9614.451 2.368 9.047 11.798 22.077 509 511 791 800 1.439696e+06 2.562155e+04 2.384285e+07 0.00000 3 None 173 6
241 522.555 795.971 0.136 3.045 7.441 111.553 6327.550 9612.859 2.418 6.933 12.046 16.917 522 523 794 798 6.103951e+05 2.664604e+04 4.984180e+06 0.00000 3 None 200 1
242 627.275 796.640 0.027 1.631 6.828 111.534 5805.786 9611.227 2.390 8.585 11.907 20.948 626 629 791 802 2.298620e+06 2.528387e+04 4.137700e+07 0.00000 3 None 182 2
243 668.064 796.248 0.071 8.052 6.589 111.545 5602.555 9612.184 2.226 11.068 11.090 27.008 668 668 793 799 5.424786e+05 2.445526e+04 3.464133e+06 0.00000 3 None 201 1
244 425.731 796.538 0.068 3.526 8.009 111.537 6809.972 9611.475 3.563 12.721 17.754 31.042 424 428 788 805 1.936280e+06 2.452443e+04 8.952961e+07 0.00000 1 None 189 2
245 503.669 800.694 0.329 29.865 7.552 111.419 6421.648 9601.333 3.402 15.281 16.950 37.288 504 504 799 801 4.080141e+05 2.479869e+04 1.185678e+06 0.00000 1 None 202 1
246 636.200 801.055 0.058 2.163 6.775 111.409 5761.315 9600.452 2.463 7.852 12.273 19.161 635 637 798 805 9.666972e+05 2.479297e+04 1.395089e+07 0.00000 3 None 203 1
247 392.699 800.804 0.580 58.140 8.202 111.416 6974.552 9601.066 4.609 17.798 22.962 43.430 392 393 800 803 4.063500e+05 2.461266e+04 3.128780e+06 0.00000 1 None 204 1
248 529.853 802.007 0.107 3.033 7.398 111.382 6291.185 9598.130 3.065 8.292 15.271 20.233 529 531 798 806 7.464459e+05 2.438632e+04 1.347039e+07 0.00000 3 None 205 1
249 350.605 807.193 0.141 5.722 8.449 111.235 7184.283 9585.475 3.212 12.143 16.005 29.630 349 352 800 813 9.392289e+05 2.498853e+04 3.183999e+07 0.00000 1 None 206 1
250 359.299 811.146 0.200 5.953 8.398 111.123 7140.963 9575.829 4.031 12.395 20.086 30.246 357 362 802 817 8.823614e+05 2.442821e+04 5.009462e+07 0.00000 1 None 199 2
251 380.332 813.388 0.204 15.291 8.275 111.060 7036.168 9570.358 2.972 12.481 14.806 30.457 380 381 810 817 5.020475e+05 2.494704e+04 6.961950e+06 0.00000 1 None 207 1
252 386.418 814.718 0.096 3.433 8.239 111.022 7005.843 9567.113 3.492 12.316 17.397 30.054 384 388 806 824 1.687804e+06 2.492209e+04 7.665242e+07 0.00000 1 None 208 1
253 808.296 814.372 0.196 26.637 5.767 111.032 4903.853 9567.957 2.733 14.908 13.619 36.377 808 808 813 816 4.145195e+05 2.482960e+04 1.592668e+06 0.00000 1 None 209 1
254 537.422 819.830 0.183 6.291 7.354 110.877 6253.472 9554.638 3.631 13.041 18.092 31.822 536 539 813 828 9.669839e+05 2.487728e+04 3.853350e+07 0.00000 1 None 210 1
255 629.757 818.919 0.104 18.408 6.813 110.903 5793.418 9556.862 3.057 15.462 15.233 37.731 629 631 813 827 9.071378e+05 2.486629e+04 2.753942e+07 0.00000 1 None 211 1
256 369.013 822.737 0.051 3.313 8.341 110.795 7092.567 9547.545 3.407 12.657 16.976 30.884 367 371 814 831 1.720154e+06 2.420640e+04 7.847964e+07 0.00000 1 None 212 1
257 594.424 823.221 0.094 3.109 7.020 110.781 5969.461 9546.363 3.495 12.122 17.413 29.580 592 596 815 832 1.739864e+06 2.489630e+04 7.567322e+07 0.00000 1 None 213 1
258 695.915 823.016 0.052 3.301 6.425 110.787 5463.790 9546.865 3.166 12.368 15.777 30.180 694 698 815 832 1.509249e+06 2.418949e+04 6.472322e+07 0.00000 1 None 214 1
259 395.029 827.766 0.029 7.323 8.188 110.653 6962.942 9535.271 3.011 17.999 15.003 43.922 393 397 817 841 2.356717e+06 2.430159e+04 1.649495e+08 0.00000 3 None 215 2
260 517.780 831.201 0.043 2.657 7.469 110.555 6351.339 9526.893 3.042 12.405 15.156 30.269 516 520 823 840 2.032394e+06 2.448204e+04 8.121624e+07 0.00000 1 None 216 1
261 645.220 831.264 0.041 2.659 6.723 110.554 5716.373 9526.737 2.991 12.295 14.900 30.003 643 647 823 840 2.071901e+06 2.450873e+04 8.155948e+07 0.00000 1 None 217 1
262 477.702 831.703 0.284 9.061 7.704 110.541 6551.028 9525.665 4.423 13.539 22.037 33.038 476 480 826 839 7.475849e+05 2.437635e+04 3.492056e+07 0.00000 1 None 218 1
263 382.821 832.958 0.140 5.484 8.260 110.506 7023.767 9522.604 3.754 12.229 18.705 29.840 381 384 826 839 8.966176e+05 2.429323e+04 3.319244e+07 0.00000 1 None 219 1
264 357.193 834.819 0.064 2.462 8.410 110.453 7151.456 9518.063 3.845 12.263 19.156 29.925 355 360 826 844 2.096460e+06 2.429943e+04 1.214708e+08 0.00000 1 None 220 1
265 375.467 834.990 0.137 8.337 8.303 110.448 7060.408 9517.646 2.937 14.426 14.631 35.203 374 377 828 845 9.045656e+05 2.552045e+04 3.869687e+07 0.00000 1 None 221 2
266 421.040 835.979 0.151 6.274 8.036 110.420 6833.344 9515.232 3.930 12.254 19.582 29.901 418 422 830 842 7.794389e+05 2.420980e+04 3.867038e+07 0.00000 1 None 222 2
267 393.476 837.430 0.085 3.448 8.198 110.379 6970.679 9511.691 3.812 13.400 18.991 32.698 391 396 827 847 2.507610e+06 2.506137e+04 1.595277e+08 0.00000 1 None 215 2
268 416.393 843.289 0.108 3.691 8.063 110.213 6856.497 9497.394 3.840 13.078 19.135 31.912 413 419 834 852 1.750791e+06 2.474157e+04 1.027807e+08 0.00000 1 None 222 2
269 374.245 849.492 0.249 20.087 8.310 110.037 7066.499 9482.257 3.546 15.187 17.666 37.060 374 375 845 854 5.023399e+05 2.452099e+04 8.892731e+06 0.00000 3 None 221 2
270 644.860 851.679 0.089 9.192 6.725 109.976 5718.169 9476.921 2.257 10.875 11.245 26.536 645 645 849 854 4.864551e+05 2.457503e+04 2.721272e+06 0.00000 3 None 223 1
271 408.916 866.311 0.043 2.595 8.107 109.561 6893.750 9441.215 3.891 14.040 19.385 34.261 406 412 856 876 2.796146e+06 2.423447e+04 1.948050e+08 0.00000 1 None 224 3
272 415.257 871.024 0.093 2.803 8.070 109.428 6862.155 9429.716 4.076 12.391 20.308 30.236 412 418 863 880 1.812213e+06 2.439925e+04 1.154514e+08 0.00000 1 None 224 3
273 350.779 876.358 0.076 4.034 8.448 109.277 7183.414 9416.700 3.408 12.340 16.979 30.112 349 353 868 885 1.458557e+06 2.443295e+04 6.456763e+07 0.00000 1 None 225 2
274 401.977 877.772 0.025 1.345 8.148 109.237 6928.324 9413.249 3.679 12.545 18.329 30.613 399 405 869 887 4.075238e+06 2.418826e+04 2.264738e+08 0.00000 1 None 224 3
275 365.238 881.785 0.024 0.816 8.363 109.123 7111.375 9403.456 4.073 12.505 20.295 30.515 362 368 873 891 6.709542e+06 2.433425e+04 3.982513e+08 0.00000 1 None 225 2
276 424.700 881.704 0.055 2.087 8.015 109.125 6815.104 9403.655 3.699 12.355 18.429 30.149 422 428 873 891 2.728729e+06 2.452065e+04 1.629000e+08 0.00000 1 None 226 2
277 429.949 885.796 0.043 1.666 7.984 109.009 6788.953 9393.669 4.117 12.130 20.515 29.599 427 433 877 895 3.036446e+06 2.418612e+04 1.873119e+08 0.00000 1 None 226 2
278 385.334 887.409 0.131 6.167 8.245 108.964 7011.248 9389.733 3.648 12.405 18.174 30.270 383 388 880 895 1.185645e+06 2.469567e+04 5.842062e+07 0.00000 1 None 227 1
279 609.515 889.964 0.041 1.592 6.932 108.891 5894.274 9383.498 2.992 11.827 14.906 28.860 608 612 881 899 3.204785e+06 2.557865e+04 1.167268e+08 0.00000 1 None 228 1
280 619.053 889.968 0.019 1.593 6.876 108.891 5846.752 9383.488 2.749 12.233 13.697 29.850 617 621 881 899 3.069855e+06 2.425906e+04 1.112897e+08 0.00000 1 None 229 1
281 225.672 892.053 0.135 4.565 9.181 108.832 7806.758 9378.401 3.767 12.756 18.769 31.128 223 228 884 900 1.199068e+06 2.454247e+04 6.081641e+07 0.00000 1 None 230 1
282 601.421 905.387 0.148 3.822 6.979 108.455 5934.600 9345.862 4.174 12.197 20.796 29.763 598 604 897 914 1.574520e+06 2.470495e+04 8.796693e+07 0.00000 1 None 231 1
283 406.649 910.281 0.042 1.641 8.120 108.316 6905.047 9333.920 3.361 11.875 16.748 28.977 405 409 902 918 3.235496e+06 2.476652e+04 1.303478e+08 0.00000 1 None 232 2
284 501.669 910.076 0.040 1.778 7.564 108.322 6431.613 9334.422 3.304 12.756 16.463 31.126 500 504 901 919 3.127886e+06 2.470478e+04 1.413256e+08 0.00000 1 None 233 1
285 609.258 910.802 0.148 5.346 6.933 108.301 5895.551 9332.648 2.875 9.243 14.323 22.555 609 610 908 914 5.692719e+05 2.474491e+04 6.581140e+06 0.00000 3 None 234 1
286 618.718 911.271 0.153 6.262 6.878 108.288 5848.419 9331.505 2.664 9.074 13.272 22.142 618 619 909 914 4.964327e+05 2.499774e+04 4.986942e+06 0.00000 3 None 235 1
287 382.734 914.246 0.073 2.964 8.261 108.204 7024.199 9324.246 3.694 12.567 18.407 30.665 380 385 905 923 1.914113e+06 2.444707e+04 1.003518e+08 0.00000 1 None 236 1
288 358.718 920.493 0.240 12.650 8.401 108.027 7143.861 9309.003 3.307 11.790 16.478 28.771 358 359 918 924 4.845681e+05 2.462902e+04 5.988610e+06 0.00000 1 None 237 1
289 413.949 920.873 0.031 2.893 8.078 108.016 6868.671 9308.075 3.218 14.962 16.031 36.510 412 416 910 931 2.574554e+06 2.419228e+04 1.422059e+08 0.00000 1 None 232 2
290 806.301 924.099 0.164 4.182 5.779 107.925 4913.795 9300.203 2.768 7.844 13.792 19.140 806 807 922 926 5.105421e+05 2.486392e+04 4.371162e+06 0.00000 3 None 238 1
291 365.465 927.137 0.092 3.437 8.362 107.839 7110.241 9292.788 3.435 13.209 17.117 32.232 363 367 918 936 1.827487e+06 2.510537e+04 8.286887e+07 0.00000 1 None 239 1
292 268.474 928.926 0.563 6.159 8.930 107.788 7593.499 9288.424 5.646 12.247 28.129 29.884 266 271 922 935 8.199263e+05 2.450676e+04 4.384199e+07 0.00000 1 None 240 1
293 401.777 930.197 0.106 6.782 8.149 107.752 6929.318 9285.323 2.973 12.390 14.812 30.235 401 403 924 936 7.948115e+05 2.452189e+04 2.094598e+07 0.00000 1 None 241 1
294 806.398 941.868 0.122 2.179 5.778 107.422 4913.311 9256.843 3.246 8.272 16.174 20.186 804 808 937 946 1.115934e+06 2.501798e+04 2.870797e+07 0.00000 1 None 242 1
295 419.235 952.018 0.157 4.302 8.047 107.134 6842.334 9232.075 4.337 12.329 21.607 30.085 417 422 944 960 1.161614e+06 2.430259e+04 6.138957e+07 0.00000 1 None 243 1
296 806.786 958.332 0.078 2.956 5.776 106.955 4911.378 9216.667 2.552 7.821 12.714 19.085 806 808 955 961 8.140381e+05 2.524919e+04 1.091757e+07 0.00000 3 None 244 1
297 806.541 972.844 0.035 0.907 5.777 106.544 4912.598 9181.256 2.513 7.705 12.523 18.802 805 808 967 977 2.587289e+06 2.643348e+04 5.075903e+07 0.00000 3 None 245 1
298 755.236 994.523 0.298 12.503 6.078 105.931 5168.222 9128.354 3.750 11.471 18.683 27.992 755 758 992 997 4.644283e+05 2.449534e+04 1.051537e+07 0.00000 1 None 246 2
299 758.623 994.614 0.233 10.515 6.058 105.928 5151.349 9128.133 3.203 10.834 15.961 26.437 757 759 991 998 5.555245e+05 2.512268e+04 1.080180e+07 0.00000 1 None 246 2
300 769.158 994.406 0.344 9.358 5.996 105.934 5098.860 9128.640 5.129 12.498 25.557 30.498 765 773 988 1000 6.590103e+05 2.422067e+04 5.653858e+07 0.00000 1 None 247 3
301 747.187 995.011 0.222 7.869 6.125 105.917 5208.329 9127.164 3.636 11.320 18.116 27.622 746 748 991 999 5.349136e+05 2.430524e+04 1.160637e+07 0.00000 1 None 248 1
302 773.966 994.768 0.102 4.772 5.968 105.924 5074.904 9127.756 3.652 11.657 18.194 28.444 771 775 988 1002 9.954922e+05 2.423428e+04 4.498076e+07 0.00000 1 None 247 3
303 779.413 995.322 0.233 5.965 5.936 105.908 5047.762 9126.404 3.802 11.232 18.943 27.408 778 782 990 1002 8.209313e+05 2.479127e+04 3.683708e+07 0.00000 1 None 249 7
304 785.830 995.421 0.188 3.912 5.899 105.905 5015.792 9126.164 5.330 11.395 26.555 27.806 782 790 987 1003 1.326949e+06 2.425659e+04 1.113263e+08 0.00000 1 None 249 7
305 794.393 995.055 0.207 2.120 5.848 105.916 4973.123 9127.057 5.690 11.265 28.349 27.489 790 798 987 1003 1.988795e+06 2.437801e+04 1.913161e+08 0.00000 1 None 249 7
306 806.806 994.964 0.001 0.138 5.776 105.918 4911.279 9127.279 2.262 13.457 11.272 32.838 805 808 985 1005 4.411929e+07 2.466219e+04 1.397650e+09 0.00000 1 None 249 7
307 765.135 995.933 1.230 9.680 6.020 105.891 5118.901 9124.914 8.216 11.628 40.934 28.375 763 771 993 1000 4.563661e+05 2.414135e+04 3.413267e+07 0.00000 1 None 247 3
308 277.995 1001.828 0.087 4.263 8.874 105.724 7546.061 9110.530 3.731 12.357 18.591 30.153 276 280 994 1009 1.211584e+06 2.417468e+04 5.404596e+07 0.00000 1 None 250 1
309 808.907 1008.083 0.022 7.784 5.763 105.547 4900.809 9095.267 1.778 12.185 8.861 29.735 809 810 1007 1013 1.301722e+06 2.768340e+04 7.279912e+06 0.00000 1 None 249 7
310 807.692 1016.742 0.153 0.727 5.771 105.301 4906.865 9074.136 3.613 5.434 18.002 13.260 805 808 1014 1020 1.750492e+06 2.722233e+04 2.351618e+07 0.00000 3 None 249 7
311 784.720 1018.164 0.211 10.070 5.905 105.261 5021.321 9070.667 2.906 11.014 14.481 26.877 785 785 1017 1020 4.271400e+05 2.495357e+04 1.619451e+06 0.00000 3 None 251 1
312 796.234 1017.845 0.154 8.383 5.838 105.270 4963.950 9071.443 2.693 10.539 13.419 25.717 796 797 1016 1021 4.640945e+05 2.483961e+04 4.718374e+06 0.00000 3 None 252 1
313 802.666 1017.287 0.244 5.377 5.800 105.286 4931.906 9072.808 3.859 8.612 19.229 21.015 801 806 1014 1022 7.259821e+05 2.496571e+04 2.293555e+07 0.00000 1 None 249 7
314 775.657 1019.578 0.118 34.323 5.958 105.221 5066.476 9067.216 2.565 22.837 12.782 55.726 775 776 1013 1036 6.560040e+05 2.520310e+04 1.534690e+07 0.00000 1 None 253 1
315 762.289 1021.736 0.108 14.501 6.037 105.160 5133.081 9061.949 2.233 13.725 11.127 33.491 762 763 1018 1026 4.983304e+05 2.518316e+04 7.445646e+06 0.00000 1 None 254 1
316 838.366 1024.463 0.195 10.089 5.591 105.083 4754.031 9055.296 2.752 10.102 13.710 24.651 838 839 1021 1031 4.966063e+05 2.620660e+04 5.918701e+06 0.00000 1 None 255 1
