# Supplementary material for: Evolution of intrinsically disordered regions in vertebrate galectins for phase separation
Source: EMBO Rep. 2026 Feb 2;27(5):1254–69. doi: 10.1038/s44319-026-00692-w (PMC12979664; doi:10.1038/s44319-026-00692-w)
Supplement: Supplementary file 12 — Source data Fig. 6 [file 44319_2026_692_MOESM12_ESM.zip › FIG_6/6A/hGal3_D22_112_R2R1/T2_D22_112_400uM/ANA/Deletion/HSQC/D0_0urea_40uM/pk.tcl]

#!/bin/sh
# The next line restarts using nmrWish \
exec nmrWish "$0" -- "$@"

message .msg -relief raised -bg blue -fg white \
 -width 30c -text "Detecting Peaks ..."

pack    .msg
update

set tabName  test.tab
set specName ./B.DAT
set tabCount 1

set tabDir [file dirname $tabName]

if {![file exists $tabDir]} {file mkdir $tabDir}


set thisSpecName $specName
set thisTabName  $tabName

set x1      1
set xN      854
set xInc    854
set xExtra  1
set xLast   [expr $xN + $xExtra + 1]

set y1      1
set yN      1024
set yInc    1024
set yExtra  2
set yLast   [expr $yN + $yExtra + 1]

    set yFirst  $y1

while {$yFirst <= 1 + $yN - $yExtra} \
   {
    set yNext [expr $yFirst+$yInc+2*$yExtra-1]
    if {$yNext > $yLast} {set yNext $yLast}

    set xFirst  $x1

while {$xFirst <= 1 + $xN - $xExtra} \
   {
    set xNext [expr $xFirst+$xInc+2*$xExtra-1]
    if {$xNext > $xLast} {set xNext $xLast}

    readROI -roi 1 \
       -ndim 2 -in $thisSpecName \
       -x X_AXIS $xFirst $xNext           \
       -y Y_AXIS $yFirst $yNext           \
       -verb

    pkFindROI -roi 1 \
      -sigma 44355 -pChi 0.0001 -plus 386537 -minus -386323237 \
      -dx        1     2 \
      -idx       1     2 \
      -tol    2.00  8.00 \
      -hiAdj  1.20  1.80 \
      -lw    15.00  0.00 \
       -sinc -mask -out $thisTabName -verb

    set xFirst [expr 1 + $xNext - 2*$xExtra]
   }
    set yFirst [expr 1 + $yNext - 2*$yExtra]
   }

exit
