# Supplementary material for: Evolution of intrinsically disordered regions in vertebrate galectins for phase separation
Source: EMBO Rep. 2026 Feb 2;27(5):1254–69. doi: 10.1038/s44319-026-00692-w (PMC12979664; doi:10.1038/s44319-026-00692-w)
Supplement: Supplementary file 12 — Source data Fig. 6 [file 44319_2026_692_MOESM12_ESM.zip › FIG_6/6A/hGal3_D22_112_R2R1/T2_D22_112_400uM/ANA/Deletion/HSQC/D0_0urea_40uM/D0_0urea_40uM.list]

      Assignment         w1         w2  

            3HN-H    119.839      8.334 
            4HN-H    118.498      8.302 
            5HN-H    120.553      8.206 
            6HN-H    117.200      8.189 
            7HN-H    123.800      8.138 
            8HN-H    119.035      8.175 
            9HN-H    121.405      8.170 
           10HN-H    124.342      8.259 
           12HN-H    115.733      8.107 
           13HN-H    110.797      8.341 
           14HN-H    115.523      8.213 
           15HN-H    110.454      8.410 
           18HN-H    119.101      8.347 
           20HN-H    119.101      8.347 
           21HN-H    109.571      8.107 
           22HN-H    122.246      7.982 
           24HN-H    108.329      7.564 
         W26NE-HE    129.242     10.097 
         W26NE-HE    129.605     10.115 
        W26bNE-HE    129.242     10.097 
        W26bNE-HE    130.208     10.192 
           27HN-H    109.426      8.070 
           28HN-H    118.504      8.208 
           29HN-H    121.127      8.224 
           31HN-H    124.214      8.370 
           32HN-H    108.205      8.261 
           33HN-H    123.800      8.138 
           34HN-H    107.843      8.362 
           35HN-H    108.013      8.078 
           36HN-H    121.069      8.007 
           38HN-H    109.009      7.984 
           40HN-H    114.496      8.159 
           41HN-H    122.714      8.059 
           43HN-H    109.009      7.984 
           47HN-H    109.571      8.107 
           49HN-H    127.047      8.353 
           56HN-H    109.235      8.148 
           58HN-H    127.047      8.353 
           65HN-H    109.128      8.015 
           66HN-H    124.634      7.993 
           72HN-H    109.426      8.070 
           73HN-H    124.553      7.931 
           75HN-H    125.370      8.291 
           78HN-H    119.270      7.745 
           79HN-H    125.534      8.378 
           81HN-H    108.329      7.564 
           84HN-H    115.369      8.278 
           85HN-H    110.400      8.197 
           87HN-H    109.276      8.448 
           91HN-H    116.235      8.398 
           92HN-H    117.266      8.341 
           93HN-H    110.454      8.410 
           96HN-H    115.767      8.367 
           97HN-H    126.265      8.448 
           98HN-H    112.009      8.084 
           99HN-H    111.019      8.239 
          103HN-H    124.477      8.401 
          104HN-H    111.538      8.009 
          105HN-H    110.665      8.188 
          108HN-H    110.210      8.063 
          109HN-H    124.891      8.024 
          111HN-H    124.605      8.427 
          112HN-H    107.750      8.149 
          114HN-H    122.546      8.328 
          115HN-H    123.367      8.222 
          116HN-H    121.677      7.945 
          118HN-H    126.333      9.215 
          119HN-H    126.437      7.912 
          120HN-H    128.229      9.364 
          122HN-H    122.383      7.827 
          124HN-H    112.152      8.781 
          125HN-H    108.960      8.245 
          126HN-H    113.516      7.197 
          127HN-H    116.883      6.532 
          129HN-H    112.712      8.775 
          130HN-H    119.372      7.904 
          131HN-H    128.593      9.207 
          132HN-H    132.514      9.970 
          133HN-H    123.838      9.142 
          134HN-H    130.176      9.703 
          135HN-H    126.980      8.912 
          136HN-H    108.452      6.979 
          137HN-H    115.914      8.936 
          138HN-H    128.199      8.454 
          139HN-H    128.853      8.331 
          141HN-H    115.952      8.469 
          142HN-H    119.554      6.923 
          143HN-H    116.583      9.609 
          144HN-H    117.974      8.587 
          146HN-H    127.239      8.704 
          147HN-H    122.314      8.564 
          148HN-H    121.188      9.115 
          149HN-H    125.481      9.324 
          150HN-H    127.362      9.161 
          151HN-H    125.719      8.176 
          154HN-H    119.995      8.488 
          155HN-H    121.446      9.226 
          156HN-H    127.905      8.881 
          157HN-H    118.629      7.664 
          158HN-H    133.528      9.467 
          159HN-H    127.040      8.514 
          160HN-H    123.517      8.434 
          162HN-H    126.448      9.313 
          164HN-H    117.631      8.719 
          165HN-H    125.602      8.939 
          167HN-H    108.315      8.120 
          168HN-H    117.469      7.421 
          169HN-H    119.225      7.928 
          170HN-H    121.834      8.612 
          171HN-H    124.866      8.766 
          172HN-H    128.256      7.362 
          173HN-H    123.702      8.815 
          174HN-H    119.767      8.999 
          175HN-H    118.463     10.080 
          176HN-H    130.567      9.054 
          177HN-H    126.509      7.973 
          178HN-H    126.204      9.054 
          179HN-H    108.829      9.181 
          180HN-H    117.828      7.805 
          181HN-H    126.957      9.011 
        W181NE-HE    129.422     10.157 
          182HN-H    110.454      8.303 
          183HN-H    123.989      8.670 
          184HN-H    126.195      8.856 
          185HN-H    122.688      9.194 
          186HN-H    124.118      8.927 
          187HN-H    121.927      8.868 
          189HN-H    125.458      7.924 
          190HN-H    125.866      8.404 
          192HN-H    113.345      5.773 
          193HN-H    120.086      9.184 
          194HN-H    120.707      9.096 
          195HN-H    112.668      7.144 
          196HN-H    118.136      7.761 
          198HN-H    116.626      8.790 
          199HN-H    121.767      8.188 
          200HN-H    127.594      9.870 
          201HN-H    125.326      9.374 
          202HN-H    123.585      9.615 
          203HN-H    130.408      9.535 
          204HN-H    127.624      9.015 
          205HN-H    128.201      8.343 
          207HN-H    107.133      8.047 
          208HN-H    116.284      6.514 
          209HN-H    114.866      8.594 
          210HN-H    123.484      9.676 
          211HN-H    122.751      9.089 
          212HN-H    130.038      9.440 
          213HN-H    120.714      8.414 
          214HN-H    127.361      9.905 
          215HN-H    107.792      8.930 
          216HN-H    120.514      7.590 
          217HN-H    124.118      8.927 
          218HN-H    128.579      9.063 
          219HN-H    110.535      7.704 
          220HN-H    119.162      8.784 
          221HN-H    125.767      8.984 
          222HN-H    129.744      9.260 
          223HN-H    117.463      7.213 
          224HN-H    125.396      9.492 
          225HN-H    120.339      8.319 
          227HN-H    120.744      7.117 
          228HN-H    122.995      7.672 
          229HN-H    113.126      8.445 
          230HN-H    116.571      7.450 
          231HN-H    122.236      7.676 
          232HN-H    116.400      7.740 
          233HN-H    121.032      7.891 
          234HN-H    124.829      8.617 
          235HN-H    114.701      9.335 
          236HN-H    127.321      9.372 
          237HN-H    120.478      9.393 
          238HN-H    105.725      8.874 
          239HN-H    121.834      8.612 
          240HN-H    111.902      7.912 
          241HN-H    120.847      8.918 
          242HN-H    125.702      9.168 
          243HN-H    119.789      9.058 
          244HN-H    112.489      7.758 
          245HN-H    126.712      8.447 
          246HN-H    115.445      8.604 
          247HN-H    115.060      8.366 
          248HN-H    115.015      8.900 
          250HN-H    124.829      8.617 
         1020HN-H    119.611      8.418 
         1021HN-H    110.022      8.310 
         1024HN-H    111.775      8.190 
         1034HN-H    108.026      8.401 
         1075HN-H    125.448      8.316 
         1078HN-H    119.483      7.802 
         1081HN-H    110.454      8.303 
         1119HN-H    126.412      7.872 
         2097HN-H    125.719      8.176 
