# Supplementary material for: Evolution of intrinsically disordered regions in vertebrate galectins for phase separation
Source: EMBO Rep. 2026 Feb 2;27(5):1254–69. doi: 10.1038/s44319-026-00692-w (PMC12979664; doi:10.1038/s44319-026-00692-w)
Supplement: Supplementary file 12 — Source data Fig. 6 [file 44319_2026_692_MOESM12_ESM.zip › FIG_6/6A/hGal3_D22_112_R2R1/T2_D22_112_400uM/ANA/Deletion/HSQC/D0_0urea_40uM/shimvalues]

# Sun Feb 12 09:22:24 2017
#$$PROBEID=36
#$$PROBEINFO=5 mm CPTCI 1H-13C/15N/D Z-GRD Z115199/0001
#$$PICSINFO=Z115199_0001_36.par
#
# Active Shim Gradients
#
Z           		-5210           
Z2          		3982            
Z3          		1060            
Z4          		-6746           
Z5          		841             
Z6          		5603            
Z7          		0               
Z8          		0               
X           		-1325           
XZ          		2932            
XZ2         		265             
XZ3         		858             
XZ4         		-890            
XZ5         		-2856           
Y           		-2394           
YZ          		2406            
YZ2         		2495            
YZ3         		-2124           
YZ4         		-3075           
YZ5         		13538           
XY          		-1295           
XYZ         		-2936           
XYZ2        		-632            
XYZ3        		527             
XYZ4        		6895            
XYZ5        		0               
(X2-Y2)     		-208            
(X2-Y2)Z    		1425            
(X2-Y2)Z2   		-492            
(X2-Y2)Z3   		613             
(X2-Y2)Z4   		221             
(X2-Y2)Z5   		0               
X3          		1347            
X3Z         		-1637           
Y3          		-4139           
Y3Z         		-1015           
#
# Lock Parameter
#
LOCKPHASE		342.200 
LOCKPOWER		-18.000 
LOCKGAIN		123.759 
LOCKDC		-75.000 
LOCKSHIFT		4.700   
FIELD		3181.666
LOOPGAIN		-5.000  
LOOPTIME		0.350   
LOOPFILTER		100.000 
#
IEEE64_VERSION_CODE 1
#
# Shim currents 
#
SHIM_SETTING [1 ]  -2198.10950330  
SHIM_SETTING [2 ]  1783.99972021   
SHIM_SETTING [3 ]  1486.56786217   
SHIM_SETTING [4 ]  -643.21316365   
SHIM_SETTING [5 ]  -235.24962812   
SHIM_SETTING [6 ]  -1454.77703588  
SHIM_SETTING [7 ]  1791.50920870   
SHIM_SETTING [8 ]  -640.32200461   
SHIM_SETTING [9 ]  1048.75544952   
SHIM_SETTING [10]  -433.50438778   
SHIM_SETTING [11]  0.00000000      
SHIM_SETTING [12]  -3123.81664363  
SHIM_SETTING [13]  -5154.35464363  
SHIM_SETTING [14]  1447.53409202   
SHIM_SETTING [15]  1243.40746716   
SHIM_SETTING [16]  -4188.94697503  
SHIM_SETTING [17]  -697.27713470   
SHIM_SETTING [18]  -514.39402646   
SHIM_SETTING [19]  -3123.32151679  
SHIM_SETTING [20]  337.13403475    
SHIM_SETTING [21]  1353.96247187   
SHIM_SETTING [22]  -2401.61945499  
SHIM_SETTING [23]  547.68761794    
SHIM_SETTING [24]  -686.58171491   
SHIM_SETTING [25]  1137.10942401   
SHIM_SETTING [26]  -725.46302244   
SHIM_SETTING [27]  -140.48290798   
SHIM_SETTING [28]  3647.64879808   
SHIM_SETTING [29]  4493.40927895   
SHIM_SETTING [30]  4750.97064349   
SHIM_SETTING [31]  5370.21091319   
SHIM_SETTING [32]  -6721.20688114  
SHIM_SETTING [33]  -815.55953570   
SHIM_SETTING [34]  4277.19987498   
SHIM_SETTING [35]  -10130.17966236 
SHIM_SETTING [36]  -5324.17320731  
SHIM_SETTING [37]  -16721.71672698 
SHIM_SETTING [38]  8205.18797359   
SHIM_SETTING [39]  -7230.02317162  
SHIM_SETTING [40]  0.00000000      
