# Supplementary material for: Evolution of intrinsically disordered regions in vertebrate galectins for phase separation
Source: EMBO Rep. 2026 Feb 2;27(5):1254–69. doi: 10.1038/s44319-026-00692-w (PMC12979664; doi:10.1038/s44319-026-00692-w)
Supplement: Supplementary file 12 — Source data Fig. 6 [file 44319_2026_692_MOESM12_ESM.zip › FIG_6/6A/hGal3_D22_112_R2R1/T2_D22_112_400uM/ANA/Deletion/HSQC/D0_0urea_40uM/putback2.m]

clear all
load sparky.dat;
load nmrpipe.dat;
[nrs ncs] = size(sparky);
[nrn ncn] = size(nmrpipe);
spk = sparky;
nrp = nmrpipe;

for ii = 1:nrs
	for jj = 1:nrn
		if ( (nrp(jj,3) < spk(ii,3)+0.005 && nrp(jj,3) > spk(ii,3)-0.005) && ( nrp(jj,2) < spk(ii,2)+0.05 && nrp(jj,2) > spk(ii,2)-0.05) )	
			out(ii,1) = spk(ii,1);
			out(ii,2:8) = nrp(jj,2:8);
		
		end
	end

end

save('out.dat','out','-ascii');
