# Supplementary material for: Evolution of intrinsically disordered regions in vertebrate galectins for phase separation
Source: EMBO Rep. 2026 Feb 2;27(5):1254–69. doi: 10.1038/s44319-026-00692-w (PMC12979664; doi:10.1038/s44319-026-00692-w)
Supplement: Supplementary file 12 — Source data Fig. 6 [file 44319_2026_692_MOESM12_ESM.zip › FIG_6/6A/hGal3_D22_112_R2R1/T2_D22_112_400uM/ANA/Deletion/HSQC/D0_0urea_40uM/sparky.dat]

3	119.839 8.334
4	118.498 8.302
5	120.553 8.206
6	117.200 8.189
7	123.800 8.138
8	119.035 8.175
9	121.405 8.170
10	124.342 8.259
12	115.733 8.107
13	110.797 8.341
14	115.523 8.213
15	110.454 8.410
18	119.101 8.347
20	119.101 8.347
21	109.571 8.107
22	122.246 7.982
24	108.329 7.564
27	109.426 8.070
28	118.504 8.208
29	121.127 8.224
31	124.214 8.370
32	108.205 8.261
33	123.800 8.138
34	107.843 8.362
35	108.013 8.078
36	121.069 8.007
38	109.009 7.984
40	114.496 8.159
41	122.714 8.059
43	109.009 7.984
47	109.571 8.107
49	127.047 8.353
56	109.235 8.148
58	127.047 8.353
65	109.128 8.015
66	124.634 7.993
72	109.426 8.070
73	124.553 7.931
75	125.370 8.291
78	119.270 7.745
79	125.534 8.378
81	108.329 7.564
84	115.369 8.278
85	110.400 8.197
87	109.276 8.448
91	116.235 8.398
92	117.266 8.341
93	110.454 8.410
96	115.767 8.367
97	126.265 8.448
98	112.009 8.084
99	111.019 8.239
103	124.477 8.401
104	111.538 8.009
105	110.665 8.188
108	110.210 8.063
109	124.891 8.024
111	124.605 8.427
112	107.750 8.149
114	122.546 8.328
115	123.367 8.222
116	121.677 7.945
118	126.333 9.215
119	126.437 7.912
120	128.229 9.364
122	122.383 7.827
124	112.152 8.781
125	108.960 8.245
126	113.516 7.197
127	116.883 6.532
129	112.712 8.775
130	119.372 7.904
131	128.593 9.207
132	132.514 9.970
133	123.838 9.142
134	130.176 9.703
135	126.980 8.912
136	108.452 6.979
137	115.914 8.936
138	128.199 8.454
139	128.853 8.331
141	115.952 8.469
142	119.554 6.923
143	116.583 9.609
144	117.974 8.587
146	127.239 8.704
147	122.314 8.564
148	121.188 9.115
149	125.481 9.324
150	127.362 9.161
151	125.719 8.176
154	119.995 8.488
155	121.446 9.226
156	127.905 8.881
157	118.629 7.664
158	133.528 9.467
159	127.040 8.514
160	123.517 8.434
162	126.448 9.313
164	117.631 8.719
165	125.602 8.939
167	108.315 8.120
168	117.469 7.421
169	119.225 7.928
170	121.834 8.612
171	124.866 8.766
172	128.256 7.362
173	123.702 8.815
174	119.767 8.999
175	118.463 10.080
176	130.567 9.054
177	126.509 7.973
178	126.204 9.054
179	108.829 9.181
180	117.828 7.805
181	126.957 9.011
182	110.454 8.303
183	123.989 8.670
184	126.195 8.856
185	122.688 9.194
186	124.118 8.927
187	121.927 8.868
189	125.458 7.924
190	125.866 8.404
192	113.345 5.773
193	120.086 9.184
194	120.707 9.096
195	112.668 7.144
196	118.136 7.761
198	116.626 8.790
199	121.767 8.188
200	127.594 9.870
201	125.326 9.374
202	123.585 9.615
203	130.408 9.535
204	127.624 9.015
205	128.201 8.343
207	107.133 8.047
208	116.284 6.514
209	114.866 8.594
210	123.484 9.676
211	122.751 9.089
212	130.038 9.440
213	120.714 8.414
214	127.361 9.905
215	107.792 8.930
216	120.514 7.590
217	124.118 8.927
218	128.579 9.063
219	110.535 7.704
220	119.162 8.784
221	125.767 8.984
222	129.744 9.260
223	117.463 7.213
224	125.396 9.492
225	120.339 8.319
227	120.744 7.117
228	122.995 7.672
229	113.126 8.445
230	116.571 7.450
231	122.236 7.676
232	116.400 7.740
233	121.032 7.891
234	124.829 8.617
235	114.701 9.335
236	127.321 9.372
237	120.478 9.393
238	105.725 8.874
239	121.834 8.612
240	111.902 7.912
241	120.847 8.918
242	125.702 9.168
243	119.789 9.058
244	112.489 7.758
245	126.712 8.447
246	115.445 8.604
247	115.060 8.366
248	115.015 8.900
250	124.829 8.617
